# Supplementary material for: Uterus-specific transcriptional regulation underlies eggshell pigment production in Japanese quail
Source: PLoS One. 2022 Mar 10;17(3):e0265008. doi: 10.1371/journal.pone.0265008 (PMC8912178; doi:10.1371/journal.pone.0265008)
Supplement: S3 Data — (XLSX) [file pone.0265008.s011.xlsx]

## Sheet: Contents
	Contents
	1	Result of differential gene expression analysis and raw count data for all genes in the dataset.
	2	Result and raw count data for upregulated 148 genes.
	3	Result of differential expression analysis and count data for downregulated 113 genes (green indicates genes that were highly expressed in the wild-type uteri).
	4	Result of differential gene expression analysis and count data for genes on chrmosome 6.
	5	Result of differential gene expression analysis and count data for genes on chrmosome 6 (only DEGs).

## Sheet: 1
Result of differential gene expression analysis and raw count data.
gene_short_name	locus	logFC	FDR	LR	logCPM	PValue	estimatedDEG	direction	Ut_WT1	Ut_WT2	Ut_WT3	Ut_WT4	Ut_WT5	Ut_WT6	Ut_Mut1	Ut_Mut2	Ut_Mut3	Ut_Mut4	Ut_Mut5	Ut_Mut6
NA	NA	NA	NA	NA	NA	NA	NA	NA	0	0	0	0	0	0	0	0	0	0	0	0
RNF212B	NC_029516.1:966-19961	-1.86862	0.5234	2.89891	-0.759046	0.0886393	0	2	3.99997	6	0	2	0	4	1.99999	0.999997	0	0.999996	0	0
LRRC16B	NC_029516.1:966-19961	-0.569294	0.753166	0.982148	1.10718	0.321669	0	2	10	31	5	5	12	17	8.00001	8	13	7	4	15
RABL2B	NC_029516.1:138188-142733	-0.089494	0.959427	0.0899171	6.00511	0.764283	0	2	413	592	314	203	316	535	397	282	599	478	278	272
TAF3	NC_029516.1:3698074-3807267	0.0426871	0.979739	0.0304165	4.62462	0.861549	0	2	183	185	136	141	168	76	132	138	108	230	165	175
LOC107316629	NC_029516.1:59870251-59920520	-0.265197	0.93375	0.187337	3.94701	0.665142	0	2	101	100	346	64	24	1	97	36	49	137	115	91
FAM126B	NC_029522.1:9830047-9902510	0.161378	0.877698	0.403963	6.17368	0.52505	0	2	492.999	499	653	415	343	140	419.998	599	331.996	576.999	498.999	468.999
NDUFB3	NC_029522.1:9830047-9902510	-0.345148	0.730388	1.08516	3.20957	0.297546	0	2	92.0006	65	42	52	58	57	50.0012	48.0001	29.0022	71.0006	33.0002	71.0004
LOC107316527	NC_029522.1:9830047-9902510	-0.485919	0.794119	0.804043	1.47986	0.369887	0	2	5.00029	13	35	12	9	27	8.00059	9.00003	16.0011	17.0003	10.0002	18.0002
CFLAR	NC_029522.1:9830047-9902510	-0.36279	0.721498	1.34324	4.14743	0.246463	0	2	132.001	120	175	137	134	30	81.0006	119	72.0011	117.001	83.0006	109
CASP10	NC_029522.1:9902620-9944181	-0.0625735	0.972203	0.0485471	3.7239	0.825611	0	2	83.9992	79	95.9982	90	78	52.9999	47.9992	91.9987	67.9987	118.999	78.9998	78
LOC107316531	NC_029522.1:9902620-9944181	NA	NA	NA	NA	NA	NA	NA	0	0	0	0	0	0	0	0	0	0	0	0
LOC107316524	NC_029522.1:9902620-9944181	-0.175203	0.899356	0.337679	3.94536	0.561172	0	2	102	67	149.001	97	99	68.0001	78.0003	87.0004	84.0004	160	54.0001	82
LOC107316523	NC_029522.1:9902620-9944181	0.0564261	0.975948	0.0385584	4.38298	0.844326	0	2	177.001	72	170.001	117	93	106	102.001	179.001	78.0009	168.001	102	176
TRAK2	NC_029522.1:9945934-9988511	0.585515	0.265141	5.86768	5.43683	0.0154214	0	2	218.998	197	304	224	222.001	99	293	420	267	384	249	351
STRADB	NC_029522.1:9945934-9988511	-0.431897	0.513022	3.09766	4.82111	0.078405	0	2	320.002	243	194	187	180.999	84	144	157	112	177	150	165
IAPP	NC_029516.1:59870251-59920520	-0.314669	0.97535	0.0420301	0.122097	0.837562	0	2	0	3	30	0	0	0	1	0	21	0	1.00015	0
TMEM237	NC_029522.1:9988627-10028010	-0.585456	0.220825	6.52621	5.68851	0.0106296	0	2	424	320	473	280	335	391	243	284	155	294	264	323
MPP4	NC_029522.1:9988627-10028010	-1.05866	0.500517	3.21162	1.05383	0.0731172	0	2	19	26	14	2	15	13.0001	10	4	1	7	9	12
ALS2	NC_029522.1:10028379-10094953	-0.3189	0.718756	1.47972	4.05582	0.223819	0	2	122	127	129	90	136	64	82	98	106	99	76	85
CDK15	NC_029522.1:10028379-10094953	1.90427	0.611518	2.14882	-1.51736	0.142679	0	2	0	0	0	0	0	0	2	0	0	0	0	0
LOC107316512	NC_029522.1:10097655-10136849	NA	NA	NA	NA	NA	NA	NA	0	0	0	0	0	0	0	0	0	0	0	0
FZD7	NC_029522.1:10162398-10166387	0.449932	0.746031	1.00957	3.17851	0.315005	0	2	38	118	18	39	22	38	47	45	73	31	73	105
SUMO1	NC_029522.1:10239583-10249641	-0.233219	0.79478	0.794068	5.5273	0.372873	0	2	352	319	190	212	286	406	192	287	188	440	250	269
NOP58	NC_029522.1:10251226-10274642	-0.156508	0.879464	0.397211	6.33377	0.528533	0	2	613	600	420	333	418	662	440	414	365	850	466	393
BMPR2	NC_029522.1:10293953-10428841	0.0512892	0.984223	0.0226525	9.54682	0.880364	0	2	4899	7907	6537	3958	3371	1200	4802	3285	4035	7198	5347	4338
LOC107316548	NC_029522.1:10293953-10428841	-1.20575	0.283092	5.63443	1.46388	0.017611	0	2	22.0002	6	25	17.0011	37.0001	16	4.00002	8.00007	9	12	11	12.0005
PYROXD1	NC_029516.1:59936261-59967352	-0.156253	0.936243	0.17802	3.28569	0.67308	0	2	74	56	63	71	88.0002	16	63.0002	36	36	59	81	62
FAM117B	NC_029522.1:10293953-10428841	-0.61365	0.362259	4.66479	5.49359	0.0307871	0	2	463	145	399	237.001	552	194	213	229	183	264	244	208
WDR12	NC_029522.1:10443102-10479112	-0.169363	0.901046	0.330387	3.57269	0.565432	0	2	122	77.0002	75	46	67	67	62	82.0003	60	94	45	73.0001
CARF	NC_029522.1:10443102-10479112	0.615955	0.314857	5.20339	4.77113	0.0225429	0	2	108	171	179	117	166	48	171	210	157	243	228	234
LOC107316561	NC_029522.1:10484721-10491569	-2.10614	0.270353	5.78952	-0.0550052	0.016122	0	2	2	0	12	10	5	8	1	2	1	2	0	3
PLEKHM3	NC_029522.1:10492093-10587642	-0.810774	0.357097	4.70751	4.74925	0.0300311	0	2	281	137	375	136	322	30	141	113	107	124	112	129
FZD5	NC_029522.1:10587809-10591918	0.153289	0.94038	0.151594	3.7847	0.697017	0	2	105	34	66	77	50	116	113	30	119	110	80	76
CCNYL1	NC_029522.1:10595034-10620578	-0.120943	0.899579	0.336528	6.19974	0.56184	0	2	672	604	353	415	399	371	378	524	334	537	406	495
LOC107316554	NC_029522.1:10595034-10620578	-0.21575	0.944302	0.14257	0.402864	0.70574	0	2	6	6.99999	5.00006	7.00003	9.00006	4.99996	5.99964	10.0001	4	4	1.99993	9.00001
LOC107316557	NC_029522.1:10595034-10620578	-0.326251	0.958642	0.0912973	-0.690755	0.762534	0	2	1	0	4.99989	4.99994	0.999909	0	1.00018	4.9999	0	0	2.00004	1.99995
LOC107316553	NC_029522.1:10624127-10628282	1.56243	0.611518	2.26068	-0.63593	0.132696	0	2	3.00008	1.00005	2	0	0	0	1	1	5	0	4	7.0002
RECQL	NC_029516.1:59936261-59967352	0.160049	0.911428	0.290721	4.22182	0.589759	0	2	163	87	162	88	117	35	114	112	98	128	147	133
METTL21A	NC_029522.1:10624127-10628282	-0.0474516	0.989078	0.0148689	2.54462	0.902948	0	2	44.9999	30	39	31	27	32	19	21	58	37	31	35.9998
CREB1	NC_029522.1:10631256-10664447	-0.331754	0.721498	1.2648	4.68887	0.260744	0	2	192	112	276	234	151	74	136	164	109	143	110	193
LOC107316558	NC_029522.1:10631256-10664447	NA	NA	NA	NA	NA	NA	NA	0	0	0	0	0	0	0	0	0	0	0	0
LOC107316556	NC_029522.1:10631256-10664447	NA	NA	NA	NA	NA	NA	NA	0	0	0	0	0	0	0	0	0	0	0	0
LOC107316555	NC_029522.1:10685282-10690554	-0.025616	0.998899	0.000363766	-1.52081	0.984783	0	2	0	0	1	0	0	0	0	1	0	0	0	0
LOC107316569	NC_029522.1:10700338-10703857	NA	NA	NA	NA	NA	NA	NA	0	0	0	0	0	0	0	0	0	0	0	0
KLF7	NC_029522.1:10707170-10767746	0.927007	0.450913	3.80032	2.62085	0.0512429	0	2	37	25	11	35	38	3	46	51	16	66	67	48
CPO	NC_029522.1:10792487-10806795	1.85121	0.611518	2.08895	-1.52056	0.148368	0	2	0	0	0	0	0	0	0	0	0	0	0	2
FASTKD2	NC_029522.1:10815006-10830395	-0.368234	0.61333	2.05255	4.24882	0.151951	0	2	144	120	137	94	126	139	104	116	86	113	76	123
MDH1B	NC_029522.1:10815006-10830395	0.311911	0.790438	0.819318	2.70413	0.36538	0	2	45	30	48	22	28	30	31	41	47	62	41	39
GOLT1B	NC_029516.1:59967370-59980417	-0.142409	0.910338	0.296614	6.91182	0.586013	0	2	928	593	1423	546	753	436	812	653	460	793	947	659
LOC107316585	NC_029522.1:10830930-10832214	1.16672	0.616636	2.02097	0.149229	0.15514	0	2	7	2	0	1	7	1	1	10	15	9	2	4
ADAM23	NC_029522.1:10837703-10897772	0.891046	0.524795	2.8844	2.4453	0.089441	0	2	18	43	49	13	4	9	24	49	72	24	48	28
LOC107316574	NC_029522.1:10906116-10914934	NA	NA	NA	NA	NA	NA	NA	0	0	0	0	0	0	0	0	0	0	0	0
ZDBF2	NC_029522.1:10915851-10951266	0.0313465	0.988787	0.0160341	4.70217	0.899237	0	2	160	145	242	163	134	89	157	193	122	171	176	166
GPR1	NC_029522.1:10915851-10951266	0.117493	0.972203	0.0489749	1.21095	0.824857	0	2	14	9	11.9999	7	13	14	19	13	20	12	2	11
LOC107316580	NC_029522.1:10951491-10952858	1.86995	0.559682	2.59012	-0.601835	0.107532	0	2	0	0	5	0	0	0	5	5	4	2	4	0
RAPH1	NC_029522.1:10956504-11136959	-0.0148179	0.998899	0.00136624	4.79818	0.970515	0	2	201	70	283	186	258	27	138	248	79	150	240	186.999
CD28	NC_029522.1:10956504-11136959	0.352967	0.976269	0.0361199	-1.36223	0.849268	0	2	0	0	0	0	2.00044	0	0	3.00026	0	0	0	0
CTLA4	NC_029522.1:10956504-11136959	1.20532	0.721498	1.16712	-1.57679	0.279994	0	2	0	0	0	0	0	0	0	0	0	0	0	1.00057
ICOS	NC_029522.1:11144608-11181518	0.985857	0.858494	0.483716	-1.42355	0.486744	0	2	0	1	0	0	0	0	0	0	0	3	0	0
BCAT1	NC_029516.1:59988655-60048991	-0.310684	0.820264	0.653459	4.83674	0.418879	0	2	149	56	391	222	219	94	196	134	60	180	151	242
LOC107316582	NC_029522.1:11144608-11181518	NA	NA	NA	NA	NA	NA	NA	0	0	0	0	0	0	0	0	0	0	0	0
LOC107316570	NC_029522.1:11181606-11186873	NA	NA	NA	NA	NA	NA	NA	0	0	0	0	0	0	0	0	0	0	0	0
PARD3B	NC_029522.1:11389056-11755218	-0.149329	0.892551	0.357229	5.49577	0.550049	0	2	463	248	349	259	313	132	242	355	145	322	265	299
NRP2	NC_029522.1:11772767-11853363	-0.729098	0.513022	3.09739	2.10219	0.0784179	0	2	38	21	56	16	28	24	15	25	20	21	14	18
INO80D	NC_029522.1:11877686-11910661	-0.229334	0.893325	0.354593	3.70811	0.551525	0	2	99	104	132	71	106	9	53	94	61	91	63	86
NDUFS1	NC_029522.1:11915558-11929181	-0.115032	0.911196	0.291778	7.2809	0.589083	0	2	1088	990	944	1101	1077	670	959	987	786	1053	824	1033
EEF1B2	NC_029522.1:11929642-11933292	-0.453902	0.593941	2.40484	7.40704	0.120961	0	2	1256	1039	652	888	945	2028	786	977	664	1202	831	1007
ABI2	NC_029522.1:11941525-11992941	0.333113	0.725698	1.1086	5.46354	0.292387	0	2	349	229	346	205	299	41	237	391	227	335	373	295
LOC107316593	NC_029522.1:12006350-12095391	-0.138335	0.883475	0.382655	5.09571	0.536186	0	2	313.002	198	263	162	188.001	183	239	209.002	154	250	176	196
LOC107316596	NC_029522.1:12006350-12095391	0.153927	0.940437	0.151433	3.33981	0.69717	0	2	64.0021	36	31	35	74.001	86	66	52.0021	32	136	46	71
LOC107316595	NC_029516.1:60055232-60062734	NA	NA	NA	NA	NA	NA	NA	0	0	0	0	0	0	0	0	0	0	0	0
NBEAL1	NC_029522.1:12006350-12095391	-0.158362	0.932533	0.191982	8.40432	0.661272	0	2	3631	1607	3930	2264	1670	455	1693	2174	925	2304	2962	2181
LOC107316590	NC_029522.1:12095666-12117284	-0.0842923	0.977693	0.0334424	3.02985	0.854898	0	2	108	24	70	55	21	26	45	46	11	52	95	42
IDH1	NC_029522.1:12117784-12128210	0.0859687	0.939341	0.15947	6.72713	0.689645	0	2	722	799	537	484	495	677	551	723	661	873	672	650
PIKFYVE	NC_029522.1:12128233-12185505	0.382577	0.642699	1.85859	5.41285	0.172787	0	2	316	266	271	212	268	52	260	281	329	304	301	323
DNAJC10	NC_029522.1:12186853-12206159	0.230084	0.79011	0.822957	8.49778	0.364317	0	2	2825	2245	2788	1846	1719	1008	2637	2811	1710	2524	2491	2595
LOC107316598	NC_029522.1:12186853-12206159	1.45869	0.72004	1.47312	-1.16333	0.224854	0	2	0	0	0	0	1	1	1	1	3	0	2	0
PDE1A	NC_029522.1:12206910-12398287	0.766908	0.275808	5.72521	4.04369	0.016723	0	2	98	53	117	37	114	29	135	136	117	134	127	119
PPP1R1C	NC_029522.1:12405100-12447522	-0.800589	0.795623	0.789419	-0.115521	0.374276	0	2	6	0	7	10	5	0	0	1	2	7	4	3
LOC107316608	NC_029522.1:12447657-12452786	-1.67713	0.769842	0.912037	-1.16064	0.339574	0	2	0	0	0	6	1	0	0	0	0	0	0	2
SSFA2	NC_029522.1:12454370-12494137	-0.00672047	0.998899	0.000682773	8.39562	0.979154	0	2	2310	2751	3039	1635	1596	1223	1903	2519	2202	1679	2047	2213
LOC107316581	NC_029516.1:60107961-60110974	1.2298	0.764571	0.940146	-0.968022	0.33224	0	2	1	0	2	0	1	0	0	0	4	0	1	5
LOC107316586	NC_029522.1:12511181-12514918	NA	NA	NA	NA	NA	NA	NA	0	0	0	0	0	0	0	0	0	0	0	0
LOC107316610	NC_029522.1:12519314-12537747	1.23834	0.286882	5.57526	3.93723	0.018216	0	2	38	3	131	55	41	49	76	296	85	75	165	101
NEUROD1	NC_029522.1:12547833-12550582	0.437815	0.965505	0.0688213	-1.27611	0.793061	0	2	3	0	0	0	0	0	0	3	0	0	1	0
CERKL	NC_029522.1:12556524-12604731	-0.105762	0.931562	0.195934	4.98732	0.658023	0	2	276	133	229	178	206	165	180	157	183	266	148	216
ITGA4	NC_029522.1:12605559-12652178	0.749909	0.65304	1.80671	3.54903	0.178903	0	2	27.0001	62	163	33	23	12	48	45.0001	210	102	95	22
LOC107316606	NC_029522.1:12605559-12652178	0.25491	0.9312	0.200517	1.45285	0.654304	0	2	24.9999	14	26	2.99999	15	1.99999	24	17.9999	14	26	3.99998	14
LOC107316611	NC_029522.1:12798526-12808345	1.02316	0.79459	0.798722	-1.26891	0.371476	0	2	0	1	0	0	1	0	0	2	1	1	0	1
LOC107316612	NC_029522.1:12812289-12814894	NA	NA	NA	NA	NA	NA	NA	0	0	0	0	0	0	0	0	0	0	0	0
UBE2E3	NC_029522.1:12834897-12891442	-0.0596562	0.975948	0.0381098	3.61748	0.845223	0	2	82	80	62	68	112	43	57	98	54	72	63	101
LOC107316615	NC_029522.1:12932190-12943470	NA	NA	NA	NA	NA	NA	NA	0	0	0	0	0	0	0	0	0	0	0	0
SOX5	NC_029516.1:60153161-60781903	0.0345496	0.989078	0.0154475	5.1861	0.901087	0	2	301	394	248	160	189	69	188	220	171	258	254	298
LOC107316636	NC_029522.1:13041401-13084124	1.20532	0.721498	1.16712	-1.57679	0.279994	0	2	0	0	0	0	0	0	0	0	0	0	0	1
CWC22	NC_029522.1:13090578-13117738	0.126239	0.911653	0.288096	5.63261	0.591443	0	2	381	263	307	289	378	127	357	304	265	345	334	337
ZNF385B	NC_029522.1:13133292-13281799	-0.233351	0.92661	0.229534	1.81952	0.63187	0	2	23	15	14	14	15	40	18	22	7	15	29	21
LOC107316614	NC_029522.1:13287058-13306023	NA	NA	NA	NA	NA	NA	NA	0	0	0	0	0	0	0	0	0	0	0	0
LOC107316634	NC_029522.1:13307795-13310364	NA	NA	NA	NA	NA	NA	NA	0	0	0	0	0	0	0	0	0	0	0	0
SESTD1	NC_029522.1:13310696-13371426	-0.0381291	0.978299	0.0320995	7.08525	0.85781	0	2	887	1049	1067	724	748	577	872	711	648	1179	859	827
CCDC141	NC_029522.1:13379189-13430884	0.0354893	0.996235	0.00415593	0.577146	0.948599	0	2	6	4	9	7	13	3	6	4	8	11	7	9
LOC107316616	NC_029522.1:13435981-13675792	0.0507376	0.990819	0.0132165	2.16991	0.908474	0	2	13	55	34	20	21	10	34	28	27	23	21	26
LOC107316624	NC_029522.1:13435981-13675792	NA	NA	NA	NA	NA	NA	NA	0	0	0	0	0	0	0	0	0	0	0	0
LOC107316627	NC_029522.1:13435981-13675792	NA	NA	NA	NA	NA	NA	NA	0	0	0	0	0	0	0	0	0	0	0	0
LOC107316720	NC_029516.1:60955612-60958242	NA	NA	NA	NA	NA	NA	NA	0	0	0	0	0	0	0	0	0	0	0	0
LOC107316628	NC_029522.1:13435981-13675792	NA	NA	NA	NA	NA	NA	NA	0	0	0	0	0	0	0	0	0	0	0	0
LOC107316625	NC_029522.1:13435981-13675792	NA	NA	NA	NA	NA	NA	NA	0	0	0	0	0	0	0	0	0	0	0	0
LOC107316626	NC_029522.1:13435981-13675792	NA	NA	NA	NA	NA	NA	NA	0	0	0	0	0	0	0	0	0	0	0	0
PLEKHA3	NC_029522.1:13677950-13710295	-0.0707828	0.965422	0.0701214	5.00753	0.79116	0	2	260	210	89	188	196	228	161	196	146	251	243	187
DFNB59	NC_029522.1:13677950-13710295	-0.983237	0.739065	1.04352	0.110492	0.307004	0	2	7	4	10	2	15	0	0	6	0	0	7	6
FKBP7	NC_029522.1:13677950-13710295	0.18038	0.940044	0.153077	1.83606	0.695612	0	2	15	28	13	8	12	32	19	21	13	29	27	23
OSBPL6	NC_029522.1:13711592-13796255	0.330896	0.837807	0.570399	2.78216	0.450101	0	2	49	27	76	11	45	12	39	57	20	47	60	56
LOC107316631	NC_029522.1:13711592-13796255	NA	NA	NA	NA	NA	NA	NA	0	0	0	0	0	0	0	0	0	0	0	0
LOC107316630	NC_029522.1:13796269-13799428	0.814725	0.785455	0.842173	-0.532161	0.358776	0	2	4	0	4	0	2	0	2	6	2	2	1	5
RBM45	NC_029522.1:13803047-13816737	0.217986	0.794119	0.804668	4.61874	0.369701	0	2	217	141	143	135	128	72	177	161	112	210	155	179
GATA3	NC_029516.1:3828608-3855488	0.129301	0.972203	0.0490621	2.38086	0.824703	0	2	54	27	36	49	11	0	34	20	28	25	64	19
LOC107316708	NC_029516.1:60959860-60960894	NA	NA	NA	NA	NA	NA	NA	0	0	0	0	0	0	0	0	0	0	0	0
PDE11A	NC_029522.1:13821498-13939700	-1.33168	0.721498	1.29234	-1.5718	0.255617	0	2	0	0	0	0	0	1	0	0	0	0	0	0
LOC107316632	NC_029522.1:13821498-13939700	NA	NA	NA	NA	NA	NA	NA	0	0	0	0	0	0	0	0	0	0	0	0
TTC30B	NC_029522.1:13943040-13945603	-0.100804	0.938821	0.160782	4.55425	0.688437	0	2	179	178	123	115	111	163	152	130	103	131	157	170
LOC107316637	NC_029522.1:13974825-13989360	-0.0065436	0.998899	0.000727095	5.93125	0.978488	0	2	389	626	432	312	316	196	352	264	421	565	380	314
AGPS	NC_029522.1:13995115-14051539	0.140842	0.927837	0.218449	4.88552	0.640224	0	2	211	264	206	178	151	40	140	148	200	301	182	200
NFE2L2	NC_029522.1:14054230-14078339	-0.09516	0.932367	0.192341	7.49136	0.660975	0	2	1496	1207	1239	906	1199	801	1059	1428	697	1252	1021	1168
HNRNPA3	NC_029522.1:14081610-14098181	0.00114248	0.999599	1.91402e-05	9.28375	0.996509	0	2	4606	4711	4695	3366	3761	2017	3687	4120	3745	4289	3571	4120
LOC107316665	NC_029522.1:14267174-14371285	0.449766	0.847165	0.534108	0.822611	0.464885	0	2	17	3	10	12	4	0	11	13	6	15	7	12
LOC107316666	NC_029522.1:14373236-14462432	-1.91725	0.611518	2.22082	-1.51774	0.136161	0	2	0	0	0	0	2	0	0	0	0	0	0	0
MTX2	NC_029522.1:14373236-14462432	-0.30814	0.721498	1.28922	4.44566	0.256192	0	2	166	179	91	108	133	177	112	112	108	197	112	93
LOC107316703	NC_029516.1:60965907-60967181	NA	NA	NA	NA	NA	NA	NA	0	0	0	0	0	0	0	0	0	0	0	0
LOC107316667	NC_029522.1:14373236-14462432	0.820124	0.798108	0.778641	-0.61249	0.377557	0	2	5	1	1	2	0	0	3	5	1	0	4	3
LOC107316672	NC_029522.1:14476562-14481596	NA	NA	NA	NA	NA	NA	NA	0	0	0	0	0	0	0	0	0	0	0	0
HOXD3	NC_029522.1:14481702-14510468	-1.73022	0.616113	2.03024	-1.31628	0.154196	0	2	1	1	2	1	0	0	0	1	0	0	0	0
HOXD4	NC_029522.1:14481702-14510468	1.20532	0.721498	1.16712	-1.57679	0.279994	0	2	0	0	0	0	0	0	0	0	0	0	0	1
HOXD8	NC_029522.1:14511996-14514050	0.71941	0.918436	0.261897	-1.3145	0.60882	0	2	0	1	0	1	0	0	0	3	0	0	0	1
HOXD9	NC_029522.1:14518108-14522464	1.14846	0.721498	1.12748	-1.57962	0.288314	0	2	0	0	0	0	0	0	0	0	0	1	0	0
HOXD10	NC_029522.1:14522758-14525694	1.26143	0.721498	1.20561	-1.57411	0.272203	0	2	0	0	0	0	0	0	0	0	1	0	0	0
HOXD11	NC_029522.1:14533156-14534991	0.616404	0.934182	0.185945	-1.46702	0.666313	0	2	0	0	1	0	0	0	0	2	0	0	0	0
HOXD12	NC_029522.1:14539854-14542394	1.90427	0.611518	2.14882	-1.51736	0.142679	0	2	0	0	0	0	0	0	2	0	0	0	0	0
HOXD13	NC_029522.1:14545231-14548065	-1.87214	0.611518	2.16849	-1.52045	0.140864	0	2	0	0	2	0	0	0	0	0	0	0	0	0
ETNK1	NC_029516.1:61057151-61089101	-0.0433812	0.976213	0.0373868	7.9654	0.84668	0	2	1948	1559	1419	1708	1581	1048	1256	1920	1247	1793	1599	1538
EVX2	NC_029522.1:14550562-14557810	2.22469	0.611518	2.23187	-1.21029	0.13519	0	2	0	0	1	0	0	0	0	1	5	0	1	0
KIAA1715	NC_029522.1:14585029-14616187	0.0110336	0.998899	0.00188789	4.8657	0.965343	0	2	248	164	191	134	104	202	202	159	125	248	191	178
LOC107316650	NC_029522.1:14778121-14786708	1.14846	0.721498	1.12748	-1.57962	0.288314	0	2	0	0	0	0	0	0	0	0	0	1	0	0
LOC107316645	NC_029522.1:14792617-14804182	NA	NA	NA	NA	NA	NA	NA	0	0	0	0	0	0	0	0	0	0	0	0
ATP5G3	NC_029522.1:14842621-14845733	-0.41198	0.620331	1.98037	5.16821	0.159351	0	2	299	219	175	133	193	415	196	194	134	258	189	196
ATF2	NC_029522.1:14847180-14887494	-0.0635932	0.963589	0.0785588	6.00335	0.77926	0	2	463	627	433	333	399	187	332	407	266	486	435	458
CHN1	NC_029522.1:14897219-14971005	-0.0846457	0.952765	0.106838	4.64512	0.743773	0	2	204	217	165	112	98	142	131	110	169	204	113	181
CHRNA1	NC_029522.1:14974693-14980478	1.14846	0.721498	1.12748	-1.57962	0.288314	0	2	0	0	0	0	0	0	0	0	0	1	0	0
WIPF1	NC_029522.1:14985597-15034482	-0.23947	0.848873	0.52288	3.34643	0.469616	0	2	81	83	37	71	65	52	52	54	32	106	61	45
GPR155	NC_029522.1:15042388-15065219	0.0611129	0.965481	0.0689775	5.43852	0.792831	0	2	256	343	311	243	277	128	256	218	238	324	354	273
C2CD5	NC_029516.1:61110581-61178248	-0.321767	0.646158	1.83312	5.59193	0.17576	0	2	345	417	278	429	328	155	223	302	220	287	282	301
SCRN3	NC_029522.1:15066839-15073552	0.283904	0.721498	1.28581	4.39374	0.256822	0	2	122	114	125	108	138	75	165	127	99	217	140	121
CIR1	NC_029522.1:15073560-15091743	0.263758	0.721498	1.26146	4.9845	0.261374	0	2	226	165	222	156	195	91	196	251	224	200	221	192
SP9	NC_029522.1:15095007-15097645	NA	NA	NA	NA	NA	NA	NA	0	0	0	0	0	0	0	0	0	0	0	0
OLA1	NC_029522.1:15116281-15198468	-0.228872	0.767111	0.927169	4.91374	0.3356	0	2	278	197	190	166	136	205	183	187	106	207	180	183
LOC107316647	NC_029522.1:15221536-15256574	-0.144487	0.949721	0.126864	2.38126	0.721706	0	2	57	42.0005	29	25	25.0012	16	32	48	32.0002	17	22	22
SP3	NC_029522.1:15221536-15256574	-0.13995	0.890705	0.363405	5.91208	0.546621	0	2	473	404.999	459	314	512.999	172	301	406	248	463	317	447
LOC107316678	NC_029522.1:15351096-15355412	NA	NA	NA	NA	NA	NA	NA	0	0	0	0	0	0	0	0	0	0	0	0
LOC107316648	NC_029522.1:15355521-15357738	NA	NA	NA	NA	NA	NA	NA	0	0	0	0	0	0	0	0	0	0	0	0
LOC107316719	NC_029522.1:15372668-15403442	NA	NA	NA	NA	NA	NA	NA	0	0	0	0	0	0	0	0	0	0	0	0
LOC107316722	NC_029522.1:15403460-15450953	NA	NA	NA	NA	NA	NA	NA	0	0	0	0	0	0	0	0	0	0	0	0
ST8SIA1	NC_029516.1:61193867-61323401	-0.376904	0.754406	0.978246	4.12743	0.322632	0	2	101	114	216	190	60	31	46	131	80	120	86	109
LOC107316723	NC_029522.1:15403460-15450953	NA	NA	NA	NA	NA	NA	NA	0	0	0	0	0	0	0	0	0	0	0	0
LOC107316721	NC_029522.1:15403460-15450953	1.08965	0.896781	0.345817	-1.03826	0.556491	0	2	0	3	1	0	0	0	0	0	8	0	0	0
CDCA7	NC_029522.1:15462870-15470777	-0.404473	0.924493	0.235502	1.23549	0.627474	0	2	5	73	8	4	2	0	6	13	26	6	5	7
LOC107316691	NC_029522.1:15475679-15561349	0.0449393	0.980477	0.0290029	5.63054	0.864772	0	2	221	417	362	317	360	109	259	355	256	467	287	292
RAPGEF4	NC_029522.1:15570682-15706444	-0.604009	0.758116	0.962756	0.931499	0.326494	0	2	20	17	15	14	6	1	8	7	10	1	9	11
LOC107316712	NC_029522.1:15708779-15768693	-0.0572614	0.992008	0.00934131	1.52448	0.923004	0	2	32	7	26	7	28	0	12	25	11	15	13	19
LOC107316716	NC_029522.1:15708779-15768693	0.00749848	0.999078	7.09123e-05	-0.263907	0.993281	0	2	7	1	5	6	0	0	3	5	0	7	1	4
LOC107316692	NC_029522.1:15770041-15819927	0.169321	0.847902	0.527262	7.86181	0.46776	0	2	1980	1156	1714	1062	1452	775	1382	1433	1170	1960	1558	1870
PDK1	NC_029522.1:15770041-15819927	-0.126635	0.923905	0.238671	4.39287	0.625168	0	2	169.001	180.001	129.001	108	161	60	96.0003	112.001	102	183	141	123.001
ITGA6	NC_029522.1:15821180-15858176	-0.00965738	0.998899	0.00172713	7.27099	0.96685	0	2	1433	916	1388	774	687	580	1094	933	744	1055	907	1077
LOC107316780	NC_029516.1:61337787-61339627	NA	NA	NA	NA	NA	NA	NA	0	0	0	0	0	0	0	0	0	0	0	0
LOC107316713	NC_029522.1:15821180-15858176	-0.635383	0.928093	0.214298	-0.994626	0.643419	0	2	7	2	0	0	0	0	0	0	1	1	0	3
DLX2	NC_029522.1:15931988-15933470	NA	NA	NA	NA	NA	NA	NA	0	0	0	0	0	0	0	0	0	0	0	0
DLX1	NC_029522.1:15937677-15940086	0.797038	0.913603	0.280723	-1.09272	0.596228	0	2	0	4	0	0	0	0	0	2	2	0	3	0
METAP1D	NC_029522.1:15942119-16047826	0.370896	0.873452	0.422056	0.901746	0.515913	0	2	10	3	5.00014	12.0014	4.0002	13	12	13	7	16.0001	4	15.0002
LOC107316714	NC_029522.1:15942119-16047826	2.72463	0.456504	3.70981	-1.40688	0.0540934	0	2	0	0	0	0	0	0	0	1	3	0	0	0
HAT1	NC_029522.1:15942119-16047826	-0.344689	0.721498	1.38821	4.75374	0.238708	0	2	237	128	167	122.001	140	266	193	147	86	143	155	163
SLC25A12	NC_029522.1:15942119-16047826	-0.339368	0.629314	1.92823	5.42028	0.164953	0	2	294	354	351	173.998	225	323	210	224	299	247	221	203
DYNC1I2	NC_029522.1:16048030-16073018	-0.109701	0.909964	0.297674	6.92618	0.585344	0	2	924	870	863	687	797	499	675	809	573	798	771	799
METTL8	NC_029522.1:16073149-16140905	-0.148183	0.950604	0.122807	1.74276	0.72601	0	2	29.9999	20.9999	20.9999	14	24	8.9999	15.9999	13.9999	21	18.9998	11.9997	25.9999
LOC107316709	NC_029522.1:16073149-16140905	-0.280461	0.927837	0.222337	1.57514	0.637265	0	2	20.0001	22	18.0001	20	28	1.00005	4.00006	15.0001	10	7.00009	38.0001	16
LOC107317137	NC_029516.1:61384711-61388293	0.37392	0.970171	0.0565629	-0.850643	0.812013	0	2	4	0	0	0	0	3	0	2	0	9	0	0
DCAF17	NC_029522.1:16073149-16140905	-0.238325	0.842275	0.549403	3.31559	0.458562	0	2	91.0001	48	84.0001	65	54	42	37.0001	58.0001	61	88.0001	40.0001	54
TLK1	NC_029522.1:16141570-16248938	-0.0449003	0.975948	0.03834	6.10374	0.844762	0	2	555.998	503	469	372	530.998	168	361	426	450	478.006	417	409.999
LOC107316715	NC_029522.1:16141570-16248938	0.105476	0.995679	0.00481878	-1.26504	0.944657	0	2	0	0	0	3	0	0	0	0	0	1.99042	0	2.0002
GORASP2	NC_029522.1:16141570-16248938	0.0196136	0.992968	0.00839835	7.4141	0.926982	0	2	1338	1083	968	997	909.002	874	1052	881	1195	1233	980	1103
LOC107316690	NC_029522.1:16254030-16265446	0.101755	0.997629	0.00322104	-1.41133	0.954741	0	2	0	2	0	0	0	0	0	0	2	0	0	0
LOC107316686	NC_029522.1:16254030-16265446	1.22713	0.390772	4.35891	1.1272	0.0368159	0	2	13	3	13	6	7	0	11	18	26	20	15	8
PHOSPHO2	NC_029522.1:16265462-16273991	0.494808	0.721498	1.21631	2.50499	0.270086	0	2	32.9999	28	9.99993	45	31.9966	12.9996	33	15.9995	50	65.9975	28	45
CCDC173	NC_029522.1:16265462-16273991	0.174543	0.872301	0.428763	7.36534	0.512597	0	2	1061	902	931	686	867.003	1104	929	840.001	1765	1152	838	950
KLHL23	NC_029522.1:16275759-16280505	-2.70079	0.453873	3.75372	-1.41016	0.0526902	0	2	0	0	1	0	3	0	0	0	0	0	0	0
SSB	NC_029522.1:16281325-16291962	-0.202823	0.802056	0.757425	4.81306	0.384136	0	2	298	171	207	141	168	123	171	199	122	168	146	173
LOC107317127	NC_029516.1:61418386-61425203	2.6898	0.459868	3.65013	-1.40965	0.0560648	0	2	0	0	0	0	0	0	3	0	0	0	0	1
METTL5	NC_029522.1:16281325-16291962	-0.0725303	0.963589	0.0786074	4.34109	0.779194	0	2	137	120	93	91	138	152	125	126	100	148	124	114
UBR3	NC_029522.1:16291964-16377327	-0.0546151	0.971322	0.0515483	7.32108	0.820391	0	2	1185	820	1420	1103	963	496	993	1126	676	1022	979	1144
LOC107316724	NC_029522.1:16384318-16387077	NA	NA	NA	NA	NA	NA	NA	0	0	0	0	0	0	0	0	0	0	0	0
MYO3B	NC_029522.1:16387108-16561470	-1.2616	0.768088	0.921092	-0.460619	0.337188	0	2	0	6	3	0	0	11	0	1	0	0	6	2
SP5	NC_029522.1:16573142-16575794	1.37642	0.726623	1.1032	-1.37016	0.293566	0	2	0	1	0	0	0	0	0	1	0	2	1	0
LOC107316718	NC_029522.1:16582404-16597767	NA	NA	NA	NA	NA	NA	NA	0	0	0	0	0	0	0	0	0	0	0	0
GAD1	NC_029522.1:16602728-16626974	NA	NA	NA	NA	NA	NA	NA	0	0	0	0	0	0	0	0	0	0	0	0
PPIG	NC_029522.1:16640927-16698750	-0.0669816	0.95491	0.0991748	5.41479	0.752822	0	2	326	366.001	242.001	223.001	256.001	187	246.001	304.002	265.002	249.001	233.998	257.001
FASTKD1	NC_029522.1:16640927-16698750	-0.357524	0.82186	0.645399	2.04625	0.421762	0	2	47	14.9979	24.9977	25.9981	38.999	8.0001	19.9985	30.9965	9.99641	26.9973	21.0009	18.9989
LOC107316734	NC_029522.1:16640927-16698750	NA	NA	NA	NA	NA	NA	NA	0	0	0	0	0	0	0	0	0	0	0	0
CMAS	NC_029516.1:61432502-61442586	-0.353333	0.608946	2.3232	5.20111	0.127458	0	2	329	287	166	228	204	267	170	241	170	251	182	205
KLHL41	NC_029522.1:16640927-16698750	0.188063	0.918649	0.260331	3.39996	0.609893	0	2	73	58.9836	79.0005	47.1012	61.0002	35.0001	67.28	72.2164	129.483	49.7953	45.5984	35.0308
BBS5	NC_029522.1:16640927-16698750	-0.0929933	0.944689	0.141669	4.81466	0.706628	0	2	258	201.018	145	113.9	247	105	141.721	189.785	152.518	179.206	197.403	156.97
LOC107316729	NC_029522.1:16699238-16701964	2.26054	0.527192	2.81488	-1.46935	0.0933937	0	2	0	0	0	0	0	0	0	0	1	2	0	0
LOC107316727	NC_029522.1:16702309-16715214	2.40546	0.518714	3.02907	-1.45861	0.081785	0	2	0	0	0	0	0	0	0	0	3	0	0	0
LOC107316736	NC_029522.1:16732023-16734601	NA	NA	NA	NA	NA	NA	NA	0	0	0	0	0	0	0	0	0	0	0	0
LOC107316735	NC_029522.1:16735959-16738349	NA	NA	NA	NA	NA	NA	NA	0	0	0	0	0	0	0	0	0	0	0	0
LOC107316747	NC_029522.1:16751773-16839189	-1.16926	0.721498	1.17731	-1.57944	0.277904	0	2	1	0	0	0	0	0	0	0	0	0	0	0
LRP2	NC_029522.1:16751773-16839189	-0.83206	0.821059	0.64777	-0.449113	0.420911	0	2	6	7	0	7	0	0	1	0	2	3	1	4
LOC107316740	NC_029522.1:16840402-16854684	-1.20437	0.853491	0.503898	-1.22799	0.477792	0	2	0	6	0	0	0	0	1	1	0	0	0	0
LOC107316746	NC_029522.1:16856755-16909348	NA	NA	NA	NA	NA	NA	NA	0	0	0	0	0	0	0	0	0	0	0	0
ABCC9	NC_029516.1:61459130-61532957	2.07768	0.35494	4.73257	-0.250785	0.0295967	0	2	1	1	3	1	1	0	8	3	14	5	0	1
ABCB11	NC_029522.1:16856755-16909348	0.826509	0.655774	1.78632	2.93916	0.181375	0	2	29.9999	10	51	65	22.9998	11	23	11	163	71	12	63
DHRS9	NC_029522.1:16856755-16909348	-0.541987	0.814907	0.693142	1.34915	0.405098	0	2	8.00007	15	28	10	5.00021	27	21	4	18	20	2	3.00002
G6PC2	NC_029522.1:16909874-16915593	-1.20725	0.781374	0.857204	-1.10648	0.354522	0	2	5	0	2	1	0	0	0	2	0	1	0	0
SPC25	NC_029522.1:16919256-16922509	0.570824	0.780714	0.862046	0.595135	0.353167	0	2	9	3	4	4	4	10	18	6	4	4	10	11
CERS6	NC_029522.1:16928138-17009080	0.450281	0.904351	0.319081	0.402327	0.57216	0	2	9	15	7	1	1	0	1	6	4	18	13	3
STK39	NC_029522.1:17009090-17121748	-0.0722244	0.967638	0.0629093	4.96503	0.801955	0	2	207	131	289	136	212	174	186	326	90	170	168	209
B3GALT1	NC_029522.1:17139011-17317562	-1.14069	0.769644	0.912856	-0.975198	0.339358	0	2	3	0	3	0	4	0	0	0	1	0	2	1
LOC107316756	NC_029522.1:17139011-17317562	NA	NA	NA	NA	NA	NA	NA	0	0	0	0	0	0	0	0	0	0	0	0
LOC107316737	NC_029522.1:17395069-17398952	-3.32542	0.39383	4.33522	-1.27064	0.0373315	0	2	1	0	6	0	0	0	0	0	0	0	0	0
LOC107316751	NC_029522.1:17417448-17473895	-3.48801	0.000322454	24.1092	3.58432	9.10244e-07	1	3	486	102	186	49	49	4	13	6	2	17	6	29
LOC107316278	NC_029516.1:3828608-3855488	1.26143	0.721498	1.20561	-1.57411	0.272203	0	2	0	0	0	0	0	0	0	0	1.00002	0	0	0
KCNJ8	NC_029516.1:61541690-61549283	0.870517	0.821584	0.645943	-0.144032	0.421567	0	2	0	4	0	2	9	0	3	2	16	0	4	2
LOC107316754	NC_029522.1:17417448-17473895	-5.32092	0.0172893	14.1388	-0.454562	0.000169802	1	3	19	1	10	1	1	0	0	0	0	0	0	0
LOC107316752	NC_029522.1:17474100-17551008	-2.52197	0.185908	7.0696	0.0373241	0.00784026	0	2	13	5	12	6	10	0	5	0	1	0	1	0
TTC21B	NC_029522.1:17552110-17580452	0.216634	0.775167	0.887501	6.459	0.346155	0	2	749	644	523	421	460	249	494	509	738	588	570	626
GALNT3	NC_029522.1:17582622-17972418	0.199609	0.79459	0.798407	6.52682	0.37157	0	2	745.998	727.998	626	442	413.001	261.999	521	570	671	677	633	627
LOC107316753	NC_029522.1:17582622-17972418	1.36799	0.220825	6.52513	2.3167	0.0106361	0	2	11.0014	20.0011	10	35	17.9989	0	40	43	46	36	56	30
DPP10	NC_029522.1:17582622-17972418	1.18435	0.0165274	14.316	4.26022	0.000154544	1	1	106.001	55.0004	50	96	86.0002	30.0011	115	175	140	156	246	156
DDX18	NC_029522.1:18160515-18169948	-0.127923	0.913052	0.283804	4.63726	0.594219	0	2	183	138	133	158	180	135	159	144	96	184	173	137
CCDC93	NC_029522.1:18177724-18241539	0.0893138	0.94038	0.151706	4.98517	0.696911	0	2	212	185	214	181	211	112	196	226	123	231	212	244
INSIG2	NC_029522.1:18241683-18254117	-0.0534682	0.965422	0.0700525	7.01961	0.79126	0	2	986	907	985	674	755	557	693	899	646	893	853	837
LOC107316817	NC_029522.1:18275865-18550125	-4.20132	0.115887	8.57889	-1.03273	0.00340082	0	2	1	0	5	0	1	5	0	0	0	0	0	0
LDHB	NC_029516.1:61609812-61616910	-0.621551	0.220825	6.53369	7.96931	0.010585	0	2	1640	2396	1473	1546	1814	2008	1161	1127	1272	1412	1415	1039
EN1	NC_029522.1:18558876-18561716	-1.22437	0.721498	1.21696	-1.57673	0.269958	0	2	0	0	1	0	0	0	0	0	0	0	0	0
MARCO	NC_029522.1:18585612-18597060	5.51481	0.0091313	15.9807	-0.358024	6.39904e-05	1	1	0	0	0	0	0	0	3	2	11	18	0	1
LOC107316759	NC_029522.1:18635259-18640932	NA	NA	NA	NA	NA	NA	NA	0	0	0	0	0	0	0	0	0	0	0	0
C1QL2	NC_029522.1:18635259-18640932	NA	NA	NA	NA	NA	NA	NA	0	0	0	0	0	0	0	0	0	0	0	0
STEAP3	NC_029522.1:18657131-18675025	0.162453	0.927837	0.221249	5.50515	0.63809	0	2	297	587	129	227	130	212	284	139	330	499	366	191
C7H2orf76	NC_029522.1:18682456-18690819	-0.714731	0.677919	1.67498	1.89091	0.195593	0	2	19	6	11	29	38	41	22	8	7	14	23	23
DBI	NC_029522.1:18690944-18694703	-0.478409	0.721498	1.41445	5.19403	0.23432	0	2	250	229	77	120	192	570	139	118	193	323	171	218
TMEM37	NC_029522.1:18700723-18703786	0.107934	0.958298	0.0924977	5.89492	0.761025	0	2	313	468	447	221	178	427	245	205	815	482	277	240
SCTR	NC_029522.1:18705960-18719706	0.888116	0.59388	2.40606	3.60311	0.120866	0	2	40	51	121	6	74	20	91	77	165	150	6	88
CFAP221	NC_029522.1:18721577-18740510	0.841403	0.314218	5.22417	4.74765	0.0222751	0	2	107	48	190	106	100	125	131	190	418	181	208	122
GYS2	NC_029516.1:61624176-61665943	-0.969176	0.901905	0.326827	-1.30407	0.567534	0	2	0	0	0	4	0	0	0	1	0	0	0	1
ESYT3	NC_029522.1:18753474-18779438	0.410323	0.721498	1.44315	4.19404	0.22963	0	2	86	33	135	86	133	79	110	172	170	127	93	96
CEP70	NC_029522.1:18779886-18789151	0.0427666	0.992311	0.00892521	2.27768	0.924733	0	2	28	23	53	16	41	6	32	27	15	28	39	33
FAIM	NC_029522.1:18789184-18794107	-0.0259334	0.996235	0.00391557	2.54686	0.950105	0	2	40	28	44	60	22	10	28	30	22	50	36	44
PARP9	NC_029522.1:18795000-18805872	-1.18043	0.115075	8.60035	3.18302	0.00336099	0	2	67	78	110	26	119	48.9999	32	25.9995	37	69	22	20
DTX3L	NC_029522.1:18795000-18805872	-0.75361	0.340943	4.88771	3.8723	0.0270485	0	2	98	125	87	61	190	92.0001	62	52.0005	42	148	57	55
LOC107316784	NC_029522.1:18806594-18840217	-0.0542221	0.975948	0.0379343	5.60381	0.845575	0	2	259	225	386	308	467	145	289	227	185	516	283.002	330
PARP14	NC_029522.1:18806594-18840217	-0.537332	0.539214	2.7313	5.89068	0.0983993	0	2	434	442	428	233	727	297	167	499	194	648	225.998	160
LMLN	NC_029522.1:18841388-18854650	0.350163	0.721498	1.26254	5.53842	0.261171	0	2	242	268	526	181	234	74	271	261	425	428	272	291
LOC107316808	NC_029522.1:18854715-18905245	0.892814	0.611518	2.11583	2.04875	0.145783	0	2	35	7	13	28	16.9996	0	33	61	5	28	35	28
OSBPL11	NC_029522.1:18854715-18905245	-0.135381	0.921348	0.251275	3.91466	0.616179	0	2	108	88	116	70	91.0004	89	102	89	52	118	87	89
LOC107317069	NC_029516.1:61679042-61689322	NA	NA	NA	NA	NA	NA	NA	0	0	0	0	0	0	0	0	0	0	0	0
LOC107316805	NC_029522.1:18907466-18929416	0.807687	0.901046	0.330763	-1.31989	0.56521	0	2	1	1	0	0	0	0	0	3	0	0	0	1
SNX4	NC_029522.1:18933247-18961122	0.157823	0.838611	0.565856	6.03111	0.45191	0	2	562	446	408	307	287	276	395	445	274	576	474	463
ZNF148	NC_029522.1:18973749-19010394	-0.00552396	0.998899	0.000529276	5.97508	0.981645	0	2	539	348	542	317	443	158	288	495	377	418	398	389
SLC12A8	NC_029522.1:19012190-19054557	0.611123	0.46086	3.62506	5.56458	0.0569155	0	2	263	506	264	173	117	94	358	286	419	589	199	311
HEG1	NC_029522.1:19058948-19094073	0.796682	0.510705	3.10832	2.16009	0.0778932	0	2	27	22	26	12	20	7	33	32	60	22	29	17
MUC13	NC_029522.1:19099948-19118844	0.330534	0.847354	0.530096	3.60718	0.466566	0	2	66	18	62	51	96	77	100	102	10	84	89	122
ITGB5	NC_029522.1:19124839-19164035	0.0530243	0.980477	0.0285985	5.02796	0.86571	0	2	304	238	116	193	218	110	179	230	350	112	151	183
UMPS	NC_029522.1:19168972-19610933	-0.174211	0.871825	0.434771	4.43401	0.509657	0	2	214.823	131.915	159.714	100.176	138.508	93.9827	85.9403	187.599	94.8382	106.439	156.179	127.31
KALRN	NC_029522.1:19168972-19610933	1.55839	0.0914747	9.41071	2.65675	0.00215722	0	2	21.1768	6.08527	9.28613	44.8236	19.4916	7.0173	69.0597	30.4012	28.1618	60.5605	88.8212	60.6898
LOC107316783	NC_029522.1:19168972-19610933	1.20532	0.721498	1.16712	-1.57679	0.279994	0	2	0	0	0	0	0	0	0	0	0	0	0	1.00004
SPX	NC_029516.1:61679042-61689322	NA	NA	NA	NA	NA	NA	NA	0	0	0	0	0	0	0	0	0	0	0	0
LOC107316782	NC_029522.1:19168972-19610933	NA	NA	NA	NA	NA	NA	NA	0	0	0	0	0	0	0	0	0	0	0	0
CCDC14	NC_029522.1:19632218-19642727	0.309092	0.727265	1.09763	3.49471	0.294787	0	2	78	70	45	60	54	50	72	63	84	68	89	77
MYLK	NC_029522.1:19663808-19836501	1.54015	0.364941	4.63336	4.33875	0.031356	0	2	6	88	4	146	25	73	249	32	99	559	26	212
LOC107316816	NC_029522.1:19663808-19836501	0.0512042	0.997218	0.00336259	0.944115	0.953758	0	2	1	3	1	4	2	38	22	2	7	25	3	5
HACD2	NC_029522.1:19836540-19855052	0.203068	0.767098	0.927883	7.1482	0.335414	0	2	1017	694	981	709	781	630	975	827	896	1047	1003	959
LOC107316815	NC_029522.1:19857349-19861202	1.09859	0.810434	0.71222	-0.811773	0.398708	0	2	1	0	0	0	0	4	2	0	3	1	0	7
ADCY5	NC_029522.1:19861962-20049023	0.604206	0.462811	3.597	6.57215	0.0578839	0	2	591	492	774	348	468	162	921	646	233	654	1040	843
SEC22A	NC_029522.1:20052075-20064912	-0.129239	0.90191	0.326585	5.42426	0.567677	0	2	388	258	300	167	217	296	233	286	222	309	228	268
PDIA5	NC_029522.1:20074878-20190906	0.00848766	0.998899	0.00156006	7.07108	0.968494	0	2	1074	874	1160	608	708	544	877	968	715	986	720	834
SEMA5B	NC_029522.1:20191628-20436499	-0.172145	0.917243	0.265016	3.6125	0.606695	0	2	106	93	107	51	57	56	40	93	101	96	38	56
LOC107316959	NC_029516.1:61690157-61772573	-0.284248	0.965936	0.0672088	-0.0653219	0.795445	0	2	0	11.0002	0.997901	10.9993	1.99993	0	0	2.99895	0.998949	12.9987	5.99976	0
DIRC2	NC_029522.1:20439197-20499080	0.087102	0.950079	0.125188	5.37007	0.723474	0	2	241	176	407	182	230	209	223	353	230	282	231	284
HSPBAP1	NC_029522.1:20499142-20530077	0.131453	0.946716	0.137382	3.27865	0.710898	0	2	41	58	55	89	39	38	38	85	74	63	45	65
SLC15A2	NC_029522.1:20548676-20581174	0.21288	0.965513	0.0683307	-0.226861	0.793783	0	2	6	5	4	1	3	0	5	2	8	4	2	0
LOC107316796	NC_029522.1:20584286-20592255	-3.12583	0.423339	4.0426	-1.31769	0.0443655	0	2	1	0	5	0	0	0	0	0	0	0	0	0
LOC107316797	NC_029522.1:20600227-20602118	0.438606	0.789349	0.830381	2.21597	0.362162	0	2	25	27	39	11	28	8	28	35	48	10	42	19
EAF2	NC_029522.1:20649948-20680490	-0.870893	0.496632	3.23894	6.87784	0.0719071	0	2	503	3610	477	383	416	456	272	414	1051	528	415	374
IQCB1	NC_029522.1:20649948-20680490	0.0457658	0.980964	0.0274427	5.70412	0.868426	0	2	276	662	203	312	179	244	350	321	307	368	351	287
LOC107316822	NC_029522.1:20681731-20716061	-0.101162	0.97535	0.0403834	6.48211	0.840733	0	2	371	2010	509	289	302	111	289	338	1310	353	495	312
TSN	NC_029522.1:20720895-20726723	-0.200363	0.873104	0.423809	5.71453	0.515042	0	2	175	514	222	307.999	233.999	496.999	192	401.999	259	363	319	317
NIFK	NC_029522.1:20720895-20726723	-0.558922	0.611518	2.24929	4.57298	0.133676	0	2	94	234	107	130.001	124.001	282.001	48	206.001	78.0003	114	160	120
CASC1	NC_029516.1:61690157-61772573	0.266108	0.79011	0.822893	3.89652	0.364336	0	2	79.0001	101	55.0007	113.001	69	60	83	107.001	122	109.001	79.0004	98.0003
CLASP1	NC_029522.1:20732709-20865166	0.010287	0.998899	0.00143343	6.06766	0.969799	0	2	509	396	580	423	472	107	385	507	273	526	424	446
TFCP2L1	NC_029522.1:20874992-20908181	-0.389674	0.889229	0.366876	11.1513	0.544712	0	2	25121	1014	24673	21043	18156	5108	15103	15240	395	9280	19628	15389
LOC107316861	NC_029522.1:20934783-20970913	-1.04192	0.532429	2.78016	4.36339	0.0954389	0	2	303	10	352	248	81	29	79	122	5	154	54	108
GLI2	NC_029522.1:20977227-21178979	-0.886454	0.524795	2.88465	1.59063	0.0894275	0	2	24	14	23	20	24	21	15	10	2	7	28	9
INHBB	NC_029522.1:21357733-21363801	-0.346886	0.951627	0.1164	-0.485547	0.732972	0	2	0	2	4	3	7	0	0	0	4	3	1	5
RALB	NC_029522.1:21380263-21416236	-0.0242614	0.992008	0.00923024	4.97995	0.923462	0	2	214	150	190	199	243	144	161	200	96	271	227	237
LOC107316776	NC_029522.1:21380263-21416236	NA	NA	NA	NA	NA	NA	NA	0	0	0	0	0	0	0	0	0	0	0	0
LOC107316772	NC_029522.1:21425917-21442257	0.742539	0.611518	2.21296	1.76394	0.136856	0	2	22.0001	19	13	11	21	1	21	16	11	43.0002	27.0001	31
LOC107316775	NC_029522.1:21425917-21442257	0.659098	0.721498	1.41825	1.01966	0.233692	0	2	5.99993	6	10	12	13	1	10	7	18	11.9998	16.9999	14
EPB41L5	NC_029522.1:21444613-21485663	-0.156498	0.857466	0.487338	6.41149	0.485117	0	2	571	511	455	435	531	678	493	508	519	557	442	502
LYRM5	NC_029516.1:61690157-61772573	-0.132274	0.951314	0.116848	2.5962	0.732478	0	2	35.0001	24.0001	32.0003	20.0003	45	55	31	32.0004	25.0005	43.0002	36.0004	41.0001
PTPN4	NC_029522.1:21486949-21579251	-0.0874564	0.940044	0.154883	6.55307	0.693912	0	2	913	630	580	577	636	269	504	638	436	667	570	638
TMEM177	NC_029522.1:21583471-21610417	-0.446561	0.611943	2.06143	3.38758	0.151068	0	2	85	79	76	77	65	47	51	31	69	58	55	57
MRAS	NC_029522.1:21637924-21673255	-0.192653	0.835591	0.57841	4.30147	0.446936	0	2	148	140	101	106	116	136	101	90	116	161	111	108
LOC107316767	NC_029522.1:21699373-21714654	-0.0360412	0.998899	0.00054345	-1.32331	0.981401	0	2	0	3	0	0	0	0	0	0	0	2	1	0
CNTNAP5	NC_029522.1:22188002-22433687	-0.875114	0.593429	2.41111	1.91946	0.120477	0	2	14	57	65	17	10	7	27	11	6	24	11	14
LOC107316849	NC_029522.1:22188002-22433687	NA	NA	NA	NA	NA	NA	NA	0	0	0	0	0	0	0	0	0	0	0	0
LOC107316850	NC_029522.1:22188002-22433687	-0.327414	0.948922	0.131661	-0.483434	0.716716	0	2	4	7	5	1	0	0	2	3	0	1	4	3
LOC107316760	NC_029522.1:22456103-22495163	2.36481	0.522938	2.9684	-1.46154	0.0849055	0	2	0	0	0	0	0	0	0	1	2	0	0	0
GYPC	NC_029522.1:22779630-22811255	0.825961	0.721498	1.2146	0.551115	0.270423	0	2	13	7	4	4	4	0	10	11	23	5	3	1
LOC107316838	NC_029522.1:22779630-22811255	2.23172	0.533146	2.77537	-1.47133	0.0957243	0	2	0	0	0	0	0	0	0	0	0	2	1	0
KRAS	NC_029516.1:61690157-61772573	-0.348179	0.611518	2.1369	5.44487	0.143792	0	2	292	414.999	233.001	388.999	215	214	258	255	189	307.001	219.999	217
LOC107316761	NC_029522.1:22912268-22916069	NA	NA	NA	NA	NA	NA	NA	0	0	0	0	0	0	0	0	0	0	0	0
LOC107316766	NC_029522.1:22940185-22956403	NA	NA	NA	NA	NA	NA	NA	0	0	0	0	0	0	0	0	0	0	0	0
BIN1	NC_029522.1:23053408-23129665	0.348779	0.587128	2.44087	4.81576	0.118211	0	2	199	193	149	137	142	89	159	184	174	241	212	215
LOC107316860	NC_029522.1:23139436-23156690	-2.05774	0.501475	3.20717	-0.678137	0.0733161	0	2	4	1	1	11	0	1	0	1	1	0	2	0
ERCC3	NC_029522.1:23160966-23174342	-0.0512646	0.966649	0.064817	6.05873	0.799038	0	2	484	420	375	347	399	416	382	385	336	529	449	396
MAP3K2	NC_029522.1:23175481-23213461	-0.119959	0.928093	0.21365	4.96913	0.643921	0	2	237	172	248	233	223	78	183	241	156	198	143	205
PECR	NC_029522.1:23213701-23244893	-0.429628	0.472005	3.46125	4.65255	0.0628228	0	2	180	212	204	176	160	113	114	143	135	143	111.999	152
TMEM169	NC_029522.1:23213701-23244893	0.493877	0.721498	1.17656	2.24624	0.278057	0	2	36.0003	43	24	17.0001	11	9.00019	29	40	44.0001	40	10.0006	32
LOC107316803	NC_029522.1:23213701-23244893	-0.0721152	0.998899	0.00221042	-1.40872	0.962501	0	2	0	0	0	1.00007	1	0	1	1	0	0	0	0
XRCC5	NC_029522.1:23244950-23286914	-0.334345	0.666213	1.72354	4.52953	0.189238	0	2	189	159	141	187	148	103	138	164	71	147	101	148
LOC107317071	NC_029516.1:61783945-61806222	-0.824172	0.848102	0.525346	-0.505958	0.46857	0	2	1	8	0	6	3	0	0	2	0	7	2	0
LOC107316854	NC_029522.1:23305340-23313552	-0.0620192	0.998748	0.00290111	-0.785964	0.957045	0	2	4	0	4	0	2	0	0	0	1	7	1	1
2021-03-04	NC_029522.1:23315393-23393686	0.371739	0.958642	0.0914293	-0.942872	0.762368	0	2	3	0	0	0	0	3	0	2	1	5	1	0
LOC107316857	NC_029522.1:23315393-23393686	0.858348	0.680462	1.66591	0.360225	0.196807	0	2	6	3	0	2	5	8	6	7	10	11	10	3
LOC107316855	NC_029522.1:23315393-23393686	1.21854	0.721498	1.17625	-1.57615	0.278121	0	2	0	0	0	0	0	0	0	0	0	0	1	0
LOC107316853	NC_029522.1:23315393-23393686	0.154113	0.979699	0.0305975	-0.567878	0.861141	0	2	2	0	1	4	5	0	1	2	3	2	5	1
SMARCAL1	NC_029522.1:23409090-23442957	-0.0766864	0.965513	0.0685776	3.89305	0.793419	0	2	119	109	133	50	74	70	70	121	64	81	118	82
RPL37A	NC_029522.1:23445709-23447361	-1.58992	0.004526	17.9323	5.47182	2.28909e-05	1	3	256	414	184	281	237	862	145	172	122	154	93	146
IGFBP2	NC_029522.1:23467476-23516952	-0.625869	0.853252	0.50544	-0.295507	0.47712	0	2	5	2	2	10	3	0	3	2	6	1	2	0
IGFBP5	NC_029522.1:23518661-23539779	-0.228432	0.880287	0.393782	5.29551	0.530318	0	2	343	52	365	227	316	216	173	325	85	348	268	194
LOC107316840	NC_029522.1:23566460-23576231	-0.196121	0.965481	0.0693286	0.0207573	0.792317	0	2	3	1	8	3	3	8	1	10	3	6	4	1
LOC107313774	NC_029516.1:3916476-3919430	NA	NA	NA	NA	NA	NA	NA	0	0	0	0	0	0	0	0	0	0	0	0
LOC107316786	NC_029516.1:61966961-61969621	NA	NA	NA	NA	NA	NA	NA	0	0	0	0	0	0	0	0	0	0	0	0
LOC107316839	NC_029522.1:23639349-23640519	NA	NA	NA	NA	NA	NA	NA	0	0	0	0	0	0	0	0	0	0	0	0
LOC107316841	NC_029522.1:23866360-23871382	NA	NA	NA	NA	NA	NA	NA	0	0	0	0	0	0	0	0	0	0	0	0
LOC107317042	NC_029522.1:24099100-24103800	-1.44037	0.822488	0.639296	-1.36384	0.423966	0	2	0	0	4	0	0	0	0	0	0	0	0	1
TNS1	NC_029522.1:24106415-24162622	-0.375653	0.647948	1.82455	5.09659	0.176772	0	2	168	382	186	212	289	159	145	227	253	146	156	171
RUFY4	NC_029522.1:24106415-24162622	NA	NA	NA	NA	NA	NA	NA	0	0	0	0	0	0	0	0	0	0	0	0
LOC107316955	NC_029522.1:24163378-24166162	2.13241	0.5234	2.92151	-0.996742	0.0874059	0	2	1	1	0	0	0	0	2	1	0	8	0	1
ARPC2	NC_029522.1:24166234-24181649	-0.043205	0.97535	0.0399961	5.46411	0.841488	0	2	386	276	274	215	259	226	250	288	163	390	274	293
AAMP	NC_029522.1:24181842-24185212	0.0366929	0.991171	0.0109193	3.49259	0.916776	0	2	61	62	59	36	45	115	63	60	67	89	82	58
PNKD	NC_029522.1:24185268-24195212	-0.152942	0.927667	0.22313	3.34204	0.636665	0	2	49	58	79	58	52	72	72	44	40	82	53	63
TMBIM1	NC_029522.1:24185268-24195212	0.0765466	0.963823	0.07615	6.66264	0.782584	0	2	483	981	879	359	420	500	618	587	965	682	532	470
LOC107316952	NC_029516.1:61992036-62002610	NA	NA	NA	NA	NA	NA	NA	0	0	0	0	0	0	0	0	0	0	0	0
CATIP	NC_029522.1:24195323-24197611	-0.434569	0.748551	0.999318	3.76571	0.317476	0	2	104	46	89	58	30	197	46	74	106	98	50	52
SLC11A1	NC_029522.1:24197723-24203011	0.39593	0.818676	0.667829	2.67737	0.41381	0	2	24	9	26	52	22	46	29	18	69	65	31	48
CTDSP1	NC_029522.1:24204029-24207757	-0.232103	0.901902	0.327538	2.7026	0.567112	0	2	55	64	37	39	29	25	26	57	56	38	20	16
VIL1	NC_029522.1:24209710-24215626	0.232089	0.987744	0.0173748	-1.36936	0.895132	0	2	0	0	0	0	2	0	0	0	0	3	0	0
USP37	NC_029522.1:24215929-24242253	0.256096	0.721498	1.35095	5.39566	0.245113	0	2	304	238	300	221	224	125	231	303	230	379	329	263
RQCD1	NC_029522.1:24242319-24252313	0.417351	0.4708	3.489	5.04543	0.0617779	0	2	197	162	184	142	195	140	197	218	245	349	195	220
PLCD4	NC_029522.1:24252893-24260523	-4.66174	0.118378	8.49693	-0.82366	0.00355747	0	2	0	6	0	1	11	0	0	0	0	0	0	0
ZNF142	NC_029522.1:24260545-24274634	0.223245	0.848619	0.523563	3.46848	0.469326	0	2	74.9999	41	92	59	66	32	68	82	53.0001	83	79.9997	74
LOC107316916	NC_029522.1:24260545-24274634	0.111928	0.955939	0.0964521	2.94919	0.756129	0	2	41.0001	80	36	25	48	33	65	38	42.9999	68	45.0003	32
RNF25	NC_029522.1:24275426-24311175	0.210211	0.838514	0.566659	4.04994	0.45159	0	2	112	114	113	57	63	93	108	77	112	164	93.0001	108
RASSF8	NC_029516.1:62027849-62104751	0.513071	0.721498	1.24168	2.41307	0.265147	0	2	20	39	35	13	45	3	26	47	34	53	34	31
STK36	NC_029522.1:24275426-24311175	0.472432	0.525229	2.8643	4.47354	0.0905652	0	2	177	178.111	128.712	80.4785	93	42.2168	131.937	138.944	191.908	184.704	153.466	157.109
TTLL4	NC_029522.1:24275426-24311175	0.547369	0.468867	3.51945	5.53548	0.0606527	0	2	229	315.889	345.288	217.522	183	101.783	286.063	291.056	581.092	367.296	246.534	255.891
PRKAG3	NC_029522.1:24312254-24321257	1.23892	0.721498	1.19025	-1.57517	0.275279	0	2	0	0	0	0	0	0	0.998061	0	0	0	0	0
LOC107317020	NC_029522.1:24312254-24321257	-0.323416	0.732503	1.07747	5.60269	0.299265	0	2	302	228	291	227	268	547	311.002	219	362	303	153	252
WNT6	NC_029522.1:24327201-24335334	-2.0226	0.721498	1.4311	-0.357217	0.231586	0	2	0	0	0	0	1	23	0	0	4	3	0	0
WNT10A	NC_029522.1:24340448-24351149	-0.0298167	0.998899	0.000588107	0.0586847	0.980652	0	2	0	0	0	5	3	15	0	9	0	1	13	5
CDK5R2	NC_029522.1:24367940-24369386	NA	NA	NA	NA	NA	NA	NA	0	0	0	0	0	0	0	0	0	0	0	0
FEV	NC_029522.1:24375040-24379051	-0.0386065	0.987744	0.0173228	3.42411	0.895288	0	2	81	78	59	68	65	38	62	57	45	99	60	71
CRYBA2	NC_029522.1:24381916-24384483	0.0860758	0.997078	0.00350591	-1.22238	0.952784	0	2	1	2	1	0	0	0	3	0	0	0	1	0
CFAP65	NC_029522.1:24393312-24409999	1.23343	0.0144837	14.6619	6.53352	0.000128619	1	1	309	285	515	240	418	242	521	621	1635	797	713	470
BHLHE41	NC_029516.1:62116513-62119913	-1.036	0.544213	2.68102	3.97255	0.10155	0	2	37	21	58	120	216	231	51	151	3	55	29	103
LOC107317030	NC_029522.1:24411236-24416469	NA	NA	NA	NA	NA	NA	NA	0	0	0	0	0	0	0	0	0	0	0	0
IHH	NC_029522.1:24421544-24430218	-0.0387339	0.998899	0.00155601	1.78441	0.968535	0	2	2	106	3	14	0	0	7	7	64	14	10	7
LOC107316949	NC_029522.1:24433607-24476382	-0.4472	0.835425	0.580052	0.573378	0.446292	0	2	5	10	10	11	9	4	4	3	10	7	2	11
CNPPD1	NC_029522.1:24433607-24476382	-0.0138247	0.998899	0.00195563	5.79256	0.964727	0	2	311	615	296	232	223	346	315	225	633	330	265	247
FAM134A	NC_029522.1:24476462-24488101	0.162898	0.850709	0.517789	5.74243	0.471786	0	2	310	399	355	272	220	273	453	325	331	310	348	333
ZFAND2B	NC_029522.1:24488203-24491173	-0.101103	0.971042	0.053912	2.37452	0.816391	0	2	22	32	14	38	18	50	29	27	29	46	22	26
ABCB6	NC_029522.1:24491289-24496733	-0.0513595	0.980477	0.028892	4.415	0.865029	0	2	80	193	134	134	73	148	134	103	96	211	98	150
ATG9A	NC_029522.1:24497218-24505755	-0.0719174	0.96486	0.0722548	5.5102	0.788082	0	2	257	351	382	375	155	172	340	222	179	331	265	338
ANKZF1	NC_029522.1:24505868-24511414	-0.157316	0.914761	0.276628	3.83823	0.59892	0	2	93	119	86	61	75	100	99	55	80	96	57	111
GLB1L	NC_029522.1:24511507-24515655	-0.330491	0.721498	1.34761	4.44138	0.245697	0	2	125	159	150	160	82	171	164	90	95	132	100	133
SSPN	NC_029516.1:62140913-62161216	0.874402	0.806965	0.726443	-0.777292	0.394039	0	2	0	0	1	0	1	4	4	2	2	2	0	3
STK16	NC_029522.1:24515718-24517638	-0.454438	0.713214	1.50604	3.65612	0.219744	0	2	52	150	65	55	49	132	83	44	61	76	58	68
TUBA4A	NC_029522.1:24518079-24526495	-0.0309402	0.998899	0.00245528	1.07475	0.96048	0	2	33	17	9	7	2	3	8	13	12	3	21	8
DNAJB2	NC_029522.1:24528597-24532740	-0.307033	0.730388	1.08571	4.34497	0.297423	0	2	107	158	85	103	120	203	117	126	83	132	101	120
PTPRN	NC_029522.1:24532905-24541710	1.5901	0.611518	2.09008	-0.567469	0.148258	0	2	0	0	1	0	5	0	8	0	3	3	3	3
DNPEP	NC_029522.1:24541981-24546621	0.0445077	0.978266	0.0323961	4.58171	0.857161	0	2	181	181	120	113	123	133	185	141	104	210	111	164
DES	NC_029522.1:24550577-24555032	0.901951	0.73803	1.04883	-0.343395	0.305777	0	2	1	0	2	0	3	5	1	4	7	4	6	1
SPEG	NC_029522.1:24556540-24587595	-0.649983	0.864457	0.458516	-0.600787	0.498318	0	2	1	1	5	2	4	2	0	0	4	5	0	1
GMPPA	NC_029522.1:24587726-24592125	-0.408395	0.521697	3.00184	5.82771	0.08317	0	2	325	470	304	522	366	319	313	329	190	358	326	332
LOC107317009	NC_029522.1:24592232-24599283	1.46432	0.740432	1.03442	-0.829096	0.309123	0	2	5	0	0	0	0	0	0	1	8	1	0	3
ASIC4	NC_029522.1:24619552-24639852	-1.1677	0.672882	1.69794	1.18333	0.192557	0	2	28	0	14	10	48	1	5	17	3	0	2	18
ITPR2	NC_029516.1:62184135-62437872	0.0418071	0.982732	0.0241652	8.05133	0.876465	0	2	1659	2488	2258	1290	1556	571	1449	1836	1683	1969	1786	1438
LOC107316901	NC_029522.1:24640040-24642391	0.902996	0.762145	0.949982	-0.278526	0.329724	0	2	0	3	0	4	4	1	0	8	3	11	2	2
CHPF	NC_029522.1:24643220-24647506	-0.0563726	0.965481	0.0695311	5.33764	0.792021	0	2	262	231	289	216	220	255	248	260	213	271	228	267
TMEM198	NC_029522.1:24648536-24666133	0.192271	0.852468	0.510178	4.8521	0.475062	0	2	199	194	131	114	146	182	133	152	279	262	161	159
OBSL1	NC_029522.1:24648536-24666133	-0.775161	0.939934	0.157566	-0.891236	0.691407	0	2	0	0	0	0	0	9.00005	0	0	5.00035	1.00006	0	0
INHA	NC_029522.1:24666264-24668648	-1.28907	0.721498	1.26272	-1.5737	0.261137	0	2	0	0	0	1	0	0	0	0	0	0	0	0
LOC107316905	NC_029522.1:24669137-24673599	1.69436	0.460848	3.62717	1.61489	0.0568433	0	2	6	19	9	5	2	7	3	0	106	29	8	3
STK11IP	NC_029522.1:24673716-24688661	0.499035	0.297489	5.45126	5.58468	0.0195543	0	2	267	265	295	204	240	177	354	260	363	445	359	326
SLC4A3	NC_029522.1:24688790-24717228	1.11207	0.034853	12.2012	5.63685	0.000477579	1	1	219	240	228.999	150	199	120	339	212	851.999	500	318	268
LOC107316907	NC_029522.1:24688790-24717228	1.04118	0.721498	1.4063	0.471933	0.235672	0	2	11.0001	1.00022	4.00057	9.00006	0	1	3	2	28.0008	8.00025	10.0002	1
LOC107316904	NC_029522.1:24717347-24721451	-0.35251	0.872301	0.428048	3.0351	0.512948	0	2	78	15	19	53	30	108	10	36	90	40	37	43
LOC107316774	NC_029516.1:62457106-62466676	-0.0349569	0.996467	0.00380462	2.51734	0.950816	0	2	73	5	65	39	20	6	61	27	14	18	28	51
LOC107316896	NC_029522.1:24721569-24786561	-0.0260257	0.992789	0.00860897	4.72719	0.926075	0	2	245	83	169	160	197	112	184	217	88	198	165	138
LY75	NC_029522.1:24787538-24828325	-0.455438	0.644625	1.84829	5.53417	0.173982	0	2	362	312	308	307	327	305	150	243	76	673	257	155
LOC107316991	NC_029522.1:24828572-24843189	-0.17442	0.989704	0.0143793	-1.12226	0.904552	0	2	0	0	0	5	0	0	0	2	1	1	1	0
PLA2R1	NC_029522.1:24846112-24880171	0.303131	0.867942	0.447001	3.18821	0.503763	0	2	78	23	18	77	29	54	29	37	48	152	58	58
ITGB6	NC_029522.1:24883188-24912765	0.187349	0.955939	0.0965256	4.33116	0.75604	0	2	158	20	67	242	30	125	71	85	5	276	203	196
RBMS1	NC_029522.1:24939574-25076565	-0.208854	0.837807	0.569056	5.86597	0.450634	0	2	457	211	484	333	440	325	309	386	133	331	464	430
LOC107316862	NC_029522.1:25099382-25102550	NA	NA	NA	NA	NA	NA	NA	0	0	0	0	0	0	0	0	0	0	0	0
TANK	NC_029522.1:25213629-25238377	0.0405474	0.976269	0.0362535	5.42852	0.848993	0	2	369	319	299	190	213	180	251	319	207	352	235	291
PSMD14	NC_029522.1:25269243-25313441	-0.177808	0.816294	0.684051	4.99918	0.408195	0	2	245	194	211	193	217	164	189	167	139	236	190	209
LOC107316985	NC_029522.1:25269243-25313441	-0.773293	0.841526	0.551963	-1.09803	0.457517	0	2	1	2	2	2	0	0	0	1	0	2	1	0
ASUN	NC_029516.1:62466801-62487146	-0.275232	0.640849	1.87009	6.50354	0.171464	0	2	722	728	504	524	659	484	398	552	486	650	487	537
TBR1	NC_029522.1:25316808-25321181	0.686339	0.927837	0.219474	-1.45984	0.639441	0	2	0	0	0	0	1	0	0	0	2	0	0	0
SLC4A10	NC_029522.1:25355150-25492120	1.04481	0.611518	2.08019	2.3741	0.149222	0	2	4	0	15	9	73	10	13	55	54	89	25	18
LOC107316965	NC_029522.1:25355150-25492120	NA	NA	NA	NA	NA	NA	NA	0	0	0	0	0	0	0	0	0	0	0	0
DPP4	NC_029522.1:25493775-25529989	0.950558	0.909544	0.299222	-1.16783	0.584371	0	2	0	0	3	0	0	0	0	0	4	0	2	0
GCG	NC_029522.1:25536087-25552367	1.111	0.834401	0.587016	-1.41138	0.443575	0	2	0	0	1	0	0	0	0	1	1	0	1	0
FAP	NC_029522.1:25552989-25589006	-0.0682174	0.995679	0.00496639	0.0403972	0.943818	0	2	0	1	3	2	6	12	0	2	10	12	1	2
IFIH1	NC_029522.1:25590122-25617154	-0.400445	0.611518	2.29068	5.14821	0.130153	0	2	231	235	147	219	409	197	167	204	133	282	200	176
KCNH7	NC_029522.1:25621137-25808307	NA	NA	NA	NA	NA	NA	NA	0	0	0	0	0	0	0	0	0	0	0	0
LOC107317018	NC_029522.1:25888897-25904750	NA	NA	NA	NA	NA	NA	NA	0	0	0	0	0	0	0	0	0	0	0	0
LOC107317017	NC_029522.1:25941045-26027121	-0.712876	0.845472	0.539232	-0.442271	0.462751	0	2	11	1	2	0	5	1	1	5	0	4	0	2
FGFR1OP2	NC_029516.1:62487437-62510972	0.06516	0.959427	0.0894466	5.17186	0.764882	0	2	258	218	199	157	226	209.999	207	224.999	199	230	243	275
LOC107317019	NC_029522.1:25941045-26027121	NA	NA	NA	NA	NA	NA	NA	0	0	0	0	0	0	0	0	0	0	0	0
LOC107316888	NC_029522.1:26031718-26037851	NA	NA	NA	NA	NA	NA	NA	0	0	0	0	0	0	0	0	0	0	0	0
FIGN	NC_029522.1:26052995-26145587	-0.0173635	0.998899	0.000738624	1.64478	0.978318	0	2	35	3	29	5	35	1	12	36	8	13	19	18
GRB14	NC_029522.1:26416767-26471413	0.140774	0.980964	0.0272201	-0.181438	0.868956	0	2	6	2	1	1	10	0	4	3	5	5	5	0
COBLL1	NC_029522.1:26486290-26560162	-0.0106885	0.998899	0.00160952	6.78292	0.967998	0	2	960	999	625	691	647	231	694	419	748	929	720	618
SLC38A11	NC_029522.1:26575298-26593588	-1.8524	0.611518	2.14427	-1.52176	0.143103	0	2	1	0	0	0	1	0	0	0	0	0	0	0
LOC107317008	NC_029522.1:26620258-26689430	-3.07274	0.113854	8.67805	-0.363303	0.00322065	0	2	17	5	2	6	1	1	1	2	0	0	0	0
LOC107317007	NC_029522.1:26698066-26766301	-0.869432	0.834401	0.586445	-1.19113	0.443797	0	2	3	1	1	0	1	0	0	1	0	2	0	0
CSRNP3	NC_029522.1:26767730-26847672	0.669375	0.916037	0.270286	-0.934779	0.60314	0	2	1	5	0	0	0	0	1	1	4	0	3	0
LOC107316999	NC_029522.1:26855362-26856781	NA	NA	NA	NA	NA	NA	NA	0	0	0	0	0	0	0	0	0	0	0	0
TM7SF3	NC_029516.1:62487437-62510972	0.267015	0.818676	0.66339	4.07785	0.415366	0	2	127	172	90	82	30	63.0008	147	117.001	68	151	100	107
ACTR3	NC_029522.1:26862127-26884509	0.00567488	0.998899	0.000820252	6.66514	0.977152	0	2	797	716	652	579	581	403	570	679	497	749	676	682
SLC35F5	NC_029522.1:26892630-26919553	-0.16205	0.851004	0.516366	7.18149	0.472396	0	2	1301	962	1201	785	1004	459	812	910	613	970	921	970
GPR39	NC_029522.1:26942657-27013554	0.0912077	0.985797	0.0201524	2.19775	0.887112	0	2	19	3	44	35	35	12	72	16	12	3	19	39
LYPD1	NC_029522.1:26942657-27013554	-0.30304	0.952765	0.107381	-0.495366	0.743146	0	2	4	0	7	4	1	0	3	2	0	1	3	4
NCKAP5	NC_029522.1:27014378-27419686	0.749249	0.645069	1.8442	1.29015	0.174459	0	2	16	5	12	13	13	0	13	12	24	21	18	12
LOC107316867	NC_029522.1:27420116-27549474	NA	NA	NA	NA	NA	NA	NA	0	0	0	0	0	0	0	0	0	0	0	0
MGAT5	NC_029522.1:27420116-27549474	0.296333	0.765019	0.938581	6.85981	0.332643	0	2	700	340	814	896	653	354	820	1053	318	659	908	1097
TMEM163	NC_029522.1:27553205-27658577	2.69427	0.000866988	21.8775	1.1182	2.90627e-06	1	1	5	5	3	1	3	1	7	33	17	26	21	19
ACMSD	NC_029522.1:27553205-27658577	2.29537	0.525229	2.86817	-1.46645	0.0903477	0	2	0	0	0	0	0	0	0	2	0	0	1	0
CCNT2	NC_029522.1:27658907-27682418	0.4041	0.611518	2.10837	7.05039	0.146495	0	2	866	1057	974	558	615	238	773	833	1378	955	784	887
LOC107313739	NC_029516.1:4166735-4168868	NA	NA	NA	NA	NA	NA	NA	0	0	0	0	0	0	0	0	0	0	0	0
LOC107316924	NC_029516.1:62487437-62510972	1.19883	0.721498	1.16263	-1.5771	0.280922	0	2	0	0	0	0	0	0	0	1.00064	0	0	0	0
MAP3K19	NC_029522.1:27684152-27714156	0.843727	0.204622	6.76388	5.64161	0.0093021	0	2	305.001	313.003	283.001	212.001	182.001	52.0007	310	415	641	340.001	233.001	422.002
RAB3GAP1	NC_029522.1:27684152-27714156	0.0288574	0.987602	0.0180255	6.78231	0.893198	0	2	885.999	728.997	773.999	669.999	652.999	325.999	578	772	609	752.999	697.999	789.998
ZRANB3	NC_029522.1:27714991-27746778	0.0698673	0.971998	0.0501151	3.2609	0.822863	0	2	63	57	44	73	48	42	55	56	41	70	62	77
R3HDM1	NC_029522.1:27747018-27816076	0.225887	0.721498	1.20308	6.27112	0.272706	0	2	479.999	552	506	389	444	250	491.999	588.999	527	526	454	534
LOC107316882	NC_029522.1:27747018-27816076	-0.54544	0.922966	0.242502	-0.614044	0.622405	0	2	7.00052	0	0	0	7.0001	1.00012	1.00093	1.00117	0	1	5	2.00003
UBXN4	NC_029522.1:27816149-27826149	-0.160143	0.839541	0.562464	7.11252	0.453269	0	2	961	901	993	749	799	867	750	820	811	818	977	725
LCT	NC_029522.1:27826397-27841347	-1.31075	0.302531	5.3658	1.28644	0.0205353	0	2	9	8	48	16	12	16	5	12	9	9	4	7
MCM6	NC_029522.1:27842402-27855043	-0.062388	0.975398	0.0396149	3.90489	0.842235	0	2	146	62	107	88	90	60	84	107	37	94	138	87
DARS	NC_029522.1:27857792-27890214	-0.33727	0.611185	2.31106	6.21007	0.128456	0	2	594	393	628	452	529	399	488	469	236	447	412	422
THSD7B	NC_029522.1:27890264-28351454	-0.0101058	0.998899	0.000499536	5.19329	0.982169	0	2	472	180	193	262	206	66.9991	174	191	15	402	372	262
MED21	NC_029516.1:62517700-62523635	-0.24991	0.835283	0.581337	4.11209	0.445789	0	2	151	95	58	100	79	169	92	71	63	165	101	105
CXCR4	NC_029522.1:27890264-28351454	-0.777578	0.647891	1.82597	4.74791	0.176604	0	2	224	34	593	186	193	27.0009	156	117	11	95	226	137
LOC107317036	NC_029522.1:28362556-28372517	1.34746	0.721498	1.2163	-0.903546	0.270088	0	2	0	0	3	1	0	0	0	1	0	2	4	5
LOC107316986	NC_029522.1:28390662-28406355	0.280252	0.97397	0.0456093	-1.18039	0.830888	0	2	0	3	0	0	1	0	2	0	1	2	0	0
LOC107316987	NC_029522.1:28435984-28441293	NA	NA	NA	NA	NA	NA	NA	0	0	0	0	0	0	0	0	0	0	0	0
LOC107316887	NC_029522.1:28487545-28494612	NA	NA	NA	NA	NA	NA	NA	0	0	0	0	0	0	0	0	0	0	0	0
SPOPL	NC_029522.1:28513333-28541675	0.145732	0.887108	0.372135	5.46748	0.541843	0	2	370	303	264	198	318	112	250	384	213	348	242	325
NXPH2	NC_029522.1:28554791-28582376	NA	NA	NA	NA	NA	NA	NA	0	0	0	0	0	0	0	0	0	0	0	0
LOC107317045	NC_029522.1:28611179-28614443	0.616404	0.934182	0.185945	-1.46702	0.666313	0	2	0	0	1	0	0	0	0	2	0	0	0	0
LOC107317000	NC_029522.1:28675584-28836554	0.522221	0.824263	0.627105	0.413347	0.428419	0	2	11	0	3	3	7	6	5	5	8	16	4	8
LOC107317003	NC_029522.1:28675584-28836554	NA	NA	NA	NA	NA	NA	NA	0	0	0	0	0	0	0	0	0	0	0	0
LOC107316880	NC_029516.1:62535597-62555929	NA	NA	NA	NA	NA	NA	NA	0	0	0	0	0	0	0	0	0	0	0	0
LOC107317002	NC_029522.1:28675584-28836554	NA	NA	NA	NA	NA	NA	NA	0	0	0	0	0	0	0	0	0	0	0	0
LOC107317001	NC_029522.1:28675584-28836554	2.32385	0.5234	2.90863	-1.46446	0.0881069	0	2	0	0	0	0	0	0	0	2	1	0	0	0
LOC107316889	NC_029522.1:28836645-28840304	0.0274219	0.998899	0.000332561	-1.12732	0.98545	0	2	2	0	0	2	1	0	0	2	3	0	0	0
LOC107317041	NC_029522.1:28857700-28882899	1.77244	0.61333	2.051	-0.529475	0.152106	0	2	0	5	0	0	1	0	2	11	5	4	0	0
LOC107316908	NC_029522.1:28913281-28914518	NA	NA	NA	NA	NA	NA	NA	0	0	0	0	0	0	0	0	0	0	0	0
LOC107316909	NC_029522.1:28923401-28928080	NA	NA	NA	NA	NA	NA	NA	0	0	0	0	0	0	0	0	0	0	0	0
LRP1B	NC_029522.1:28957262-29503813	0.0489402	0.995679	0.00491613	4.35643	0.944102	0	2	24	9	212	209	205	36	198	178	1	95	131	178
LOC107316890	NC_029522.1:29549065-29551459	NA	NA	NA	NA	NA	NA	NA	0	0	0	0	0	0	0	0	0	0	0	0
KYNU	NC_029522.1:29552685-29740595	NA	NA	NA	NA	NA	NA	NA	0	0	0	0	0	0	0	0	0	0	0	0
LOC107316980	NC_029522.1:29552685-29740595	NA	NA	NA	NA	NA	NA	NA	0	0	0	0	0	0	0	0	0	0	0	0
LOC107316875	NC_029516.1:62535597-62555929	1.1821	0.772921	0.899954	-0.964272	0.342794	0	2	1	0	0	1	2	0	2	0	3	0	0	5
ACVR1	NC_029522.1:29785126-29819780	0.173556	0.822589	0.638087	6.89397	0.424404	0	2	820	811	946	548	617	401	791	717	778	748	876	806
ACVR1C	NC_029522.1:29823706-29837055	0.145486	0.991004	0.0112766	-0.338989	0.91543	0	2	0	8	5	4	0	0	1	0	15	0	0	1
LOC107317013	NC_029522.1:29841556-29844160	NA	NA	NA	NA	NA	NA	NA	0	0	0	0	0	0	0	0	0	0	0	0
CYTIP	NC_029522.1:29844188-29853926	0.0216098	0.998899	0.000680853	0.12001	0.979183	0	2	1	3	2	3	15	3	5	5	10	8	1	0
ERMN	NC_029522.1:29856494-29859664	-1.43918	0.765019	0.93834	-1.36286	0.332705	0	2	0	2	0	0	2	0	0	0	0	0	1	0
GALNT5	NC_029522.1:29861884-29869949	-0.00767925	0.998899	0.000973139	5.77898	0.975114	0	2	362	417	328	382	270	238	324	297	513	319	246	320
GPD2	NC_029522.1:29953348-30000165	0.278816	0.735595	1.06371	6.16499	0.30237	0	2	421	672	506	324	393	121	391	486	506	562	631	379
LOC107316970	NC_029522.1:29953348-30000165	NA	NA	NA	NA	NA	NA	NA	0	0	0	0	0	0	0	0	0	0	0	0
TRNAG-GCC	NC_029522.1:30005081-30005152	NA	NA	NA	NA	NA	NA	NA	0	0	0	0	0	0	0	0	0	0	0	0
TRNAA-CGC	NC_029522.1:30005407-30005479	NA	NA	NA	NA	NA	NA	NA	0	0	0	0	0	0	0	0	0	0	0	0
STK38L	NC_029516.1:62571286-62614861	0.0168697	0.995744	0.00471326	6.73942	0.945266	0	2	839	549	1054	610	622	273	679	607	495	884	657	762
NR4A2	NC_029522.1:30012668-30018004	-0.0775092	0.989456	0.0145984	1.95116	0.903831	0	2	12	70	21	9	25	3	9	28	54	20	10	5
LOC107317043	NC_029522.1:30164592-30173922	NA	NA	NA	NA	NA	NA	NA	0	0	0	0	0	0	0	0	0	0	0	0
LOC107316894	NC_029522.1:30177422-30183064	NA	NA	NA	NA	NA	NA	NA	0	0	0	0	0	0	0	0	0	0	0	0
KCNJ3	NC_029522.1:30260143-30288239	-0.191668	0.972079	0.0498869	-0.601053	0.82326	0	2	0	2	3	4	4	0	1	4	1	2	3	1
GALNT13	NC_029522.1:30292705-30355698	-0.316932	0.91056	0.295294	1.53567	0.586848	0	2	13	10	33	26	23	0	12	16	7	20	20	13
RPRM	NC_029522.1:30370234-30370725	NA	NA	NA	NA	NA	NA	NA	0	0	0	0	0	0	0	0	0	0	0	0
LOC107316864	NC_029522.1:30384624-30407592	NA	NA	NA	NA	NA	NA	NA	0	0	0	0	0	0	0	0	0	0	0	0
PRPF40A	NC_029522.1:30421188-30438991	-0.077153	0.947689	0.134276	5.41764	0.714039	0	2	289	259	316	257	241	220	285	220	208	302	268	279
FMNL2	NC_029522.1:30439611-30536615	0.346934	0.834772	0.58262	3.21471	0.445287	0	2	35	116	55	33	53	8	35	55	118	60	52	51
STAM2	NC_029522.1:30550908-30572867	0.200975	0.780153	0.864689	5.78012	0.35243	0	2	350	418	362	272	319	166	301	425	259	443	376	427
ARNTL2	NC_029516.1:62621940-62658636	-0.0876941	0.953057	0.103021	4.36313	0.748234	0	2	135	230	109	100	128	75	111	84	142	165	116	124
CACNB4	NC_029522.1:30574701-30638246	-0.0587746	0.988906	0.0158406	3.44871	0.899843	0	2	71	89	29	129	57	19	25	65	45	32	136	87
LOC107316972	NC_029522.1:30574701-30638246	NA	NA	NA	NA	NA	NA	NA	0	0	0	0	0	0	0	0	0	0	0	0
ARL5A	NC_029522.1:30638741-30654587	-0.0460278	0.975948	0.0380399	5.14682	0.845363	0	2	278	304	191	233	189	126	161	223	147	333	243	223
LOC107316968	NC_029522.1:30659888-30660964	1.23892	0.721498	1.19025	-1.57517	0.275279	0	2	0	0	0	0	0	0	1	0	0	0	0	0
NEB	NC_029522.1:30662092-30770448	-1.31452	0.469874	3.50498	3.10969	0.0611845	0	2	22	4	279	10	115	12	27	38	34	37	13	31
RIF1	NC_029522.1:30770852-30796248	0.0819623	0.952765	0.107106	4.92258	0.743463	0	2	189	156	225	129	269	103	179	200	164	191	240	190
TNFAIP6	NC_029522.1:30796591-30809001	0.265275	0.952164	0.114009	0.671393	0.735626	0	2	30	0	4	6	2	3	7	22	1	7	8	8
LOC107316942	NC_029522.1:30796591-30809001	NA	NA	NA	NA	NA	NA	NA	0	0	0	0	0	0	0	0	0	0	0	0
NMI	NC_029522.1:30823999-30831479	-0.523529	0.611518	2.29249	3.98986	0.130001	0	2	104	81	108	65	186	114	65	101	41	172	57	65
RBM43	NC_029522.1:30831985-30837177	-0.189333	0.904256	0.32236	3.33336	0.570193	0	2	68	54	58	42	72	78	39	58	31	96	66	63
PPFIBP1	NC_029516.1:62680489-62777151	-0.0799721	0.959427	0.0897041	4.34804	0.764554	0	2	221	94	160	115	94	83	111	149	109	139	138	92
LOC107316866	NC_029522.1:30881571-30883990	NA	NA	NA	NA	NA	NA	NA	0	0	0	0	0	0	0	0	0	0	0	0
RND3	NC_029522.1:30903373-30916554	0.119568	0.963823	0.0754137	2.41231	0.783612	0	2	46	30	27	18	42	16	39	27	6	48	35	46
LOC107316892	NC_029522.1:30957528-30959219	NA	NA	NA	NA	NA	NA	NA	0	0	0	0	0	0	0	0	0	0	0	0
MMADHC	NC_029522.1:30989581-31000324	0.143491	0.874534	0.4158	5.0481	0.51904	0	2	276	210	146	192	203	122	177	228	198	265	218	220
LOC107316977	NC_029522.1:31001273-31027646	-1.66481	0.517684	3.06361	-0.582517	0.0800635	0	2	2	4	2.00001	5	0	6	0	3	1	0	1	1
LYPD6	NC_029522.1:31001273-31027646	-0.667084	0.824263	0.627302	0.287894	0.428347	0	2	5	2	1.99999	6	17	7	0	8	0	3	3	13
LYPD6B	NC_029522.1:31044022-31073970	-0.159922	0.971115	0.0531479	0.665511	0.817674	0	2	13	5	11	9	12	0	6	15	1	8	2	14
LOC107317006	NC_029522.1:31074207-31096899	0.569945	0.711573	1.51512	2.83107	0.21836	0	2	11	12	24	44	58	38	66	68	30	58	31	56
LOC107317050	NC_029522.1:31097293-31143287	0.944581	0.624248	1.95708	0.99935	0.161826	0	2	2	4	6	4	23	2	24	14	6	8	6	25
EPC2	NC_029522.1:31149874-31188191	-0.146481	0.875341	0.412404	4.90886	0.520752	0	2	245	163	228	182	196	131	174	223	164	175	182	145
LOC107316845	NC_029516.1:62779105-62786145	-0.13482	0.880159	0.394809	7.19403	0.529783	0	2	939	1143	1194	831	888	623	919	811	616	1056	953	938
LOC107317055	NC_029522.1:31188827-31206091	-0.0378099	0.998899	0.00140089	-0.828153	0.970143	0	2	1	0	4	1	3	0	0	3	2	1	0	3
MBD5	NC_029522.1:31207245-31329338	0.0419292	0.980634	0.0283119	6.21003	0.866378	0	2	586	485	507	497	477	155	412	588	282	520	532	519
ORC4	NC_029522.1:31329348-31342013	-0.220668	0.884069	0.381181	2.862	0.536972	0	2	53	40	64	41	49	28	53	55	18	50	40	29
ACVR2A	NC_029522.1:31343046-31393345	-0.0764112	0.952765	0.109687	6.49905	0.7405	0	2	630	761	791	530	489	251	565	626	434	610	457	636
LOC107317056	NC_029522.1:31788443-31797247	NA	NA	NA	NA	NA	NA	NA	0	0	0	0	0	0	0	0	0	0	0	0
LOC107317051	NC_029522.1:31840422-31850588	NA	NA	NA	NA	NA	NA	NA	0	0	0	0	0	0	0	0	0	0	0	0
LOC107317065	NC_029522.1:31857544-32128640	-4.52658	0.123605	8.32476	-0.870542	0.00391082	0	2	0	12	0	2	3	0	0	0	0	0	0	0
LOC107317064	NC_029522.1:31857544-32128640	-0.772177	0.927667	0.223684	-1.31404	0.636247	0	2	0	0	4	0	0	0	1	1	0	0	0	0
LOC107317047	NC_029522.1:32128689-32132437	NA	NA	NA	NA	NA	NA	NA	0	0	0	0	0	0	0	0	0	0	0	0
LOC107317048	NC_029522.1:32133661-32215552	-1.91725	0.611518	2.22082	-1.51774	0.136161	0	2	0	0	0	0	2	0	0	0	0	0	0	0
A4GALT	NC_029516.1:62792168-62807210	-0.459553	0.79011	0.823011	4.07819	0.364301	0	2	95	351	106	86	36	57	72	48	224	33	72	47
LOC107317058	NC_029522.1:32429789-32430207	NA	NA	NA	NA	NA	NA	NA	0	0	0	0	0	0	0	0	0	0	0	0
ZEB2	NC_029522.1:32430940-32538676	0.111738	0.97535	0.0409182	1.40174	0.839696	0	2	10	5	22	22	15	6	5	27	23	16	8	12
LOC107317049	NC_029522.1:32562314-32565448	NA	NA	NA	NA	NA	NA	NA	0	0	0	0	0	0	0	0	0	0	0	0
GTDC1	NC_029522.1:32567086-32723358	-0.0546458	0.979739	0.0301809	3.34664	0.86208	0	2	81	104	44	54	47	43	51	55	66	81	64	49
ARHGAP15	NC_029522.1:32808628-33122588	-1.01406	0.611518	2.12024	1.33608	0.145363	0	2	30	3	31	4	23	18	2	8	25	8	9	1
LOC107317063	NC_029522.1:33126461-33145095	-3.41961	0.383338	4.42638	-1.26048	0.0353874	0	2	0	0	1	0	6	0	0	0	0	0	0	0
UPP2	NC_029522.1:33151458-33155232	-2.96437	0.1462	7.79899	-0.441711	0.00522756	0	2	4	0	10	1	4	8	0	0	1	0	1	1
CCDC148	NC_029522.1:33156322-33191126	0.447193	0.762503	0.949082	3.0633	0.329953	0	2	53	25	45	13	40	66	20	41	116	71	47	50
PKP4	NC_029522.1:33191193-33233478	0.0815262	0.949456	0.129062	6.31293	0.719407	0	2	694	639	461	400	478	220	443	467	599	534	469	544
DAPL1	NC_029522.1:33237268-33240988	0.817781	0.721498	1.34615	0.65765	0.245952	0	2	18	5	6	3	0	3	10	25	2	6	9	9
ARFGAP3	NC_029516.1:62827688-62863430	-0.215461	0.855599	0.495832	8.54754	0.481337	0	2	2447	5801	1915	1566	1723	1644	1796	1774	2657	2640	1985	2168
TANC1	NC_029522.1:33249133-33309625	0.29259	0.721498	1.25628	6.00159	0.262357	0	2	454	254	510	332	443	135	402.001	502	277	451.003	538.001	497
WDSUB1	NC_029522.1:33249133-33309625	0.828212	0.0220981	13.5161	5.31386	0.000236524	0	2	192	216	205	172	155	107	291.999	335	229	500.997	247.999	337
BAZ2B	NC_029522.1:33311367-33401667	0.0525516	0.971115	0.0526923	6.29191	0.818443	0	2	487	597	601	454	498	205	439	577	522	477	523	447
LOC107317076	NC_029522.1:33401845-33409738	-2.59809	0.464897	3.57364	-1.41899	0.0587034	0	2	1	2	1	0	0	0	0	0	0	0	0	0
LOC107306882	NW_015439648.1:34934-37765	-1.73444	0.521635	3.00608	-0.465529	0.0829526	0	2	1	3	6	1	1	10	0	2	2	3	0	0
LOC107306881	NW_015439648.1:46363-46843	NA	NA	NA	NA	NA	NA	NA	0	0	0	0	0	0	0	0	0	0	0	0
LOC107306885	NW_015439649.1:37085-41491	NA	NA	NA	NA	NA	NA	NA	0	0	0	0	0	0	0	0	0	0	0	0
NAA20	NW_015439649.1:44180-47627	0.115161	0.930934	0.201347	4.90422	0.653636	0	2	172	174	136	152	136	236	164	249	169	247	157	187
2021-03-07	NW_015439649.1:48431-61384	-0.0969352	0.925023	0.234176	6.21048	0.628444	0	2	608	442	553	399	466	335	387	534	431	449	408	480
LOC107306886	NW_015439651.1:3696-8038	-0.406183	0.70044	1.56604	4.15256	0.210783	0	2	92	132	93	72	93	211	87	90	84	123	105	81
CELF2	NC_029516.1:4787551-5340475	0.267214	0.959427	0.0872304	0.264829	0.767728	0	2	3	11	3	0	13	0	0	10	7	12	7	1
PACSIN2	NC_029516.1:62867691-62930542	-0.199808	0.769189	0.915764	7.13333	0.33859	0	2	1079	1184	993	740	950	594	780	934	723	822	735	930
LOC107306887	NW_015439656.1:100-2506	NA	NA	NA	NA	NA	NA	NA	0	0	0	0	0	0	0	0	0	0	0	0
LOC107306888	NW_015439662.1:154-2394	-2.28932	0.5234	2.92578	-1.4686	0.0871751	0	2	2	0	0	1	0	0	0	0	0	0	0	0
LOC107317186	NC_029523.1:195-17024	0.29748	0.866389	0.451349	2.70415	0.501695	0	2	30	17	75	11	42	28	29	51	27	46	72	35
LOC107317082	NC_029523.1:24799-44671	-1.18619	0.720152	1.47263	0.276059	0.224931	0	2	5	3	31	0	7	1	2	4	0	0	8	6
LOC107317103	NC_029523.1:44796-58195	-1.89472	0.611518	2.1945	-1.5191	0.138504	0	2	0	0	1	0	1	0	0	0	0	0	0	0
LOC107317078	NC_029523.1:64572-168243	-3.82846	0.130285	8.12478	-1.13606	0.00436642	0	2	2	1	5	2	0	0	0	0	0	0	0	0
LOC107317079	NC_029523.1:64572-168243	NA	NA	NA	NA	NA	NA	NA	0	0	0	0	0	0	0	0	0	0	0	0
LOC107317091	NC_029523.1:187332-200028	NA	NA	NA	NA	NA	NA	NA	0	0	0	0	0	0	0	0	0	0	0	0
LOC107317083	NC_029523.1:258479-521294	0.63991	0.931379	0.197573	-1.46817	0.656687	0	2	0	1	0	0	0	0	0	2	0	0	0	0
LOC107317090	NC_029523.1:642354-732254	-1.67745	0.640144	1.87511	-1.13305	0.170891	0	2	1	0	5	1	1	0	1	1	0	0	0	0
TTLL1	NC_029516.1:62932932-62961314	0.0112409	0.998899	0.00277596	6.84161	0.957981	0	2	941	722	694	763	635	438	608	682	802	740	676	807
NTNG1	NC_029523.1:756868-904994	-0.508688	0.810265	0.715009	7.31076	0.397786	0	2	915	59	1929	1243	1537	907	720	1070	21	841	1409	981
LOC107317162	NC_029523.1:756868-904994	0.427961	0.943504	0.145234	-0.970176	0.703132	0	2	3	1.00002	0	0	1.00192	1.0003	3	0	2	0	0	3
VAV3	NC_029523.1:931332-1080890	-0.613659	0.193512	6.95707	5.4479	0.00834888	0	2	433	365	245	216	298	350	228	215	146	235	254	220
SLC25A24	NC_029523.1:1116666-1137137	-0.176473	0.853491	0.504415	5.76163	0.477566	0	2	406	267	635	287	273	239	257	360	207	383	353	375
FAM102B	NC_029523.1:1141534-1162766	0.473115	0.772921	0.89919	3.09003	0.342999	0	2	81	19	93	15	19	32	47	71	9	77	101	63
HENMT1	NC_029523.1:1165200-1181673	0.542478	0.873381	0.422613	-0.209236	0.515636	0	2	1.99834	3	5.99999	3.9988	0	0.99899	3.99864	0	0.998632	7.99997	3.99866	7.99901
PRPF38B	NC_029523.1:1165200-1181673	-0.0778454	0.950604	0.122742	6.50365	0.726079	0	2	609.002	640	650	525.001	393	547.001	539.001	502	677.001	575	537.001	459.001
FNDC7	NC_029523.1:1181938-1209912	0.269186	0.939871	0.158402	0.915254	0.690632	0	2	3.0017	3	18	15	12	0	4	20	7	15	11	9.00021
STXBP3	NC_029523.1:1181938-1209912	-0.28828	0.634287	1.90616	5.68835	0.167391	0	2	435.998	335	420	312	333	237	209	313	233	391	318	300
AKNAD1	NC_029523.1:1209980-1221368	0.659642	0.721498	1.29635	0.311506	0.254881	0	2	2	3	4	3	7	6	5	8	6	10	8	6
TSPO	NC_029516.1:62961360-62989755	0.0997499	0.961806	0.0816074	4.54317	0.775131	0	2	178	218	61.9997	107	57.9997	180	94.9999	124	168	281	140	106
GPSM2	NC_029523.1:1221606-1255466	0.1404	0.894092	0.352873	5.41549	0.552491	0	2	392	165	229	171	307	214	256.999	248	250	349	278	302.999
CLCC1	NC_029523.1:1221606-1255466	-0.36243	0.611518	2.13686	5.31832	0.143796	0	2	294	336	441	263	205	120	234.001	214	189	264	195	216.001
WDR47	NC_029523.1:1255659-1274115	-0.219797	0.769457	0.914973	4.98614	0.338798	0	2	252	241	220	209	185	135	203	220	145	143	175	203
LOC107317145	NC_029523.1:1274359-1340563	-0.550535	0.938821	0.164351	-1.47004	0.685182	0	2	2.00025	0	0	0	0	0	1.00021	0	0	0	0	0
CAMSAP2	NC_029523.1:1274359-1340563	-0.0200994	0.994811	0.00661435	5.25667	0.935181	0	2	306	223	313	227	256	96	238	296	198	255	170	270
DDX59	NC_029523.1:1340990-1354494	-0.524791	0.502178	3.20225	3.81722	0.0735369	0	2	153	117	116	76	56	85	60	101	52	63	70	82
KIF14	NC_029523.1:1354847-1379953	0.320502	0.882594	0.385214	1.77148	0.534826	0	2	34	2	19	16	10	19	34	23	17	22	20	13
ZNF281	NC_029523.1:1412648-1417942	0.124246	0.936959	0.172306	3.95808	0.67807	0	2	105	123	114	81	99	25	102	107	77	116	91	110
NR5A2	NC_029523.1:1484640-1567293	-1.73056	0.721498	1.25539	-1.32228	0.262525	0	2	0	4	1	0	0	0	0	0	0	1	0	0
LOC107317168	NC_029523.1:1642456-1685128	-0.0210106	0.998899	0.000188832	-1.31526	0.989036	0	2	1	0	0	0	2	0	0	0	0	0	0	3
MCAT	NC_029516.1:62961360-62989755	0.0564137	0.976269	0.0357639	3.81932	0.850004	0	2	64.0002	122	76.0003	52.0002	73.0003	99.0001	86.0001	75.0001	96	106	77	90.0003
LOC107317171	NC_029523.1:1688111-1691488	NA	NA	NA	NA	NA	NA	NA	0	0	0	0	0	0	0	0	0	0	0	0
LOC107317170	NC_029523.1:1694252-1743227	2.19235	0.611518	2.10717	-0.965252	0.146611	0	2	0	0	0	0	2	0	7	2	0	0	0	3
LOC107317169	NC_029523.1:1694252-1743227	-0.338274	0.971115	0.0536119	-1.26708	0.816893	0	2	0	0	4	0	0	0	1	1	0	0	0	1
LOC107317182	NC_029523.1:1858190-1919347	-0.0512612	0.998899	0.00104408	-1.52445	0.974223	0	2	0	1	0	0	0	0	0	0	0	1	0	0
LOC107317160	NC_029523.1:1941354-1945006	NA	NA	NA	NA	NA	NA	NA	0	0	0	0	0	0	0	0	0	0	0	0
PTPRC	NC_029523.1:1949124-2002672	-0.297059	0.836684	0.575441	2.78392	0.448105	0	2	32	64	56	28	57	29	31	48	33	74	24	18
LOC107317188	NC_029523.1:2016562-2022196	3.45905	0.275603	5.73598	-1.23015	0.0166208	0	2	0	0	0	0	0	0	0	0	0	3	1	4
ATP6V1G3	NC_029523.1:2025579-2036581	0.38599	0.775143	0.888479	3.26563	0.34589	0	2	28	42	15	56	94	47	53	53	83	86	62	60
NEK7	NC_029523.1:2081550-2140296	0.139294	0.907003	0.308927	5.67009	0.578339	0	2	351	384	198	281	300	243	205	299	340	374	521	263
LOC107317087	NC_029523.1:2173475-2175273	-2.04293	0.600933	2.36726	-1.51067	0.123904	0	2	0	0	0	0	0	2	0	0	0	0	0	0
TTLL12	NC_029516.1:62991663-63012134	-0.0663604	0.963769	0.077609	7.23176	0.780564	0	2	1479	628	920	774	964	844	984	1099	555	1040	928	973
LHX9	NC_029523.1:2185131-2205321	NA	NA	NA	NA	NA	NA	NA	0	0	0	0	0	0	0	0	0	0	0	0
C8H1orf53	NC_029523.1:2206651-2209088	-0.731895	0.732162	1.07899	0.178781	0.298924	0	2	4	14	6	5	0	8	3	2	3	5	7	3
LOC107317102	NC_029523.1:2212385-2219129	NA	NA	NA	NA	NA	NA	NA	0	0	0	0	0	0	0	0	0	0	0	0
DENND1B	NC_029523.1:2239098-2379732	0.0952601	0.934224	0.185339	5.71542	0.666824	0	2	381	374	367	298	307	150	235	354	321	447	352	346
CRB1	NC_029523.1:2385786-2471239	3.82963	0.0144179	14.6906	0.751628	0.000126674	1	1	0	0	5	0	1	0	35	8	3.99996	1	31	15
LOC107317101	NC_029523.1:2385786-2471239	0.260565	0.975948	0.0388137	-0.826692	0.843818	0	2	1	0	1	0	6	0	0	0	5.00004	4	0	1
ZBTB41	NC_029523.1:2480844-2496034	-0.095062	0.937851	0.168625	5.40433	0.681337	0	2	377	266	304	265	292	114	227	257	218	336	218	293
ASPM	NC_029523.1:2498447-2527612	0.513328	0.721498	1.16399	5.96382	0.280639	0	2	896	197	147	410	242	78	759	529	360	281	76	716
LOC107317155	NC_029523.1:2529450-2554893	0.604229	0.789349	0.82876	2.07616	0.362631	0	2	25	7	44	2	28	10	6	7	81	25	34	17
CFH	NC_029523.1:2555907-2595079	0.83345	0.672882	1.69879	3.47216	0.192446	0	2	16	229	16	11	24	9	48	39	111	106	169	44
SCUBE1	NC_029516.1:63022587-63223661	-0.155552	0.951204	0.119416	7.47393	0.729669	0	2	2212	551	1428	1370	1231	261	1029	1381	105	1077	1767	1091
KCNT2	NC_029523.1:2595893-2706896	0.262095	0.971998	0.0500183	-0.1003	0.823031	0	2	8	10	2	0	2	0	0	0	0	4	19	2
LOC107317174	NC_029523.1:2706980-2710550	1.243	0.721498	1.15219	-0.763371	0.283091	0	2	4	1	0	0	1	0	3	0	3	1	7	0
LOC107317093	NC_029523.1:2832034-2846003	1.26143	0.721498	1.20561	-1.57411	0.272203	0	2	0	0	0	0	0	0	0	0	1	0	0	0
LOC107317092	NC_029523.1:3097996-3099652	NA	NA	NA	NA	NA	NA	NA	0	0	0	0	0	0	0	0	0	0	0	0
LOC107317081	NC_029523.1:3108332-3127317	NA	NA	NA	NA	NA	NA	NA	0	0	0	0	0	0	0	0	0	0	0	0
LOC107317089	NC_029523.1:3184377-3197885	NA	NA	NA	NA	NA	NA	NA	0	0	0	0	0	0	0	0	0	0	0	0
LOC107317189	NC_029523.1:3251566-3261571	NA	NA	NA	NA	NA	NA	NA	0	0	0	0	0	0	0	0	0	0	0	0
CDC73	NC_029523.1:3286330-3383123	-0.0166951	0.995679	0.00550451	5.63143	0.940857	0	2	349	310	334	294	388	151	304	312	221	333	337	350
B3GALT2	NC_029523.1:3286330-3383123	-0.0351645	0.998899	0.000619767	-0.766748	0.980139	0	2	3	0	0	0	7	0	0	0	1	3	6	0
GLRX2	NC_029523.1:3383243-3385477	-0.316801	0.818676	0.667995	3.10087	0.413751	0	2	96	83	39	35	83	14	52	48	26	68	43	45
LOC107317362	NC_029516.1:63279924-63299628	1.28254	0.518834	3.02809	-0.159257	0.0818345	0	2	2	1	3	1	5	0	2	4	5	6	10	4
TROVE2	NC_029523.1:3385878-3401864	-0.0293961	0.99444	0.00692216	4.7014	0.933693	0	2	254	140	153	192	216	21	126	190	95	204	188	172
UCHL5	NC_029523.1:3401918-3415563	-0.188687	0.829804	0.606125	4.88011	0.436251	0	2	195	224	181	152	140	223	157	140	142	233	156	209
LOC107317181	NC_029523.1:3455917-3468432	-1.8561	0.721498	1.26893	-0.710568	0.259968	0	2	19	0	0	0	0	0	0	0.99998	0	0	2	0.999957
RGS2	NC_029523.1:3455917-3468432	-0.800906	0.637375	1.88643	2.91726	0.169605	0	2	102	8	12	45	35	116	47	31	6	58	32	31
LOC107317179	NC_029523.1:3478755-3503524	NA	NA	NA	NA	NA	NA	NA	0	0	0	0	0	0	0	0	0	0	0	0
RGS13	NC_029523.1:3478755-3503524	0.244169	0.985064	0.0209136	-1.18946	0.885015	0	2	0	4	0	0	0	0	0	0	0	3	2	0
RGS1	NC_029523.1:3508352-3512139	-0.145964	0.988906	0.0158888	-0.370172	0.899692	0	2	0	7	2	0	4	4	0	0	5	11	0	1
RGS21	NC_029523.1:3538304-3540363	NA	NA	NA	NA	NA	NA	NA	0	0	0	0	0	0	0	0	0	0	0	0
RGS18	NC_029523.1:3546440-3555742	1.20038	0.68264	1.65559	-0.220982	0.1982	0	2	0	1	1	6	3	0	0	11	5	7	3	3
RGS4	NC_029523.1:3577853-3583265	1.35808	0.599223	2.38055	-0.326987	0.122854	0	2	3	3	3	1	0	0	5	1	11	1	3	4
LOC107317376	NC_029516.1:63300013-63348932	0.150295	0.959427	0.0873256	2.71671	0.767605	0	2	13	97	15	30	57	9	23	49	61	53	26	36
RGS5	NC_029523.1:3583952-3593895	1.513	0.220825	6.52591	2.01512	0.0106314	0	2	4	13	24	16	9	4	45	37	71	14	24	8
LOC107317153	NC_029523.1:3583952-3593895	NA	NA	NA	NA	NA	NA	NA	0	0	0	0	0	0	0	0	0	0	0	0
HTATIP2	NC_029523.1:3594847-3597637	-0.801399	0.634287	1.90716	2.43596	0.167279	0	2	37	9	16	29	11	111	22	19	22	22	35	20
LOC107317149	NC_029523.1:3597847-3600890	NA	NA	NA	NA	NA	NA	NA	0	0	0	0	0	0	0	0	0	0	0	0
LOC107317183	NC_029523.1:3603359-3612221	3.44569	0.0952643	9.27785	-0.773644	0.00231942	0	2	0	1	0	0	0	0	2	5	2	6	4	0
ATF6	NC_029523.1:3612321-3681619	0.182273	0.79459	0.797859	6.39499	0.371734	0	2	542	590	597	441	401	323	544	638	427	567	625	571
OLFML2B	NC_029523.1:3681809-3691789	-0.142167	0.979699	0.0309714	0.016859	0.860304	0	2	10	6	5	1	6	0	3	5	6	10	1	0
HSD17B7	NC_029523.1:3699083-3705157	-0.21557	0.885126	0.378726	3.23596	0.538286	0	2	46	65	53	55	45	81	53	52	32	83	68	35
DDR2	NC_029523.1:3705333-3713392	0.934801	0.518714	3.02963	1.23771	0.0817568	0	2	5	4	11	5	5	18	16	13	20	15	19	17
UAP1	NC_029523.1:3714362-3719178	-0.23604	0.779706	0.866975	4.04156	0.351794	0	2	112	131	118	99	88	89	98	91	68	133	92	84
EFCAB6	NC_029516.1:63364700-63384367	0.155195	0.991004	0.0118838	-0.913917	0.913192	0	2	6	2	0	0	0	0	3	0	0	0	1	4
UHMK1	NC_029523.1:3719342-3732771	-0.364197	0.552398	2.63191	5.65725	0.104736	0	2	353	403	340	363	330	263	179	347	176	361	316	305
C8H1orf226	NC_029523.1:3732892-3736015	-0.396074	0.721498	1.38778	2.61241	0.238781	0	2	46	45.9999	43	34	34	37	25	30	36	32	34	31
C8H1orf111	NC_029523.1:3732892-3736015	-1.63475	0.611518	2.24383	-0.456717	0.134149	0	2	10	3.00007	0	0	11	0	1	1	2	2	0	1
NOS1AP	NC_029523.1:3738109-3763082	-0.0362975	0.993848	0.00764767	3.04522	0.930313	0	2	81	56	46	68	47	5	47	54	40	41	50	63
TMEM121	NC_029523.1:3778103-3796150	1.78493	0.721498	1.32787	-1.12261	0.249185	0	2	0	1	1	0	0	0	0	0	6	0	0	2
LOC107317158	NC_029523.1:3808792-3817118	-1.42325	0.824263	0.628037	-1.04949	0.428076	0	2	0	0	8	0	0	1	0	0	0	0	0	3
C8H14orf80	NC_029523.1:3817493-3880143	-0.0251432	0.993848	0.00762791	4.40561	0.930403	0	2	160	142	85	104	116	151	120	128	65	123	201	148
LOC107317167	NC_029523.1:3882435-3885794	-0.367827	0.731686	1.08059	7.34085	0.298565	0	2	1065	484	615	744	1225	2082	958	927	426	1182	983	940
CRIP2	NC_029523.1:3891576-3900415	-1.08194	0.30321	5.33422	2.44323	0.0209107	0	2	17	33	44	39	35	71	23	15	34	15	14	20
MTA1	NC_029523.1:3906218-3971097	0.143666	0.873104	0.424218	6.00339	0.51484	0	2	470	463	349	364	439	169	383	504	411	476	379	381
LOC107317379	NC_029516.1:63429606-63475724	0.0592571	0.991383	0.0104014	1.93615	0.918767	0	2	11	10	9	15	18	51	20	10	6	32	44	26
LOC107317129	NC_029523.1:3906218-3971097	1.08164	0.872301	0.431463	-1.2708	0.511272	0	2	0	2.00041	0	0	0	0	0	0	0	1.00029	4.00023	0
PACS2	NC_029523.1:3974006-4031973	0.44922	0.582601	2.46894	4.67673	0.116116	0	2	136	200	135	130	155	41	164	132	131	237	231	216
SEC22B	NC_029523.1:4032150-4039623	-0.150087	0.901046	0.331759	5.94093	0.564625	0	2	644	493	340	346	308	269	217	378	172	664	431	400
NOTCH2	NC_029523.1:4045890-4122592	-0.160294	0.876861	0.406231	6.71778	0.523889	0	2	945	460	946	773	633	333	606	671	384	632	726	744
REG4	NC_029523.1:4124072-4125557	1.3664	0.611518	2.26775	5.23662	0.132091	0	2	77	372	100	81	59	94	18	13	1676	54	21	19
HMGCS2	NC_029523.1:4126261-4129445	1.15314	0.708676	1.52623	-0.0514272	0.216679	0	2	1	2	3	6	2	0	0	3	14	14	2	1
PHGDH	NC_029523.1:4129952-4133319	0.410819	0.928636	0.212291	3.11156	0.644978	0	2	53	185	1	17	27	3	13	18	256	6	17	13
LOC107317084	NC_029523.1:4135076-4140300	1.9402	0.611518	2.18949	-1.51527	0.138956	0	2	0	0	0	0	0	0	0	0	2	0	0	0
LOC107317105	NC_029523.1:4140920-4164499	0.337277	0.618305	1.99945	5.65835	0.157356	0	2	421	311	389	222	204	126	291	352	261	488	391	361
PRKAB2	NC_029523.1:4164634-4170931	0.0866364	0.966148	0.0668145	3.32584	0.796033	0	2	66	92	43	69	60	20	60	53	59	66	64	75
LOC107316770	NC_029516.1:4787551-5340475	NA	NA	NA	NA	NA	NA	NA	0	0	0	0	0	0	0	0	0	0	0	0
SULT4A1	NC_029516.1:63480255-63511040	0.313807	0.761874	0.951204	3.43781	0.329413	0	2	82	83	71	55	45	18	66	84	72	71	78	68
LOC107317115	NC_029523.1:4170983-4175155	0.0503396	0.992008	0.00949463	0.686855	0.922377	0	2	7	11	7	5	8	8	7	9	13	8	5	7
LOC107317106	NC_029523.1:4175260-4178201	-0.0516293	0.982732	0.0241728	3.31177	0.876446	0	2	86	100	53	31	48	48	48	38	55	69	73	74
PLPP6	NC_029523.1:4178950-4181832	0.381457	0.715798	1.49289	4.4189	0.221768	0	2	154	181	84	60	87	111	77	111	225	206	143	136
FAM78B	NC_029523.1:4182000-4188981	0.485491	0.665044	1.73622	3.53212	0.187619	0	2	63	89	77	45	63	16	33	83	57	150	109	78
PRDX6	NC_029523.1:4189978-4196242	0.254134	0.742486	1.02265	5.87619	0.311892	0	2	327	409	271	334	249	328	243	397	329	807	357	339
TADA1	NC_029523.1:4196250-4208871	0.221399	0.878975	0.40072	3.02302	0.526718	0	2	57	65	43	21	36	44	53	44	58	85	33	47
LOC107317185	NC_029523.1:4218472-4311152	0.824975	0.481044	3.37933	2.32936	0.066019	0	2	33	15	15	4	22	33	42	43	28	49	28	39
TNFSF4	NC_029523.1:4218472-4311152	1.47272	0.701266	1.56319	-0.662953	0.211199	0	2	4	0	2	0	0	0	3	0	0	8	2	5
APOBEC4	NC_029523.1:4311307-4313856	0.117899	0.950079	0.125078	3.59794	0.723591	0	2	63	95	71	46	53	80	57	65	125	91	52	68
ARPC5	NC_029523.1:4314046-4324420	0.0587717	0.965422	0.0699212	6.21656	0.791452	0	2	571.001	575.001	311	323	436	434.001	434.001	441	357.001	750.001	406.001	514.001
LOC107317383	NC_029516.1:63535792-63552228	0.0213688	0.994056	0.00724754	4.23342	0.932156	0	2	135	127	131	84	133	69	107	115	82	164	115	130
NCF2	NC_029523.1:4314046-4324420	-1.07513	0.731598	1.08104	-0.195415	0.298465	0	2	0.998581	3.99866	0	3.99999	0	15.9993	2.99885	0	0.998919	4.99902	2.99876	1.99876
SMG7	NC_029523.1:4324513-4365337	0.128475	0.872301	0.428908	5.96491	0.512525	0	2	445	447	396	323	343	239	395	454	297	489	420	415
NMNAT2	NC_029523.1:4368902-4388325	1.90156	0.433538	3.97421	-0.227256	0.0462022	0	2	2	3	1	2	0	0	8	15	0	1	4	4
LOC107317209	NC_029523.1:4368902-4388325	1.90427	0.611518	2.14882	-1.51736	0.142679	0	2	0	0	0	0	0	0	2	0	0	0	0	0
LAMC2	NC_029523.1:4389034-4402050	0.773397	0.457674	3.68405	3.88401	0.0549353	0	2	122	85	76	43	25	51	203	131	24	101	102	129
LAMC1	NC_029523.1:4405244-4449454	0.117276	0.917792	0.263768	7.66077	0.607543	0	2	1687	1212	1673	969	852	811	1480	1223	1070	1414	1367	1381
LOC107317283	NC_029523.1:4451282-4468561	1.42778	0.488818	3.30552	0.184713	0.0690475	0	2	1	8	3	1	0	3	10	8	14	6	5	1
NPL	NC_029523.1:4468785-4475931	0.659593	0.810379	0.713675	0.157799	0.398226	0	2	4	1	0	4	12	1	9	6	3	6	2	11
LOC107317284	NC_029523.1:4481031-4489987	1.25454	0.474641	3.43259	0.0646977	0.0639218	0	2	2	3.00001	2	2.00001	2.00001	4	10	9	9	4	4	2.00001
LOC107317285	NC_029523.1:4481031-4489987	-2.04907	0.367346	4.59807	0.943711	0.032008	0	2	8	5.99999	1	2.99999	26	43	0.999988	0	10	11	0	1.99999
SAMM50	NC_029516.1:63553249-63570203	-0.161188	0.847354	0.530281	6.53325	0.466489	0	2	697	718	573	446	455	645	474	523	659	635	480	506
ZBTB37	NC_029523.1:4490054-4508821	-0.112419	0.927916	0.21533	5.19714	0.642622	0	2	288	236	231	222	317	104	209	179	166	274	246	255
SERPINC1	NC_029523.1:4509182-4515020	-0.525514	0.890705	0.36343	0.135128	0.546608	0	2	3	1	4	10	0	13	4	3	8	5	4	0
RC3H1	NC_029523.1:4525935-4578623	-0.0916269	0.936243	0.176365	6.33852	0.674516	0	2	625	459	575	546	579	273	489	593	336	559	467	526
RABGAP1L	NC_029523.1:4588696-4745808	-0.14351	0.860804	0.471463	5.64051	0.492315	0	2	330	297	335	300	296	313	251	332	278	327	272	322
GPR52	NC_029523.1:4588696-4745808	-0.653731	0.811352	0.708397	0.956105	0.399977	0	2	53	9.00028	0	13.0003	2	2	10	3.00003	7.00009	12	9.00014	6
CACYBP	NC_029523.1:4749788-4753858	-0.32626	0.720807	1.46489	4.55026	0.226153	0	2	188	127	111	149	127	209	141	136	92	139	138	130
MRPS14	NC_029523.1:4755016-4775481	0.410258	0.721498	1.29393	3.46294	0.255325	0	2	55	70	18	50	49	82	52	87	72.0003	104	69	82
TNN	NC_029523.1:4755016-4775481	2.35516	0.611518	2.11732	-1.18171	0.145642	0	2	1	0	0	0	0	0	0	0	3.99972	3.99962	0	0
LOC107317201	NC_029523.1:4755016-4775481	NA	NA	NA	NA	NA	NA	NA	0	0	0	0	0	0	0	0	0	0	0	0
KIAA0040	NC_029523.1:4777522-4782688	0.625457	0.823207	0.632581	1.00122	0.42641	0	2	2	23	3	14	7	0	3	12	38	10	7	4
PARVB	NC_029516.1:63573987-63627164	1.54138	0.525615	2.85896	-0.16286	0.0908661	0	2	5	3	0	2	1	0	5	6	15	1	1	3
TNR	NC_029523.1:4787721-4835355	-1.71615	0.771589	0.90402	-0.949793	0.341706	0	2	0	11	0	0	1	0	0	3	0	0	0	0
RFWD2	NC_029523.1:4843514-4963530	0.118824	0.927837	0.216866	4.61388	0.641439	0	2	192	161	141	108	109	137	128	134	218	148	158	151
PAPPA2	NC_029523.1:4981231-5048512	NA	NA	NA	NA	NA	NA	NA	0	0	0	0	0	0	0	0	0	0	0	0
ASTN1	NC_029523.1:5052578-5091800	-3.681	1.46071e-06	37.4353	2.54591	9.44943e-10	1	3	95	137	51	61	38	12	3	0	11	7	5	3
BRINP2	NC_029523.1:5093369-5103754	-1.94576	0.611518	2.2537	-1.5161	0.133295	0	2	0	0	0	1	1	0	0	0	0	0	0	0
LOC107317288	NC_029523.1:5116613-5146415	0.732079	0.922577	0.24535	-1.46588	0.620369	0	2	1	0	0	0	0	0	2	0	0	0	0	0
LOC107317190	NC_029523.1:5157775-5162635	NA	NA	NA	NA	NA	NA	NA	0	0	0	0	0	0	0	0	0	0	0	0
LOC107317297	NC_029523.1:5183509-5189748	1.86162	0.611518	2.10064	-1.51992	0.147238	0	2	0	0	0	0	0	0	0	0	0	0	1	1
SEC16B	NC_029523.1:5190114-5200833	1.63104	0.687031	1.6351	-0.930872	0.200999	0	2	0	1	0	0	0	2	1	7	0	0	3	1
LOC107317300	NC_029523.1:5206787-5211809	-0.269599	0.912016	0.286609	1.12043	0.592402	0	2	26	9	11	9	7	13	5	10	6	19	13	12
PARVG	NC_029516.1:63628868-63647834	0.130054	0.991383	0.0105083	-0.840626	0.918352	0	2	0	2	0	1	5	0	2	1	0	7	0	0
RASAL2	NC_029523.1:5215360-5353570	0.295225	0.721498	1.19809	7.27503	0.273704	0	2	1190	909	1058	878	826	330	918	1098	696	804	1595	1308
LOC107317213	NC_029523.1:5215360-5353570	-1.25315	0.721498	1.23743	-1.57536	0.265967	0	2	0	0	0	0	1.00001	0	0	0	0	0	0	0
RALGPS2	NC_029523.1:5380721-5481886	0.231172	0.721498	1.17232	6.84465	0.278925	0	2	590.999	788	882.998	472	604	518	718	805.997	750	957	645.999	814
ANGPTL1	NC_029523.1:5380721-5481886	2.1228	0.311481	5.25304	0.485283	0.0219085	0	2	1.00084	7.00047	6.0024	1	0	0	11	5.00285	6	0	30.0012	13
LOC107317301	NC_029523.1:5486771-5499890	2.29952	0.341186	4.88423	-0.0682608	0.0271032	0	2	0	0	2	5	0	0	10	5	12	5	7	0
FAM20B	NC_029523.1:5500535-5519236	0.617989	0.284169	5.60968	5.93022	0.0178615	0	2	343	546	378	188	206	149	456	402	511	375	513	481
TOR3A	NC_029523.1:5520904-5526942	0.957204	0.160307	7.52341	3.72221	0.00609023	0	2	41	91	48	19	48	69	80	128	124	92	98	115
ABL2	NC_029523.1:5528583-5556974	-0.00268448	0.999197	6.02372e-05	3.91009	0.993807	0	2	132	110	143	83.9998	73.9998	17	82	124	72	74.9999	89	112.999
LOC107317238	NC_029523.1:5528583-5556974	1.23352	0.603394	2.34848	-0.0695669	0.125405	0	2	2.00001	4.00013	6	1.00008	1.0001	0	6	7	5	0	7	8.00032
LOC107317237	NC_029523.1:5528583-5556974	0.940431	0.721513	1.12624	-0.544506	0.28858	0	2	0	3.00013	3	1.00008	2.0001	0	2	1	4	1.00007	2	8.00032
KIAA1644	NC_029516.1:63717009-63789885	-0.938091	0.532257	2.78213	3.62666	0.0953213	0	2	289	25	203	70	24	14	42	95	35	93	31	24
SOAT1	NC_029523.1:5565908-5600144	0.154444	0.944168	0.142951	5.78909	0.705365	0	2	372	216	510	437	363	35	498	336	144	252.997	392	559
AXDND1	NC_029523.1:5565908-5600144	0.345523	0.721498	1.40388	6.84895	0.236075	0	2	596	543	897	629	760	290	1108	667	427	535.003	962	1122
NPHS2	NC_029523.1:5602179-5607457	0.662639	0.930003	0.208892	-1.47021	0.647637	0	2	1	0	0	0	0	0	1	0	0	1	0	0
TDRD5	NC_029523.1:5607779-5619368	-1.52707	0.354448	4.74943	0.191222	0.029308	0	2	6	2	10	8	11	7	3	1	3	6	0	3
FAM163A	NC_029523.1:5628044-5631750	-0.382132	0.960587	0.0839477	-0.810585	0.772017	0	2	1	0	0	6	3	0	5	2	0	0	0	1
LOC107317193	NC_029523.1:5631825-5646848	-0.283884	0.911653	0.288588	1.64717	0.591127	0	2	33	24	9	23	22	5	16	14	32	13	5	13
LOC107317216	NC_029523.1:5648326-5655632	0.298755	0.689601	1.61761	5.96915	0.203425	0	2	456	240	527	324	305	209	512	391	328	443	453	466
LOC107317217	NC_029523.1:5655939-5661435	-0.0956303	0.93375	0.187307	5.14133	0.665167	0	2	234	222	238	189	209	214	183	221	167	323	169	234
CEP350	NC_029523.1:5663700-5720028	0.286381	0.721498	1.43586	7.60601	0.23081	0	2	1396	1030	1536	1065	995	496	1115	1442	1475	1553	1230	1251
LOC107317219	NC_029523.1:5663700-5720028	-0.125315	0.971115	0.0533805	1.45109	0.817282	0	2	39.001	7	20.001	13	11	6	9.00154	8.00179	8.00057	12.0001	33.0021	17.0004
LOC107317453	NC_029516.1:63906104-63909035	NA	NA	NA	NA	NA	NA	NA	0	0	0	0	0	0	0	0	0	0	0	0
QSOX1	NC_029523.1:5723831-5731674	-0.595197	0.261474	5.94104	5.90925	0.0147923	0	2	597	274	323	469	450	461	341	272	278	291	263	343
LHX4	NC_029523.1:5734259-5741430	NA	NA	NA	NA	NA	NA	NA	0	0	0	0	0	0	0	0	0	0	0	0
ACBD6	NC_029523.1:5743794-5803139	0.0577664	0.984613	0.0223145	2.58121	0.881254	0	2	37	46	23	20	24	49	43	40	23	53	27	35
LOC107317276	NC_029523.1:5743794-5803139	NA	NA	NA	NA	NA	NA	NA	0	0	0	0	0	0	0	0	0	0	0	0
XPR1	NC_029523.1:5804274-5871266	-0.135716	0.904351	0.319951	7.35102	0.571637	0	2	1250	659	1194	1101	1064	885	1006	1079	608	992	1171	1032
KIAA1614	NC_029523.1:5873184-5878685	-0.876118	0.888476	0.368457	-0.991862	0.543846	0	2	0	0	0	0	3	5	0	3	0	1	1	0
STX6	NC_029523.1:5878835-5890853	0.139682	0.920652	0.256146	4.03264	0.61278	0	2	132	137	63	71	69	90	96	127	85	148	88	99
IER5	NC_029523.1:5895978-5897340	-0.772377	0.721498	1.39236	0.910469	0.238006	0	2	3	12	6	5	12	29	10	3	10	6	4	10
CACNA1E	NC_029523.1:5906187-5986845	1.87961	0.721498	1.22807	-1.07115	0.267783	0	2	0	2	0	0	0	0	0	0	2	8	0	0
LOC107317273	NC_029523.1:5906187-5986845	NA	NA	NA	NA	NA	NA	NA	0	0	0	0	0	0	0	0	0	0	0	0
PRR5	NC_029516.1:64094714-64163489	0.0625956	0.995679	0.00617889	1.35927	0.937346	0	2	1	2	4	6	15	42	16	35	14	9	12	1
LOC107317281	NC_029523.1:5989301-6003154	NA	NA	NA	NA	NA	NA	NA	0	0	0	0	0	0	0	0	0	0	0	0
ZNF648	NC_029523.1:6003580-6010774	0.600892	0.57235	2.52739	3.46951	0.111885	0	2	93	87	42	51	48	7	89	88	63	91	85	75
LOC107317280	NC_029523.1:6015249-6033175	1.31079	0.621689	1.97223	0.0154078	0.160212	0	2	1	1	3	3	5	1	0	3	23	7	2	1
LOC107317282	NC_029523.1:6015249-6033175	2.63543	0.465707	3.55476	-1.41446	0.0593749	0	2	0	0	0	0	0	0	0	0	1	1	0	2
GLUL	NC_029523.1:6041131-6047233	0.407073	0.901046	0.331937	3.13028	0.564521	0	2	21	182	18	33	14	12	28	23	172	109	16	6
RGSL1	NC_029523.1:6052943-6065327	NA	NA	NA	NA	NA	NA	NA	0	0	0	0	0	0	0	0	0	0	0	0
RNASEL	NC_029523.1:6066564-6073501	0.12974	0.982806	0.0241001	2.4987	0.87663	0	2	1	17	68	61	35	0	3	3	71	63	37	33
RGS16	NC_029523.1:6074007-6079451	NA	NA	NA	NA	NA	NA	NA	0	0	0	0	0	0	0	0	0	0	0	0
RGS8	NC_029523.1:6081768-6103183	-1.86978	0.115075	8.59954	1.5605	0.00336248	0	2	35	24	50	14	3	27	3	2	18	7	7	4
DARS2	NC_029523.1:6106755-6122012	0.0839765	0.953722	0.1019	4.26383	0.749561	0	2	149	156	134	91	101	56	127	155.999	119	112	103	114
LOC107317503	NC_029516.1:64173038-64174001	NA	NA	NA	NA	NA	NA	NA	0	0	0	0	0	0	0	0	0	0	0	0
CENPL	NC_029523.1:6106755-6122012	1.45692	0.673679	1.69198	-1.18458	0.19334	0	2	0	2	0	0	0	0	1	2.00062	0	2	1.00034	1
KLHL20	NC_029523.1:6122903-6142966	0.0730074	0.95491	0.0996621	4.71184	0.752235	0	2	168	190	185	133	141	110	181	204	154	144	161	152
UCK2	NC_029523.1:6144804-6159662	-0.123936	0.952765	0.107989	2.67676	0.742445	0	2	51	22	32	31	40	50	31	39	18	55	37	44
TMCO1	NC_029523.1:6160815-6176329	0.339727	0.681274	1.66129	5.14468	0.197429	0	2	157	172	280	193	138	172	236	197	339	235	240	208
ALDH9A1	NC_029523.1:6176576-6182259	-0.595864	0.40716	4.21126	5.28824	0.0401566	0	2	273	280	319	360	153	282	114	114	157	336	228	241
MGST3	NC_029523.1:6182485-6190122	0.0140317	0.998758	0.00283861	5.32218	0.95751	0	2	198	304	170	187	199	337	261	214	233	350	245	210
LRRC52	NC_029523.1:6182485-6190122	-0.436502	0.864033	0.459813	1.11794	0.497712	0	2	12	4	17	10	6.00002	25	4	1	17	13	16	8
NUF2	NC_029523.1:6190272-6200393	1.49842	0.190138	7.01961	2.05291	0.00806218	0	2	6	3	10	22	25	4	28	40	9	41	60	39
LOC107317246	NC_029523.1:6203044-6205595	1.87201	0.611518	2.11239	-1.51929	0.146111	0	2	0	0	0	0	0	0	0	0	0	0	2	0
LOC107317292	NC_029523.1:6234786-6325373	1.64661	0.721498	1.26356	-1.10616	0.260979	0	2	0	0	0	0	2	0	0	1	0	6	2	0
LOC107317509	NC_029516.1:64193230-64194815	-1.25315	0.721498	1.23743	-1.57536	0.265967	0	2	0	0	0	0	1	0	0	0	0	0	0	0
PBX1	NC_029523.1:6333896-6433910	0.0537472	0.979699	0.0306773	5.07377	0.860962	0	2	256	166	252	267	226	47	189	168	140	305	242	258
LMX1A	NC_029523.1:6456127-6478868	NA	NA	NA	NA	NA	NA	NA	0	0	0	0	0	0	0	0	0	0	0	0
RXRG	NC_029523.1:6483531-6506311	-1.91725	0.611518	2.22082	-1.51774	0.136161	0	2	0	0	0	0	2	0	0	0	0	0	0	0
SELE	NC_029523.1:6515631-6527591	-0.98767	0.837807	0.57032	-0.642724	0.450132	0	2	4	2	0	0	0	9	1	0	4	3	0	0
LOC107317233	NC_029523.1:6535761-6538361	-0.0147284	0.998899	0.000721126	1.90902	0.978576	0	2	6	17	10	24	30	31	35	28	5	35	16	13
METTL18	NC_029523.1:6540994-6556455	0.0503655	0.989177	0.0147924	2.06958	0.903197	0	2	34	25	18	35	10	17	17	22	26	28	30	26
C8H1orf112	NC_029523.1:6540994-6556455	-0.109563	0.965513	0.0683801	1.60776	0.79371	0	2	25	18	12	14	15	19	11	14	16	24	16	19
SCYL3	NC_029523.1:6556512-6566585	-0.178455	0.857466	0.488742	4.71557	0.484489	0	2	221	162	130	117	138	221	132	152	149	171	142	174
KIFAP3	NC_029523.1:6567001-6621807	0.167226	0.824348	0.626549	6.44251	0.428624	0	2	592	611	514	324	474	472	586	458	571	708	533	606
METTL11B	NC_029523.1:6633180-6656111	NA	NA	NA	NA	NA	NA	NA	0	0	0	0	0	0	0	0	0	0	0	0
LOC107316809	NC_029516.1:5354080-5382630	-3.51147	0.366816	4.60624	-1.2237	0.0318558	0	2	0	1	7	0	0	0	0	0	0	0	0	0
ARHGAP8	NC_029516.1:64194898-64277634	0.181991	0.879206	0.398525	4.01583	0.527852	0	2	155	82	65	72	105	70	96	109	134	84	112	92
GORAB	NC_029523.1:6713544-6721437	-0.144364	0.926564	0.229745	3.62616	0.631713	0	2	94	121	64	54	50	80	61	85	50	74	78	86
PRRX1	NC_029523.1:6740114-6771831	1.86906	0.691979	1.60557	-1.07163	0.205116	0	2	0	2	0	0	0	0	0	2	1	7	0	0
LOC107317260	NC_029523.1:6785558-6792962	0.210308	0.963963	0.0734546	-0.482227	0.786372	0	2	6	4	1	1	2	0	2	5	3	3	2	1
LOC107317258	NC_029523.1:6798311-6804018	0.380724	0.921657	0.250202	0.495404	0.616933	0	2	23	1	1	3	9	0	6	9	7	14	7	4
PRRC2C	NC_029523.1:6804316-6866947	-0.0225179	0.995679	0.00551805	8.26936	0.940785	0	2	2678	1519	2902	1968	1978	585	2026	2202	1010	1910	2373	2096
MYOC	NC_029523.1:6869646-6872270	-1.45824	0.236342	6.29141	2.87411	0.0121324	0	2	74	199	69	25	31	7	9	5	28	33	36	30
VAMP4	NC_029523.1:6872633-6884642	-0.268648	0.806919	0.727096	3.3619	0.393826	0	2	55	86	65	60	54	71	61	74	34	52	62	59
ITPA	NC_029523.1:6885830-6888876	-0.460095	0.673446	1.69427	3.19216	0.193039	0	2	66	54	66	48	47	83	44	69	21	43	44	62
METTL13	NC_029523.1:6888990-6894235	-0.221646	0.923287	0.241273	2.38641	0.623288	0	2	34	14	32	18	33	54	17	34	18	26	51	26
DNM3	NC_029523.1:6898030-7056196	-0.16226	0.938272	0.166343	4.76792	0.683382	0	2	227	121	262	284	145	17	103	130	144	259	186	153
PHF21B	NC_029516.1:64283926-64351086	-1.64228	0.776558	0.880672	-1.14883	0.348018	0	2	0	0	0	4	0	3	0	0	2	0	0	0
LOC107317228	NC_029523.1:6898030-7056196	NA	NA	NA	NA	NA	NA	NA	0	0	0	0	0	0	0	0	0	0	0	0
PIGC	NC_029523.1:7059928-7061619	-0.709402	0.491387	3.27443	4.04677	0.0703674	0	2	104	111	84	72	57	260	64	59	101	69	90	75
SUCO	NC_029523.1:7065709-7095192	0.0916902	0.938272	0.166876	7.59586	0.682903	0	2	1418	1249	1590	1036	885	739	1443	1338	895	1358	1247	1263
FASLG	NC_029523.1:7099173-7102265	-0.342387	0.904635	0.318342	0.560909	0.572606	0	2	7	10	1	9	9	10	7	8	5	2	8	8
RGL1	NC_029523.1:7139151-7198383	0.218549	0.933377	0.190153	4.00144	0.66279	0	2	120	22	183	94	84	34	164	141	12	51	160	107
COLGALT2	NC_029523.1:7199100-7229006	-0.0678518	0.976269	0.0358877	3.21346	0.849748	0	2	53	56	46	59	25	83	56	57	59	62	49	46
TSEN15	NC_029523.1:7229412-7236714	0.589145	0.798548	0.776125	0.526334	0.378329	0	2	8	2	2	2	11	7	10	15	12	5	6	2
C8H1orf21	NC_029523.1:7263671-7333638	-0.50001	0.630176	1.92437	2.50174	0.165376	0	2	40	34	36	28	50	38	26	30	25	42	18	28
EDEM3	NC_029523.1:7340783-7365746	-0.086669	0.939341	0.15955	7.34105	0.689571	0	2	1317	961	1294	1043	833	681	1099	934	785	1135	940	1048
FAM129A	NC_029523.1:7366169-7413729	-0.0582261	0.996235	0.00411732	0.431151	0.948838	0	2	1	14	5	1	18	0	2	4	10	19	4	0
LOC107317524	NC_029516.1:64283926-64351086	NA	NA	NA	NA	NA	NA	NA	0	0	0	0	0	0	0	0	0	0	0	0
RNF2	NC_029523.1:7427754-7437875	-0.215899	0.968786	0.0595798	0.0179003	0.807161	0	2	0	9	6	2	7	3	0	3	6	12	0	4
LOC107317310	NC_029523.1:7439642-7441343	-1.20007	0.721498	1.19955	-1.57791	0.273411	0	2	0	1	0	0	0	0	0	0	0	0	0	0
LOC107317312	NC_029523.1:7513497-7737519	2.27651	0.526288	2.83981	-1.46796	0.0919549	0	2	0	0	0	0	0	0	0	0	0	1	2	0
BRINP3	NC_029523.1:7513497-7737519	-1.46943	0.721498	1.40389	-0.931219	0.236074	0	2	2	4	0	0	0	5	0	1	0	2	0	1
LOC107317313	NC_029523.1:8002872-8015671	NA	NA	NA	NA	NA	NA	NA	0	0	0	0	0	0	0	0	0	0	0	0
LOC107317314	NC_029523.1:8022769-8106879	-3.5198	0.349121	4.79121	-1.22348	0.0286053	0	2	0	6	0	2	0	0	0	0	0	0	0	0
LOC107317315	NC_029523.1:8438831-8462468	NA	NA	NA	NA	NA	NA	NA	0	0	0	0	0	0	0	0	0	0	0	0
LOC107317316	NC_029523.1:8790233-8793740	NA	NA	NA	NA	NA	NA	NA	0	0	0	0	0	0	0	0	0	0	0	0
PLA2G4A	NC_029523.1:8847003-8924375	-0.13239	0.927021	0.22658	7.11729	0.634071	0	2	1291	629	1097	942	862	520	955	1110	289	892	842	968
PTGS2	NC_029523.1:8953917-8961790	-2.12174	0.120479	8.44369	3.42975	0.00366312	0	2	59	7	10	39	41	374	18	50	14	28	20	21
LOC107317537	NC_029516.1:64437920-64452413	NA	NA	NA	NA	NA	NA	NA	0	0	0	0	0	0	0	0	0	0	0	0
C8H1orf27	NC_029523.1:9009999-9067058	-0.140308	0.873104	0.426182	6.31763	0.513868	0	2	442	607	617	500	380	462	462	538	455	470	424	497
PDC	NC_029523.1:9009999-9067058	-1.0481	0.842275	0.549338	-1.41967	0.458588	0	2	2.00001	0	1.00008	0	0	0	0	1.00005	0	0	0	0
TPR	NC_029523.1:9067214-9130505	0.0323013	0.989078	0.0154442	7.96859	0.901098	0	2	1936	1643	1863	1665	1619	501	1491.99	1766	1262	1761	1663	1648
PRG4	NC_029523.1:9067214-9130505	0.624974	0.522938	2.97163	2.96538	0.0847366	0	2	38.0025	59.9999	33.9999	32.9999	31.9953	20.9999	51.0084	45.9999	93	49.9999	49.9999	46
HMCN1	NC_029523.1:9147680-9333049	0.660624	0.721498	1.28335	2.87506	0.257276	0	2	30	70	42	31	32	2	32	55	149	36	20	17
LOC107317318	NC_029523.1:9417290-9441899	0.146371	0.916201	0.269459	5.31377	0.603695	0	2	276.001	390	292.003	172.001	157.001	122.001	213.001	169.001	399	310	244.001	211.002
IVNS1ABP	NC_029523.1:9417290-9441899	0.29854	0.757013	0.96744	7.93028	0.32532	0	2	1396	2314	1711	1002	1073	696.999	1554	1088	2758	2132	1429	1032
SWT1	NC_029523.1:9442897-9527703	0.0504061	0.972445	0.0480553	5.94102	0.826482	0	2	439	425.999	468.999	315	322	246	287	373.999	556	367.999	394.999	336
TRMT1L	NC_029523.1:9442897-9527703	0.309968	0.611943	2.06215	5.50324	0.150997	0	2	265	282.001	317.001	203	212	194	223	348.001	332	394.001	273.001	322
LOC107317338	NC_029523.1:9540599-9566665	-0.311358	0.719018	1.47704	6.70353	0.224239	0	2	1039	712	614	529	808	543	844.999	620	440	328	647	565
NUP50	NC_029516.1:64562232-64577706	-0.129407	0.906587	0.310314	6.03628	0.577488	0	2	430	346	390	325	488	460	451	485	230	454	370	385
RNPC3	NC_029523.1:9540599-9566665	0.478256	0.416154	4.11725	5.58845	0.0424479	0	2	312	284	278	278	179	143	330.001	386	427	326	258	354
LOC107317339	NC_029523.1:9569796-9581748	NA	NA	NA	NA	NA	NA	NA	0	0	0	0	0	0	0	0	0	0	0	0
COL11A1	NC_029523.1:9652358-9773927	-0.0507531	0.995246	0.00646728	0.637258	0.935904	0	2	26	4	2	8	4	4	4	9	5	7	7	14
LOC107317344	NC_029523.1:9841479-9863176	-0.528838	0.940044	0.154723	-1.469	0.694062	0	2	2	0	0	0	0	0	0	0	1	0	0	0
OLFM3	NC_029523.1:9872984-9916681	-0.333339	0.920822	0.25528	3.53805	0.613382	0	2	223	31	86	93	57	1	87	49	2	62	93	88
LOC107317343	NC_029523.1:9994250-10007489	-0.460722	0.963823	0.0744679	-0.899099	0.784939	0	2	0	0	0	0	0	8	0	2	2	0	3	0
LOC107317332	NC_029523.1:10028034-10036134	1.26143	0.721498	1.20561	-1.57411	0.272203	0	2	0	0	0	0	0	0	0	0	1	0	0	0
S1PR1	NC_029523.1:10028034-10036134	0.673843	0.657692	1.77632	2.44644	0.182602	0	2	52	48	29	10	9	7	22	25	72	52	43	21
DPH5	NC_029523.1:10066633-10080187	-0.651571	0.666293	1.72275	1.11936	0.189339	0	2	8.00001	17	15	13	19	10	6	8	11	16	4	10
LOC107317336	NC_029523.1:10066633-10080187	0.793658	0.653816	1.79628	1.64088	0.180162	0	2	6.00001	9.00003	41	12	7	1	22	22	31	21	25	11
KIAA0930	NC_029516.1:64579463-64638425	-0.634704	0.415242	4.13312	5.43069	0.0420517	0	2	257	754	166	293	275	190	189	226	276	218	159	187
LOC107317335	NC_029523.1:10066633-10080187	0.70154	0.634287	1.90571	1.69322	0.16744	0	2	26	13.9999	21	9	14	1	27	22	33	22	18	12
SLC30A7	NC_029523.1:10084549-10103059	0.294913	0.775167	0.887308	5.50233	0.346208	0	2	377	243	379	275	213	43	280	311	233	414	305	351
EXTL2	NC_029523.1:10103256-10109487	-0.493524	0.5234	2.91738	4.55316	0.0876302	0	2	247	142	187	150	229	58	92	129	78	205	119	121
CDC14A	NC_029523.1:10111379-10158228	-0.00246904	0.998899	0.000137173	6.34954	0.990655	0	2	630	462	391	482	536	444	369	572	457	680	470	549
GPR88	NC_029523.1:10158464-10162117	-0.293637	0.937338	0.170172	0.303646	0.679959	0	2	9	6	6	2	15	0	6	12	2	4	3	4
VCAM1	NC_029523.1:10179626-10202289	-1.85996	0.531099	2.78627	0.313487	0.0950756	0	2	7	8	1	2	0	31	4	0	2	10	0	0
RTCA	NC_029523.1:10211781-10219172	-0.336639	0.598328	2.38702	4.9775	0.122347	0	2	262	196	249	183	228	157	153	182	177	182	187	157
DBT	NC_029523.1:10219179-10231411	-0.115714	0.913674	0.279244	5.50668	0.597197	0	2	373	220	291	325	274	222	274	308	222	336	227	280
LRRC39	NC_029523.1:10231940-10256047	0.243906	0.897723	0.341416	2.04229	0.559013	0	2	18	11	23	23	25	23	20.0006	41	21	23	20.9999	30
TRMT13	NC_029523.1:10231940-10256047	0.190554	0.909544	0.299848	2.97701	0.583978	0	2	64	55	40	15	55	34	51.0003	58	34	63	49	52
UPK3A	NC_029516.1:64677453-64683870	3.3822	0.215839	6.63041	-1.26237	0.0100252	0	2	0	0	0	0	0	0	2	2	1	0	2	0
SASS6	NC_029523.1:10231940-10256047	0.157539	0.916556	0.267272	4.6894	0.605167	0	2	231	78	130	123	130	175	116.999	182	184	277	85	185
MFSD14A	NC_029523.1:10256609-10268844	-0.00476618	0.998899	0.000551983	6.99468	0.981256	0	2	948	867	912	665	620	655	796	843	630	873	836	831
SLC35A3	NC_029523.1:10270596-10333466	0.33744	0.611518	2.10533	6.31049	0.146787	0	2	442	530	388	348	418	406	568	627	587	343	531	625
LOC107317358	NC_029523.1:10270596-10333466	-2.06587	0.611518	2.25698	-1.22851	0.133013	0	2	4	0	1	0	2	0	1	0	0	0	0	0
LOC107317357	NC_029523.1:10270596-10333466	-3.63585	0.340232	4.90026	-1.20941	0.0268527	0	2	0	0	0	2	6	0	0	0	0	0	0	0
AGL	NC_029523.1:10354521-10383087	0.204766	0.839541	0.563158	6.87773	0.45299	0	2	1071	620	1002	500	665	263	925	645	554	609	996	980
FRRS1	NC_029523.1:10383151-10407773	0.660463	0.222906	6.48688	5.01524	0.0108674	0	2	185	114	238	100	166	110	213	325	142	290	225	307
PALMD	NC_029523.1:10409743-10622054	0.793376	0.611518	2.25681	2.44139	0.133028	0	2	46.9983	14.0001	33.9983	20	27	1.00003	73	45.9995	11.0001	44	32.0002	40
LOC107317426	NC_029523.1:10409743-10622054	2.47431	0.271948	5.77572	-0.415782	0.016249	0	2	0	1.00005	0	0	1	2.00003	1	1.00013	1.00015	4	8.0003	13
PLPPR5	NC_029523.1:10409743-10622054	0.914384	0.525229	2.87767	1.04839	0.0898157	0	2	13.0009	3.99984	13.0011	5.99999	5.99999	2.99991	15	7.00025	5.99956	17	20.9994	21
LOC107317466	NC_029516.1:64694979-64696222	NA	NA	NA	NA	NA	NA	NA	0	0	0	0	0	0	0	0	0	0	0	0
PLPPR4	NC_029523.1:10409743-10622054	0.122486	0.953057	0.103486	4.90288	0.747686	0	2	359.001	116	377.001	124	87	35	193	173	162	257	137	253
SNX7	NC_029523.1:10649760-10716430	-0.263828	0.7401	1.03643	4.1359	0.308652	0	2	155	135	82	79	123	114	85.9999	96.9995	82	114	104	112
LOC107317507	NC_029523.1:10649760-10716430	0.748322	0.848512	0.523821	-0.644541	0.469216	0	2	1	1	0	1	1.00006	4	5.00005	6.00023	3	0	0	1.00006
LOC107317506	NC_029523.1:10649760-10716430	1.60197	0.692743	1.60117	-0.814765	0.205737	0	2	1	0	0	0	3.00018	0	0	1.00023	0.999998	8	0	5.00013
LOC107317579	NC_029523.1:10720684-10768055	0.867604	0.911179	0.292888	-1.31982	0.588376	0	2	2	0	0	0	0	0	0	0	0	0	1	3
LOC107317560	NC_029523.1:10778936-10820831	NA	NA	NA	NA	NA	NA	NA	0	0	0	0	0	0	0	0	0	0	0	0
DPYD	NC_029523.1:10834532-11142549	0.10473	0.952391	0.112005	6.68409	0.737872	0	2	455	743	934	817	451	225	928	752	260	699	669	731
PTBP2	NC_029523.1:11195087-11237284	0.317927	0.691104	1.61241	4.7992	0.204153	0	2	160	236	173	113	139	90	125	191	233	205	180	216
LOC107317525	NC_029523.1:11246641-11282250	1.76286	0.618305	1.98979	-1.52613	0.158363	0	2	0	0	0	0	0	0	0	0	0	2	0	0
LOC107317345	NC_029523.1:11299760-11323150	NA	NA	NA	NA	NA	NA	NA	0	0	0	0	0	0	0	0	0	0	0	0
LOC107317585	NC_029516.1:64713197-64714261	NA	NA	NA	NA	NA	NA	NA	0	0	0	0	0	0	0	0	0	0	0	0
LOC107317371	NC_029523.1:11357976-11388398	NA	NA	NA	NA	NA	NA	NA	0	0	0	0	0	0	0	0	0	0	0	0
LOC107317422	NC_029523.1:11397239-11402223	NA	NA	NA	NA	NA	NA	NA	0	0	0	0	0	0	0	0	0	0	0	0
LOC107317346	NC_029523.1:11425153-11502566	NA	NA	NA	NA	NA	NA	NA	0	0	0	0	0	0	0	0	0	0	0	0
RWDD3	NC_029523.1:11533452-11538879	-0.0841922	0.968226	0.0617531	3.12467	0.803746	0	2	69	82	36	39	48	45	41	36	70	53	44	61
LOC107317472	NC_029523.1:11543874-11550362	-0.0644474	0.96422	0.0731213	5.22664	0.786845	0	2	424	234	240	157	224	148	271	200	226	220	206	237
TMEM56	NC_029523.1:11550982-11609860	0.311449	0.61818	2.01044	5.91744	0.15622	0	2	356	279	445	318	383	186	339	452	334	491	496	418.999
ALG14	NC_029523.1:11550982-11609860	0.0731839	0.975104	0.0433812	3.2844	0.835009	0	2	50	34	45	48	53	89	66	63	59.0003	69.0002	55	52.0006
CNN3	NC_029523.1:11622151-11641929	-0.46757	0.34868	4.80733	6.57854	0.028339	0	2	798	553	628	603	733	666	447	587	416	688	423	492
SLC44A3	NC_029523.1:11644648-11681310	0.290657	0.698992	1.573	5.30307	0.209772	0	2	343	169	195	230	185	169	323	250	227	346	254	232
F3	NC_029523.1:11727426-11733658	2.10859	0.0146927	14.6225	7.53164	0.000131339	1	1	291	1008	341	699	89	148	2442	354	3574	2819	1324	546
LOC107317569	NC_029516.1:64714292-64716995	NA	NA	NA	NA	NA	NA	NA	0	0	0	0	0	0	0	0	0	0	0	0
ABCD3	NC_029523.1:11740294-11834652	0.199674	0.820823	0.648595	7.89797	0.420615	0	2	1802	1371	1768	1532	1222	554.001	1472	1547	1381	1736	1824	1666
ARHGAP29	NC_029523.1:11740294-11834652	0.366636	0.721498	1.27362	3.81687	0.259088	0	2	132	80	61	73	90	18.9986	70	120	96	122	91	91
LOC107317397	NC_029523.1:11740294-11834652	1.01431	0.721498	1.14842	0.0045011	0.283881	0	2	1	3	7	4.00002	0	1.00069	0	1	1	15	15	4
ABCA4	NC_029523.1:11834764-11898358	1.56094	0.137296	7.94563	2.58897	0.00482036	0	2	21	15	22	31	5	10	18	139	33	87	43	12
LOC107317393	NC_029523.1:11898500-11920354	0.191357	0.901761	0.328141	4.37808	0.566756	0	2	83	216	115	113	57	110	118	105	230	147	110	99
LOC107317398	NC_029523.1:11898500-11920354	0.436218	0.818676	0.672565	2.38753	0.412159	0	2	36	37	46	25	16	0	39	28	53	45	18	28
GCLM	NC_029523.1:11920513-11930097	0.0348223	0.987828	0.0171515	6.2867	0.895804	0	2	577	607	272	320	446	554	390	327	347	881	567	527
DNTTIP2	NC_029523.1:11930350-11939727	-0.104072	0.927837	0.217131	5.01644	0.641234	0	2	228	185	238	171	184	196	183	214	131	269	195	190
TRNAR-UCU	NC_029523.1:11941542-11941628	NA	NA	NA	NA	NA	NA	NA	0	0	0	0	0	0	0	0	0	0	0	0
BCAR3	NC_029523.1:11962409-12010696	-0.529549	0.641655	1.86347	3.00576	0.172225	0	2	55	22	101	63	36	50	44	33	28	59	40	37
USP6NL	NC_029516.1:5395505-5491381	-0.00534383	0.998899	0.000383758	5.53866	0.984371	0	2	289	596	255	172	251	173	232	254	382	290	250	315
SMC1B	NC_029516.1:64738677-64768349	-1.72779	0.693581	1.5976	-1.31327	0.206244	0	2	1	0	1	0	3	0	0	0	0	0	1	0
FNBP1L	NC_029523.1:12010949-12064524	0.268739	0.721498	1.32547	7.45738	0.249612	0	2	1029	1029	1478	884	759	667	1333	1187	1277	1500	906	1028
DR1	NC_029523.1:12067075-12077278	-0.117688	0.92751	0.2246	4.45015	0.635557	0	2	144	149	153	125	95	143	123	130	99	192	99	148
LOC107317369	NC_029523.1:12077901-12086843	0.145626	0.96486	0.0721944	2.70712	0.788168	0	2	6	31	73	25	25	47	32	35	98	26	26	19
CCDC18	NC_029523.1:12086965-12117557	0.609199	0.436457	3.95217	4.01445	0.046811	0	2	53	92	103	92	36	73	101.999	114	102	121	129	155
TMED5	NC_029523.1:12086965-12117557	-0.0958706	0.934182	0.186169	7.48738	0.666124	0	2	1210	1158	1189	861	955	1281	977.001	1290	1000	1122	1024	1128
MTF2	NC_029523.1:12121572-12172725	0.00174808	0.999155	6.48711e-05	5.51785	0.993574	0	2	258	372	266	264	259	232.002	277	302	308	282	241.997	298
FAM69A	NC_029523.1:12121572-12172725	-0.134564	0.936901	0.172458	5.49275	0.677936	0	2	418	146	372	171	156	411.998	398	320	225	233	185.003	234
RPL5	NC_029523.1:12174723-12181863	-0.324057	0.701416	1.56019	7.92642	0.211638	0	2	1634	2012	905	1439	1564	2050	1152	1494	1090	1741	1228	1526
EVI5	NC_029523.1:12182743-12245145	0.25939	0.721498	1.19508	6.48436	0.274308	0	2	640	698	574	477	421	229	434	583	787	715	557	581
GFI1	NC_029523.1:12247603-12259800	-1.11711	0.814004	0.695721	-0.810317	0.404225	0	2	0	5	0	0	0	7	1	3	0	1	0	1
RIBC2	NC_029516.1:64768491-64778834	0.184681	0.852818	0.507653	5.36814	0.476156	0	2	201	271	228	172	192	301	250	201	360	318	270	232
GLMN	NC_029523.1:12260744-12337641	0.0192045	0.996235	0.00401561	3.55057	0.949473	0	2	102	69	85	57	72	37	90	73	42	81	91	58
RPAP2	NC_029523.1:12260744-12337641	0.498725	0.611518	2.24146	3.16925	0.134354	0	2	69	36	58	25	41	37	81	54	37	77	68	69
C8H1orf146	NC_029523.1:12260744-12337641	-1.16926	0.721498	1.17731	-1.57944	0.277904	0	2	1	0	0	0	0	0	0	0	0	0	0	0
KIAA1107	NC_029523.1:12339242-12371106	-0.863024	0.625127	1.95383	1.77659	0.162174	0	2	13	2	12	14	38	55	14	17	12	8	13	19
EPHX4	NC_029523.1:12371623-12386276	0.0955604	0.994549	0.00680819	-0.461535	0.93424	0	2	0	0	2	0	12	0	2	3	0	2	5	4
LOC107317557	NC_029523.1:12386477-12411033	NA	NA	NA	NA	NA	NA	NA	0	0	0	0	0	0	0	0	0	0	0	0
BRDT	NC_029523.1:12386477-12411033	1.23892	0.721498	1.19025	-1.57517	0.275279	0	2	0	0	0	0	0	0	1	0	0	0	0	0
TGFBR3	NC_029523.1:12436871-12540457	0.0128324	0.998899	0.000890018	5.32061	0.9762	0	2	293	76	517	276	258	47	284	391	91	148	245	348
LOC107317534	NC_029523.1:12436871-12540457	NA	NA	NA	NA	NA	NA	NA	0	0	0	0	0	0	0	0	0	0	0	0
LOC107317549	NC_029523.1:12551329-12597771	-2.14154	0.518714	3.03455	-1.22585	0.0815092	0	2	1	3	2	1	0	0	0	1	0	0	0	0
FBLN1	NC_029516.1:64807727-64888704	-0.335047	0.643418	1.85315	6.44816	0.173417	0	2	664	762	628	630	486	394	682	597	250	407	435	532
CDC7	NC_029523.1:12551329-12597771	0.770454	0.687723	1.62961	0.766987	0.201757	0	2	11	5	2	14	3	2	10	19	5	15	8	10
HFM1	NC_029523.1:12616034-12644740	-0.252759	0.927667	0.223578	2.01617	0.636327	0	2	47	21	21	43	18	2	19	32	8	14	20	36
LOC107317578	NC_029523.1:12670898-12676044	-0.207744	0.97535	0.041451	-0.77343	0.83867	0	2	3	5	2	0	1	0	1	5	1	0	2	0
ZNF644	NC_029523.1:12676597-12717904	-0.221874	0.804994	0.741155	5.07945	0.389291	0	2	325	192	295	225	229	82	151	253	175	220	192	183
BARHL2	NC_029523.1:12770569-12773754	NA	NA	NA	NA	NA	NA	NA	0	0	0	0	0	0	0	0	0	0	0	0
LOC107317348	NC_029523.1:12788996-12834448	NA	NA	NA	NA	NA	NA	NA	0	0	0	0	0	0	0	0	0	0	0	0
LOC107317389	NC_029523.1:12839080-12841769	NA	NA	NA	NA	NA	NA	NA	0	0	0	0	0	0	0	0	0	0	0	0
LOC107317373	NC_029523.1:12866138-12871160	NA	NA	NA	NA	NA	NA	NA	0	0	0	0	0	0	0	0	0	0	0	0
LOC107317385	NC_029523.1:12885745-12896917	NA	NA	NA	NA	NA	NA	NA	0	0	0	0	0	0	0	0	0	0	0	0
LOC107317387	NC_029523.1:12901223-12930464	NA	NA	NA	NA	NA	NA	NA	0	0	0	0	0	0	0	0	0	0	0	0
LOC107317662	NC_029516.1:64899063-65047954	-3.14176	0.314857	5.20252	-1.31719	0.0225541	0	2	0	3	2.00047	0	1.00005	0	0	0	0	0	0	0
ZNF326	NC_029523.1:13003187-13023104	0.0425136	0.97535	0.0427429	5.53569	0.83621	0	2	318	337	256	242	293	215	299	357	227	318	270	301
LRRC8D	NC_029523.1:13038148-13083635	-0.0397511	0.98117	0.0263238	6.74354	0.871112	0	2	834	537	1209	466	462	495	649	592	553	825	760	617
LRRC8C	NC_029523.1:13104769-13121594	0.255796	0.792082	0.812463	4.6228	0.367393	0	2	109	169	228	118	113	79	156	105	149	294	166	145
LRRC8B	NC_029523.1:13135241-13161931	0.045166	0.977693	0.0334744	6.82068	0.854829	0	2	677	826	1176	482	451	489	909	735	482	791	710	706
LOC107317354	NC_029523.1:13135241-13161931	NA	NA	NA	NA	NA	NA	NA	0	0	0	0	0	0	0	0	0	0	0	0
CCBL2	NC_029523.1:13161966-13181520	-0.00488381	0.998899	0.000549768	5.46943	0.981294	0	2	340	307	244	259	226	232	238	323	205	312	289	303
GTF2B	NC_029523.1:13182405-13198691	-0.270396	0.780148	0.864939	3.80587	0.35236	0	2	95	109	63	88	91	92	84	65	43	104	91	86
PKN2	NC_029523.1:13202217-13254010	0.226852	0.735864	1.06118	6.46549	0.302947	0	2	588	658	601	452	490	235	661	659	433	670	581	597
LOC107317510	NC_029523.1:13254736-13787823	0.240615	0.936243	0.179251	0.978537	0.672017	0	2	14	6.00002	15	6	16	0	12	12	10	9	12	12.0001
LMO4	NC_029523.1:13254736-13787823	0.457537	0.5234	2.93354	4.54836	0.0867572	0	2	191	99	125	131	122	55	120	180	192	226	161	134
ATXN10	NC_029516.1:64899063-65047954	-0.310526	0.721498	1.19681	4.75477	0.27396	0	2	200	116	239	139	140	221	135	213	75	175	161	153
LOC107317511	NC_029523.1:13793481-13804452	0.227279	0.982678	0.0244336	-1.36836	0.875787	0	2	0	1	0	0	0	1	0	0	0	3	0	0
HS2ST1	NC_029523.1:13824214-13892579	0.185866	0.820264	0.650441	6.3551	0.419955	0	2	622	614	529	437	365	273	498	492	744	512	477	507
LOC107317468	NC_029523.1:13892597-13910394	-0.537026	0.375253	4.49543	6.99154	0.0339855	0	2	845	1019	1158	493	660	1207	664	679	629	737	593	606
SH3GLB1	NC_029523.1:13917993-13931671	-0.215456	0.781374	0.8575	5.46762	0.354439	0	2	338	311	227	223	247	349	245	264	220	381	207	236
LOC107317562	NC_029523.1:13935807-13949119	-4.46017	0.329784	5.01394	-0.921505	0.0251439	0	2	0	0	0	0	15	0	0	0	0	0	0	0
LOC107317353	NC_029523.1:13953355-13965228	NA	NA	NA	NA	NA	NA	NA	0	0	0	0	0	0	0	0	0	0	0	0
ODF2L	NC_029523.1:13968887-13987703	0.405593	0.742081	1.02895	4.6583	0.310405	0	2	129	105	135	45	114	225	81	94	316	197	250	115
LOC107317580	NC_029523.1:13999617-14011664	-4.73368	4.11187e-05	28.932	0.990108	7.49635e-08	1	3	14	5	12	11	25	44	0	0	2	2	0	0
COL24A1	NC_029523.1:14012839-14120238	2.22718	0.197523	6.87376	2.00707	0.00874706	0	2	3	19	0	4	21	1	1	16	76	51	74	9
ZNHIT6	NC_029523.1:14120773-14147629	-0.385186	0.829866	0.603647	1.65083	0.43719	0	2	18	20	24	5	15	32	21	17	8	26	11	11
LOC107317670	NC_029516.1:64899063-65047954	0.39735	0.958001	0.0941427	-1.05863	0.758975	0	2	3	0	0	2	0	0	2.00005	3.00003	0	2	0	0
CYR61	NC_029523.1:14155778-14158291	0.0716039	0.986547	0.0192284	1.76029	0.889714	0	2	15	6	21	6	23	33	20	16	16	24	31	12
DDAH1	NC_029523.1:14159384-14243159	0.0517216	0.990819	0.0125331	4.0326	0.910862	0	2	46	269	53	41	111	67	83	35	167	170	113	45
BCL10	NC_029523.1:14245596-14251167	0.879069	0.460848	3.62666	1.65653	0.0568607	0	2	19	13	9	14	9	9	29	20	22	30	7	31
C8H1orf52	NC_029523.1:14253962-14270367	-0.215777	0.928309	0.212794	2.23452	0.644586	0	2	28	24	39	27	19	32	5	16	26	45	44	20
SYDE2	NC_029523.1:14270449-14293934	-0.230834	0.908032	0.303637	5.92815	0.581611	0	2	334	546	615	336	348	235	186	203	1009	231	155	205
LOC107317386	NC_029523.1:14311730-14312255	NA	NA	NA	NA	NA	NA	NA	0	0	0	0	0	0	0	0	0	0	0	0
WDR63	NC_029523.1:14313428-14333143	-0.157217	0.899504	0.336973	4.8249	0.561581	0	2	147	162	262	157	207	135	158	143	241	173	111	161
MCOLN3	NC_029523.1:14333347-14347330	-0.475629	0.5234	2.90836	6.01193	0.0881216	0	2	669	368	814	319	417	220	299	207	216	476	455	402
MCOLN2	NC_029523.1:14348042-14365966	-0.272504	0.903065	0.324431	2.39144	0.568957	0	2	59	12	47	40	38	6	20	44	17	22	40	26
LPAR3	NC_029523.1:14369534-14385797	-0.204921	0.818676	0.674355	8.14487	0.411537	0	2	2011	1576	2817	1683	1611	1363	1856	1467	1062	1943	2009	1634
WNT7B	NC_029516.1:65090008-65105741	-0.236501	0.811958	0.705388	4.51645	0.400979	0	2	169	112	185	147	168	107	157	201	59	134	103	136
SSX2IP	NC_029523.1:14406273-14427178	0.104959	0.952765	0.110124	4.07686	0.740003	0	2	133	106	149	92	85	34	118	61	109	168	118	77
LOC107317565	NC_029523.1:14429687-14451406	0.964949	0.582161	2.47096	3.2521	0.115967	0	2	16	39	70	42	45	15	31	14	218	51	110	10
LOC107317352	NC_029523.1:14454531-14473947	5.17461	0.0803832	9.76623	1.17306	0.00177747	0	2	0	0	0	2	1	0	0	0	109	0	21	0
CTBS	NC_029523.1:14474061-14494054	-0.735796	0.164155	7.44756	6.86083	0.00635226	0	2	793.001	1173	1480.01	534	455	865	625	568.002	519	575	410	577.002
SPATA1	NC_029523.1:14474061-14494054	0.363063	0.751299	0.989577	5.30905	0.319846	0	2	247.999	111.998	173.992	135	208	329	244	326.998	331	177	95	475.998
GNG5	NC_029523.1:14494409-14497652	-0.584043	0.605716	2.33941	4.62537	0.126137	0	2	163	157	90	94	122	374	106	151	65	184	77	171
RPF1	NC_029523.1:14498279-14503676	-0.388919	0.611518	2.11187	4.26076	0.146161	0	2	142	142	91	94	166	136	92	105	75	147	87	119
DNASE2B	NC_029523.1:14522244-14556404	-0.376896	0.751336	0.989333	5.50698	0.319905	0	2	332	120	383.997	296	140	500.001	274	364	70	297.002	205	303
LOC107317543	NC_029523.1:14522244-14556404	-2.40774	0.314857	5.19892	-0.916601	0.0226009	0	2	5.00002	4.00003	3.00135	1	1	0	0	0	0	1.0008	0	1
SAMD13	NC_029523.1:14522244-14556404	0.464114	0.721498	1.41892	2.25122	0.233581	0	2	39.9999	27.9999	24.0012	23	14	10.9986	33	35	31	45.9976	21	30
LOC107317730	NC_029516.1:65437880-65542687	-0.201395	0.932297	0.192568	1.41257	0.660788	0	2	22	30	12	7	11	12	12	20	11	18	12	10
PRKACB	NC_029523.1:14564466-14695073	-0.0663019	0.953057	0.105256	7.16715	0.745611	0	2	1227	1119	950	742	806	603.001	827	866.001	753	1061	924.003	883.001
TTLL7	NC_029523.1:14564466-14695073	-0.0870723	0.958298	0.0922505	5.1986	0.761335	0	2	370	281	372	177	164	68.9987	194	183.999	165	291.001	243.997	268.999
ADGRL2	NC_029523.1:15270364-15659685	0.127694	0.932546	0.191704	5.91195	0.661502	0	2	535	236	665	294	296	130	326	312	261	529	522	441
LOC107317494	NC_029523.1:15270364-15659685	NA	NA	NA	NA	NA	NA	NA	0	0	0	0	0	0	0	0	0	0	0	0
LOC107317350	NC_029523.1:15839822-15868324	NA	NA	NA	NA	NA	NA	NA	0	0	0	0	0	0	0	0	0	0	0	0
LOC107317372	NC_029523.1:15948503-15954583	NA	NA	NA	NA	NA	NA	NA	0	0	0	0	0	0	0	0	0	0	0	0
ADGRL4	NC_029523.1:16238848-16373782	1.28538	0.497933	3.22802	1.01561	0.0723882	0	2	3	1	3	14	2	10	22	7	33	11	5	10
LOC107317574	NC_029523.1:16379807-16462831	8.82894	0.00029119	24.4906	2.27796	7.46751e-07	1	1	0	0	0	0	0	0	0	0	182	6	129	0
LOC107317575	NC_029523.1:16379807-16462831	1.19883	0.721498	1.16263	-1.5771	0.280922	0	2	0	0	0	0	0	0	0	1	0	0	0	0
PTGFR	NC_029523.1:16498235-16521561	0.771421	0.721779	1.12396	1.15522	0.289068	0	2	9	17	5	11	11	0	13	9	47	10	3	4
LOC107317734	NC_029516.1:65437880-65542687	-0.830965	0.879079	0.399263	-1.17923	0.52747	0	2	0	4	0	0	2	0	1	1	0	0	0	1
LOC107317388	NC_029523.1:16539231-16541741	NA	NA	NA	NA	NA	NA	NA	0	0	0	0	0	0	0	0	0	0	0	0
GIPC2	NC_029523.1:16581890-16632728	-0.463002	0.472699	3.45136	4.39177	0.0631999	0	2	239.234	142.24	159.352	128.249	133.104	91.6748	99.1117	125.026	78.7593	168.547	91.9104	104.024
DNAJB4	NC_029523.1:16581890-16632728	-0.106372	0.930453	0.206597	5.33097	0.649448	0	2	320.766	256.76	372.648	234.751	212.896	138.325	242.888	277.974	157.241	320.453	197.09	276.976
FUBP1	NC_029523.1:16632946-16683016	-0.140603	0.906305	0.313156	7.24857	0.57575	0	2	1032	1252	1483	851.999	984	352	766	960	893	1132	808	917
NEXN	NC_029523.1:16632946-16683016	-0.59294	0.795451	0.789841	1.49229	0.374148	0	2	3.00014	76	15.0007	4.00097	3.00006	13.0002	12	12	11	15	10	15
FAM73A	NC_029523.1:16683557-16715573	-0.00922709	0.998899	0.00136229	6.41649	0.970557	0	2	676	755	663.001	385	425.001	297	490	394	750	599.001	560	369
LOC107317384	NC_029523.1:16683557-16715573	-0.132926	0.986792	0.0190933	-0.402594	0.890099	0	2	5	10	1.9995	0	0.999214	0	7	2.9998	1.99962	0.99896	1.99955	0
USP33	NC_029523.1:16720761-16749338	-0.181789	0.825209	0.623669	6.85461	0.429687	0	2	765	1258	731	621	613	543	565	586	840	741	650	674
ZZZ3	NC_029523.1:16756513-16809374	-0.0296903	0.990819	0.012053	5.17429	0.912579	0	2	278	322	286	184	225	70	167	198	263	261	253	192
AK5	NC_029523.1:16809377-16885703	-1.49325	0.611518	2.1513	2.30043	0.142449	0	2	179	8	0	8	80	0	3	4	1	12	22	50
PPARA	NC_029516.1:65546896-65582341	-0.0559517	0.976213	0.0369558	6.67344	0.847555	0	2	938	453	935	503	892	180	524	837	620	625	523	638
PIGK	NC_029523.1:16900680-16959953	0.039388	0.977693	0.0335501	6.92214	0.854667	0	2	780	763	1024	540	638	617	836	724	585	940	675	897
LOC107317488	NC_029523.1:16900680-16959953	-1.78699	0.611518	2.0702	-1.52578	0.150202	0	2	2	0	0	0	0	0	0	0	0	0	0	0
ST6GALNAC5	NC_029523.1:16967684-17028855	1.04974	0.193512	6.96952	2.73243	0.00829098	0	2	36	29	21	22	40	6	45	67	35	48	79	49
LOC107317528	NC_029523.1:16967684-17028855	NA	NA	NA	NA	NA	NA	NA	0	0	0	0	0	0	0	0	0	0	0	0
ST6GALNAC3	NC_029523.1:17034031-17268990	-0.988211	0.53331	2.77394	1.482	0.0958098	0	2	41	7	39	23	12	3	9	13	2	9	12	18
PIF1	NC_029523.1:17290961-17298945	2.32084	0.5234	2.90522	-1.46458	0.0882933	0	2	0	0	0	0	0	0	0	0	0	0	3	0
FAM183A	NC_029523.1:17298974-17300397	-0.583682	0.521121	3.01192	4.43161	0.0826543	0	2	150	145	91	106	108	284	83	78	77	156	119	139
EBNA1BP2	NC_029523.1:17300814-17304163	-0.470458	0.60656	2.33555	3.68061	0.126451	0	2	68	96	76	72	77	123	65	70	48	86	71	59
CFAP57	NC_029523.1:17304198-17332850	0.371026	0.525229	2.86527	6.65649	0.0905104	0	2	656	578	585	489.001	504	403	698	594	898	906.001	503	666
LOC107317412	NC_029523.1:17304198-17332850	-1.19801	0.443991	3.87589	0.379354	0.0489842	0	2	10	10	15.0004	9.00125	3	4.0001	2	4	5	3.00158	6	2
ECHDC3	NC_029516.1:5504608-5507649	-0.191026	0.92902	0.211249	2.50141	0.64579	0	2	45	55	32	15	31	33	28	21	58	31	25	21
CDPF1	NC_029516.1:65584866-65602965	0.39946	0.795132	0.791421	1.84152	0.373671	0	2	6	13	20	24	22	14	17	22	20	36	26	21
TMEM125	NC_029523.1:17304198-17332850	-0.348909	0.604298	2.34447	5.16287	0.125728	0	2	292	218	279.999	242.998	246	174	189	191	114	258.998	189	254
C8H1orf210	NC_029523.1:17334883-17337836	-0.349694	0.760034	0.956998	4.04381	0.327944	0	2	117	166	113	84	84	100	96	55	182	56	68	58
TIE1	NC_029523.1:17337998-17362129	-1.01776	0.435733	3.95768	4.97418	0.046658	0	2	374	99	672	169	240	35	62	72.0001	85	89	361	102
LOC107317415	NC_029523.1:17337998-17362129	2.39061	0.521635	3.00709	-1.45965	0.0829009	0	2	0	0	0	0	0	0	1	0	2	0	0	0
MPL	NC_029523.1:17337998-17362129	-0.345368	0.920822	0.255565	0.665961	0.613184	0	2	3	23	3	4	4	14	9	5.99985	11	4	8.99998	2
LOC107317414	NC_029523.1:17337998-17362129	NA	NA	NA	NA	NA	NA	NA	0	0	0	0	0	0	0	0	0	0	0	0
CDC20	NC_029523.1:17337998-17362129	0.0552222	0.978269	0.032289	5.09939	0.857395	0	2	271	242	122	86	192	287	166	151	279	243	262	195
ELOVL1	NC_029523.1:17365619-17377661	0.190681	0.822356	0.64145	5.18155	0.423186	0	2	259	289	277	158	167	109	243	254	176	327	181	285
MED8	NC_029523.1:17383967-17443049	-0.511325	0.611518	2.3032	3.53421	0.129108	0	2	92.0001	77.0036	55	45	101	104	35	58	54.0002	94.0011	71.9999	43.0007
SZT2	NC_029523.1:17383967-17443049	-0.122005	0.934343	0.184006	5.26162	0.667953	0	2	309	279.996	285	295	247	64	204	228	245	201.999	292	191.999
PKDREJ	NC_029516.1:65607439-65631888	-0.243151	0.799457	0.772755	5.69767	0.379366	0	2	394	335	414	426	341	148	375	351	148	231	399	276
HYI	NC_029523.1:17443471-17454000	0.0566271	0.989765	0.0143272	1.37396	0.904724	0	2	14	22	14	13	10	9	9	10	9	29	9	24
LOC107317413	NC_029523.1:17443471-17454000	0.82047	0.818676	0.672056	-1.05093	0.412336	0	2	0	1	2	0	0	1	1	1	0	1	2	3
PTPRF	NC_029523.1:17478480-17810775	0.00917098	0.998899	0.00131976	8.49164	0.97102	0	2	2707	1991	3233	1874	2043	1389	2436	2475	1335	2672	2343	2489
LOC107317432	NC_029523.1:17478480-17810775	0.163348	0.986535	0.0194895	-0.799499	0.888972	0	2	2.00001	4	1	2	0	0	0	0	0.999978	0	2	7.00001
LOC107317433	NC_029523.1:17478480-17810775	0.418029	0.933245	0.190816	-0.479606	0.662239	0	2	2.00001	9	0	0	2.00001	0	1	2.00001	3	2.00001	2	7
KDM4A	NC_029523.1:17812711-17835518	-0.230612	0.721498	1.15337	6.51746	0.282846	0	2	726	602	841	476	683	328	447	594	486	595	525	535
LOC107317546	NC_029523.1:17839150-17976463	NA	NA	NA	NA	NA	NA	NA	0	0	0	0	0	0	0	0	0	0	0	0
ST3GAL3	NC_029523.1:17839150-17976463	0.0980429	0.959427	0.08567	3.34638	0.769756	0	2	87	46	84	37	52	46	46	65	77	41	79	71
ARTN	NC_029523.1:17979433-17983175	-0.0158283	0.998899	0.00025357	-0.329802	0.987295	0	2	1	11	0	5	1	0	0	1	10	2	2	2
IPO13	NC_029523.1:17983279-18005638	0.125459	0.921348	0.252901	5.26626	0.61504	0	2	218	307	220	208	231	153	218	237	371	212	237	200
TTC38	NC_029516.1:65607439-65631888	-0.0125787	0.997559	0.00326417	6.17783	0.954439	0	2	366	481	412	502	533	315	410	546	303	494	488	489
DPH2	NC_029523.1:18006050-18008960	-0.120133	0.976133	0.0374989	0.974104	0.846453	0	2	3	4	20	11	10	12	6	6	3	17	22	7
ATP6V0B	NC_029523.1:18009124-18013842	-0.188099	0.865182	0.456649	7.47348	0.499194	0	2	1234	1155	1039	648	815	1793	947	914	1227	1029	1145	939
B4GALT2	NC_029523.1:18016405-18023451	0.184615	0.918623	0.26086	6.52595	0.60953	0	2	398	1056	315	400	466	497	343	396	1360	515	517	428
SLC6A9	NC_029523.1:18023869-18037887	0.478382	0.818676	0.663263	5.4092	0.41541	0	2	94	678	138	133	82	186	116	131	1048	255	89	100
LOC107317476	NC_029523.1:18057003-18061114	0.33036	0.872301	0.43171	1.95642	0.511151	0	2	10	16	28	7	15	34	13	50	17	33	17	23
DMAP1	NC_029523.1:18064708-18094049	-0.191723	0.852818	0.507018	4.10939	0.476433	0	2	77	141	161	87	103	88	105	101	83	116	89	105
ERI3	NC_029523.1:18095313-18189379	-0.236964	0.774917	0.889631	4.02133	0.345577	0	2	141	116	101	96	99	80	83	85	83	122	73	110
RNF220	NC_029523.1:18204281-18362461	0.109487	0.940044	0.156426	4.43545	0.692468	0	2	196	150	110	102	151	60	79	137	134	217	104	179
LOC107317538	NC_029523.1:18204281-18362461	NA	NA	NA	NA	NA	NA	NA	0	0	0	0	0	0	0	0	0	0	0	0
TMEM53	NC_029523.1:18363437-18366456	0.256414	0.724418	1.11525	4.75889	0.290944	0	2	173	184	114	108	170	139	187	142	205	220	180	161
LOC107317724	NC_029516.1:65638021-65654454	-0.168212	0.911829	0.287294	9.63588	0.59196	0	2	5148	3704	4567	6480	5658	4427	5050	6452	2084	4644	4836	5489
C8H1orf228	NC_029523.1:18366647-18388908	-0.832116	0.484727	3.33885	2.83579	0.067662	0	2	123	101	60	23	14	22	24	32	42	30.0001	26	29
KIF2C	NC_029523.1:18366647-18388908	1.61071	0.208369	6.70859	0.926668	0.00959497	0	2	10.0003	2.99997	2.99999	1.99998	1.99996	8	19	4.99999	25	14.9999	16	7.99999
RPS8	NC_029523.1:18395262-18399240	-0.735075	0.367346	4.59948	7.99374	0.0319816	0	2	1599	2022	858	1411	1271	3733	927	1387	956	1747	1067	1247
BEST4	NC_029523.1:18401149-18405256	2.14037	0.611518	2.07694	-1.21035	0.14954	0	2	0	0	0	1	0	0	0	0	5	1	0	1
LOC107317519	NC_029523.1:18405376-18409494	-0.174809	0.949721	0.127265	1.81216	0.721285	0	2	18	22	23	8	14	35	12	10	32	22	14	22
PLK3	NC_029523.1:18409699-18416035	0.336903	0.820264	0.651987	4.22779	0.419403	0	2	105	211	49	48	94	95	78	56	291	110	113	100
TCTEX1D4	NC_029523.1:18416634-18417597	0.17553	0.947403	0.135452	2.72005	0.712845	0	2	41	20	37	6	26	75	51	28	31	60	45	38
BTBD19	NC_029523.1:18418199-18439084	-0.0725163	0.977236	0.034151	2.01323	0.853386	0	2	23	15	27	22	23	26	23	22	18	24	21	29
PTCH2	NC_029523.1:18418199-18439084	0.230434	0.961804	0.0818646	1.75547	0.774786	0	2	1	74	12	5	14	3	10	10	70	16	8	3
EIF2B3	NC_029523.1:18448178-18534822	0.0200305	0.994811	0.00661145	4.45967	0.935195	0	2	163	171	113	112	95	131	137	112	125	206	115	137
LOC107317735	NC_029516.1:65657629-65682754	0.0618297	0.972937	0.047427	6.21638	0.827603	0	2	394	866	293	367	449	305	352	370	702	653	448	315
LOC107317451	NC_029523.1:18448178-18534822	-0.00672383	0.999075	9.84449e-05	0.293129	0.992084	0	2	4	7	16	2	4	1	1	6	4	12	5	7
LOC107317449	NC_029523.1:18535152-18541528	-0.202226	0.859393	0.478564	4.03416	0.489074	0	2	111	157	61	107	88	99	91	82	104	143	78	69
LOC107317447	NC_029523.1:18542187-18555447	-0.0568656	0.965513	0.0677781	4.80734	0.7946	0	2	219	182	178	163	154	137	178	172	138	228	140	177
UROD	NC_029523.1:18555552-18558780	-0.803352	0.272075	5.77144	3.99827	0.0162887	0	2	168	85	107	92	80	177	79	65	58	130	38	69
ZSWIM5	NC_029523.1:18559335-18640455	-0.159384	0.892398	0.357962	3.91548	0.54964	0	2	98	122	106	84	91	70	77	91	100	122	65	74
LOC107317441	NC_029523.1:18643103-18652596	0.281365	0.951809	0.115362	-0.0366021	0.73412	0	2	2	0	6	0	9	4	9	5.00007	4	5	3.00003	1
HPDL	NC_029523.1:18643103-18652596	-0.425999	0.834772	0.582433	0.980353	0.44536	0	2	11	17	4	5.00005	7	23	7	10	7	13	8.00005	9
MUTYH	NC_029523.1:18643103-18652596	0.80108	0.721498	1.22915	0.559355	0.267572	0	2	8	9	4	1.99995	9	0	4	12.9999	14	3	17.9999	2
TOE1	NC_029523.1:18652635-18657671	1.09816	0.195873	6.92383	4.7845	0.00850546	0	2	86	322	79	39	73	62	240	221	314	123	346	118
TESK2	NC_029523.1:18657705-18721137	0.275078	0.721498	1.33616	5.8095	0.247713	0	2	447	332	283	288	371	156	270	508	238	568	413	359
ETV6	NC_029516.1:65714954-65839743	-0.0324412	0.98826	0.0164499	5.0025	0.897945	0	2	232	156	167	195	259	153	178	232	101	316	195	191
LOC107317440	NC_029523.1:18723988-18734549	-0.788058	0.579493	2.48683	6.46835	0.114803	0	2	1019	438	758	406	694	747	616	69	498	176	913	67
LOC107317444	NC_029523.1:18734939-18742172	-0.651184	0.937338	0.170207	-1.31353	0.679928	0	2	0	3	1	0	0	0	0	0	2	0	0	0
MMACHC	NC_029523.1:18742510-18746619	0.0948187	0.976229	0.0368925	2.84663	0.847684	0	2	40	117	27	14	13	39	50	41	31	23	85	34
PRDX1	NC_029523.1:18750133-18756284	-0.179503	0.925023	0.234142	8.15834	0.628469	0	2	1596	1986	1000	1042	1312	3521	1947	942	1466	1882	2761	1043
AKR1A1	NC_029523.1:18757000-18771240	-0.068406	0.96905	0.058206	5.54293	0.809354	0	2	397	289	220	241	340	245	380	186	167	255	496	211
NASP	NC_029523.1:18771662-18784939	-0.194948	0.872301	0.428733	4.01465	0.512611	0	2	116	136	78.9989	79	71.0001	128	77	68	78	94	137	103
CCDC17	NC_029523.1:18771662-18784939	0.240055	0.921348	0.253736	4.83791	0.614457	0	2	120	198	56.0011	97	103	316	104	81	438	107	263	110
GPBP1L1	NC_029523.1:18785248-18814926	0.0739627	0.946042	0.13968	6.47065	0.708599	0	2	637	636	491	451	576	375	475	667	490	633	592	580
TMEM69	NC_029523.1:18815080-18818066	0.714117	0.314857	5.20434	3.90523	0.0225305	0	2	55	62	65	97	42	71	111	130	67	106	141	135
IPP	NC_029523.1:18818685-18825994	0.421239	0.546522	2.66277	4.57256	0.102722	0	2	107	157	162	112	138	63	185	151	106	196	201	182
LOC107317750	NC_029516.1:65862454-65868969	NA	NA	NA	NA	NA	NA	NA	0	0	0	0	0	0	0	0	0	0	0	0
MAST2	NC_029523.1:18826020-18976247	-0.19068	0.930003	0.208851	3.64595	0.64767	0	2	100	86	148	59	96	6	47	89.0001	61.0001	74	87	74
LOC107317492	NC_029523.1:18826020-18976247	-1.38062	0.193512	6.95614	5.03521	0.0083532	0	2	346	304	559	193	378	12	138	33.9999	41.9999	186	212	79
LOC107317616	NC_029523.1:18980368-19001825	-0.177027	0.915289	0.274582	6.97565	0.600275	0	2	852	1114	1200	893	837	117	642	627	537	875	1108	685
PIK3R3	NC_029523.1:19005359-19062276	-0.340621	0.721498	1.14243	6.36366	0.28514	0	2	736	365	533	634	776	305	416	417	113	675	670	511
LOC107317609	NC_029523.1:19005359-19062276	0.888893	0.869123	0.440807	-1.17731	0.506733	0	2	1.00027	0	2.00018	0	0	0	1.00022	0	1.00017	0	0	4.0002
TSPAN1	NC_029523.1:19064344-19068271	-0.232851	0.904351	0.319554	8.49738	0.571876	0	2	845	4739	1008	1785	1284	3924	1631	1904	3093	1845	2053	1786
LOC107317620	NC_029523.1:19071036-19072249	-0.617036	0.931562	0.195601	-1.46802	0.658296	0	2	0	2	0	0	0	0	0	0	0	0	1	0
POMGNT1	NC_029523.1:19072551-19086038	-0.0679003	0.953057	0.103399	6.17447	0.747788	0	2	515	547	473	483	393	291	439	423	295	513	579	418
LURAP1	NC_029523.1:19086397-19091331	-0.917476	0.557506	2.60397	1.30038	0.106596	0	2	20	15	3	16	12	32	5	12	4	18	8	11
LOC107317619	NC_029523.1:19092845-19102425	0.391724	0.951204	0.120717	-0.77575	0.728258	0	2	0	1	1	4	2	0	7	0	1	0	2	1
BCL2L14	NC_029516.1:65886425-65897478	-0.321105	0.925023	0.233632	1.91229	0.628843	0	2	4	9	11	17	8	73	27	17	4	29	18	24
RAD54L	NC_029523.1:19142780-19158925	0.184406	0.913052	0.282324	3.18944	0.595182	0	2	58	87	42	44	61	17	39	69	56	68	50	74
LRRC41	NC_029523.1:19158927-19166752	0.0165287	0.998899	0.00214287	4.10486	0.963078	0	2	125	39	124	152	93	70	101	88	87	76	199	83
LOC107317598	NC_029523.1:19166823-19167661	-0.606848	0.627947	1.93582	5.06631	0.164123	0	2	261	121	56	311	183	429	97	124	88	187	361	146
NSUN4	NC_029523.1:19167998-19182558	0.305143	0.818676	0.671761	2.60247	0.412438	0	2	49	49	22	25	31	17	22	45	42	49	30	54
LOC107317595	NC_029523.1:19167998-19182558	-1.78699	0.611518	2.0702	-1.52578	0.150202	0	2	2	0	0	0	0	0	0	0	0	0	0	0
LOC107317594	NC_029523.1:19182638-19192186	-1.91725	0.611518	2.22082	-1.51774	0.136161	0	2	0	0	0	0	2	0	0	0	0	0	0	0
LOC107317596	NC_029523.1:19194345-19202972	-0.0844835	0.986952	0.0185962	1.33477	0.891531	0	2	7	7	8	7	12	35	8	18	21	8	4	21
DMBX1	NC_029523.1:19222754-19243826	NA	NA	NA	NA	NA	NA	NA	0	0	0	0	0	0	0	0	0	0	0	0
LOC107317631	NC_029523.1:19327252-19333620	NA	NA	NA	NA	NA	NA	NA	0	0	0	0	0	0	0	0	0	0	0	0
MKNK1	NC_029523.1:19353598-19373991	-0.329516	0.721498	1.15006	4.21994	0.283537	0	2	125	220	150	105	130	38	72	130	73	121	117	107
LRP6	NC_029516.1:65906738-66029851	0.269329	0.730388	1.08512	6.94229	0.297554	0	2	878	647	1134	623	640	246	767	803	609	989	1073	854
MOB3C	NC_029523.1:19377306-19388965	0.966232	0.7259	1.10707	0.287756	0.292719	0	2	0	0	8	12	1	0	2	14	9	4	7	9
ATPAF1	NC_029523.1:19390515-19397974	0.278054	0.795271	0.79043	3.81169	0.37397	0	2	40	80	101	86	74	62	66	118	65	98	123	102
EFCAB14	NC_029523.1:19398044-19413032	-0.102723	0.927837	0.220244	6.90098	0.638854	0	2	763	738	860	693	902	537	682	797	469	739	927	746
LOC107317627	NC_029523.1:19414044-19422269	-0.612985	0.541842	2.70239	3.26069	0.100198	0	2	61	71	81	29	67	92	62	32	33	47	69	32
LOC107317629	NC_029523.1:19425587-19431967	2.40546	0.518714	3.02907	-1.45861	0.081785	0	2	0	0	0	0	0	0	0	0	3	0	0	0
PDZK1IP1	NC_029523.1:19435599-19439471	-2.59624	0.315325	5.18511	-1.12336	0.0227813	0	2	0	2	1	2	2	2	0	0	0	1	0	0
TAL1	NC_029523.1:19448511-19456763	-0.355126	0.845795	0.53815	2.71275	0.4632	0	2	19	26	65	28	56	52	12	76	25	51	35	13
STIL	NC_029523.1:19460049-19476404	1.09244	0.430599	3.99043	1.98718	0.0457594	0	2	20	17	10	17	11	10	28	35	9	21	86	8
CMPK1	NC_029523.1:19476670-19488457	-0.388696	0.71419	1.50244	6.29037	0.220297	0	2	925	256	388	523	700	434	333	375	165	545	746	428
FOXE3	NC_029523.1:19488528-19510304	-2.15206	0.621181	1.97606	-0.0787699	0.159806	0	2	15	0	0	3	21	0	0	0	0	0	8	0
LOC107317771	NC_029516.1:65906738-66029851	NA	NA	NA	NA	NA	NA	NA	0	0	0	0	0	0	0	0	0	0	0	0
FOXD2	NC_029523.1:19517210-19519765	-1.25315	0.721498	1.23743	-1.57536	0.265967	0	2	0	0	0	0	1	0	0	0	0	0	0	0
TRABD2B	NC_029523.1:19723389-19965558	-0.0783254	0.99114	0.0110149	1.32142	0.916414	0	2	15	6	10	18	33	0	11	6	3	2	37	20
LOC107317632	NC_029523.1:19979343-19996872	0.729238	0.823467	0.630737	0.102445	0.427085	0	2	9	0	3	1	6	2	1	1	0	6	16	12
LOC107317582	NC_029523.1:20042544-20053359	NA	NA	NA	NA	NA	NA	NA	0	0	0	0	0	0	0	0	0	0	0	0
LOC107317583	NC_029523.1:20094818-20100936	NA	NA	NA	NA	NA	NA	NA	0	0	0	0	0	0	0	0	0	0	0	0
SLC5A9	NC_029523.1:20107278-20126908	0.338251	0.789509	0.825898	5.28517	0.363461	0	2	292	367	158	168	127	162	270	108	513	134	363	170
SPATA6	NC_029523.1:20131899-20169703	0.430766	0.4801	3.38755	6.64908	0.0656905	0	2	501	507	577	536	643	334	421	628	717	894	734	973
LOC107317605	NC_029523.1:20186701-20988200	0.254531	0.856211	0.492443	2.4094	0.48284	0	2	41	26	31	27	19	23	26	46	37	35	28	33
LOC107317607	NC_029523.1:20186701-20988200	2.28259	0.525816	2.84977	-1.46738	0.0913872	0	2	0	0	0	0	0	0	0	3.00001	0	0	0	0
LOC107317606	NC_029523.1:20186701-20988200	NA	NA	NA	NA	NA	NA	NA	0	0	0	0	0	0	0	0	0	0	0	0
LOC107318185	NC_029516.1:143644-145921	0.48333	0.932324	0.192478	-0.259825	0.660862	0	2	5	6	1	0	0	4	15	0	0	1	2	4
PROSER2	NC_029516.1:5524108-5547171	-0.630152	0.30506	5.31276	4.69218	0.0211698	0	2	189	201	147	165	151	248	151	167	79	116	103	142
MANSC1	NC_029516.1:66043941-66050933	0.0297517	0.992968	0.00833561	4.6625	0.927255	0	2	171	62	212	169	197	87	158	164	61	189	164	233
ELAVL4	NC_029523.1:21002637-21075665	-0.465583	0.941298	0.150153	-1.13559	0.69839	0	2	0	4	1	0	1	0	0	1	1	0	2	0
LOC107317626	NC_029523.1:21002637-21075665	NA	NA	NA	NA	NA	NA	NA	0	0	0	0	0	0	0	0	0	0	0	0
DMRTA2	NC_029523.1:21232216-21234544	-2.84125	0.156448	7.58413	-0.35521	0.00588843	0	2	1	7	3	8	1	9	0	0	1	3	0	0
FAF1	NC_029523.1:21244696-21375039	-0.410402	0.526288	2.84153	5.51773	0.091857	0	2	297	285	354	364	314	254	262	306	120	247	257	295
CDKN2C	NC_029523.1:21375252-21381636	0.15354	0.971115	0.053463	-0.00153399	0.817143	0	2	4	1	6	4	4	4	6	5	6	7	2	1
RNF11	NC_029523.1:21409319-21434518	-0.309637	0.653323	1.80398	5.20238	0.179232	0	2	320	278	195	175	230	269	151	222	178	292	179	225
LOC107317591	NC_029523.1:21409319-21434518	-0.758379	0.797248	0.781965	-0.536767	0.376541	0	2	2	2	2	5	6	0	1	0	3	1	2	3
TTC39A	NC_029523.1:21439841-21477417	0.385474	0.630176	1.92347	6.73494	0.165475	0	2	597	393	731	572	467	544	672	916	322	706	681	1300
EPS15	NC_029523.1:21479043-21518092	0.0356919	0.983122	0.0238777	6.80289	0.877197	0	2	699	757	746	581	720	511	657	892	441	683	536	1080
LOC107317649	NC_029523.1:21540400-21589874	0.228698	0.952765	0.109077	0.543521	0.741198	0	2	10	12.0005	6	3	8	1	8	6	17	7	0	7
BORCS5	NC_029516.1:66051953-66163770	0.213791	0.86681	0.450243	3.07981	0.50222	0	2	57	55.0002	36.0001	49	48.0012	31.0001	53	54.0002	33	68.0002	71	54.0007
OSBPL9	NC_029523.1:21540400-21589874	-0.052854	0.966111	0.0668732	6.70383	0.795945	0	2	886	623	624	495	623	612	590	692	599	721	548	710
NRDC	NC_029523.1:21590122-21610681	0.135894	0.870149	0.438477	7.1014	0.507858	0	2	1030	837	854	783	723	568	898	911	633	1106	897	1018
RAB3B	NC_029523.1:21611095-21649614	-0.00583135	0.999078	7.45258e-05	0.167733	0.993112	0	2	15	12	2	1	2	0	5	2	5	8	7	3
TXNDC12	NC_029523.1:21655239-21662856	0.0465061	0.975948	0.0381425	7.01669	0.845157	0	2	922	877	955	556.983	520	800	992	833	735	845	539	999
KTI12	NC_029523.1:21655239-21662856	-0.069453	0.979699	0.0308243	3.03028	0.860633	0	2	78	31	53	17.0175	43	69	51	66	32	55	27	61
BTF3L4	NC_029523.1:21663043-21677484	-0.0281007	0.988142	0.0167124	6.58004	0.897139	0	2	711	472	768	537	511	503	485	474	555	839	576	668
ZFYVE9	NC_029523.1:21687506-21734774	-0.202319	0.829835	0.605627	7.16768	0.436439	0	2	1291	1839	813	711	732	442	797	735	687	1243	704	936
CC2D1B	NC_029523.1:21736547-21764176	0.0675748	0.952391	0.111756	6.01237	0.738154	0	2	491	393	353	331	419	307	423	436	395	456	307	465
LOC107317650	NC_029523.1:21736547-21764176	0.864342	0.765394	0.937305	-0.676044	0.332972	0	2	4	2	1	0	0	1	1	5	1	1	5	2
ORC1	NC_029523.1:21764712-21776743	0.489578	0.842275	0.549656	1.73722	0.458458	0	2	35	0	15	11	27	6	45	17	7	9	14	39
DUSP16	NC_029516.1:66051953-66163770	0.253777	0.724447	1.11366	5.94271	0.291287	0	2	557	446	391	287	308.999	128	432	370	321	604	402	412.999
PRPF38A	NC_029523.1:21776831-21816830	-0.281855	0.750536	0.991811	4.14916	0.3193	0	2	131	114	104	95	84	154	105	127	65	124	75.0001	104
ZCCHC11	NC_029523.1:21776831-21816830	0.038251	0.979965	0.0299144	6.76266	0.862685	0	2	813	735	756	643	709	309	698	765	467	769	662	810
GPX7	NC_029523.1:21819766-21828816	0.55633	0.721498	1.41819	4.21951	0.233701	0	2	81	18	183	62	128	64	134	109	22	201	252	124
FAM159A	NC_029523.1:21838083-21849427	-1.22506	0.553464	2.62393	0.306898	0.105264	0	2	16	19	5	6	3	1	2	6	2	0	7	3
LOC107317663	NC_029523.1:21851670-21869517	NA	NA	NA	NA	NA	NA	NA	0	0	0	0	0	0	0	0	0	0	0	0
LOC107317657	NC_029523.1:21869904-21871598	-0.272621	0.829866	0.602401	3.41188	0.437663	0	2	79	46	43	46	87	98	39	53	46	97	58	67
LOC107317652	NC_029523.1:21871633-21889740	0.0375657	0.981166	0.0264378	5.17966	0.870836	0	2	247	185	189	275	209	172	245	281	170	242	216	224
ECHDC2	NC_029523.1:21892153-21896213	-0.480969	0.645584	1.83742	2.85306	0.175254	0	2	44	52	49	47	42	54	38	28	20	45	30	59
SCP2	NC_029523.1:21896262-21906017	-0.239006	0.755663	0.973445	6.63264	0.323823	0	2	830	784	350	491	733	691	592	648	467	701	407	634
PODN	NC_029523.1:21906127-21935977	0.821511	0.714768	1.498	2.32547	0.22098	0	2	57	2	8	2	14	40	59	40	50	17	10	44
CREBL2	NC_029516.1:66181259-66191408	0.604387	0.372061	4.5367	4.92428	0.0331755	0	2	175	220	86	123	109	154	155	192	199	437	160	261
CPT2	NC_029523.1:21938669-21989085	0.0747985	0.965481	0.0689657	4.5943	0.792849	0	2	243	147	157	123	155	52	182	153	104	153	112	222
SLC1A7	NC_029523.1:21938669-21989085	NA	NA	NA	NA	NA	NA	NA	0	0	0	0	0	0	0	0	0	0	0	0
C8H1orf123	NC_029523.1:21990332-22006596	-0.75017	0.567357	2.55236	3.77795	0.11013	0	2	81	67	19.9999	65.9999	91	237	85	62	38	102	38	59
LOC107317661	NC_029523.1:21990332-22006596	-1.16926	0.721498	1.17731	-1.57944	0.277904	0	2	1	0	0	0	0	0	0	0	0	0	0	0
MAGOH	NC_029523.1:21990332-22006596	0.149002	0.930505	0.205108	3.2848	0.650629	0	2	73	62	29.0001	40.0001	60	60	50	77	43	77	51	81
LRP8	NC_029523.1:22006976-22139505	0.636925	0.555933	2.61148	2.10136	0.106093	0	2	20	18	28	16	21	11	32	27	20.9999	53	22	31
LOC107317664	NC_029523.1:22006976-22139505	1.20532	0.721498	1.16712	-1.57679	0.279994	0	2	0	0	0	0	0	0	0	0	0	0	0	1
LOC107317666	NC_029523.1:22006976-22139505	-0.519795	0.949451	0.129613	-1.22734	0.718833	0	2	4	0	0	1	0	0	0	0	1.0001	0	0	2
LOC107317665	NC_029523.1:22006976-22139505	NA	NA	NA	NA	NA	NA	NA	0	0	0	0	0	0	0	0	0	0	0	0
LOC107317634	NC_029523.1:22140116-22148475	NA	NA	NA	NA	NA	NA	NA	0	0	0	0	0	0	0	0	0	0	0	0
GPR19	NC_029516.1:66201748-66209450	NA	NA	NA	NA	NA	NA	NA	0	0	0	0	0	0	0	0	0	0	0	0
LOC107317635	NC_029523.1:22188299-22190591	NA	NA	NA	NA	NA	NA	NA	0	0	0	0	0	0	0	0	0	0	0	0
LOC107317671	NC_029523.1:22196370-22202177	-3.67564	0.270538	5.78659	-1.20447	0.0161489	0	2	0	0	1	6	1	0	0	0	0	0	0	0
GLIS1	NC_029523.1:22231560-22398660	0.449961	0.618305	1.99432	6.18533	0.157889	0	2	362	817	457	367	215	105	543	447	652	502	564	407
NDC1	NC_029523.1:22406100-22419854	0.270694	0.721498	1.13874	4.78042	0.285918	0	2	186	112	166	126	115	178	220	212	162	173	157	192
YIPF1	NC_029523.1:22420083-22423318	-0.185276	0.859996	0.474404	6.40463	0.490968	0	2	614	519	620	312	390	756	602	489	596	457	335	462
DIO1	NC_029523.1:22423946-22427184	0.263282	0.927837	0.21951	1.65891	0.639413	0	2	10	12	13	8	9	36	18	12	35	12	9	28
HSPB11	NC_029523.1:22427382-22433753	-0.108992	0.963589	0.0786807	4.21767	0.779093	0	2	100	116	43	93	67	230	90	80	145	130	132	82
LRRC42	NC_029523.1:22427382-22433753	0.183492	0.864457	0.458579	4.35439	0.498289	0	2	152	140	92	65	102	135	91	145	142	178	147	110
LDLRAD1	NC_029523.1:22435281-22440587	1.09634	0.117181	8.54601	5.8254	0.00346281	0	2	126	90	335	97	258	340	332	522	727	456	294	533
TMEM59	NC_029523.1:22442022-22453610	0.443413	0.527192	2.82229	9.27271	0.0929635	0	2	3687	2599.99	3913	3051.99	3046	2700	5053	4857	3501	4990	3619.99	4962
LOC107317860	NC_029516.1:66244598-66253899	NA	NA	NA	NA	NA	NA	NA	0	0	0	0	0	0	0	0	0	0	0	0
TCEANC2	NC_029523.1:22442022-22453610	0.842119	0.46427	3.58546	1.62168	0.0582873	0	2	13	14.0082	8	14.0067	11	11	30	20	13	40	16.0077	17
CDCP2	NC_029523.1:22456712-22465579	0.886636	0.721498	1.2632	1.09864	0.261047	0	2	2	0	16	3	24	1	4	13	12	19	36	6
LOC107317720	NC_029523.1:22465685-22474783	0.294008	0.826718	0.618951	2.92128	0.431437	0	2	23	30	45	47	47	38	43	85	40	61	31	45
MRPL37	NC_029523.1:22474884-22479558	-0.180064	0.866389	0.452738	4.26255	0.501038	0	2	139	162	106	84	91	144	119	107	79	144	97	128
SSBP3	NC_029523.1:22483036-22532697	0.253863	0.726722	1.10155	4.65548	0.293927	0	2	181	164	102	128	146	110	130	201	201	197	144	148
LOC107317668	NC_029523.1:22532975-22535066	0.567026	0.938821	0.162465	-1.45895	0.686897	0	2	0	0	0	0	0	1	0	0	1	0	0	1
ACOT11	NC_029523.1:22539024-22548168	-0.513128	0.590197	2.42609	4.14922	0.119331	0	2	190	102	105	105	178	77	91	100	29	137	134	63
TTC4	NC_029523.1:22549767-22555259	0.297407	0.831915	0.595953	3.12274	0.440126	0	2	49	52	48	25	21	73	49	68	50	54	37	92
PARS2	NC_029523.1:22555317-22557041	0.161546	0.940044	0.154789	2.07492	0.694	0	2	24	26	15	15	18	33	30	21	18	39	20	29
LEXM	NC_029523.1:22558288-22562014	NA	NA	NA	NA	NA	NA	NA	0	0	0	0	0	0	0	0	0	0	0	0
CDKN1B	NC_029516.1:66308859-66312457	-0.311199	0.746049	1.00887	5.14805	0.315175	0	2	192	540	185	160	150	210	164	215	278	217	130	170
DHCR24	NC_029523.1:22563200-22571431	0.172574	0.920043	0.257858	6.02432	0.611596	0	2	345	674	249	316	267	366	464	429	83	507	466	693
TMEM61	NC_029523.1:22576631-22580871	1.28176	0.587954	2.43571	0.158105	0.1186	0	2	0	8	0	0	2	6	7	8	3	7	10	8
BSND	NC_029523.1:22581873-22583534	1.37978	0.00301163	19.0209	3.74517	1.29292e-05	1	1	36	37	45	35	60	46	123	74	131	112	122	144
TRNAG-CCC	NC_029523.1:22584297-22584368	NA	NA	NA	NA	NA	NA	NA	0	0	0	0	0	0	0	0	0	0	0	0
PCSK9	NC_029523.1:22584785-22588975	1.67875	0.120608	8.43473	1.51637	0.00368122	0	2	3	3	7	6	22	2	34	14	23	24	19	31
USP24	NC_029523.1:22589783-22645044	0.298251	0.634501	1.90308	6.4468	0.167734	0	2	578	489	537	454	542	273	601	709	534	504	556	699
LOC107317682	NC_029523.1:22711152-22713741	NA	NA	NA	NA	NA	NA	NA	0	0	0	0	0	0	0	0	0	0	0	0
LOC107317707	NC_029523.1:22873152-22945782	1.90427	0.611518	2.14882	-1.51736	0.142679	0	2	0	0	0	0	0	0	2	0	0	0	0	0
PLPP3	NC_029523.1:22977665-23018692	-0.194117	0.920604	0.256607	5.96457	0.612461	0	2	440	121	351	653	407	358	391	463	99	249	632	360
LOC107317706	NC_029523.1:23020876-23057975	1.21854	0.721498	1.17625	-1.57615	0.278121	0	2	0	0	0	0	0	0	0	0	0	0	0.999958	0
LOC107317873	NC_029516.1:66392002-66409658	2.95041	0.459947	3.64107	-1.36056	0.0563709	0	2	0	0	0	0	0	0	4	0	0	1	0	0
PRKAA2	NC_029523.1:23020876-23057975	0.605349	0.858494	0.483361	0.248079	0.486904	0	2	6	0	0	4	15	0	10	3	5	4	9.00004	8
C8H1orf168	NC_029523.1:23060985-23100446	1.00548	0.262724	5.89875	2.99415	0.0151516	0	2	23	54	11	21	59	18	45	86	67	55	68	63
C8A	NC_029523.1:23060985-23100446	2.40546	0.518714	3.02907	-1.45861	0.081785	0	2	0	0	0	0	0	0	0	0	3	0	0	0
C8B	NC_029523.1:23102354-23118062	3.72618	0.156322	7.5884	-1.17029	0.0058745	0	2	0	0	0	0	0	0	3	2	3	1	0	0
DAB1	NC_029523.1:23122500-23464557	-0.732281	0.721498	1.37881	1.40701	0.240304	0	2	9.99996	13	32	19	32	1	12	11	2	28	6.99976	8.99993
LOC107317708	NC_029523.1:23122500-23464557	NA	NA	NA	NA	NA	NA	NA	0	0	0	0	0	0	0	0	0	0	0	0
LOC107317704	NC_029523.1:23122500-23464557	1.61218	0.611518	2.11688	-0.425593	0.145683	0	2	7.00004	0	0	0	1.00003	0	8.00002	5.00005	0	1	5.00024	5.00007
LOC107317684	NC_029523.1:23470940-23493681	NA	NA	NA	NA	NA	NA	NA	0	0	0	0	0	0	0	0	0	0	0	0
LOC107317698	NC_029523.1:23496822-23500042	NA	NA	NA	NA	NA	NA	NA	0	0	0	0	0	0	0	0	0	0	0	0
OMA1	NC_029523.1:23539688-23555384	-0.478938	0.441713	3.90889	4.7853	0.0480314	0	2	247	276	219	157	181	106	148	126	99	212	163	123
MRPS35	NC_029516.1:66465890-66479106	-0.185023	0.848051	0.526662	4.19699	0.468014	0	2	143	140	169	87	96	77	92	107	79	134	117	114
TACSTD2	NC_029523.1:23560665-23564941	1.09427	0.5234	2.9133	0.966775	0.087852	0	2	8	6	0	7	10	6	7	14	2	18	24	21
MYSM1	NC_029523.1:23565069-23843558	-0.0729518	0.963622	0.0781542	4.98214	0.779815	0	2	157	354	265	153	127	132	160	191	180	267	172	192
FGGY	NC_029523.1:23565069-23843558	-0.0196431	0.998899	0.00193547	2.30787	0.964909	0	2	17	53	18.0002	11	28	40	32	22	28	46	26	21
LOC107317687	NC_029523.1:23565069-23843558	-0.0782368	0.990819	0.0132136	1.15653	0.908485	0	2	5	26	8.99937	23.0001	1.99999	6	4	22	10	3	5	26
JUN	NC_029523.1:23565069-23843558	-0.43827	0.721498	1.28301	4.97232	0.25734	0	2	202	314	71.0001	106	166	393	144	141	276	142	111	160
LOC107317697	NC_029523.1:23565069-23843558	-1.87214	0.611518	2.16849	-1.52045	0.140864	0	2	0	0	2.00008	0	0	0	0	0	0	0	0	0
LOC107317694	NC_029523.1:23844410-23859265	0.255609	0.970653	0.055585	-0.129082	0.813615	0	2	0	1	1	0	0	15	2	1	6	4	2	10
HOOK1	NC_029523.1:23859373-23883276	-0.321975	0.721498	1.33365	7.50707	0.248157	0	2	1193	759	1483	1652	1475	706	1047	1233	484	1079	1043	1274
LOC107317677	NC_029523.1:23887838-23890884	-1.0382	0.495644	3.2462	2.35448	0.0715891	0	2	41	37	6	84	54	10	19	33	10	43	10	8
LOC107317691	NC_029523.1:23891582-23926328	-0.262341	0.841875	0.551074	3.56782	0.457879	0	2	53	66	59	146	63	56	48	87	42	97	65	65
MANSC4	NC_029516.1:66482384-66495048	0.273063	0.906093	0.313998	2.37805	0.575237	0	2	72	26	28	13	8	22	34	42	13	62	14	43
LOC107317673	NC_029523.1:23891582-23926328	-0.981488	0.321823	5.11485	2.99076	0.0237219	0	2	47	72	21	55	106	60	21	66	26	42	17	25
LOC107317676	NC_029523.1:23930350-23942531	-0.984064	0.450926	3.7963	4.36899	0.0513661	0	2	384	73	63	348	109	30	54	164	38	171	54	57
LOC107317695	NC_029523.1:23945560-23948815	-0.314378	0.968601	0.0601159	-0.268977	0.806313	0	2	1	0	0	18	0	0	0	7	3	6	1	1
LOC107317696	NC_029523.1:23950813-23963408	-1.22437	0.721498	1.21696	-1.57673	0.269958	0	2	0	0	1	0	0	0	0	0	0	0	0	0
LOC107317685	NC_029523.1:23971968-23982147	NA	NA	NA	NA	NA	NA	NA	0	0	0	0	0	0	0	0	0	0	0	0
LOC107317780	NC_029523.1:24005122-24059295	-1.80691	0.676823	1.68006	-1.30814	0.194917	0	2	1	0	0	3	1	0	0	1	0	0	0	0
NFIA	NC_029523.1:24275984-24513738	-0.207383	0.732771	1.07336	6.08416	0.300187	0	2	532	423	420	378	474	400	334	459	293	483	425	395
TM2D1	NC_029523.1:24527615-24545843	0.0392148	0.980964	0.0274733	6.08248	0.868353	0	2	524	341	560	338	279	383	456	443	529	405	386	329
PATJ	NC_029523.1:24547852-24684937	0.064171	0.97535	0.0410263	7.8437	0.839487	0	2	1482	903	2011	1899	1459	462	1481	2048	643	1578	1612	1604
LOC107317732	NC_029523.1:24547852-24684937	NA	NA	NA	NA	NA	NA	NA	0	0	0	0	0	0	0	0	0	0	0	0
UPF2	NC_029516.1:5550980-5599577	0.272295	0.721498	1.19656	7.76916	0.27401	0	2	1541	1262	1270	1373	1099	713	1468	1311	794	2245	1974	1366
KLHL42	NC_029516.1:66505655-66518739	-0.319785	0.721498	1.28597	3.58928	0.256792	0	2	87	88	90	58	83	69	67	90	50	76	56	57
KANK4	NC_029523.1:24688519-24706372	-1.21952	0.503749	3.18268	0.924895	0.0744224	0	2	7	26	5	12	10	19	1	11	14	4	1	4
LOC107317672	NC_029523.1:24709280-24711034	NA	NA	NA	NA	NA	NA	NA	0	0	0	0	0	0	0	0	0	0	0	0
USP1	NC_029523.1:24712326-24723331	0.257294	0.745627	1.013	4.47279	0.314186	0	2	160	163	136	110	131	47	167	160	136	161	135	140
DOCK7	NC_029523.1:24725220-24806804	0.228021	0.721498	1.15951	6.47035	0.281567	0	2	671	567	583	529	412	260	582	611	512	664	595	642.999
ANGPTL3	NC_029523.1:24725220-24806804	2.31229	0.523892	2.89275	-1.4652	0.0889791	0	2	0	0	0	0	0	0	0	0	0	0	2.00001	1.00062
ATG4C	NC_029523.1:24812924-24833374	-0.386137	0.625733	1.95076	4.54742	0.162505	0	2	238	158	131	100	100	217	128	121	99	157	135	119
LOC107317714	NC_029523.1:24812924-24833374	NA	NA	NA	NA	NA	NA	NA	0	0	0	0	0	0	0	0	0	0	0	0
LOC107317683	NC_029523.1:24838422-24851478	NA	NA	NA	NA	NA	NA	NA	0	0	0	0	0	0	0	0	0	0	0	0
FOXD3	NC_029523.1:24990538-24992246	NA	NA	NA	NA	NA	NA	NA	0	0	0	0	0	0	0	0	0	0	0	0
LOC107317746	NC_029523.1:24995129-25017650	-0.995328	0.918649	0.260213	-1.26523	0.609974	0	2	0	0	5	0	0	0	2.00026	0	0	0	0	0
PTHLH	NC_029516.1:66584701-66597251	-1.22437	0.721498	1.21696	-1.57673	0.269958	0	2	0	0	1	0	0	0	0	0	0	0	0	0
ALG6	NC_029523.1:24995129-25017650	0.783927	0.0937838	9.34081	4.32382	0.00224107	0	2	118	139	87	67	65	63	132	173	140	155	195	146
ITGB3BP	NC_029523.1:25019608-25042410	2.34133	0.0518571	11.1335	0.661257	0.000847817	0	2	3	4	1	0	7	0	9	7	6	20	21	18
EFCAB7	NC_029523.1:25042435-25065524	0.331334	0.840872	0.557018	2.75662	0.455464	0	2	36	65	34	40	38	2	52	50	29	55	40	47
PGM1	NC_029523.1:25065664-25084663	0.221254	0.837807	0.569369	4.77221	0.45051	0	2	131	299	171	80	122	122	175	234	205	180	190	106
ROR1	NC_029523.1:25096164-25219119	0.393933	0.908032	0.30383	1.54717	0.581492	0	2	4	7	30	11	28	2	8	2	22	4	32	41
CACHD1	NC_029523.1:25267745-25349329	-0.189125	0.866671	0.450619	5.3773	0.502041	0	2	233	395	289	149	356	195	365	249	163	365	155	173
RAVER2	NC_029523.1:25358593-25386714	0.0374858	0.985064	0.021149	4.92055	0.884374	0	2	301	262	133	152	175	92	145	258	180	168	195	199
JAK1	NC_029523.1:25387000-25437835	-0.250841	0.767989	0.921998	7.57976	0.336951	0	2	1346	2306	1532	953	1181	512	1302	1088	807	1359	1056	1008
LOC107317675	NC_029523.1:25387000-25437835	-1.64529	0.792697	0.810076	-1.32074	0.368098	0	2	0	5	0	0	0	0	0	0	0	0	0	1
LOC107317738	NC_029523.1:25444180-25447012	-0.464457	0.936901	0.172617	-0.844911	0.677797	0	2	7	2	2	0	0	0	1	1	2	0	0	3
CCDC91	NC_029516.1:66691096-66809375	0.0234959	0.995679	0.00478702	2.83103	0.94484	0	2	39	48	44	34	28	49	48	47	30	57	35	44
AK4	NC_029523.1:25448122-25458668	-0.737254	0.721498	1.18944	1.66123	0.275443	0	2	15	78	10	0	12	20	13	13	24	10	10	8
DNAJC6	NC_029523.1:25459848-25497248	-3.0844	0.0747789	10.0206	2.30846	0.001548	0	2	5	288	3	9	25	0	3	3	6	7	11	5.99999
LOC107317769	NC_029523.1:25459848-25497248	-0.862219	0.85939	0.478936	-1.06144	0.488905	0	2	0	6.00001	2	0	0	0	1	1	0	1	0	1.00001
LEPROT	NC_029523.1:25499069-25503696	-0.254275	0.78278	0.85069	7.14756	0.356357	0	2	1023	733	1840	974	510	579	771	929	536	894	850	929
LEPR	NC_029523.1:25516889-25538909	-0.824089	0.666213	1.72451	1.72466	0.189113	0	2	17	50	24	1	48	5	14	19	6	22	5	17
LOC107317680	NC_029523.1:25546705-25548469	NA	NA	NA	NA	NA	NA	NA	0	0	0	0	0	0	0	0	0	0	0	0
PDE4B	NC_029523.1:25549054-25679769	-0.361126	0.819346	0.657189	2.91932	0.417554	0	2	59	28	79	26	82	27	36	76	16	18	38	56
LOC107317758	NC_029523.1:25549054-25679769	NA	NA	NA	NA	NA	NA	NA	0	0	0	0	0	0	0	0	0	0	0	0
SGIP1	NC_029523.1:25682382-25716245	0.634925	0.883181	0.383762	0.635393	0.535597	0	2	3	28	3	1	1	2	0	5	42	2	1	2
TCTEX1D1	NC_029523.1:25716746-25719073	1.76121	0.415242	4.13443	0.135102	0.0420192	0	2	3	1	5	1	3	0	2	6	15	0	14	7
FAR2	NC_029516.1:66958118-67078257	-0.927607	0.321823	5.11513	5.46737	0.0237181	0	2	617	299	598	249	406	44	168	177	86	259	368	101
INSL5	NC_029523.1:25719096-25721755	1.38767	0.464897	3.57455	2.28819	0.0586714	0	2	49	0	35	4	4	7	12	50	75	8	52	44
WDR78	NC_029523.1:25721864-25735507	0.631033	0.367838	4.57807	6.00447	0.0323837	0	2	448	222	479	322	274	124	290	500	717	354	500	518
LOC107317756	NC_029523.1:25721864-25735507	-2.44185	0.504501	3.15756	-1.4574	0.0755761	0	2	0	0	0	3	0	0	0	0	0	0	0	0
MIER1	NC_029523.1:25735793-25766060	0.304841	0.674034	1.6894	5.94039	0.19368	0	2	487	346	412	304	301	186	258	499	408	356	463	562
SLC35D1	NC_029523.1:25766268-25772867	0.0735227	0.963963	0.0738586	4.15437	0.785799	0	2	133	89	139	67	92	102	83	143	100	100	121	130
IL23R	NC_029523.1:25774188-25795421	0.62877	0.936243	0.179578	-1.21321	0.671736	0	2	0	0	2	1	0	0	0	2	3	0	0	0
LOC107317781	NC_029523.1:25796065-25803477	NA	NA	NA	NA	NA	NA	NA	0	0	0	0	0	0	0	0	0	0	0	0
IL12RB2	NC_029523.1:25813139-25825127	-0.57569	0.936243	0.175717	-1.46604	0.67508	0	2	0	2	0	0	0	0	0	0	1	0	0	0
SERBP1	NC_029523.1:25830803-25846784	-0.406631	0.51245	3.10118	7.06123	0.0782357	0	2	1029	872	778	690	863	1182	679	704	548	922	727	784
GADD45A	NC_029523.1:25855334-25856860	-0.240883	0.869817	0.439574	3.46992	0.507328	0	2	107	44	37	54	67	105	36	77	66	92	50	56
RAD51AP1	NC_029516.1:67084180-67117108	0.513743	0.634501	1.90245	3.04247	0.167805	0	2	49.9995	34.9999	57	28	34.9998	33.9999	72.0001	67.9998	16.0004	81.9999	46	74.9999
GNG12	NC_029523.1:25858630-25877823	0.16082	0.859393	0.477202	5.85076	0.489692	0	2	548	320	308	192	318	316	265	395	299	608	399	366
WLS	NC_029523.1:25884832-25907485	0.250751	0.794119	0.805068	8.67007	0.369583	0	2	3188	1656	3505	1677	1684	1954	3088	3768	2074	3034	2877	1912
LOC107317794	NC_029523.1:25922637-25949527	-0.271098	0.85939	0.479477	2.60179	0.488659	0	2	56	26	49	19	28	50	27	45	17	43	37	31
RPE65	NC_029523.1:25922637-25949527	-0.1267	0.990819	0.0131953	-0.804511	0.908548	0	2	3	1	5	1	0	0	4	3.00002	0	2.00001	0	0
DEPDC1	NC_029523.1:25922637-25949527	1.8683	0.313678	5.22922	0.450551	0.0222105	0	2	7	1	8	0	1	0	7	11.9999	3.99999	15	23	2
LRRC7	NC_029523.1:25994837-26119061	-0.603313	0.78542	0.842628	3.28315	0.358646	0	2	22	318	60	19	25	5	31	91	58	49	39	13
LOC107317796	NC_029523.1:25994837-26119061	NA	NA	NA	NA	NA	NA	NA	0	0	0	0	0	0	0	0	0	0	0	0
LRRC40	NC_029523.1:26120369-26131897	-0.529011	0.611518	2.28874	3.36584	0.130316	0	2	86	98	46	41	82	77	52	72	47	71	47	22
SRSF11	NC_029523.1:26133135-26151062	0.259965	0.721498	1.23525	6.99716	0.266388	0	2	694	883	966	572	577	557	804	958	1104	1046	652	656
ANKRD13C	NC_029523.1:26152692-26171955	-0.0983828	0.927021	0.2281	5.98595	0.632936	0	2	474	428	498	385	378	241	356	486	329	435	303	403
C1H12orf4	NC_029516.1:67084180-67117108	0.324696	0.698087	1.57819	4.38565	0.209021	0	2	140	92.0001	172	98	97.0002	74.0001	128	141	155	192	103	149
CTH	NC_029523.1:26174651-26189191	-0.122028	0.916356	0.268757	6.37324	0.604167	0	2	503	397	413	680	584	477	513	637	394	568	449	439
PTGER3	NC_029523.1:26215389-26225962	0.788006	0.547148	2.65947	3.96306	0.102935	0	2	63	40	146	94	40	27	94	71	310	43	87	84
ZRANB2	NC_029523.1:26226265-26237916	0.0206752	0.992008	0.00939262	5.7544	0.922793	0	2	355	365	272	303	279	343	329	349	355	391	308	305
NEGR1	NC_029523.1:26266576-26434383	-0.0731048	0.967522	0.0635829	4.3368	0.80092	0	2	217	111	85	125	168	55	83	123	136	152	125	115
LOC107317810	NC_029523.1:26266576-26434383	1.06581	0.842577	0.546552	-1.41153	0.45973	0	2	0	0	0	0	1	0	1	0	1	1	0	0
LOC107317783	NC_029523.1:26438918-26462048	NA	NA	NA	NA	NA	NA	NA	0	0	0	0	0	0	0	0	0	0	0	0
LOC107317782	NC_029523.1:26637590-26642882	3.24405	0.411671	4.16654	-1.30535	0.04123	0	2	0	0	0	0	0	0	0	0	4	0	0	2
FPGT	NC_029523.1:26648973-26654156	0.125452	0.937338	0.170327	3.86612	0.679821	0	2	116	79	129	74	82	31	99	98	103	77	79	100
LOC107317798	NC_029523.1:26658257-26697941	1.71566	0.0091313	15.9726	4.51248	6.42645e-05	1	1	95	31	40	80	75	56	109	65	179	131	348	461
ERICH3	NC_029523.1:26698458-26717039	0.337578	0.721498	1.43445	8.60235	0.231039	0	2	2418	3009	2296	2214	1789	1025	2055	2075	4037	2865	2669	2444
FGF23	NC_029516.1:67145067-67152689	-1.20007	0.721498	1.19955	-1.57791	0.273411	0	2	0	1	0	0	0	0	0	0	0	0	0	0
CRYZ	NC_029523.1:26717151-26722150	-0.325985	0.66445	1.74321	4.55596	0.186733	0	2	213	141	172	120	147	149	92	97	142	162	132	154
TYW3	NC_029523.1:26722272-26797248	-0.50723	0.768088	0.921532	1.99862	0.337073	0	2	24	41	21	24	11	34	21	10	26	39	2	18
LOC107317804	NC_029523.1:26722272-26797248	NA	NA	NA	NA	NA	NA	NA	0	0	0	0	0	0	0	0	0	0	0	0
LHX8	NC_029523.1:26722272-26797248	-1.22437	0.721498	1.21696	-1.57673	0.269958	0	2	0	0	1	0	0	0	0	0	0	0	0	0
SLC44A5	NC_029523.1:26804596-26854500	-0.115473	0.940061	0.152666	6.12928	0.696001	0	2	355	668	681	394	454	151	376	314	635	366	420	362
RABGGTB	NC_029523.1:26856831-26867113	-0.0114205	0.998758	0.00285836	6.05057	0.957363	0	2	517	469	324	395	352	356	383	445	492	458	336	354
MSH4	NC_029523.1:26867811-26892456	-0.0597811	0.97535	0.0421356	4.41211	0.837361	0	2	183	120	156	64	92	163	114	106	168	118	127	132
LOC107317787	NC_029523.1:26867811-26892456	-0.803861	0.804133	0.747148	-0.300103	0.387381	0	2	5	1	4	9	4	0	0	1	4	0	4	4.00002
LOC107306889	NW_015439673.1:36-1710	-0.547959	0.828709	0.611504	0.365558	0.434222	0	2	7	2	3	15	4	9	3	5	4	14	1	4
LOC107306890	NW_015439674.1:539-968	1.14846	0.721498	1.12748	-1.57962	0.288314	0	2	0	0	0	0	0	0	0	0	0	1	0	0
TIGAR	NC_029516.1:67156238-67174185	-0.225535	0.897661	0.341612	3.05916	0.5589	0	2	85	48	36	25	40	78	39	74	24	61	49	37
LOC107306891	NW_015439675.1:21-1635	-1.04917	0.681274	1.66224	0.222754	0.197301	0	2	9	3	2	14	8	5	0	6	7	7	0	1
LOC107317826	NC_029524.1:6-13812	0.00356237	0.99936	5.19846e-05	2.39604	0.994247	0	2	25	26	53	43	32	3	14	25	28	32	29	60
LOC107317827	NC_029524.1:14418-16178	-0.272239	0.872301	0.431883	2.94593	0.511066	0	2	35	31	68	93	42	20	28	56	45	42	27	55
POLR2I	NC_029524.1:19860-21745	-0.166276	0.930625	0.201961	5.16699	0.653142	0	2	193	168	127	106	186	498	137	206	161	378	185	233
LOC107317829	NC_029524.1:72820-392441	0.134118	0.912016	0.286374	4.66222	0.592553	0	2	134	178	178	164	155	67	143	174	120	211	187	163
GPC1	NC_029524.1:492475-630454	-0.0820167	0.947825	0.133832	5.88522	0.714492	0	2	405	639	379	331	288	211	317	337	330	487	377	324
LOC107317816	NC_029524.1:631818-634736	NA	NA	NA	NA	NA	NA	NA	0	0	0	0	0	0	0	0	0	0	0	0
DUSP28	NC_029524.1:634791-636709	0.0137594	0.999868	4.26979e-07	-1.51891	0.999479	0	2	0	0	1	0	0	0	1	0	0	0	0	0
LOC107317818	NC_029524.1:637491-649336	-0.303263	0.794934	0.792498	3.46083	0.373346	0	2	71	64	116	89	60	33	65	58	81	69	40	45
PARL	NC_029524.1:649390-660052	-0.0364442	0.987744	0.0174944	5.86903	0.894774	0	2	339	412	345	223	221	544	350	249	359	557	350	318
CCND2	NC_029516.1:67181058-67218965	-0.113712	0.922966	0.2423	6.06068	0.62255	0	2	557	282	456	382	411	408	334	521	230	528	403	435
MAP6D1	NC_029524.1:661522-667087	0.923891	0.608946	2.3225	1.38185	0.127515	0	2	12	19	16	5	7	1	11	8	15	63	11	11
YEATS2	NC_029524.1:667504-707456	0.101045	0.9312	0.19841	5.73838	0.656007	0	2	355	220	363	395	293	224	347	320	279	463	339	342
LOC107317821	NC_029524.1:667504-707456	NA	NA	NA	NA	NA	NA	NA	0	0	0	0	0	0	0	0	0	0	0	0
KLHL24	NC_029524.1:707763-726323	-0.123864	0.905368	0.316165	7.24777	0.573922	0	2	1122	1386	972	924	925	538	884	1054	643	1169	844	948
KLHL6	NC_029524.1:732251-748986	-0.635232	0.873104	0.425068	-0.153728	0.514419	0	2	0	12	6	5	2	1	0	4	2	11	1	0
GPR148	NC_029524.1:751900-753703	NA	NA	NA	NA	NA	NA	NA	0	0	0	0	0	0	0	0	0	0	0	0
AMER3	NC_029524.1:767484-794180	0.631986	0.958001	0.0936442	-1.00323	0.759594	0	2	0	5	0	0	0	0	0	0	0	9	0	0
LOC107317825	NC_029524.1:798009-826192	NA	NA	NA	NA	NA	NA	NA	0	0	0	0	0	0	0	0	0	0	0	0
ARHGEF4	NC_029524.1:834206-967999	0.624327	0.780419	0.863511	6.98191	0.352758	0	2	427	2574	298	287	208	117	434	150	3185	1096	314	277
LOC107317823	NC_029524.1:834206-967999	-0.22287	0.942407	0.147451	0.92621	0.700983	0	2	16	10	4	5	8	18	11	8	4	8	19	5
LOC107318044	NC_029516.1:67249545-67344041	NA	NA	NA	NA	NA	NA	NA	0	0	0	0	0	0	0	0	0	0	0	0
FAM168B	NC_029524.1:969661-987770	-0.00433181	0.998899	0.000447467	6.14344	0.983123	0	2	483	544	490	383	469	239	378	462	343	614	439	451
PLEKHB2	NC_029524.1:998505-1009825	-0.175965	0.851265	0.514629	7.5565	0.473142	0	2	1800	1004	907	1223	1530	842	1035	1141	628	1302	1341	1289
LOC107317841	NC_029524.1:1124235-1148117	NA	NA	NA	NA	NA	NA	NA	0	0	0	0	0	0	0	0	0	0	0	0
LOC107317842	NC_029524.1:1148163-1150837	NA	NA	NA	NA	NA	NA	NA	0	0	0	0	0	0	0	0	0	0	0	0
LOC107317843	NC_029524.1:1223279-1235947	NA	NA	NA	NA	NA	NA	NA	0	0	0	0	0	0	0	0	0	0	0	0
LOC107317925	NC_029524.1:1439899-1441767	0.25763	0.963024	0.079539	-0.490191	0.777923	0	2	0	7	0	4	2	0	4	3	3	3	2	1
HS6ST1	NC_029524.1:1441990-1584491	0.778792	0.41106	4.18137	2.77132	0.0408706	0	2	44	21	31	21	37	22	51	70	17	84	46	51
LOC107317924	NC_029524.1:1585877-1592945	NA	NA	NA	NA	NA	NA	NA	0	0	0	0	0	0	0	0	0	0	0	0
UGGT1	NC_029524.1:1592966-1630005	-0.0746911	0.965422	0.0703966	8.71802	0.79076	0	2	4973	2154	3268	2619	1848	1377	3094	2895	1772	3129	2179	2512
SAP130	NC_029524.1:1630427-1648080	0.139099	0.892405	0.35786	5.0655	0.549697	0	2	288	214	243	171	175	92	226	204	177	289	231	195
DHTKD1	NC_029516.1:5602072-5617945	0.280765	0.703922	1.54818	5.70342	0.213404	0	2	367	381	279	298	228	177	369	300	219	485	413	385
NDUFA9	NC_029516.1:67249545-67344041	-0.248535	0.721498	1.40004	5.77326	0.236717	0	2	399	407	327	327	295	375	308	328	298	393	287	268
AMMECR1L	NC_029524.1:1648657-1665783	0.178746	0.822356	0.640956	4.93055	0.423365	0	2	180	224	186	127	180	140	203	168	182	290	192	184
LOC107317955	NC_029524.1:1648657-1665783	0.115577	0.94222	0.148419	4.10154	0.70005	0	2	125	164	112	86	98	27	114	100	101	146	101	103
POLR2D	NC_029524.1:1665856-1667680	-0.0599826	0.990819	0.013391	2.0924	0.907875	0	2	20	33	6	6	24	51	18	23	20	36	26	25
WDR33	NC_029524.1:1667839-1730141	0.133373	0.872301	0.429395	6.28981	0.512286	0	2	588	423	547.002	392	452.001	329.002	450	531	578	542	446	518
SFT2D3	NC_029524.1:1667839-1730141	0.307833	0.833694	0.590594	2.59788	0.442189	0	2	57	35	30.9983	23	24.9995	20.9975	33	63	57	43	21	21
LIMS2	NC_029524.1:1730175-1800307	0.915344	0.611518	2.23441	2.16977	0.134968	0	2	55	37	14	2	6	3	21.9999	67	39	47	18	15
GPR17	NC_029524.1:1730175-1800307	0.387293	0.959427	0.086331	-0.866036	0.768894	0	2	0.999922	0	0	0	6	0	0	6.00001	0	0.999888	2	1
MYO7B	NC_029524.1:1730175-1800307	0.17601	0.980942	0.0277581	-0.0780812	0.867679	0	2	2.00004	0	2	2	15	0	3.00004	12	0	6.00005	0	5
LOC107317876	NC_029524.1:1730175-1800307	NA	NA	NA	NA	NA	NA	NA	0	0	0	0	0	0	0	0	0	0	0	0
LOC107317875	NC_029524.1:1730175-1800307	3.03732	0.28814	5.5542	-0.949216	0.0184364	0	2	1.00004	0	0	0	0	0	1.00004	5.00001	0	4.00005	4	0
LOC107317884	NC_029516.1:67352896-67360393	NA	NA	NA	NA	NA	NA	NA	0	0	0	0	0	0	0	0	0	0	0	0
IWS1	NC_029524.1:1803406-1817106	0.0216076	0.990819	0.012157	5.96043	0.912204	0	2	457	499	393	289	318	308	367	423	349	468	356	404
LOC107317866	NC_029524.1:1817998-1822579	-3.22301	0.311692	5.24896	-1.30813	0.0219599	0	2	0	0	3	2	1	0	0	0	0	0	0	0
PROC	NC_029524.1:1823863-1830551	-0.234832	0.929848	0.209885	1.22591	0.646858	0	2	23	11	19	10	7	11	15	8	3	25	12	9
DGKD	NC_029524.1:1832305-1884731	0.0671784	0.967638	0.0631055	5.99258	0.801653	0	2	429	298	441	497	467	137	363	500	228	506	451	435
SAG	NC_029524.1:1884876-1902369	1.68915	0.61333	2.053	-0.678329	0.151907	0	2	3	0	0	1	1	0	0	12	2	2	0	2
ATG16L1	NC_029524.1:1902477-1920351	0.0736023	0.958298	0.0926672	4.52189	0.760813	0	2	183	184	147	126	103	79	148	132	152	146	151	143
INPP5D	NC_029524.1:1927795-1969418	-0.808662	0.464139	3.58781	3.9535	0.0582049	0	2	100	43	158	207	120	60	82	49	21	49	91	125
NEU2	NC_029524.1:1973260-2027426	-0.608021	0.775085	0.88902	0.599551	0.345743	0	2	15	4	11	10.9997	5.00009	7.00047	0.999804	9	8	1	11	5
NGEF	NC_029524.1:1973260-2027426	0.079909	0.959381	0.0901603	4.84264	0.763973	0	2	192	215	121	132	152	185	134	142	265	226	159	167
C9H2orf82	NC_029524.1:2027504-2034175	-3.49238	0.195873	6.92231	-1.25059	0.0085127	0	2	0	0	1	2	2	2	0	0	0	0	0	0
LOC107318056	NC_029516.1:67363776-67366316	0.814479	0.678461	1.6735	2.93288	0.19579	0	2	48	79	49	12	12	8	49	23	188	35	12	22
GIGYF2	NC_029524.1:2035931-2103579	0.155214	0.873104	0.42652	6.07081	0.513702	0	2	510	407	453	430	418.999	138	387	538.999	398	484	447	414
KCNJ13	NC_029524.1:2035931-2103579	-0.516468	0.909307	0.300785	-0.6968	0.583391	0	2	2.00016	0	8	1	1.00062	1.00001	2.00005	3.00144	1.00001	1	2	0
EFHD1	NC_029524.1:2107018-2121852	-0.101925	0.947675	0.134709	3.95865	0.713599	0	2	93	121	71	78	128	81	81	91	106	117	69	91
LOC107317859	NC_029524.1:2127684-2130913	1.89072	0.611518	2.13274	-1.51823	0.144183	0	2	0	0	0	0	0	0	0	1	1	0	0	0
LOC107317856	NC_029524.1:2135192-2139643	-0.146805	0.861851	0.467631	6.58467	0.494079	0	2	844	560	518	641	623	481	520	648	358	756	544	653
SCLY	NC_029524.1:2139922-2144953	-0.371421	0.721498	1.18939	2.86834	0.275452	0	2	55	44	44	42	49	50	31	39	19	48	51	45
SLC35G2	NC_029524.1:2146564-2151604	0.411264	0.7016	1.55857	3.71644	0.211875	0	2	110	73	45	68	48	60	56	145	122	88	67	72
STAG1	NC_029524.1:2152001-2301975	-0.258101	0.721498	1.34056	5.15974	0.246935	0	2	298	250	258	239	241	137	215	208	136	207	227	229
PCCB	NC_029524.1:2304326-2327703	-0.0291512	0.986099	0.0199091	5.64503	0.887791	0	2	423	301	323	311	250	234	292	274	267	355	325	350
MSL2	NC_029524.1:2330052-2344423	0.186454	0.812033	0.703259	5.05114	0.401691	0	2	243	252	160	148	212	123	173	250	209	257	235	201
KCNA1	NC_029516.1:67444304-67449071	-1.06961	0.742099	1.02676	-0.504966	0.31092	0	2	0	0	7	4	8	0	2	2	2	1	2	0
PPP2R3A	NC_029524.1:2346431-2398055	0.337379	0.709851	1.52164	6.30987	0.217372	0	2	558	289	457	574	536	151	454	558	385	624	702	633
DBR1	NC_029524.1:2400148-2407181	0.18906	0.799517	0.772496	5.06109	0.379446	0	2	227	250	194	138	183	147	202	230	236	243	211	205
ARMC8	NC_029524.1:2409137-2462538	0.0992435	0.927837	0.219897	5.86979	0.639118	0	2	426	492	340	339	313	179	395	402	319	451	363	350
NME9	NC_029524.1:2465498-2468991	0.492044	0.665414	1.73327	4.19204	0.187994	0	2	146	23	153	78	78	70	123	69	193	144	117	135
VPS8	NC_029524.1:2469230-2527284	0.280015	0.681397	1.65974	6.11003	0.197639	0	2	539	308	477	347	403	223	459	471	532	539	404	432
C9H3orf70	NC_029524.1:2528502-2547584	-0.0855558	0.98027	0.0294825	2.8818	0.86367	0	2	43	102	40	51	38	2	38	20	62	42	42	50
EHHADH	NC_029524.1:2550414-2570705	-0.446386	0.611518	2.29281	3.95601	0.129974	0	2	113	98	129	130	129	44	71	77	79	70	89	97
LOC107317936	NC_029524.1:2550414-2570705	0.874152	0.681166	1.6635	0.480411	0.197131	0	2	8	6	1	9	4	0	4	9	17	10	5	7
MAP3K13	NC_029524.1:2576084-2632079	0.323771	0.706865	1.53402	5.16829	0.215511	0	2	296	204	258	193	178	63	256	309	199	245	257	231
TMEM41A	NC_029524.1:2632346-2642787	0.280299	0.802083	0.756463	4.31539	0.384438	0	2	114	113	90	69	62	176	137	92	168	170	97	143
LOC107318064	NC_029516.1:67493914-67496498	0.14989	0.964343	0.0729709	4.79237	0.787059	0	2	83	184	357	71	283	2	86	146	150	164	242	303
LIPH	NC_029524.1:2632346-2642787	2.48098	0.520745	3.01616	-1.13493	0.0824385	0	2	0	1	0	0	0	0	5	0	0	2	0	2
ANAPC13	NC_029524.1:2643489-2644871	0.136535	0.96661	0.0653122	1.99271	0.798289	0	2	7	29	11	9	17	46	15	23	19	55	17	21
CEP63	NC_029524.1:2644918-2661288	0.481817	0.56498	2.56266	3.71317	0.109414	0	2	112	61	80	36	73	39	95	71	74	112	90	124
KY	NC_029524.1:2663577-2683419	0.983792	0.426967	4.01504	2.77522	0.0450961	0	2	32	13	15	16	15	59	32	33	98	74	37	50
EPHB1	NC_029524.1:2686876-2731045	-0.654253	0.503749	3.19049	3.10953	0.0740677	0	2	102	53	50	83	70	20	44	45	47	42	33	31
LOC107317895	NC_029524.1:2766387-2770947	NA	NA	NA	NA	NA	NA	NA	0	0	0	0	0	0	0	0	0	0	0	0
LOC107317840	NC_029524.1:2825957-2841675	3.42885	0.374406	4.50688	-1.2586	0.0337588	0	2	0	0	0	0	0	0	0	0	3	0	4	0
LOC107317836	NC_029524.1:2867601-2874935	NA	NA	NA	NA	NA	NA	NA	0	0	0	0	0	0	0	0	0	0	0	0
A4GNT	NC_029524.1:3054553-3060764	NA	NA	NA	NA	NA	NA	NA	0	0	0	0	0	0	0	0	0	0	0	0
DZIP1L	NC_029524.1:3061289-3068384	-0.132301	0.951314	0.117672	3.48411	0.731573	0	2	94	27	98	61	86	49	69	66	16	95	66	89
LOC107318068	NC_029516.1:67512187-67519462	-0.243419	0.982507	0.0246929	-1.16161	0.875135	0	2	0	1	1	3	0	0	0	0	4	0	0	0
CLDN18	NC_029524.1:3072567-3085937	-1.16926	0.721498	1.17731	-1.57944	0.277904	0	2	1	0	0	0	0	0	0	0	0	0	0	0
LOC107318005	NC_029524.1:3129667-3136020	NA	NA	NA	NA	NA	NA	NA	0	0	0	0	0	0	0	0	0	0	0	0
SOX14	NC_029524.1:3148139-3149380	NA	NA	NA	NA	NA	NA	NA	0	0	0	0	0	0	0	0	0	0	0	0
LOC107317893	NC_029524.1:3153445-3159636	NA	NA	NA	NA	NA	NA	NA	0	0	0	0	0	0	0	0	0	0	0	0
LOC107317834	NC_029524.1:3180682-3184672	NA	NA	NA	NA	NA	NA	NA	0	0	0	0	0	0	0	0	0	0	0	0
CRYGS	NC_029524.1:3269603-3275176	2.69465	0.0977227	9.17031	-0.356517	0.00245974	0	2	1	0	3	0	0	0	2	3	4	10	6	6
TBCCD1	NC_029524.1:3275348-3283519	-0.903726	0.0840361	9.64109	4.48587	0.00190272	0	2	194	155	141	174	111	242	134	91	63	99	98	95
DNAJB11	NC_029524.1:3283711-3294800	0.0150976	0.995679	0.00494359	7.18896	0.943946	0	2	1155	1147	978	687	725	670	903	1043	587	1034	928	1078
PROCR	NC_029524.1:3300873-3302881	-0.00627112	0.999078	6.76576e-05	0.467988	0.993437	0	2	2	5	12	2	2	14	3	1	12	10	9	5
PFKL	NC_029524.1:3302901-3308171	-0.42513	0.522078	2.99182	5.04501	0.0836861	0	2	295	312	223	190	213	156	232	106	128	217	202	170
LOC107317887	NC_029516.1:67604845-67607652	0.0235915	0.998899	0.000362458	-0.813121	0.984811	0	2	0	0	0	0	3	5	2	0	0	3	0	5
C9H21orf2	NC_029524.1:3310078-3315722	-0.680984	0.314857	5.20377	4.33266	0.0225379	0	2	183	126	124	78	135	223	110	79	81	120	104	82
TRA2B	NC_029524.1:3316450-3334040	-0.183256	0.829761	0.60687	5.85737	0.435969	0	2	338	430	411	216	357	449	322	323	384	397	299	307
IGF2BP2	NC_029524.1:3340409-3357012	1.67818	0.138106	7.92634	2.92001	0.00487203	0	2	18	29	7	6	41	23	83	157	86	59	21	7
SENP2	NC_029524.1:3358535-3369078	0.0636175	0.963823	0.075198	5.52102	0.783914	0	2	279	396	319	267	225	161	260	244	353	333	309	250
AMOTL2	NC_029524.1:3378933-3385853	0.639706	0.721123	1.45982	2.0643	0.226958	0	2	52	4	23	18	10	8	38	14	12	43	32	41
LOC107317977	NC_029524.1:3385950-3393128	-2.98418	0.0778772	9.90508	0.177922	0.00164823	0	2	17	12	6	9	9	2	6	0	0	0	0	0
RYK	NC_029524.1:3393651-3442140	0.424872	0.361846	4.67117	6.52913	0.030673	0	2	594	527	555	435	426	351	625	701	642	686	648	673
SLCO2A1	NC_029524.1:3466582-3488269	-0.0390911	0.996235	0.00416245	2.37633	0.948559	0	2	23	71	63	16	11	6	41	9	65	30	23	6
SRPRB	NC_029524.1:3488543-3495125	-0.423375	0.448154	3.8277	6.99781	0.0504122	0	2	1231	768	725	922	923	742	789	676	563	764	675	646
TF	NC_029524.1:3496166-3506109	-1.47682	0.121415	8.41212	8.25655	0.00372728	0	2	3447	1559	4124	3308	2368	1616	501	829	413	4311	218	439
NTF3	NC_029516.1:67626453-67676768	0.109152	0.976269	0.0361439	1.9161	0.849219	0	2	17	9	3	10	32	42	15	12	26	21	21	40
LOC107317907	NC_029524.1:3518586-3525007	NA	NA	NA	NA	NA	NA	NA	0	0	0	0	0	0	0	0	0	0	0	0
LOC107317915	NC_029524.1:3525737-3528882	1.23892	0.721498	1.19025	-1.57517	0.275279	0	2	0	0	0	0	0	0	1	0	0	0	0	0
PAK2	NC_029524.1:3528971-3563366	-0.0385176	0.976476	0.0350009	6.38133	0.851594	0	2	642	673	588	397	506	322	443	526	372	756	543	502
PIGX	NC_029524.1:3564270-3568294	-0.580387	0.684009	1.64877	1.8234	0.199126	0	2	22	26	21	18	14	36	9	17	18	28	9	18
CEP19	NC_029524.1:3568336-3569512	-0.582285	0.665044	1.73619	2.67485	0.187623	0	2	66	55	21	31	23	66	32	39	7	46	33	31
NRROS	NC_029524.1:3569793-3578052	1.26789	0.16669	7.38864	3.65553	0.00656371	0	2	39	32	50	37	48	50	43	45	295	62	90	87
FBXO45	NC_029524.1:3578514-3582749	-0.224136	0.820264	0.651396	4.93329	0.419614	0	2	294	368	148	135	172	115	114	187	133	320	174	153
WDR53	NC_029524.1:3582749-3585230	-0.463283	0.615578	2.03536	3.81503	0.153677	0	2	129	79	77	65	85	135	71	74	40	139	59	66
RNF168	NC_029524.1:3587704-3594735	-0.115222	0.934182	0.18623	4.58758	0.666073	0	2	172	229	143	129	112	123	146	148	71	253	119	146
UBXN7	NC_029524.1:3594959-3615873	-0.29997	0.721498	1.12884	5.30695	0.288024	0	2	409	363	301	270	226	74	158	306	203	312	189	179
LOC107317894	NC_029516.1:67700097-67710528	1.21854	0.721498	1.17625	-1.57615	0.278121	0	2	0	0	0	0	0	0	0	0	0	0	1	0
TM4SF19	NC_029524.1:3616027-3619730	-0.323167	0.904351	0.319466	1.06252	0.571929	0	2	15	24	13	16	3	3	14	9	8	12	13	3
NEU4	NC_029524.1:3620073-3623173	-2.12458	0.328785	5.02405	2.67285	0.0249977	0	2	8	0	22	37	37	203	31	41	2	6	1	5
GAL3ST2	NC_029524.1:3623636-3627769	-1.21261	0.611518	2.15267	3.57637	0.142322	0	2	22	1	39	113	115	230	95	122	2	17	8	21
D2HGDH	NC_029524.1:3629839-3636853	-1.09409	0.106164	8.91384	3.19852	0.00283018	0	2	103	71	51	51	58	100	51	41	30	48	23	21
ING5	NC_029524.1:3636928-3644505	0.436383	0.611518	2.10563	4.10911	0.146758	0	2	108	95	72	76	141	40	104	128	121	89	112	176
DTYMK	NC_029524.1:3644733-3649093	-0.160544	0.904351	0.319202	4.58465	0.572087	0	2	178	146	101	107	126	227	105	154	145	136	137	165
ATG4B	NC_029524.1:3650459-3678986	0.472748	0.495804	3.24501	4.40932	0.0716414	0	2	117	137	121	77	131	65	147	157	124	109	200	175
THAP4	NC_029524.1:3650459-3678986	-0.23399	0.811958	0.704638	4.27455	0.40123	0	2	141	122	102	88	108	172	95	135	77	150	119	93
ESPNL	NC_029524.1:3680964-3683100	-1.8524	0.611518	2.14427	-1.52176	0.143103	0	2	1	0	0	0	1	0	0	0	0	0	0	0
KLHL30	NC_029524.1:3683481-3687158	NA	NA	NA	NA	NA	NA	NA	0	0	0	0	0	0	0	0	0	0	0	0
ANO2	NC_029516.1:67726732-67835975	0.617189	0.745971	1.01091	1.67224	0.314684	0	2	21	9	17	5	31	2	24	14	2	30	17	47
ILKAP	NC_029524.1:3687594-3695132	-0.179578	0.859996	0.474285	4.20663	0.491022	0	2	140	148	128	81	98	111	114	127	93	147	70	97
KIF1A	NC_029524.1:3695436-3727197	0.868485	0.833694	0.590158	-0.950826	0.442358	0	2	0	4	1	0	0	0	1	1	1	5	2	0
AGXT	NC_029524.1:3728180-3734688	NA	NA	NA	NA	NA	NA	NA	0	0	0	0	0	0	0	0	0	0	0	0
C9H2orf54	NC_029524.1:3728180-3734688	-1.20007	0.721498	1.19955	-1.57791	0.273411	0	2	0	1	0	0	0	0	0	0	0	0	0	0
SNED1	NC_029524.1:3740745-3759036	-0.783846	0.479097	3.39711	1.93823	0.0653109	0	2	27	28	16	33	21	33	13	22	12	24	10	18
MTERF4	NC_029524.1:3759405-3760887	-0.760871	0.721498	1.17561	0.45019	0.278252	0	2	3	5	7	1	8	21	3	7	2	6	6	6
PASK	NC_029524.1:3760900-3777092	-0.319031	0.908032	0.304302	1.33216	0.581198	0	2	14	6	26	26	3	12	10	8	6	32	9	12
PPP1R7	NC_029524.1:3777112-3790793	-0.306538	0.721498	1.15937	4.24862	0.281597	0	2	143	131	97	109	82	173	114	110	99	114	78	115
HDLBP	NC_029524.1:3792252-3824521	-0.194538	0.877558	0.404227	9.99407	0.524914	0	2	9703	8007	6523	6445	6577	3366	5569	6173	2769	8681	6577	6890
2021-09-02	NC_029524.1:3824573-3840931	-0.332245	0.7259	1.10673	4.51832	0.292794	0	2	226	93	236	160	166	57	117	143	55	142	165	143
SEC61A2	NC_029516.1:5619577-5635241	-0.384046	0.721498	1.13612	3.98018	0.286475	0	2	95	121	137	73	49	149	68	96	117	49	52	115
VWF	NC_029516.1:67839212-67961136	-0.66249	0.302531	5.37652	5.34851	0.0204095	0	2	357	256	435	457	181	130.99	242	211	133	209	200	189
FARP2	NC_029524.1:3844159-3895096	0.695281	0.214559	6.64506	4.87702	0.0099431	0	2	184	164	143	112	144	78	198	202	354	180	225	167
STK25	NC_029524.1:3895293-3910060	-0.1204	0.915233	0.274779	5.85111	0.600144	0	2	475	502	262	293	326	334	329	268	423	454	311	286
BOK	NC_029524.1:3916668-3928451	-0.109812	0.951204	0.119074	5.31631	0.730041	0	2	286	474	148	180	159	259	272	146	99	339	336	265
ETV5	NC_029524.1:3941400-3951971	-0.881654	0.647639	1.82687	4.35334	0.176497	0	2	201	3	184	63	99	343	82	119	8	40	116	174
DGKG	NC_029524.1:3953777-3973346	-0.022366	0.998899	0.000347675	-0.891607	0.985123	0	2	2	3	0	0	0	3	0	0	2	0	3	3
PTTG1IP	NC_029524.1:3979791-3985193	-0.0958418	0.974174	0.0448269	2.51156	0.832323	0	2	78	8	34	23	24	38	36	34	18	35	26	49
LOC107317986	NC_029524.1:3985383-3987530	-0.555718	0.527192	2.81593	5.61157	0.093333	0	2	373	322	182	218	273	640	187	283	120	402	225	310
UBE2G2	NC_029524.1:3987670-4002303	-0.0299506	0.990819	0.0129778	3.96036	0.909301	0	2	108	106	104	83	96	68	76	122	65	117	117	79
TSPEAR	NC_029524.1:4005993-4012499	0.929579	0.673446	1.6947	1.102	0.192982	0	2	6	3	0	7	21	7	10	22	18	2	10	27
TRPM2	NC_029524.1:4013530-4027117	NA	NA	NA	NA	NA	NA	NA	0	0	0	0	0	0	0	0	0	0	0	0
CD9	NC_029516.1:67839212-67961136	-0.0524536	0.978162	0.0328283	7.57206	0.856222	0	2	1405	1291	833	790	732	1810.01	1247	773	1312	1619	1001	1087
PRR19	NC_029524.1:4028160-4030455	2.59937	0.47054	3.49321	-1.41758	0.061621	0	2	0	0	0	0	0	0	1	0	0	2	1	0
OTOS	NC_029524.1:4032966-4035794	-0.0694441	0.998899	0.00161574	-1.51297	0.967937	0	2	0	0	0	0	0	1	0	0	1	0	0	0
MYEOV2	NC_029524.1:4036401-4037232	-1.51214	0.170131	7.31667	1.8792	0.0068318	0	2	17	11	30	16	28	67	9	16	4	20	12	7
ADIPOQ	NC_029524.1:4040270-4044569	-0.308134	0.940061	0.152452	1.54464	0.696203	0	2	16	0	64	5	19	4	15	10	7	1	20	33
ST6GAL1	NC_029524.1:4053601-4082477	0.467487	0.815398	0.690509	7.79619	0.405991	0	2	1450	239	1690	1870	1012	486	1778	1444	36	3730	1702	1529
LOC107317951	NC_029524.1:4084060-4127593	1.31534	0.635586	1.89688	0.079757	0.168428	0	2	0	1	4	1	9.00009	0	13	1	2	1.00007	13	9
LOC107317948	NC_029524.1:4084060-4127593	1.61075	0.465707	3.55929	1.92648	0.0592129	0	2	4	0	20	6	32	0	32	29	1	14.0001	74	48
LOC107317949	NC_029524.1:4084060-4127593	1.00404	0.716303	1.48786	2.05854	0.222549	0	2	8	3	40	1	43	0	41	35	3	8.00007	68	37
LOC107317950	NC_029524.1:4084060-4127593	0.195478	0.981901	0.0257099	-0.835558	0.872611	0	2	0	0	4	0	3.99982	0	1	0	0	3.99978	2	3
GPR55	NC_029524.1:4128619-4132840	-0.535387	0.951204	0.119389	-1.13726	0.729699	0	2	0	0	6	0	0	0	0	0	0	1	2	1
NOBOX	NC_029516.1:67967670-67978466	0.69063	0.721498	1.38842	2.56798	0.238672	0	2	19	51	6	2	38	38	41	8	54	71	49	39
LOC107318006	NC_029524.1:4147077-4149942	1.60978	0.580184	2.48246	1.63841	0.115122	0	2	2	0	15	0	33	0	46	31	11	0	43	24
ITM2C	NC_029524.1:4155149-4170430	0.166298	0.927021	0.226298	9.46733	0.634283	0	2	4095	1836	5096	3729	5900	3270	4734	5971	1778	3901	6227	5834
CAB39	NC_029524.1:4182545-4214019	-0.253852	0.726722	1.1023	6.48615	0.293762	0	2	677	496	428	563	641	660	472	735	385	723	372	437
LOC107317839	NC_029524.1:4223966-4226920	1.88642	0.0629806	10.5541	2.24331	0.00115931	0	2	7	19	0	7	11	21	25	48	63	78	23	28
LOC107318000	NC_029524.1:4245116-4246908	0.014142	0.998899	0.000961233	3.70796	0.975267	0	2	25	83	30	46	105	142	35	80	91	169	59	63
LOC107318001	NC_029524.1:4247464-4253136	0.146464	0.968881	0.0584203	1.7626	0.80901	0	2	12	49	5	21	11	10	20	11	41	32	13	3
PER2	NC_029524.1:4256300-4296092	0.26826	0.908032	0.302983	11.1388	0.582018	0	2	10149	32102	15427	9450	7431	3609	10845	7078	32607	21803	12460	6216
LOC107317966	NC_029524.1:4308011-4358982	0.159945	0.973868	0.0457199	5.38342	0.830686	0	2	68	1122	86	78	130	52	84	88	1072	166	57	51
LOC107317967	NC_029524.1:4308011-4358982	-0.942444	0.742081	1.02865	-0.161406	0.310475	0	2	3.99996	16	3	4	0.999972	0.999977	0	0	7.99993	2.99996	1.99998	0.999972
PIK3CB	NC_029524.1:4359097-4501974	0.055937	0.965422	0.0703452	6.31972	0.790835	0	2	682	630	482	468	358	286	458.999	521	393	711	506	510
ARHGEF5	NC_029516.1:67982487-68017861	0.112467	0.939871	0.157914	6.03192	0.691084	0	2	504	473	476	414	410	79	364	389	414	471	438	479
FOXL2	NC_029524.1:4359097-4501974	-0.818521	0.881576	0.389824	-0.878949	0.532392	0	2	0	0	5	0	0	5	2.00096	2.00016	0	0	1	1
MRPS22	NC_029524.1:4605108-4622112	-0.398775	0.764965	0.938956	2.96178	0.332547	0	2	43	37	44	36	35	98	41	54	19	63	30	42
COPB2	NC_029524.1:4605108-4622112	-0.160824	0.866389	0.452839	8.20435	0.50099	0	2	2532	1868	2080	1820	1605	1493	1979	1931	970	2278	1735	1745
RBP2	NC_029524.1:4632755-4643691	NA	NA	NA	NA	NA	NA	NA	0	0	0	0	0	0	0	0	0	0	0	0
RBP1	NC_029524.1:4657296-4674243	NA	NA	NA	NA	NA	NA	NA	0	0	0	0	0	0	0	0	0	0	0	0
NMNAT3	NC_029524.1:4674344-4698552	NA	NA	NA	NA	NA	NA	NA	0	0	0	0	0	0	0	0	0	0	0	0
LOC107317890	NC_029524.1:4708237-4743036	NA	NA	NA	NA	NA	NA	NA	0	0	0	0	0	0	0	0	0	0	0	0
CLSTN2	NC_029524.1:4790843-5155444	1.40149	0.465707	3.56145	5.054	0.059136	0	2	39	79	438	77	50	0	301	437	90	36	476	446
LOC107317958	NC_029524.1:4790843-5155444	2.36893	0.522938	2.97462	-1.46123	0.0845797	0	2	0	0	0	0	0	0	0	0	2	0	0	1
TRIM42	NC_029524.1:4790843-5155444	NA	NA	NA	NA	NA	NA	NA	0	0	0	0	0	0	0	0	0	0	0	0
PRMT8	NC_029516.1:68076953-68129187	1.37728	0.729374	1.08994	-1.3672	0.296485	0	2	0	0	1	0	0	0	1	0	0	2	1	0
SPSB4	NC_029524.1:5237309-5322226	0.113515	0.959427	0.0869085	3.45167	0.768145	0	2	66	85	63	49	39	68	76.9999	56	13	78	91.9997	107
LOC107317844	NC_029524.1:5237309-5322226	0.253844	0.921348	0.25119	1.00007	0.616238	0	2	13	17	6	9	7	5	10.0001	14	10	18	4.00029	14
LOC107317892	NC_029524.1:5344269-5351646	NA	NA	NA	NA	NA	NA	NA	0	0	0	0	0	0	0	0	0	0	0	0
SLC25A36	NC_029524.1:5401703-5430147	-0.0757081	0.953057	0.104058	6.33734	0.747013	0	2	612	755	501	501	428	276	377	513	657	459	430	493
PXYLP1	NC_029524.1:5468810-5520270	0.241375	0.835425	0.580874	6.13261	0.44597	0	2	579	726	492	318	255	93	513	480	231	499	512	647
LOC107318008	NC_029524.1:5896713-5978445	NA	NA	NA	NA	NA	NA	NA	0	0	0	0	0	0	0	0	0	0	0	0
LOC107318007	NC_029524.1:6018315-6030768	3.53422	0.203054	6.79385	-1.22014	0.00914722	0	2	0	0	0	0	0	0	2	0	1	1	0	4
LOC107318014	NC_029524.1:6141714-6197124	NA	NA	NA	NA	NA	NA	NA	0	0	0	0	0	0	0	0	0	0	0	0
EPHA4	NC_029524.1:6246893-6445651	-0.806328	0.586987	2.44432	2.16469	0.117951	0	2	43	29	47	53	14	10	12	13	4	36	34	19
LOC107318023	NC_029524.1:6478372-6547408	NA	NA	NA	NA	NA	NA	NA	0	0	0	0	0	0	0	0	0	0	0	0
PARP11	NC_029516.1:68150008-68166350	0.0160694	0.995679	0.00571304	6.41723	0.93975	0	2	657	459	563	372	477	541.998	435	488.999	556	672.999	516	572.999
PAX3	NC_029524.1:6478372-6547408	NA	NA	NA	NA	NA	NA	NA	0	0	0	0	0	0	0	0	0	0	0	0
LOC107318009	NC_029524.1:6556889-6560248	-1.08566	0.755963	0.9718	-0.881808	0.324232	0	2	7	1	2	0	2	0	0	2	0	0	1	2
SGPP2	NC_029524.1:6569202-6589602	-0.236614	0.940044	0.153429	1.16663	0.69528	0	2	21	10	2	8	10	23	9	28	7	6	9	8
FARSB	NC_029524.1:6591079-6623484	-0.0496525	0.972203	0.0493571	4.92069	0.824186	0	2	283	171	186	140	194	150	184	191	155	260	161	172
MOGAT1	NC_029524.1:6623564-6643571	0.0252824	0.995679	0.00541815	4.53505	0.941322	0	2	331	154	109	137	67	69	137	193	82	141	85	242
LOC107318013	NC_029524.1:6647408-6653205	NA	NA	NA	NA	NA	NA	NA	0	0	0	0	0	0	0	0	0	0	0	0
ACSL3	NC_029524.1:6657051-6690578	0.170003	0.853252	0.50561	5.71846	0.477045	0	2	408	296	352	351	304	118	312	418	282	355	341	391
KCNE4	NC_029524.1:6709055-6712208	-3.1216	0.136836	7.9611	0.041939	0.00477934	0	2	4	0	4	1	30	7	0	2	1	0	0	2
LOC107318010	NC_029524.1:6732145-6741069	NA	NA	NA	NA	NA	NA	NA	0	0	0	0	0	0	0	0	0	0	0	0
LOC107318012	NC_029524.1:6755826-6764394	NA	NA	NA	NA	NA	NA	NA	0	0	0	0	0	0	0	0	0	0	0	0
LOC107318155	NC_029516.1:68150008-68166350	2.26426	0.387554	4.38541	-0.930067	0.0362477	0	2	0	0	1.0003	0	0	1.00201	0	1.0006	4	2.00066	2.00048	4.00118
LOC107318028	NC_029524.1:6771675-6810541	0.608205	0.902769	0.324924	-0.481663	0.568664	0	2	0	0	5	2	3	1	6	8	1	0	0	3
SCG2	NC_029524.1:6771675-6810541	-0.767418	0.611518	2.29524	8.50157	0.129771	0	2	3238	576	4161	3092	1377	3593	2135	2663	117	1462	1818	2071
AP1S3	NC_029524.1:6837925-6855711	-0.486482	0.611518	2.14736	5.37968	0.142815	0	2	314	209	191	237	312	427	218	315	56	243	217	275
WDFY1	NC_029524.1:6857450-6877894	-0.347384	0.616325	2.02755	5.48196	0.15447	0	2	356	272	267	364	335	209	246	306	117	293	231	303
LOC107318011	NC_029524.1:6879141-6881336	NA	NA	NA	NA	NA	NA	NA	0	0	0	0	0	0	0	0	0	0	0	0
SERPINE2	NC_029524.1:6882299-6904642	-0.118889	0.958298	0.0927238	5.99223	0.760743	0	2	376	321	276	442	267	606	363	359	100	1118	220	279
LOC107318025	NC_029524.1:6910465-6929678	3.35812	0.39383	4.33703	-1.2413	0.037292	0	2	0	0	0	0	0	0	0	1	0	7	0	0
FAM124B	NC_029524.1:6954398-6958078	-0.867839	0.920873	0.254805	-0.973179	0.613712	0	2	0	0	0	0	0	8	3	1	1	0	0	0
CUL3	NC_029524.1:6962783-7005523	-0.0945508	0.930453	0.206186	7.16378	0.649773	0	2	1203	960	828	793	986	661	874	868	607	1141	870	920
LOC107318031	NC_029524.1:7009361-7039251	NA	NA	NA	NA	NA	NA	NA	0	0	0	0	0	0	0	0	0	0	0	0
TSPAN9	NC_029516.1:68179016-68314821	-0.0411618	0.977235	0.0341785	7.33319	0.853328	0	2	1317	862	1364	803	1077	616	935	952	724	1304	1015	1123
LOC107318030	NC_029524.1:7009361-7039251	0.14553	0.988906	0.0157855	-0.377226	0.900017	0	2	10	2	4	1	0	0	9	0	0	0	4	4
DOCK10	NC_029524.1:7051914-7183418	-0.945626	0.239503	6.22705	3.77958	0.0125813	0	2	81	135	125	178	92	33	38	40	33	70	68	102
NYAP2	NC_029524.1:7269455-7399692	1.88518	0.285436	5.59046	2.70527	0.0180585	0	2	23	73	7	2	1	1	37	11	166	78	38	25
LOC107318059	NC_029524.1:7418684-7605893	-0.46894	0.790744	0.818214	2.15186	0.365703	0	2	76	23	17	12	43	13	17	31	4	37	14	32
LOC107318060	NC_029524.1:7418684-7605893	-0.593014	0.802056	0.757365	0.756614	0.384154	0	2	18	9	2.99996	10	22	0	4	7	4	4	7.99996	14
LOC107318034	NC_029524.1:7625662-7671024	-1.87214	0.611518	2.16849	-1.52045	0.140864	0	2	0	0	2	0	0	0	0	0	0	0	0	0
LOC107318035	NC_029524.1:7674136-7674912	NA	NA	NA	NA	NA	NA	NA	0	0	0	0	0	0	0	0	0	0	0	0
LOC107318037	NC_029524.1:7685376-7687813	NA	NA	NA	NA	NA	NA	NA	0	0	0	0	0	0	0	0	0	0	0	0
IRS1	NC_029524.1:7695986-7739816	0.0719651	0.965337	0.0714528	4.15995	0.789233	0	2	103	129	97	83	86	118	90	103	136	142	89	119
RHBDD1	NC_029524.1:7759544-7783514	-1.21094	0.0232681	13.3535	4.9358	0.000257943	1	3	145	382	347	178	166	299	210	91	75	106	101	100
TEAD4	NC_029516.1:68324546-68371681	0.647407	0.261476	5.93494	6.46798	0.0148436	0	2	353	616	689	380	296	216	889	840	450	751	614	534
COL4A4	NC_029524.1:7786720-7848628	-1.62872	0.709262	1.52433	-1.13629	0.216966	0	2	0	5	2	1	0	0	1	0	0	0	1	0
LOC107318052	NC_029524.1:7786720-7848628	NA	NA	NA	NA	NA	NA	NA	0	0	0	0	0	0	0	0	0	0	0	0
LOC107318051	NC_029524.1:7786720-7848628	NA	NA	NA	NA	NA	NA	NA	0	0	0	0	0	0	0	0	0	0	0	0
COL4A3	NC_029524.1:7848722-7899231	-1.62568	0.504501	3.16157	-0.297833	0.0753904	0	2	2	2	2	12	1	7	2	0	2	3	2	0
MFF	NC_029524.1:7900671-7920075	-0.305361	0.742099	1.02735	4.01565	0.310783	0	2	123	86	120	58	89	150	90	99	59	118	71	105
MRPL44	NC_029524.1:7920311-7922979	-0.0478751	0.988142	0.0167638	3.89554	0.896982	0	2	113	91	47	46	56	167	63	85	81	163	84	76
AGFG1	NC_029524.1:7935103-7978584	0.0488977	0.976213	0.0373661	5.05343	0.846722	0	2	236	233	215	234	171	103	222.999	270	100	278	201	212
LOC107318041	NC_029524.1:7935103-7978584	-0.20707	0.878975	0.400645	3.58098	0.526756	0	2	94.9999	49	62	107	85	52	84.0007	85	33	79.0001	66	65.0001
LOC107318039	NC_029524.1:7981282-7989964	0.561608	0.845795	0.537838	0.785732	0.46333	0	2	1	2	6	21	9	0	8	14	2	23	8	11
CCL20	NC_029524.1:7994842-7999210	0.457123	0.944689	0.141714	-0.998144	0.706583	0	2	0	0	1	2	0	2	2	0	3	3	0	0
TULP3	NC_029516.1:68374979-68392340	0.0348679	0.989239	0.0147392	4.61114	0.90337	0	2	178	303	139	85	106	89	185	185	136	170	136	109
DAW1	NC_029524.1:8006781-8023714	-0.0096465	0.998899	0.00147223	6.57172	0.969393	0	2	582	881	510	317	475	684	471	490	721	749	550	581
SPHKAP	NC_029524.1:8024791-8146825	1.0395	0.0599558	10.7174	6.72235	0.00106132	0	2	326	422	255	624	660	188	697	1172	407	996	1158	999
LOC107318055	NC_029524.1:8024791-8146825	-1.16926	0.721498	1.17731	-1.57944	0.277904	0	2	1	0	0	0	0	0	0	0	0	0	0	0
LOC107318036	NC_029524.1:8177424-8219885	1.20532	0.721498	1.16712	-1.57679	0.279994	0	2	0	0	0	0	0	0	0	0	0	0	0	1
LOC107318086	NC_029524.1:8273600-8279672	-2.40827	0.453703	3.75654	-1.17482	0.0526014	0	2	1	2	0	3	2	0	0	0	0	1	0	0
PID1	NC_029524.1:8285515-8367064	0.469725	0.77296	0.898256	3.40996	0.34325	0	2	63	100	40	50	75	1	120	85	31	97	68	55
DNER	NC_029524.1:8378108-8475189	-0.629896	0.24331	6.17793	7.14485	0.0129353	0	2	1310	1030	1706	715	706	863	877	549	752	639	693	618
TRIP12	NC_029524.1:8482600-8537434	-0.148556	0.886332	0.374836	7.88422	0.54038	0	2	1532	2264	2026	1320	1400	709	1290	1483	1366	1686	1406	1236
ZBTB38	NC_029524.1:8547159-8628912	-0.0989244	0.949456	0.129156	5.81378	0.719308	0	2	437.999	344.999	491	414	379	90	289.998	382	247	387	388	361
SLC16A14	NC_029524.1:8547159-8628912	0.0144759	0.998899	0.00211068	4.38092	0.963356	0	2	96.0013	200.001	106	167	95	78	146.002	119	47	182	166	132
NUDT5	NC_029516.1:5635782-5646266	-0.42496	0.721498	1.31563	3.80989	0.251379	0	2	110	84	48	95	52	159	63	74	34	133	68	83
RHNO1	NC_029516.1:68392456-68407262	-0.640392	0.611518	2.28681	3.03294	0.130477	0	2	69	86	35	50	56	54	72	59	17	27	13	43
RASA2	NC_029524.1:8630452-8670422	-0.188393	0.837807	0.571081	5.36134	0.44983	0	2	336	236	383	235	313	113	272	274	192	209	240	247
RNF7	NC_029524.1:8673994-8679257	-0.638675	0.323112	5.09363	4.66135	0.0240138	0	2	170	275	91	184	198	178	121	113	72	144	125	170
GRK7	NC_029524.1:8679466-8699546	1.19261	0.397142	4.30607	1.42281	0.0379766	0	2	15	12	5	8	6	7	4	7	44	25	24	18
ATP1B3	NC_029524.1:8718412-8741224	-0.0484565	0.971322	0.0516492	6.39975	0.820218	0	2	798	464	546	450	432	451	554	546	552	490	493	461
TFDP2	NC_029524.1:8746529-8788543	-0.67409	0.487001	3.32531	3.27448	0.0682213	0	2	42	142	79	69	56	37	47	50	31	31	49	63
LOC107318081	NC_029524.1:8746529-8788543	-1.3476	0.863635	0.460833	-1.18311	0.497235	0	2	0	7	0	0	0	0	2	0	0	0	0	0
GK5	NC_029524.1:8791290-8811613	0.112174	0.931562	0.194559	6.3782	0.659149	0	2	449	929	445	357	336	418	392	435	622	810	462	553
XRN1	NC_029524.1:8816794-8850140	-0.0874649	0.949721	0.126617	5.94756	0.721966	0	2	423	378	578	407	390	164	314	513	236	418	367	426
ATR	NC_029524.1:8850302-8886098	0.3955	0.611518	2.2734	4.72046	0.131611	0	2	235	109	143	153	139	60	144	215	151	199	217	197
PLS1	NC_029524.1:8886101-8921225	0.348652	0.930003	0.208699	0.240309	0.647789	0	2	12	4	3	3	7	0	7	12	8	6	3	0
FOXM1	NC_029516.1:68392456-68407262	1.55563	0.261476	5.93365	1.28585	0.0148545	0	2	13	14	2	4	7	1	33	26	3	13	33	11
TRPC1	NC_029524.1:8922255-8942654	0.23549	0.889794	0.365205	6.68263	0.545629	0	2	1330	482	262	202	933	368	193	511	825	968	956	760
PCOLCE2	NC_029524.1:8945980-8981116	-0.664417	0.748901	0.996117	0.636782	0.318252	0	2	16	2	3	18	12	4	5	13	3	3	8	4
LOC107318075	NC_029524.1:8945980-8981116	-1.16926	0.721498	1.17731	-1.57944	0.277904	0	2	1	0	0	0	0	0	0	0	0	0	0	0
PAQR9	NC_029524.1:8984147-8992562	3.06006	0.323455	5.0887	-0.61871	0.0240822	0	2	0	0	0	0	2	0	0	1	9	0	6	6
U2SURP	NC_029524.1:9000475-9037358	0.115944	0.914331	0.2781	6.83525	0.597949	0	2	689	770	890	496	669	498	643	836	862	645	682	762
CHST2	NC_029524.1:9045984-9048728	0.455048	0.920604	0.256329	-0.541578	0.612653	0	2	0	1	3	0	6	1	2	1	4	3	1	5
SLC9A9	NC_029524.1:9087139-9247576	0.247813	0.949371	0.12993	1.47404	0.718505	0	2	31	0	2	15	25	9	7	27	4	33	18	16
LOC107318083	NC_029524.1:9087139-9247576	NA	NA	NA	NA	NA	NA	NA	0	0	0	0	0	0	0	0	0	0	0	0
LOC107318084	NC_029524.1:9087139-9247576	NA	NA	NA	NA	NA	NA	NA	0	0	0	0	0	0	0	0	0	0	0	0
C9H3orf58	NC_029524.1:9253142-9265765	0.257897	0.894457	0.351325	4.47432	0.553364	0	2	275	42	100	99	107	115	249	132	20	123	154	226
ITFG2	NC_029516.1:68408960-68416689	-0.00552917	0.998899	0.000326044	3.41741	0.985594	0	2	94	67	82	58	62	26	70	76	52	81	62	52
LOC107318092	NC_029524.1:9362494-9607854	-1.87214	0.611518	2.16849	-1.52045	0.140864	0	2	0	0	2	0	0	0	0	0	0	0	0	0
LOC107318093	NC_029524.1:9634363-9641842	-1.78699	0.611518	2.0702	-1.52578	0.150202	0	2	2	0	0	0	0	0	0	0	0	0	0	0
LOC107318096	NC_029524.1:9643185-9736834	-1.46124	0.687401	1.6313	-0.30361	0.201523	0	2	22	1	2	3	1	0	2	0	0	0	6	1
PLOD2	NC_029524.1:9758677-9790239	0.558179	0.488783	3.30761	3.82846	0.0689597	0	2	86	80	81	83	68	20	85	86	99	147	101	112
PLSCR1	NC_029524.1:9826533-9938255	0.994502	0.128247	8.18735	6.63728	0.00421835	0	2	318.348	638.822	201.002	244.247	291.626	642.607	473.27	740.697	1147.97	1402.65	766.482	496.142
LOC107318199	NC_029524.1:9826533-9938255	1.82953	2.17384e-05	30.7652	5.83317	2.91218e-08	1	1	165.652	194.178	109.998	203.753	201.374	43.3929	273.73	759.303	566.029	784.351	673.518	323.858
ZIC4	NC_029524.1:9966809-10171270	NA	NA	NA	NA	NA	NA	NA	0	0	0	0	0	0	0	0	0	0	0	0
LOC107318270	NC_029524.1:9966809-10171270	NA	NA	NA	NA	NA	NA	NA	0	0	0	0	0	0	0	0	0	0	0	0
ZIC1	NC_029524.1:10173607-10177893	NA	NA	NA	NA	NA	NA	NA	0	0	0	0	0	0	0	0	0	0	0	0
LOC107318300	NC_029524.1:10184054-10231750	NA	NA	NA	NA	NA	NA	NA	0	0	0	0	0	0	0	0	0	0	0	0
FKBP4	NC_029516.1:68419828-68476973	-0.256835	0.736145	1.05998	7.18485	0.30322	0	2	977	937	846	735	858	1260	968	1097	534	880	685	858
LOC107318292	NC_029524.1:10339128-10444482	1.51652	0.627332	1.94232	0.494044	0.163417	0	2	0	5	0	13	1	0	5	0	17	32	1	8
LOC107318293	NC_029524.1:10339128-10444482	NA	NA	NA	NA	NA	NA	NA	0	0	0	0	0	0	0	0	0	0	0	0
LOC107318291	NC_029524.1:10339128-10444482	-1.25315	0.721498	1.23743	-1.57536	0.265967	0	2	0	0	0	0	1	0	0	0	0	0	0	0
LOC107318113	NC_029524.1:10517469-10563487	1.14846	0.721498	1.12748	-1.57962	0.288314	0	2	0	0	0	0	0	0	0	0	0	1	0	0
AGTR1	NC_029524.1:10619568-10638904	0.908346	0.872301	0.430105	-1.26602	0.511937	0	2	0	0	0	2	0	0	0	2	1	2	0	0
CPB1	NC_029524.1:10656077-10678877	NA	NA	NA	NA	NA	NA	NA	0	0	0	0	0	0	0	0	0	0	0	0
LOC107318163	NC_029524.1:10656077-10678877	NA	NA	NA	NA	NA	NA	NA	0	0	0	0	0	0	0	0	0	0	0	0
NCBP2	NC_029524.1:10684846-10688293	0.227173	0.923962	0.236982	2.0986	0.626394	0	2	28	11	12	10	52	19	32	24	21	26	26	32
PIGZ	NC_029524.1:10689608-10693165	0.0112101	0.998899	0.000134824	-0.790357	0.990736	0	2	1	0	0	4	4	0	0	3	2	3	0	2
MELTF	NC_029524.1:10693236-10708615	-2.1142	0.0518571	11.1594	1.58609	0.000836048	0	2	15	8	37	14	21	55	5	11	4	5	12	1
LOC107318263	NC_029516.1:68419828-68476973	-0.152184	0.970805	0.0554034	0.639667	0.813914	0	2	10	14	9	11	5	0	7	15	1	9	7	6
DLG1	NC_029524.1:10708725-10833171	0.209637	0.770434	0.909925	5.9602	0.340134	0	2	431	392	409	322	421	158.999	349	434	442	464	385	433
LOC107318161	NC_029524.1:10708725-10833171	-3.23949	0.508411	3.13025	-1.34003	0.0768521	0	2	0	0	0	0	0	5.00078	0	0	0	0	0	0
BDH1	NC_029524.1:10856463-10885247	0.197042	0.806957	0.726766	7.90269	0.393933	0	2	1678	1708	1722	1180	1063	900.998	1950	1339	1168	1991	1628	1603
LOC107318190	NC_029524.1:10856463-10885247	0.145544	0.916556	0.267533	3.98204	0.604992	0	2	99	94	109	107	82	48.0021	84	78	116	114	130	89
APOD	NC_029524.1:10891508-10894786	-0.563546	0.611518	2.22975	12.8047	0.135376	0	2	48533	51523	55974	58506	46106	45777	46637	35766	30098	23212	35143	44272
PPP1R2	NC_029524.1:10895008-10906185	0.63813	0.274155	5.7514	5.02381	0.0164755	0	2	138	158	122	101	146	224	238	197	201	314	256	283
ACAP2	NC_029524.1:10906484-10957631	-0.0672303	0.952765	0.109798	6.15997	0.740374	0	2	550	471	427	374	483	359	462	497	267	525	457	442
XXYLT1	NC_029524.1:10959754-10991899	0.184506	0.822912	0.635452	4.97435	0.425362	0	2	205	159	153	156	183	190	194	202	233	238	169	210
FAM43A	NC_029524.1:11014008-11016131	-1.39549	0.451763	3.77946	2.02535	0.0518854	0	2	5	22	8	13	9	116	8	9	21	22	13	6
LSG1	NC_029524.1:11018251-11030527	0.133359	0.893129	0.355746	4.77655	0.550878	0	2	209	181	155	109	166	131	160	204	165	236	155	158
NECAP1	NC_029516.1:68419828-68476973	0.395972	0.57948	2.48763	5.44822	0.114744	0	2	315	256	245	256	248	77	329	349	216	364	299	316
LOC107318238	NC_029524.1:11034552-11042985	-0.453488	0.93341	0.189833	-0.461212	0.663056	0	2	2	3	0	1	0	10	1	1	5	3	0	3
ATP13A3	NC_029524.1:11043631-11099961	0.049103	0.975669	0.0394024	7.70762	0.842654	0	2	1636	1004	1827	1250	1089	758	1317	1545	718	1544	1431	1553
GP5	NC_029524.1:11043631-11099961	0.00806775	0.998899	0.000277208	2.36262	0.986716	0	2	23	21	45.001	15	33	35	51	18	54	22	13.0003	18.0001
LOC107318253	NC_029524.1:11110006-11114417	0.71785	0.930592	0.204513	-1.31302	0.651102	0	2	0	0	0	0	2	0	0	0	2	2	0	0
CPN2	NC_029524.1:11114541-11117436	-1.1011	0.823105	0.63403	-1.26737	0.425881	0	2	0	1	2	0	2	0	0	2	0	0	0	0
LOC107318254	NC_029524.1:11118225-11124223	0.296925	0.966166	0.0664627	-0.759012	0.796559	0	2	0	2	1	0	0	5	0	3	1	6	2	0
HES1	NC_029524.1:11134481-11137731	-0.515243	0.721498	1.23637	2.96582	0.266172	0	2	44	39	41	35	39	105	34	44	14	21	39	82
LOC107318278	NC_029524.1:11164016-11209384	-0.826932	0.799936	0.771518	-0.346441	0.379748	0	2	3	9	6	0	5	0	6	2	2	1	0	1
OPA1	NC_029524.1:11221347-11267746	-0.109188	0.911428	0.290603	6.40416	0.589834	0	2	574	723	591	459	541	343	474	574	372	617	549	505
ATP13A4	NC_029524.1:11270356-11301413	0.173653	0.938821	0.163293	8.06856	0.686143	0	2	1412	3566	1261	1571	1153	536	1038	823	3924	3037	934	832
FOXJ2	NC_029516.1:68419828-68476973	0.00183341	0.999078	6.98475e-05	5.53324	0.993332	0	2	324	331	318	281	302	143	282	307	197	358	313	297
LOC107318285	NC_029524.1:11270356-11301413	-2.26931	0.5234	2.89971	-1.46974	0.0885954	0	2	0	3	0	0	0	0	0	0	0	0	0	0
ATP13A5	NC_029524.1:11304419-11331505	-0.439799	0.663735	1.74928	10.281	0.185967	0	2	10919	5146	11047	12193	8602	4297	7124	7375	4183	6674	6755	7924
LOC107318203	NC_029524.1:11304419-11331505	1.98428	0.611689	2.0659	-1.26043	0.150626	0	2	0	0	1	0	0	0	2	0	2	0	0	2
HRASLS	NC_029524.1:11331506-11334343	-0.534177	0.459653	3.65904	4.8165	0.0557656	0	2	166	376	122	201	218	127	103	157	166	164	126	143
LOC107318107	NC_029524.1:11336517-11384063	-6.29181	0.0409467	11.838	0.118794	0.000580344	1	3	0	0	0	2	53	0	0	0	0	0	0	0
LOC107318101	NC_029524.1:11413111-11421197	-2.42375	0.508411	3.12859	-1.45878	0.0769304	0	2	0	0	0	0	2	1	0	0	0	0	0	0
MB21D2	NC_029524.1:11421798-11468668	-0.93691	0.314857	5.20733	3.52151	0.0224919	0	2	87	56	41	91	73	156	44	69	17	50	41	73
FGF12	NC_029524.1:11485589-11669366	-1.80442	0.286949	5.57273	1.25445	0.0182423	0	2	10	1	58	20	26	3	1	11	3	7	11	2
CCDC50	NC_029524.1:11794732-11832280	-0.049123	0.976476	0.0349812	4.96824	0.851635	0	2	192	152	195	238	203	151	163	279	103	172	236	205
LOC107318102	NC_029524.1:11832919-11833969	2.33486	0.5234	2.92524	-1.46361	0.0872044	0	2	0	0	0	0	0	0	2	1	0	0	0	0
SLC2A3	NC_029516.1:68507102-68517319	-0.160362	0.918038	0.263219	6.82273	0.607917	0	2	1044	1367	794	635	362	329	681	645	767	1210	354	419
UTS2B	NC_029524.1:11839869-11846790	1.26143	0.721498	1.20561	-1.57411	0.272203	0	2	0	0	0	0	0	0	0	0	1	0	0	0
OSTN	NC_029524.1:11849071-11894851	0.614872	0.674034	1.68969	1.65214	0.193642	0	2	6	17	14	14	20	9	26	12	10	26	23	33
LOC107318128	NC_029524.1:11913670-11932778	NA	NA	NA	NA	NA	NA	NA	0	0	0	0	0	0	0	0	0	0	0	0
GMNC	NC_029524.1:11935515-11942285	0.723815	0.535646	2.74913	5.88331	0.0973071	0	2	165	68	706	309	198	151	543	448	118	445	471	768
LOC107318125	NC_029524.1:11964274-11972400	NA	NA	NA	NA	NA	NA	NA	0	0	0	0	0	0	0	0	0	0	0	0
IL1RAP	NC_029524.1:11977497-12017421	-0.0936114	0.970171	0.0567268	4.64808	0.811746	0	2	148	162	214	37	123	231	200	171	47	155	92	250
TMEM207	NC_029524.1:12038729-12042711	NA	NA	NA	NA	NA	NA	NA	0	0	0	0	0	0	0	0	0	0	0	0
CLDN16	NC_029524.1:12046697-12054713	0.44923	0.899171	0.338126	0.0186009	0.560913	0	2	4	1	6	9	0	1	4	3	9	7	5	2
CLDN1	NC_029524.1:12064944-12075390	0.111169	0.942954	0.146225	10.2096	0.702169	0	2	6795	8219	7764	5285	5715	7323	7829	6622	7681	9518	7103	7687
P3H2	NC_029524.1:12104591-12156263	-0.312475	0.919158	0.259367	2.5994	0.610555	0	2	39	8	61	53	25	39	68	63	1	18	29	14
NANOG	NC_029516.1:68538025-68542244	NA	NA	NA	NA	NA	NA	NA	0	0	0	0	0	0	0	0	0	0	0	0
TP63	NC_029524.1:12161790-12259181	-0.931596	0.870995	0.436645	-0.383417	0.508746	0	2	0	0	0	0	21	0	3	1	0	6	1	1
LOC107318127	NC_029524.1:12276339-12283611	1.14846	0.721498	1.12748	-1.57962	0.288314	0	2	0	0	0	0	0	0	0	0	0	1	0	0
LOC107318109	NC_029524.1:12328971-12349612	NA	NA	NA	NA	NA	NA	NA	0	0	0	0	0	0	0	0	0	0	0	0
LOC107318302	NC_029524.1:12393398-12407087	NA	NA	NA	NA	NA	NA	NA	0	0	0	0	0	0	0	0	0	0	0	0
LPP	NC_029524.1:12432769-12738612	-0.0249797	0.991701	0.00999268	5.58547	0.920373	0	2	349	410	400	228	321	103	285	307	236	324	275	366
BCL6	NC_029524.1:12866314-12882195	-0.00800793	0.998899	0.0010738	5.36593	0.973859	0	2	315	398	279	203	184	154	230	228	349	270	221	226
SST	NC_029524.1:12887091-12888680	3.88366	0.15456	7.62301	-1.12446	0.00576281	0	2	0	0	0	0	0	0	1	0	4	0	1	4
MASP1	NC_029524.1:12944281-12961363	1.0748	0.840872	0.55675	-1.41689	0.455573	0	2	0	1	0	0	0	0	0	0	0	1	2	0
LOC107318104	NC_029524.1:12964786-12966575	1.14846	0.721498	1.12748	-1.57962	0.288314	0	2	0	0	0	0	0	0	0	0	0	1	0	0
PDCD1	NC_029524.1:12971062-12975708	-0.717782	0.922251	0.247568	-1.46399	0.618792	0	2	0	0	0	0	2	0	0	1	0	0	0	0
AICDA	NC_029516.1:68568500-68571802	1.90427	0.611518	2.14882	-1.51736	0.142679	0	2	0	0	0	0	0	0	2	0	0	0	0	0
TCTEX1D2	NC_029524.1:12977763-12998181	-0.551536	0.640982	1.86748	2.20831	0.171764	0	2	42	52	21.0001	18	19	36	19	19	20	26.0005	25	23.0001
PCYT1A	NC_029524.1:12977763-12998181	0.0180723	0.996235	0.00422238	5.40159	0.94819	0	2	532	182	220	166	159	282	280	233	253	236	268	312
SLC51A	NC_029524.1:12998356-13000571	0.493135	0.959427	0.0890093	-1.35337	0.76544	0	2	0	0	1	1	0	0	0	0	3	0	0	0
LOC107318217	NC_029524.1:13001333-13003918	NA	NA	NA	NA	NA	NA	NA	0	0	0	0	0	0	0	0	0	0	0	0
TFRC	NC_029524.1:13010728-13024413	-1.28153	0.0140201	14.7739	6.75316	0.000121204	1	3	1747	464	1543	719	765	501	245	546	147	513	567	405
TNK2	NC_029524.1:13026098-13045693	-0.806039	0.275603	5.73974	3.96112	0.0165852	0	2	118	67	80	73	164	177	64	75	54	76	67	85
LOC107318215	NC_029524.1:13045809-13048838	-0.178007	0.993848	0.007605	-1.3067	0.930507	0	2	0	0	0	3	0	0	0	0	0	0	0	3
MUC4	NC_029524.1:13050913-13060799	-1.6417	0.349121	4.79508	1.37193	0.0285411	0	2	33	0	12	43	15	19	10	1	1	17	8	6
LOC107318213	NC_029524.1:13060898-13065754	-0.595511	0.949456	0.129211	-0.994568	0.719251	0	2	0	0	0	1	7	0	0	1	4	0	0	0
LOC107318214	NC_029524.1:13065896-13070702	-2.28932	0.5234	2.92578	-1.4686	0.0871751	0	2	2	0	0	1	0	0	0	0	0	0	0	0
CDC123	NC_029516.1:5646283-5679971	0.0775379	0.955334	0.0974863	4.88832	0.754867	0	2	240	208	131	150	116	191	204	158	136	243	221	181
MFAP5	NC_029516.1:68583097-68592093	0.710318	0.721498	1.17653	1.7059	0.278064	0	2	7	28	15	11	1	18	9	35	43	34	2	15
LOC107318103	NC_029524.1:13071932-13074453	NA	NA	NA	NA	NA	NA	NA	0	0	0	0	0	0	0	0	0	0	0	0
LOC107318181	NC_029524.1:13078341-13083112	-0.0150824	0.998899	0.000904016	1.90203	0.976014	0	2	52	20	8	21	24	6	20	10	12	26	37	24
RUBCN	NC_029524.1:13083125-13107634	-0.476432	0.771589	0.903464	5.77473	0.341855	0	2	493	38	600	334.999	799.997	76	173	358.999	103	219	441	441.998
LOC107318183	NC_029524.1:13083125-13107634	-4.04659	0.263663	5.88109	-1.05705	0.0153044	0	2	5	0	0	0	7.00164	0	0	0	0	0	0	0
LOC107318182	NC_029524.1:13083125-13107634	-0.648604	0.7735	0.894492	0.706797	0.344263	0	2	19	2	9.00008	13.0013	17.0016	0	3	6.00054	7	4.00042	10	8.00159
FYTTD1	NC_029524.1:13108269-13120128	-0.571574	0.465707	3.55364	4.94002	0.0594151	0	2	354	184	93	188	300	204	131	157	72	238	180	166
LRCH3	NC_029524.1:13120323-13163109	0.0921698	0.951204	0.119877	5.36052	0.729168	0	2	380	353	308	186	196	82	200	229	290	291	302	273
IQCG	NC_029524.1:13164553-13177865	0.513405	0.542411	2.69318	4.78627	0.100779	0	2	248	148	135	69	89	145	182	124	332	226	153	173
RPL35A	NC_029524.1:13177866-13180028	-0.6961	0.540218	2.7187	5.75536	0.0991789	0	2	311	200	122	228	327	1004	206	290	159	366	264	292
LOC107318173	NC_029524.1:13180148-13183171	-0.833031	0.855702	0.495204	-0.87127	0.481615	0	2	1	7	0	1	1	1	0	0	0	2	4	0
RIMKLB	NC_029516.1:68602563-68638956	0.142662	0.952765	0.109203	2.37468	0.741053	0	2	25	45	35	28	24	14	29	19	53	53	23	15
C9H2orf72	NC_029524.1:13183948-13189154	0.350892	0.847354	0.530192	1.94659	0.466526	0	2	15	6	19	24	26	19	27	17	20	47	31	10
PSMD1	NC_029524.1:13189384-13246758	-0.128358	0.875341	0.409448	6.62208	0.52225	0	2	761	643	699	617	613	428	619	686	460	661	588	541
HTR2B	NC_029524.1:13189384-13246758	0.409853	0.952765	0.107799	-1.35449	0.742664	0	2	0	0	1	0	0	1	1	0	1	0	1	0
ARMC9	NC_029524.1:13253007-13303142	0.0902319	0.95491	0.0994886	6.17196	0.752444	0	2	553	870	420	275	369	167	405	406	678	464	421	379
B3GNT7	NC_029524.1:13310860-13314843	-0.0821973	0.98826	0.0164318	5.86673	0.898001	0	2	470	119	691	260	591	97	239	443	5	58	655	735
NCL	NC_029524.1:13316402-13323258	-0.0949141	0.933245	0.190761	7.44372	0.662284	0	2	1227	1130	1012	912	1117	1086	1208	1117	717	1257	978	1110
NMUR1	NC_029524.1:13329366-13333763	NA	NA	NA	NA	NA	NA	NA	0	0	0	0	0	0	0	0	0	0	0	0
LOC107318296	NC_029524.1:13356589-13360796	-1.25315	0.721498	1.23743	-1.57536	0.265967	0	2	0	0	0	0	1	0	0	0	0	0	0	0
PTMA	NC_029524.1:13365699-13373649	-0.778463	0.266516	5.83736	5.94033	0.0156894	0	2	572	357	188	311	778	546	258	345	118	415	259	345
PDE6D	NC_029524.1:13376909-13404636	-0.674678	0.292269	5.51867	4.77049	0.0188146	0	2	236	258	100	147	186	262	140	141	72	187	126	131
LOC107318315	NC_029516.1:68641511-68685673	0.440324	0.810337	0.714732	3.66134	0.397877	0	2	60	112	116	55	45	10	92	33	233	63	57	29
LOC107318195	NC_029524.1:13376909-13404636	-2.15809	0.721498	1.25957	-1.18463	0.261732	0	2	0	8	0	0	0	0	0	0	1	0	0	0
COPS7B	NC_029524.1:13404881-13417615	0.271098	0.721498	1.14798	4.29056	0.283973	0	2	143	118	101	88	123	71	117	156	103	138	177	106
NPPC	NC_029524.1:13424221-13426883	-0.940717	0.525816	2.84939	4.11314	0.0914086	0	2	53	534	95	33	50	90	60	22	146	99	45	58
DIS3L2	NC_029524.1:13432819-13588701	0.12485	0.94969	0.128785	5.90103	0.719695	0	2	321	793	337	264	259	169	282	228	793	395	246	333
LOC107318236	NC_029524.1:13588801-13592518	1.05825	0.721498	1.31804	0.946011	0.250945	0	2	0	6	7	8	0	14	14	1	48	6	4	4
LOC107318235	NC_029524.1:13592978-13596052	0.799907	0.817537	0.679783	-0.275755	0.409661	0	2	2	0	4	5	1	1	3	0	6	4	11	0
ECEL1	NC_029524.1:13596150-13604068	-0.126688	0.973973	0.0453825	5.97223	0.831302	0	2	508	75	376	262	663	437	483	769	7	97	420	484
SLC12A9	NC_029524.1:13608462-13617353	-0.166197	0.890705	0.363355	5.49128	0.546649	0	2	366	274	509	189	318	118	236	351	215	195	275	312
PRSS56	NC_029524.1:13618817-13624819	0.393463	0.949371	0.130122	-0.806847	0.718306	0	2	0	5	1	0	2	0	2	2	0	3	0	4
CHRND	NC_029524.1:13624946-13628308	-0.698939	0.923962	0.236864	-1.46453	0.626481	0	2	0	1	0	1	0	0	0	0	0	0	0	1
LOC107318171	NC_029516.1:68688291-68710450	2.70631	0.161885	7.47536	5.69888	0.00625489	0	2	1	329	78	75	13	26	67	109	2518	299	50	20
CHRNG	NC_029524.1:13628854-13633116	1.19883	0.721498	1.16263	-1.5771	0.280922	0	2	0	0	0	0	0	0	0	1	0	0	0	0
EIF4E2	NC_029524.1:13636520-13654922	-0.111874	0.936017	0.180538	4.56118	0.670912	0	2	202	190	156	127	179	54	153	163	130	138	120	139
LOC107318279	NC_029524.1:13664914-13681320	-1.02741	0.406566	4.21904	3.54669	0.0399728	0	2	44	29	214	62	51	133	49	88	13	28	63	43
LOC107318280	NC_029524.1:13681451-13689760	0.985464	0.868925	0.442588	3.04781	0.505876	0	2	3	1	118	0	0	62	0	1	78	0	0	315
LOC107318108	NC_029524.1:13693237-13698563	-0.374539	0.97535	0.0407114	-0.546432	0.840096	0	2	0	0	0	0	0	13	0	0	7	0	0	5
LOC107318141	NC_029524.1:13700598-13708878	1.1646	0.724418	1.11535	1.70993	0.290921	0	2	15	27	13	1	0	13	3	1	92	0	0	47
LOC107318142	NC_029524.1:13708907-13714950	-0.201899	0.972035	0.0499674	1.25466	0.82312	0	2	31	47	10	2	0	0	1	2	26	13	18	10
CAPN10	NC_029524.1:13715231-13777360	-0.0137134	0.998899	0.00202023	4.3914	0.96415	0	2	120.998	98.9987	172	93	151	113.999	71.9993	129.992	192	92.9982	106	170.999
LOC107318143	NC_029524.1:13715231-13777360	2.30713	0.490762	3.2915	-1.16678	0.0696394	0	2	0	0	0	1	0	0	3.00017	2.00125	2.00031	0	1.0004	0
RNPEPL1	NC_029524.1:13715231-13777360	0.123763	0.911196	0.292156	4.9235	0.588842	0	2	197.001	234.001	175	157	203	97.0003	173	197.003	155.001	278.001	170.001	225.001
LOC107318362	NC_029516.1:68714252-68741609	2.3123	0.344699	4.84342	2.10216	0.0277519	0	2	2	34	2	10	3	0	10	14	185	15	4	0
ABCC5	NC_029524.1:13715231-13777360	1.05266	0.0576291	10.8319	8.52374	0.000997641	0	2	1598	1779	1938	1424	1174	908	2041	2099	5822	2652	2057	3580
EIF2B5	NC_029524.1:13785998-13799859	0.223859	0.786266	0.840389	4.67943	0.359285	0	2	188	160	145	116	161	93	187	217	91	200	192	153
DVL3	NC_029524.1:13808292-13827097	-0.0185325	0.995679	0.00573286	4.12664	0.939645	0	2	152	113	108	96	91	77	95	111	87	129	98	128
AP2M1	NC_029524.1:13827686-13860307	-0.264953	0.721498	1.36776	7.31456	0.242198	0	2	1301	1045	1032	1066	987	877	942	985	476	1334	933	880
ABCF3	NC_029524.1:13860452-13867065	-0.128315	0.921348	0.25351	4.69287	0.614614	0	2	212	242	121	98	167	145	163	150	109	243	144	127
LOC107318209	NC_029524.1:13867278-13871606	0.0449355	0.988142	0.0166613	3.53627	0.897296	0	2	87	154	40	32	58	48	71	60	73	103	62	66
LOC107318208	NC_029524.1:13871735-13873659	0.0247142	0.996235	0.00431625	3.42433	0.947618	0	2	65	51	39	46	46	112	68	80	38	96	38	84
VWA5B2	NC_029524.1:13874224-13883121	0.290423	0.973754	0.0461195	-1.06701	0.829959	0	2	0	2	1	0	2	0	1	0	0	6	0	0
ALG3	NC_029524.1:13883337-13889875	-0.206324	0.868925	0.443772	3.67027	0.505308	0	2	111	107	73	56	59	82	81	50	95	77	50	77
LOC107318210	NC_029524.1:13883337-13889875	0.381657	0.948953	0.131515	-0.895043	0.716866	0	2	3	0	1	1	2	0	4	0	3	1	0	1
PHC1	NC_029516.1:68746163-68765038	0.0869415	0.948922	0.131682	5.59057	0.716695	0	2	382	340	340	278	244	145	283	273	420	300	308	252
CAMK2N2	NC_029524.1:13890614-13892900	0.332643	0.934311	0.18467	0.0730418	0.66739	0	2	4	9	1	1	6	3	3	4	8	0	4	11
LOC107318229	NC_029524.1:13895763-13898130	0.0876323	0.963022	0.0797722	3.80792	0.777606	0	2	70	109	56	53	72	112	81	92	97	81	90	87
LOC107318232	NC_029524.1:13898210-13905709	2.10003	0.615048	2.03703	-1.21469	0.153509	0	2	0	0	0	1	0	0	5	0	0	1	1	0
PSMD2	NC_029524.1:13905841-13911268	-0.196197	0.806919	0.727179	6.22564	0.393799	0	2	646	803	486	410	447	209	464	452	356	480	415	461
EIF4G1	NC_029524.1:13911605-13929614	-0.0497852	0.975531	0.0395155	8.02045	0.842431	0	2	2171	1577	2347	1538	1439	763	1722	1715	1073	1633	1608	1906
FAM131A	NC_029524.1:13930905-13935837	-0.500523	0.911634	0.288965	-0.287413	0.590885	0	2	4	6	0	7	0	4	4	1	1	7	3	0
LOC107318273	NC_029524.1:13935935-13948219	NA	NA	NA	NA	NA	NA	NA	0	0	0	0	0	0	0	0	0	0	0	0
CLCN2	NC_029524.1:13935935-13948219	-0.0295734	0.990819	0.0123976	8.36146	0.911343	0	2	1833	1893	3088	1915	1696	1613	1874	2140	1740	1403	2450	2572
CHRD	NC_029524.1:13948967-13955523	-0.668556	0.721498	1.26081	9.00488	0.261499	0	2	5351	458	5835	2840	2622	5263	2827	3289	72	1409	2993	4518
THPO	NC_029524.1:13960320-13963352	0.0851489	0.996198	0.00446048	-0.846911	0.946751	0	2	1	0	2	0	2	3	6	0	0	0	0	3
M6PR	NC_029516.1:68765312-68770099	-0.371303	0.504501	3.16948	7.21514	0.0750262	0	2	1274	1077	1068	964	828	887	890	778	747	852	828	770
POLR2H	NC_029524.1:13963758-13965108	-0.633579	0.58743	2.43939	2.5254	0.118322	0	2	44	75	44	28	30	26	20	28	35	13	22	40
EPHB3	NC_029524.1:13978221-13989747	-0.117272	0.927667	0.223099	5.21896	0.636689	0	2	280	210	320	183	157	244	257	181	188	345	207	172
LOC107318294	NC_029524.1:14008770-14023681	-2.62846	0.586987	2.44399	-1.0583	0.117976	0	2	0	9	0	0	2	0	0	0	1	0	0	0
LOC107318126	NC_029524.1:14045725-14047928	NA	NA	NA	NA	NA	NA	NA	0	0	0	0	0	0	0	0	0	0	0	0
SENP5	NC_029524.1:14072444-14094309	0.298629	0.721174	1.45573	6.1937	0.227611	0	2	655	401	411	436	353	187	515	419	387	898	508	366
LOC107318112	NC_029524.1:14131936-14142163	NA	NA	NA	NA	NA	NA	NA	0	0	0	0	0	0	0	0	0	0	0	0
AHSG	NC_029524.1:14147839-14154164	-0.0469501	0.996235	0.00401721	2.33342	0.949463	0	2	74	81	17	13	6	2	9	9	24	120	23	3
FETUB	NC_029524.1:14159458-14166609	0.789432	0.922251	0.247261	-1.01491	0.61901	0	2	4	0	1	0	0	0	0	0	6	2	0	0
HRG	NC_029524.1:14168942-14179394	2.9876	0.450926	3.79722	-1.3571	0.0513379	0	2	0	0	0	0	0	0	0	0	2	0	3	0
KNG1	NC_029524.1:14181489-14198483	1.15158	0.820264	0.650997	-0.297951	0.419757	0	2	8	2	0	2	0	0	0	0	16	9	0	0
LOC107318431	NC_029516.1:68778877-68793241	-0.994747	0.872301	0.427844	-1.12343	0.513049	0	2	2	1	0	4	0	0	0	0	3	0	0	0
EIF4A2	NC_029524.1:14210253-14217072	-0.250862	0.78554	0.841875	9.73758	0.358861	0	2	7615	6594	5011	4376	5186	5192	4809	5042	3420	7098	4435	5061
RFC4	NC_029524.1:14217524-14225293	0.661804	0.66445	1.74278	2.17901	0.186787	0	2	51	15	4	13	22	17	28	45	9	44	41	32
MCF2L2	NC_029524.1:14225484-14360778	-0.262104	0.868925	0.4436	3.80901	0.50539	0	2	154.007	27.0004	115.003	138.002	75.0004	40.0029	83.0006	90.9973	39.0006	58.0019	84.0011	116.004
B3GNT5	NC_029524.1:14225484-14360778	0.0521188	0.976229	0.0369003	6.84605	0.847668	0	2	1393.99	519	742.997	527.998	578	469.997	719.999	854.003	336.999	696.998	754.999	1088
LAMP3	NC_029524.1:14360883-14377247	0.329822	0.833736	0.589601	4.00281	0.442573	0	2	78	88	107	36	170	37	68	111	165	26	113	158
MCCC1	NC_029524.1:14378039-14391409	-0.0610112	0.966649	0.0650314	5.2606	0.798713	0	2	423	308	224	149	198	162	185	252	158	282	249	296
DCUN1D1	NC_029524.1:14396551-14412333	-0.273275	0.721498	1.32594	4.59417	0.249529	0	2	197	192	148	143	122	149	157	161	113	131	118	133
ATP11B	NC_029524.1:14416290-14507866	-0.191549	0.83697	0.574585	8.63613	0.448443	0	2	3968	2780	3074	2446	2076	1479	2282	2605	1691	2194	2500	2763
LOC107318137	NC_029524.1:14632293-14635391	NA	NA	NA	NA	NA	NA	NA	0	0	0	0	0	0	0	0	0	0	0	0
LOC107318136	NC_029524.1:14693196-14796369	NA	NA	NA	NA	NA	NA	NA	0	0	0	0	0	0	0	0	0	0	0	0
LOC107318464	NC_029516.1:68793441-68796234	-2.36334	0.119817	8.46356	0.164923	0.00362332	0	2	25	4	9	5	6	3	3	0	1	0	4	1
LOC107318221	NC_029524.1:14797756-15026259	0.778711	0.721498	1.2375	0.701997	0.265954	0	2	12	16	2	5	0.999987	1	9	14	1	10	18	11
SOX2	NC_029524.1:14797756-15026259	-1.68235	0.552311	2.63265	0.188858	0.104687	0	2	8	2	0	5	31	0	3	0	1	8	2.00001	1
LOC107318222	NC_029524.1:14797756-15026259	NA	NA	NA	NA	NA	NA	NA	0	0	0	0	0	0	0	0	0	0	0	0
DNAJC19	NC_029524.1:15026720-15029906	-0.727683	0.261666	5.92881	4.71215	0.0148953	0	2	161	247	185	129	122	297	115	125	150	102	123	111
FXR1	NC_029524.1:15032099-15060027	-0.110887	0.907239	0.305459	6.56586	0.58048	0	2	628	633	610	512	574	584	541	634	494	715	547	517
LOC107318153	NC_029524.1:15060116-15061863	3.51735	0.35494	4.73633	-1.22343	0.0295319	0	2	0	0	0	0	0	0	0	0	4	4	0	0
LOC107318152	NC_029524.1:15061949-15118236	0.91541	0.824776	0.624803	0.0785186	0.429268	0	2	2	13	5	0	0	0	2	0	20	9	0	4
CCDC39	NC_029524.1:15061949-15118236	0.0789825	0.963823	0.0740298	5.87845	0.785557	0	2	294	284	473	276	523	219	331	333	551	214	452	327
TTC14	NC_029524.1:15118381-15127219	0.332716	0.63742	1.88525	5.94478	0.169739	0	2	486	405	351	369	270	146	334	452	546	483	320	434
PEX5L	NC_029524.1:15211023-15299970	0.928354	0.721498	1.12962	0.157799	0.287857	0	2	3	9.99996	6	0	2	0	0	3	11	6	5	14
LOC107318451	NC_029516.1:68799600-68834643	-0.588202	0.645037	1.84593	4.54301	0.174258	0	2	256	101	121	228	77	200	281	151	38	75	68	71
LOC107318262	NC_029524.1:15211023-15299970	-0.0356095	0.998899	0.000609009	-1.0128	0.980312	0	2	0	7.00004	0	0	0	0	0	1	4.00001	0	0	1
USP13	NC_029524.1:15301917-15341005	0.0275977	0.997831	0.00311088	5.51607	0.955521	0	2	200	884	331	177	115	42	151	181	629	403	168	167
NDUFB5	NC_029524.1:15341996-15344903	-0.247715	0.829866	0.60204	6.56775	0.437801	0	2	466	679	440	346	399	1204	608	546	536	507	494	548
MRPL47	NC_029524.1:15344946-15347536	0.149683	0.916556	0.267192	3.96546	0.605222	0	2	83	92	78	75	60	125	95	100	80	122	99	115
ACTL6A	NC_029524.1:15348381-15357488	-0.404079	0.561159	2.58126	5.14433	0.108136	0	2	268	472	184	200	215	150	161	167	165	271	201	186
LOC107318124	NC_029524.1:15357629-15386284	-0.679009	0.913674	0.279936	-0.983513	0.596743	0	2	1	7	1	0	0	0	3	0	0	1	1	0
GNB4	NC_029524.1:15388729-15412860	-0.0518224	0.966649	0.0648357	6.64259	0.79901	0	2	718	818	721	553	515	419	560	627	582	612	622	682
MFN1	NC_029524.1:15413020-15430356	-0.18527	0.800307	0.769347	6.82725	0.380419	0	2	971	927	581	723	633	585	613	661	725	691	675	615
ZNF639	NC_029524.1:15432024-15435625	-0.471139	0.611518	2.13806	3.595	0.143683	0	2	81	92	57	65	65	123	44	62	51	89	67	64
PIK3CA	NC_029524.1:15436861-15472380	0.450471	0.504501	3.16399	6.42691	0.0752789	0	2	597	479	635	422	408	173	489	1004	470	663	560	586
CAMK1D	NC_029516.1:5703324-5908171	0.0283052	0.992311	0.00895254	6.27065	0.924618	0	2	420	843	656	290	524	146	386	526	683	508	391	408
LOC107318459	NC_029516.1:68849358-68876138	-2.07235	0.133741	8.02988	3.5411	0.00460119	0	2	201	16	93	254	39	57	90	20	0	17	7	27
ZMAT3	NC_029524.1:15472528-15484662	0.203713	0.836828	0.575105	5.23746	0.448237	0	2	271	275	306	186	209	64	215	222	174	361	274	289
KCNMB2	NC_029524.1:15505645-15617693	-0.318813	0.96667	0.064604	-0.811583	0.799362	0	2	0	0	3	3	4	0	1	3	4	0	0	0
LOC107318147	NC_029524.1:15505645-15617693	0.205032	0.991658	0.0100763	-1.31833	0.920042	0	2	3	0	0	0	0	0	3	0	0	0	0	0
TBL1XR1	NC_029524.1:15746449-15894881	-0.00239316	0.998899	0.000123177	6.17546	0.991145	0	2	521	689	428	404	389	249	333	469	379	536	535	482
LOC107318110	NC_029524.1:15942714-15997631	NA	NA	NA	NA	NA	NA	NA	0	0	0	0	0	0	0	0	0	0	0	0
LOC107318268	NC_029524.1:16002764-16039044	NA	NA	NA	NA	NA	NA	NA	0	0	0	0	0	0	0	0	0	0	0	0
LOC107318266	NC_029524.1:16002764-16039044	0.412547	0.885412	0.377909	1.20406	0.538725	0	2	11	8.00001	5	29	8	0	19	25.0001	3	9	12	18.0001
LOC107318267	NC_029524.1:16002764-16039044	-0.289882	0.947128	0.13613	0.583595	0.712159	0	2	11	5.99999	4	21	5	0	2	7.99995	0	15	5	11.9999
NAALADL2	NC_029524.1:16136017-16488318	0.189022	0.840872	0.55665	5.69966	0.455613	0	2	273	222	400	376	307	169	278	435	359	281	377	333
NLGN1	NC_029524.1:16504062-16838642	0.0657766	0.990819	0.0120995	2.68932	0.912411	0	2	47	13	55	27	81	1	66	22	7	49	39	56
LOC107318442	NC_029516.1:68884416-68914611	0.338884	0.834772	0.584498	10.5145	0.444555	0	2	17860	6714	9904	6971	4836	3246	13095	5610	2602	26440	8545	8359
SPATA16	NC_029524.1:16894107-16973814	NA	NA	NA	NA	NA	NA	NA	0	0	0	0	0	0	0	0	0	0	0	0
ECT2	NC_029524.1:16981595-17005398	0.449994	0.721498	1.20831	3.20288	0.271667	0	2	54	61	77	19	45	26	64	45	17	66	93	107
NCEH1	NC_029524.1:17006518-17047151	0.274801	0.721498	1.21187	4.83596	0.270963	0	2	213	146	180	150	185	74	194	230	124	180	228.001	215
LOC107318310	NC_029524.1:17006518-17047151	0.179141	0.938165	0.167457	1.87614	0.682382	0	2	28	23	22	17	23.0008	5	20	10.0006	26.0006	28.0009	24.0027	26.0001
LOC107318309	NC_029524.1:17006518-17047151	0.239684	0.932546	0.191691	1.19954	0.661513	0	2	11	16	13	8	19.9985	0	11	9.99879	14.9987	17.9984	9.99327	16.9998
TNFSF10	NC_029524.1:17006518-17047151	0.540085	0.611518	2.25202	4.82019	0.13344	0	2	140	285	80	141	141.001	62	130	87.0004	312	355	226.003	142
LOC107318311	NC_029524.1:17047245-17057070	1.37791	0.614764	2.03921	-0.89147	0.153289	0	2	0	1	0	2	1	0	2	0	3	2	3	2
GHSR	NC_029524.1:17047245-17057070	2.85574	0.403148	4.24846	-1.00976	0.0392858	0	2	0	0	1	0	0	0	1	2	0	0	8	1
FNDC3B	NC_029524.1:17060520-17194049	0.468683	0.611518	2.07948	5.02958	0.149291	0	2	147	204	305	106	181	70	235	238	81	231	281	368
PLD1	NC_029524.1:17248161-17285291	-0.0968636	0.963024	0.0793693	3.28062	0.778154	0	2	56	76	84	45	76	24	62	37	43	56	78	66
LOC107318436	NC_029516.1:68930390-68931302	NA	NA	NA	NA	NA	NA	NA	0	0	0	0	0	0	0	0	0	0	0	0
LOC107318304	NC_029524.1:17294299-17383817	0.158858	0.940044	0.15565	3.76771	0.693194	0	2	122	32	90	124	79	17	44	109	94	72	104	105
TNIK	NC_029524.1:17385259-17427744	-0.179911	0.847306	0.533568	6.27721	0.465111	0	2	487	468	544	566	489	402	283	447	690	416	406	453
SLC2A2	NC_029524.1:17429073-17437576	0.185897	0.99114	0.0110183	-1.22831	0.916401	0	2	4	0	0	0	0	0	0	2	2	0	0	0
EIF5A2	NC_029524.1:17440479-17443059	-0.195836	0.888233	0.369528	2.95181	0.543262	0	2	44	56	54	49	44	40	44	40	38	68	34	40
RPL22L1	NC_029524.1:17447141-17448948	-0.737938	0.255182	6.04551	4.42583	0.0139417	0	2	137	171	92	103	230	205	88	127	63	132	96	102
LOC107318317	NC_029524.1:17450943-17459453	NA	NA	NA	NA	NA	NA	NA	0	0	0	0	0	0	0	0	0	0	0	0
SLC7A14	NC_029524.1:17474549-17496790	2.48574	0.152278	7.68431	-0.633806	0.00557028	0	2	0	0	1	1	1	0	7	3	2	4	3	2
CLDN11	NC_029524.1:17498909-17505764	0.0376556	0.998899	0.000162817	-1.52007	0.989819	0	2	0	1	0	0	0	0	1	0	0	0	0	0
SKIL	NC_029524.1:17506716-17523110	-0.5459	0.454301	3.74117	4.75341	0.0530873	0	2	155	339	230	132	247	79	117	145	126	192	126	120
PRKCI	NC_029524.1:17523819-17543951	-0.718339	0.10345	9.01572	4.91413	0.00267668	0	2	304	252	234	242	188	148	98	156	94	176	139	201
MAN1A2	NC_029516.1:68942419-69048446	-0.0925007	0.951719	0.116122	7.46253	0.73328	0	2	1485	1667	1572	1007	824	340	992	1160	780	1526	1027	1041
PHC3	NC_029524.1:17545570-17568594	0.00831679	0.998899	0.00102507	5.00301	0.974459	0	2	235	243	264	186	182	74	162	231	119	252	256	199
GPR160	NC_029524.1:17569402-17571727	-0.0163838	0.998899	0.00135155	2.15766	0.970674	0	2	27	40	32	26	25	6	43	22	14	39	15	24
SEC62	NC_029524.1:17574248-17587887	-0.144021	0.887108	0.372392	8.10816	0.541703	0	2	2110	2440	2151	1363	1386	1274	1718	1567	1862	1781	1426	1467
LOC107318343	NC_029524.1:17574248-17587887	NA	NA	NA	NA	NA	NA	NA	0	0	0	0	0	0	0	0	0	0	0	0
LRRC31	NC_029524.1:17588281-17624912	0.346584	0.88495	0.379208	3.24364	0.538027	0	2	19	140	78	38	18	13	77.9999	21	73.9999	131	75	11
SAMD7	NC_029524.1:17588281-17624912	0.576335	0.925023	0.233599	-0.872835	0.628868	0	2	6.00001	0	0	1	0	0	1.00002	2.00001	1.0001	0	5	1.00001
LRRIQ4	NC_029524.1:17588281-17624912	2.61095	0.468867	3.51241	-1.41664	0.0609108	0	2	0	0	0	0	0	0	2.00003	0	0	2.00019	0	0
LRRC34	NC_029524.1:17624932-17634367	0.971616	0.611518	2.16154	1.49267	0.141503	0	2	8	35	6	4	12	0	24	13	35	30	16	5
MYNN	NC_029524.1:17635889-17642887	0.253126	0.874819	0.414253	3.53593	0.519819	0	2	76	90	84	46	89	6	72	87	56	103	90	60
TRNAV-AAC	NC_029524.1:17643252-17643325	NA	NA	NA	NA	NA	NA	NA	0	0	0	0	0	0	0	0	0	0	0	0
CD86	NC_029516.1:69063739-69080162	-3.94328	0.321087	5.12629	-0.241572	0.023566	0	2	0	0	0	3	33	0	0	0	0	2	0	0
MECOM	NC_029524.1:17645179-17965288	0.0321638	0.993848	0.00761446	8.30244	0.930464	0	2	1743	4792	1939	1438	1493	515	1875	1224	3104	2275	1974	1384
LOC107318332	NC_029524.1:17645179-17965288	1.14846	0.721498	1.12748	-1.57962	0.288314	0	2	0	0	0	0	0	0	0	0	0	1	0	0
LOC107318346	NC_029524.1:17965874-18152979	-0.278477	0.901902	0.327335	5.11899	0.567233	0	2	318	143	353	161	375	65	288	336	9	188	139	234
GOLIM4	NC_029524.1:18176433-18202321	0.0673806	0.958702	0.0910148	7.14581	0.762891	0	2	1061	1102	1062	821	683	418	957	940	735	1036	917	890
LOC107318336	NC_029524.1:18214982-18226677	-1.51702	0.810431	0.712574	-1.36651	0.398591	0	2	0	0	4	0	0	0	0	0	0	1	0	0
SERPINI1	NC_029524.1:18236704-18272088	-0.0682198	0.980477	0.0289523	3.35669	0.864889	0	2	94	114	66	55	52	9	68	51	44	117	45	49
PDCD10	NC_029524.1:18272166-18283371	-0.352841	0.561159	2.58084	5.66457	0.108164	0	2	424	368	280	277	330	366	255	276	188	408	294	276
ZBBX	NC_029524.1:18325899-18337234	0.705392	0.364168	4.64205	8.00296	0.0311977	0	2	1383	1038	1636	642	733	1571	1502	1643	3392	2642	1240	1442
LOC107318348	NC_029524.1:18364104-18371668	-0.428575	0.721498	1.2044	4.20644	0.272445	0	2	182	311	84	58	102	63	72	44	168	118	73	100
LOC107318319	NC_029524.1:18384421-18415515	NA	NA	NA	NA	NA	NA	NA	0	0	0	0	0	0	0	0	0	0	0	0
CASR	NC_029516.1:69100263-69160719	-2.68601	0.292269	5.51592	1.85593	0.0188441	0	2	8	142	73	1	1	1	15	10	0	8	0	0
BCHE	NC_029524.1:18576611-18622895	-0.210696	0.930453	0.206691	5.80935	0.649374	0	2	448	78	513	411	457	251	459	497	32	179	320	473
SLITRK3	NC_029524.1:18727926-18743502	1.20532	0.721498	1.16712	-1.57679	0.279994	0	2	0	0	0	0	0	0	0	0	0	0	0	1
SI	NC_029524.1:18767252-18810264	NA	NA	NA	NA	NA	NA	NA	0	0	0	0	0	0	0	0	0	0	0	0
LOC107318318	NC_029524.1:18852972-18864232	NA	NA	NA	NA	NA	NA	NA	0	0	0	0	0	0	0	0	0	0	0	0
LOC107318349	NC_029524.1:18930451-18999877	NA	NA	NA	NA	NA	NA	NA	0	0	0	0	0	0	0	0	0	0	0	0
LOC107318350	NC_029524.1:18930451-18999877	NA	NA	NA	NA	NA	NA	NA	0	0	0	0	0	0	0	0	0	0	0	0
TRNAN-GUU	NC_029524.1:19029476-19029550	NA	NA	NA	NA	NA	NA	NA	0	0	0	0	0	0	0	0	0	0	0	0
LOC107318434	NC_029524.1:19208518-19249623	0.300999	0.975081	0.0435402	-1.25955	0.834711	0	2	0	1	0	2	0	0	2	0	0	0	2	0
OTOL1	NC_029524.1:19475577-19480452	2.58776	0.471106	3.47407	-1.41852	0.0623376	0	2	0	0	0	0	0	0	0	0	0	2	2	0
SPTSSB	NC_029524.1:19491499-19500238	0.375872	0.933664	0.187885	2.40217	0.664683	0	2	20	0	13	61	41	14	43	64	0	34	73	1
LOC107319025	NC_029516.1:69161785-69164569	-0.258202	0.827725	0.61581	4.08702	0.432609	0	2	106	220	94	60	78	111	89	121	43	164	73	100
NMD3	NC_029524.1:19510685-19518715	0.169581	0.887559	0.371243	4.11607	0.542328	0	2	123	90	137	67	93	79	146	122	58	138	125	97
LOC107318352	NC_029524.1:19526951-19533698	2.43546	0.310004	5.2644	-0.359575	0.0217659	0	2	0	5	0	0	0	0	1	7	11	3	3	4
PPM1L	NC_029524.1:19544096-19628823	-0.760866	0.28814	5.55806	8.15127	0.0183958	0	2	2093	2895	3286	2089	2554	472	1497	1170	1546	1488	939	1260
B3GALNT1	NC_029524.1:19544096-19628823	0.175867	0.869817	0.439494	6.24964	0.507367	0	2	367	551	453	395	366	429	442	326	829	596	376	418
ARL14	NC_029524.1:19629513-19640220	-0.268301	0.840872	0.55657	3.82662	0.455645	0	2	117	114	147	63	89	40	114	109	100	61	37	45
KPNA4	NC_029524.1:19643353-19664886	-0.0353926	0.985064	0.0211957	7.59941	0.884247	0	2	1422	1497	933	868	1106	1282	1218	1174	1550	1248	903	1049
TRIM59	NC_029524.1:19667191-19674047	0.261899	0.847839	0.527681	4.78795	0.467583	0	2	378	35	169	86	182	92	190	206	140	208	202	183
SMC4	NC_029524.1:19675484-19745752	1.70808	0.0200648	13.7603	2.19983	0.000207681	1	1	14.9996	5.99992	5.9998	6.99984	15	20.9992	30.999	46	47.9989	37.9991	48.0005	33.9994
LOC107318364	NC_029524.1:19675484-19745752	NA	NA	NA	NA	NA	NA	NA	0	0	0	0	0	0	0	0	0	0	0	0
IFT80	NC_029524.1:19675484-19745752	0.110328	0.916556	0.267056	5.48024	0.605313	0	2	309	309	212	251	319	165.001	248.001	314	243.001	350.001	294	300.001
LOC107319031	NC_029516.1:69165568-69169258	-1.566	0.0302569	12.5725	4.8531	0.000391468	1	3	343	250	176	259	260	256	178	186	15	95	45	31
LOC107318421	NC_029524.1:19746272-19767277	0.282142	0.721498	1.20524	4.32138	0.272278	0	2	144	119	117	105	122	52	123	182	120	162	98	136
IL12A	NC_029524.1:19767380-19771327	-3.89937	0.171198	7.28923	-1.10281	0.0069369	0	2	3	5	0	0	3	0	0	0	0	0	0	0
LOC107318414	NC_029524.1:19776085-19879468	-1.58812	0.115075	8.599	1.81092	0.00336347	0	2	25	14	45	16	28	42	19	18	4	9	6	4
LOC107318415	NC_029524.1:19776085-19879468	-0.255793	0.976269	0.0360755	-1.09453	0.84936	0	2	2.00004	0	0	0	4.00004	0	0	3	0	0	1	1
MFSD1	NC_029524.1:19906926-19917820	-0.259472	0.763957	0.942405	8.19927	0.33166	0	2	2304	1131	2684	2002	1435	1934	1562	1789	1683	1546	1454	2008
LOC107318371	NC_029524.1:19930052-19936224	-0.206918	0.950997	0.121583	1.19171	0.727324	0	2	23	9	24	14	10	0	9	19	6	8	9	18
LOC107318369	NC_029524.1:19936243-19942422	-0.522968	0.721779	1.12461	16.6548	0.288927	0	2	676397	584592	699417	481588	579497	1217410	671176	492400	463429	550314	456626	549971
GFM1	NC_029524.1:19944446-19960326	0.211555	0.722723	1.12061	6.06035	0.289786	0	2	509	378	364	271	380	349	394	478	438	516	407	463
LOC107318370	NC_029524.1:19944446-19960326	-0.660215	0.494949	3.25035	6.75842	0.0714084	0	2	981	455	757	388	877	1215	783	525	107	603	571	608
MLF1	NC_029524.1:19960490-20076637	-0.0494583	0.977262	0.0341134	6.66738	0.853466	0	2	899.001	478	408	370	618.003	903	637	546	606	825	566.002	592
CCDC58	NC_029516.1:69173191-69184622	-0.36172	0.812661	0.70088	2.21539	0.402488	0	2	24	47	12	30	21	39	25	34	19	30	18	18
LOC107318353	NC_029524.1:19960490-20076637	1.20532	0.721498	1.16712	-1.57679	0.279994	0	2	0	0	0	0	0	0	0	0	0	0	0	1.00009
RSRC1	NC_029524.1:19960490-20076637	-0.0676382	0.975948	0.0388575	2.96997	0.843731	0	2	54.9993	47	28	39.9999	75.9966	34	52	39.9997	40	58.9997	40.9985	45.9996
SHOX2	NC_029524.1:20077706-20082019	NA	NA	NA	NA	NA	NA	NA	0	0	0	0	0	0	0	0	0	0	0	0
LOC107318437	NC_029524.1:20098222-20107773	NA	NA	NA	NA	NA	NA	NA	0	0	0	0	0	0	0	0	0	0	0	0
PQLC2L	NC_029524.1:20150038-20162751	-0.544691	0.915289	0.27335	1.48282	0.601093	0	2	18	93	4	0	3	1	2	0	41	12	15	1
VEPH1	NC_029524.1:20169303-20218559	-0.230551	0.940061	0.152567	1.38297	0.696094	0	2	20	12	44	9.99995	4.99988	2.99994	14	8.99995	10	5.99988	24.9999	13.9998
PTX3	NC_029524.1:20169303-20218559	0.561706	0.83553	0.579232	2.76763	0.446614	0	2	35	0	34	35	43.0001	36.0001	19	93	0	119	31.0001	50.0002
CCNL1	NC_029524.1:20227931-20292515	-0.00608647	0.998899	0.000574771	5.49407	0.980873	0	2	294	337	362	153	249	250	243	270	415	282	217	235
LEKR1	NC_029524.1:20227931-20292515	-0.787745	0.4708	3.48823	3.14362	0.0618067	0	2	96.9996	76	73.9997	11	61.9995	78	46	40	50	54	25	20
TIPARP	NC_029524.1:20298845-20330105	0.180526	0.874779	0.414645	5.23436	0.519621	0	2	250	250	264	124	168	222	208	172	384	355	207	161
FAM162A	NC_029516.1:69173191-69184622	-0.152588	0.953057	0.105554	2.61307	0.745264	0	2	33	79	27	51	25	12	39	38	15	74	36	12
SSR3	NC_029524.1:20330141-20334433	-0.408591	0.621618	1.97274	8.20064	0.160157	0	2	2023	1833	2811	979	1521	2807	1288	1254	1850	2014	1500	1624
KCNAB1	NC_029524.1:20335969-20369786	-0.658954	0.938299	0.165749	-0.997973	0.683918	0	2	2	0	0	6	0	0	4	1	0	0	0	0
GMPS	NC_029524.1:20377716-20398565	-0.2832	0.659029	1.76986	5.64397	0.183399	0	2	370	397	311	388	294	230	282	329	204	324	259	306
SLC33A1	NC_029524.1:20399166-20408546	-0.0875237	0.936243	0.176417	6.34934	0.67447	0	2	574	476	614	512	417	441	556	520	438	615	446	406
C9H3orf33	NC_029524.1:20409242-20413144	-0.920083	0.510705	3.10984	1.7706	0.0778207	0	2	14	23	47	9	19	33	14	5	19	11	20	10
PLCH1	NC_029524.1:20414012-20474304	0.311562	0.899837	0.335114	3.67642	0.562663	0	2	75	52	106	46	112	23	36	36	260	34	24	100
LOC107318351	NC_029524.1:20481686-20495885	-1.66399	0.539214	2.73139	-0.557268	0.0983937	0	2	3	10	3	4	1	0	1	2	0	0	3	0
MME	NC_029524.1:20500332-20541915	-0.51415	0.721498	1.16373	4.99118	0.280694	0	2	203	44.9999	417	58	395	216	153	276	61.9996	82.9999	120	289.999
LOC107318420	NC_029524.1:20500332-20541915	-0.0113	0.998899	0.000162958	0.0241132	0.989815	0	2	4.00005	9.00014	9.00034	0	5.00012	0	1.00025	2.00009	12.0004	2.00006	0	8.00055
GPR149	NC_029524.1:20599388-20620261	-3.75905	0.415855	4.12144	-1.12023	0.042343	0	2	11	0	0	0	0	0	0	0	0	0	0	0
LOC107317745	NC_029516.1:5703324-5908171	-2.26931	0.5234	2.89971	-1.46974	0.0885954	0	2	0	3	0	0	0	0	0	0	0	0	0	0
KPNA1	NC_029516.1:69185622-69241737	-0.0640492	0.959427	0.085489	6.14471	0.769992	0	2	465	552	497	490	437	214	395	562	324	509	404	429
DHX36	NC_029524.1:20622498-20673148	0.0919583	0.934187	0.185805	5.75642	0.666432	0	2	322	410	411	286	305	186	293	328	355	380	349	387
ARHGEF26	NC_029524.1:20622498-20673148	0.194379	0.87365	0.420024	3.85645	0.516925	0	2	55	88	145	67	78	50	90	117	80	118	78	92
LOC107318413	NC_029524.1:20679401-20683173	NA	NA	NA	NA	NA	NA	NA	0	0	0	0	0	0	0	0	0	0	0	0
RAP2B	NC_029524.1:20739324-20742907	0.107208	0.971042	0.0538143	1.79114	0.816554	0	2	9	20	21	14	20	23	10	28	20	22	11	33
P2RY1	NC_029524.1:20765325-20768413	-1.34771	0.471394	3.46957	1.12393	0.0625077	0	2	14	34	7	21	9	13	3	5	24	3	1	1
MBNL1	NC_029524.1:20777343-20815339	-0.363863	0.541317	2.70668	5.59386	0.099929	0	2	330	331	424	268	342	270	205	368	231	306	200	287
SUCNR1	NC_029524.1:20830063-20835840	1.63369	0.715584	1.49446	-1.1199	0.221525	0	2	0	0	0	2	0	0	2	0	4	1	1	0
AADAC	NC_029524.1:20835937-20862432	1.01549	0.721498	1.237	-0.109759	0.26605	0	2	4	3	2	3	3	0	4	4	18	1	2	0
IGSF10	NC_029524.1:20863840-20879842	-1.3247	0.401285	4.26662	1.96954	0.0388682	0	2	13	34	112	11	21	4	26	12	8	9	5	16
MED12L	NC_029524.1:20882638-20978447	0.352461	0.806957	0.726607	3.14288	0.393985	0	2	42.9999	88	38.9995	63	30.9997	14	42.9995	46.9999	101	37.9999	58.9998	62.9997
FBXO40	NC_029516.1:69185622-69241737	-0.716225	0.640791	1.87074	1.75641	0.17139	0	2	16	18	41	8	46	11	17	9	5	25	20	13
P2RY12	NC_029524.1:20882638-20978447	0.244437	0.972179	0.0497734	-0.889128	0.823458	0	2	1.32136	0	1.00012	4.77638	0	0	4.45439	1.00001	1.47743	2.24159	1.00008	0
P2RY13	NC_029524.1:20882638-20978447	-0.195777	0.974335	0.0444735	-0.264888	0.832975	0	2	2.67868	5	1.00012	7.22362	4.00008	0	4.54587	1.00001	4.52258	6.75847	0	0
GPR87	NC_029524.1:20882638-20978447	NA	NA	NA	NA	NA	NA	NA	0	0	0	0	0	0	0	0	0	0	0	0
LOC107318401	NC_029524.1:20882638-20978447	NA	NA	NA	NA	NA	NA	NA	0	0	0	0	0	0	0	0	0	0	0	0
P2RY14	NC_029524.1:20882638-20978447	-1.75282	0.611518	2.24146	-0.398427	0.134354	0	2	0	17	2.00012	1.99998	5.00016	0	4.00013	2.00001	0	1.00003	0	0
GPR171	NC_029524.1:20882638-20978447	-1.29421	0.611518	2.12474	-0.00895841	0.144937	0	2	3.00002	13	2.00012	4	14.0001	0	3.00013	1.00001	6	3.00003	0	1.00013
CLRN1	NC_029524.1:20882638-20978447	1.47546	0.721498	1.37847	-1.18303	0.240361	0	2	0	2	0	0	0	0	0	0	1	2.00003	1.00008	3.00013
LOC107318399	NC_029524.1:20979474-20986037	-0.0376069	0.998899	0.000537758	-1.30891	0.981499	0	2	0	0	0	0	3	0	0	0	1	0	0	2
SIAH2	NC_029524.1:20990381-20995159	-0.336393	0.700021	1.56887	4.37921	0.210372	0	2	173	177	104	86	123	166	97	113	109	112	99	153
ERICH6	NC_029524.1:20996674-21003531	-0.108703	0.948922	0.13179	5.35264	0.716583	0	2	147	342	255	224	273	260	223	165	422	240	190	199
TAPBPL	NC_029516.1:69244230-69249664	-0.620255	0.611518	2.15125	3.60756	0.142454	0	2	57	220	102	54	45	60	62	45	59	131	21	44
LOC107318386	NC_029524.1:21003533-21008729	0.878258	0.611518	2.18956	0.365386	0.138949	0	2	5	2	3	6	3	5	3	10	5	9	8	13
LOC107318387	NC_029524.1:21008847-21014889	-0.301717	0.673672	1.69269	7.21302	0.193247	0	2	1161	1554	1101	582	723	918	664	866	739	971	868	925
EIF2A	NC_029524.1:21015159-21026316	-0.219152	0.765724	0.935446	5.87564	0.333452	0	2	519	458	342	263	293	417	366	350	225	368	302	438
SERP1	NC_029524.1:21026375-21028399	-0.437599	0.611449	2.30844	6.22808	0.128673	0	2	551	494	336	332	381	904	444	385	265	533	397	394
TSC22D2	NC_029524.1:21029830-21052256	-0.257069	0.721498	1.27588	4.62934	0.258666	0	2	184	207	151	156	154	122	105	147	113	166	154	162
LOC107318389	NC_029524.1:21057613-21080841	-1.55297	0.704443	1.546	-1.01107	0.213728	0	2	1	0	4	0	5	0	0	0	1	1	0	1
PFN2	NC_029524.1:21115400-21120517	-0.33531	0.653816	1.7955	7.65504	0.180257	0	2	1331	1837	900	1039	1323	1617	895	874	1040	1491	1196	1269
RNF13	NC_029524.1:21123535-21143700	-0.0200613	0.992583	0.00870684	7.76158	0.925657	0	2	1566	1356	1806	1121	1235	942	1348	1388	1153	1619	1345	1303
COMMD2	NC_029524.1:21143774-21146793	-0.141735	0.913381	0.281353	3.94077	0.595816	0	2	89	108	104	79	121	73	88	78	89	130	84	74
LOC107318405	NC_029524.1:21146806-21154273	0.128705	0.980634	0.0283037	0.122947	0.866397	0	2	5	1	7	5	9	0	7	3	9	8	1	2
SCNN1A	NC_029516.1:69260070-69268224	-0.507115	0.62219	1.96963	9.69825	0.160487	0	2	6577	4219	9532	6986	4315	3887	5875	4553	1092	6014	4534	4324
WWTR1	NC_029524.1:21154459-21193437	-0.147931	0.927021	0.227507	3.90873	0.633378	0	2	128	45	131	82	117	63	69	98	51	113	89	115
TM4SF4	NC_029524.1:21196637-21201865	1.14846	0.721498	1.12748	-1.57962	0.288314	0	2	0	0	0	0	0	0	0	0	0	1	0	0
LOC107318381	NC_029524.1:21206993-21231496	-0.851872	0.611518	2.26439	1.26226	0.132379	0	2	9	11	25	9	26	16	12	12	1	14	14	4
CP	NC_029524.1:21233754-21271614	-0.354581	0.7735	0.895534	2.9351	0.343982	0	2	40.0002	30	82	44	59	41	53.0002	59	27	45	26.0002	34.0003
HPS3	NC_029524.1:21233754-21271614	0.0776071	0.961618	0.0823622	4.87275	0.774121	0	2	184	164	217	220	190	62	131	207	207	205	191	182
LOC107318417	NC_029524.1:21273002-21280244	-3.35642	0.285911	5.58394	-1.26808	0.0181259	0	2	1	0	4	0	2	0	0	0	0	0	0	0
GYG1	NC_029524.1:21281313-21298932	-0.0993343	0.936112	0.180394	5.50666	0.671035	0	2	296	310	292	237	292	264	287	250	359	290	178	264
LOC107306892	NW_015439680.1:342-1769	-0.106839	0.976822	0.0345118	2.103	0.852622	0	2	16	52	13	13	12	41	17	5	55	25	26	12
LOC107318439	NC_029525.1:10963-15411	0.128316	0.936901	0.172597	4.11923	0.677814	0	2	147	109	116	84	135	24	106	141	101	112	102	111
LOC107318438	NC_029525.1:18494-21026	0.243518	0.936673	0.173553	1.35342	0.676973	0	2	3	7	7	12	23	18	7	21	5	13	22	25
VAMP1	NC_029516.1:69270894-69275518	0.11991	0.963823	0.0744933	3.2414	0.784903	0	2	29	90	105	31	28	40	86	44	39	131	25	44
LOC107318440	NC_029525.1:45880-49483	-0.23412	0.930453	0.206442	2.55759	0.64957	0	2	44	34	48	57	41	0	32	34	21	39	25	44
LOC107318441	NC_029525.1:55302-59243	-1.16926	0.721498	1.17731	-1.57944	0.277904	0	2	1	0	0	0	0	0	0	0	0	0	0	0
LOC107318443	NC_029525.1:89649-95595	NA	NA	NA	NA	NA	NA	NA	0	0	0	0	0	0	0	0	0	0	0	0
LOC107318444	NC_029525.1:103447-107721	NA	NA	NA	NA	NA	NA	NA	0	0	0	0	0	0	0	0	0	0	0	0
LOC107318445	NC_029525.1:113204-114832	1.27844	0.125852	8.25502	3.07386	0.00406394	0	2	28	47	30	18	28	23	43	31	172	75	48	50
LOC107318446	NC_029525.1:143111-151226	-1.22437	0.721498	1.21696	-1.57673	0.269958	0	2	0	0	1	0	0	0	0	0	0	0	0	0
TRNAQ-CUG	NC_029525.1:158220-158292	NA	NA	NA	NA	NA	NA	NA	0	0	0	0	0	0	0	0	0	0	0	0
LOC107318674	NC_029525.1:220158-223606	-1.9304	0.716048	1.48891	-1.30599	0.222386	0	2	0	2	0	0	0	3	0	0	0	1	0	0
LOC107318456	NC_029525.1:225002-227697	NA	NA	NA	NA	NA	NA	NA	0	0	0	0	0	0	0	0	0	0	0	0
MRPL51	NC_029516.1:69276326-69276992	-0.437367	0.794191	0.802757	2.00468	0.37027	0	2	19	39	7	26	17	41	18	19	10	38	15	22
LOC107318666	NC_029525.1:228655-244408	NA	NA	NA	NA	NA	NA	NA	0	0	0	0	0	0	0	0	0	0	0	0
LOC107318673	NC_029525.1:269138-270696	NA	NA	NA	NA	NA	NA	NA	0	0	0	0	0	0	0	0	0	0	0	0
LOC107318615	NC_029525.1:275952-289159	NA	NA	NA	NA	NA	NA	NA	0	0	0	0	0	0	0	0	0	0	0	0
TRNAI-AAU	NC_029525.1:275952-289159	NA	NA	NA	NA	NA	NA	NA	0	0	0	0	0	0	0	0	0	0	0	0
TRNAM-CAU	NC_029525.1:275952-289159	NA	NA	NA	NA	NA	NA	NA	0	0	0	0	0	0	0	0	0	0	0	0
LOC107318614	NC_029525.1:275952-289159	-1.43391	0.298478	5.40636	1.16342	0.0200635	0	2	15	16	14	6	9	38	6	1	7	8	12	5
SHF	NC_029525.1:292134-307788	-0.252162	0.849861	0.520304	2.72756	0.470712	0	2	54	67	50	25	41	21	25	46	33	44	35	36
TRNAH-GUG	NC_029525.1:314312-314384	NA	NA	NA	NA	NA	NA	NA	0	0	0	0	0	0	0	0	0	0	0	0
LOC107318638	NC_029525.1:315156-322830	0.592651	0.93625	0.175571	-1.47453	0.675208	0	2	1	0	0	0	0	0	0	0	0	2	0	0
NCAPD2	NC_029516.1:69277082-69299265	0.297767	0.721498	1.13267	3.91447	0.287207	0	2	101	110	106	67	72	39	78	108	88	98	104	140
ALPK3	NC_029525.1:323121-352243	-1.40158	0.828941	0.609748	-1.08949	0.434883	0	2	0	0	0	0	8	0	0	0	0	2	0	1
LOC107318636	NC_029525.1:356918-381230	-0.340903	0.640773	1.87185	4.4819	0.171263	0	2	198	165	134	159	145	103	89	100	85	201	135	139
LOC107318448	NC_029525.1:390079-392035	-0.304242	0.899512	0.336783	0.817129	0.561692	0	2	8	13	3	8	13	12	7	10	6	9	7	10
ZNF592	NC_029525.1:392094-424013	-0.0358977	0.980477	0.0287933	5.73356	0.865257	0	2	355	366	371	317	344	210	307	345	364	297	323	319
SEC11A	NC_029525.1:424272-433370	-0.252761	0.806919	0.727187	4.59994	0.393796	0	2	140	138	137	104	133	257	123	157	149	115	135	138
NMB	NC_029525.1:441488-445117	0.15745	0.982732	0.0242114	-0.400815	0.876348	0	2	0	1	10	3	0	1	1	1	6	1	1	7
LOC107318483	NC_029525.1:449859-455277	-3.2181	0.223538	6.47329	-0.342736	0.0109508	0	2	0	2	4	0	3	20	0	1	1	0	1	0
DUOXA2	NC_029525.1:456353-486062	NA	NA	NA	NA	NA	NA	NA	0	0	0	0	0	0	0	0	0	0	0	0
DUOX2	NC_029525.1:456353-486062	0.990369	0.897723	0.340995	-1.25668	0.559256	0	2	0	0	0	2	0	0	4	0	0	0	0	1
SORD	NC_029525.1:486453-499809	-0.459957	0.68264	1.65585	2.88954	0.198165	0	2	64	37	40	39	57	58	28	45	21	40	36	58
LOC107318972	NC_029516.1:69302185-69303824	1.84104	0.611518	2.0775	-1.52118	0.149485	0	2	0	0	0	0	0	0	0	2	0	0	0	0
RBPMS2	NC_029525.1:513747-534410	2.12047	0.579526	2.48564	-0.934885	0.11489	0	2	0	0	0	0	0	2	0	7	2	3	1	0
OAZ2	NC_029525.1:552482-562004	-0.248278	0.806236	0.73147	4.05982	0.392407	0	2	157	158	87	67	84	104	48	97	98	141	92	96
ZNF609	NC_029525.1:562891-598917	-0.0815037	0.944889	0.141236	5.90049	0.707055	0	2	563	491	345	320	355	212	268	314	299	505	397	424
LOC107318493	NC_029525.1:562891-598917	0.13698	0.980546	0.0284889	-0.39221	0.865965	0	2	5	5	2	2	2	0	4	5	3	0	4	1
TRIP4	NC_029525.1:598931-625967	0.273663	0.721498	1.38221	4.43899	0.239726	0	2	143	137	135	81	100	112	131	172	128	169	142	145
CSNK1G1	NC_029525.1:628951-711403	-0.0721443	0.953057	0.103345	6.22186	0.747851	0	2	501	643	464	356	413	410	388	376	619	545	383	405
PPIB	NC_029525.1:712476-713815	-0.414481	0.69197	1.60624	7.94589	0.205021	0	2	1658	1608	1179	948	988	3336	1288	1300	1301	1475	1179	1422
SNX22	NC_029525.1:713933-715756	0.181047	0.953057	0.102951	0.644391	0.748317	0	2	4	8	8	8	10	4	3	4	9	18	7	10
SNX1	NC_029525.1:715861-726515	-0.167726	0.818676	0.674937	6.00063	0.411336	0	2	456	482	362	318	441	389	376	376	270	494	350	423
PATL2	NC_029525.1:727466-733425	-0.643272	0.721498	1.17418	1.52352	0.278544	0	2	15	10	23	7	8	44	7	21	4	28	10	9
GAPDH	NC_029516.1:69305340-69309168	-0.426105	0.611518	2.12629	8.69492	0.14479	0	2	2705	3239	2024	1952	2490	4317	2271	1777	2031	3228	1954	2186
B2M	NC_029525.1:733599-736258	-2.0866	0.00872844	16.1008	8.58675	6.00581e-05	1	3	1381	3386	2137	726	5065	8203	470	1235	868	2105	689	368
C10H15orf43	NC_029525.1:736364-739370	1.21854	0.721498	1.17625	-1.57615	0.278121	0	2	0	0	0	0	0	0	0	0	0	0	1	0
RPS17	NC_029525.1:739624-740822	-0.622018	0.350565	4.77821	6.74468	0.028822	0	2	801	919	475	530	636	1211	358	795	379	685	535	479
CPEB1	NC_029525.1:742298-766715	-0.524384	0.391673	4.35282	4.55674	0.0369477	0	2	202	212	157	186	181	76	122	97	99	147	124	133
AP3B2	NC_029525.1:767528-778098	-0.224558	0.829138	0.609269	4.49475	0.435063	0	2	243	108	116	111	135	159	180	132	91	88	128	147
LOC107318667	NC_029525.1:789153-794100	-0.152454	0.936673	0.173662	3.61547	0.676877	0	2	139	38	112	77	69	35	101	96	51	41	63	70
NR2E3	NC_029525.1:795687-799793	NA	NA	NA	NA	NA	NA	NA	0	0	0	0	0	0	0	0	0	0	0	0
MYO9A	NC_029525.1:800215-956382	-0.284968	0.82859	0.612144	7.74844	0.433982	0	2	1822	940	2700	1397	1641	333	1191	1294	421	1110	1835	1519
SENP8	NC_029525.1:956417-959385	0.0691784	0.966604	0.0654962	4.05135	0.798011	0	2	130	123	103	82	55	90	90	98	74	155	118	103
GRAMD2	NC_029525.1:961164-967893	-0.293046	0.788108	0.834545	3.31996	0.360962	0	2	84	100	49	68	45	47	32	54	50	84	57	56
IFFO1	NC_029516.1:69309512-69325060	0.262913	0.840707	0.559222	2.81882	0.454574	0	2	43	43	33	32	28	42	52	33	41	70	54	29
PKM	NC_029525.1:968352-985464	-0.387635	0.527765	2.81118	7.32548	0.0936095	0	2	1283	1073	1111	801	982	1280	914	953	536	1176	813	916
PARP6	NC_029525.1:986572-994201	0.29802	0.721498	1.45326	4.21701	0.228005	0	2	134	119	109	78	76	87	121	122	134	139	117	126
CELF6	NC_029525.1:994922-1005158	-0.276444	0.879079	0.399047	1.5106	0.527582	0	2	18	17	22	20	12	12	21	10	9	14	18	14
HEXA	NC_029525.1:1006758-1015375	-0.716575	0.251746	6.07898	4.39898	0.0136799	0	2	197	235	172	102	112	138	67	109	147	132	67	70
ARIH1	NC_029525.1:1021439-1067849	-0.125457	0.901905	0.326823	5.20943	0.567536	0	2	295	234	259	222	220	173	227	270	140	309	181	218
BBS4	NC_029525.1:1068691-1098010	-0.00716287	0.998899	0.000847369	6.355	0.976777	0	2	602	563	435	349	358	633	407	422	646	662	503	423
ADPGK	NC_029525.1:1101448-1110728	-0.0370841	0.986952	0.0187605	6.48014	0.891055	0	2	785	460	787	718	283	295	444	437	378	780	663	662
[truncated: 18,307 more rows]

## Sheet: 2
Result and raw count data for upregulated 148 genes.
gene_short_name	locus	logFC	FDR	LR	logCPM	PValue	estimatedDEG	direction	Ut_WT1	Ut_WT2	Ut_WT3	Ut_WT4	Ut_WT5	Ut_WT6	Ut_Mut1	Ut_Mut2	Ut_Mut3	Ut_Mut4	Ut_Mut5	Ut_Mut6
MARCO	NC_029522.1:18585612-18597060	5.51481	0.0091313	15.9807	-0.358024	6.39904e-05	1	1	0	0	0	0	0	0	3	2	11	18	0	1
SPARC	NC_029528.1:5140891-5156967	1.74117	0.0459713	11.5396	3.28188	0.000681296	1	1	12	21	54	21	12	33	98	106	195	50	32	43
XYLT1	NC_029529.1:7761909-7906945	1.59101	0.0284782	12.7114	1.99166	0.00036343	1	1	12	13	9	15	11	6	41	14	22	50	43	39
GJA4	NC_029538.1:3939605-3942493	4.94154	0.00463247	17.866	1.2657	2.37018e-05	1	1	0	0	1	3	0	0	2	8	113	9	7	2
NYX	NC_029516.1:100944417-100949192	4.43311	0.0352747	12.1629	-0.907868	0.000487506	1	1	0	0	0	0	0	0	1	3	4	6	0	2
PRELP	NC_029541.1:4840481-4849956	2.74381	0.0239069	13.2878	0.589722	0.000267132	1	1	0	0	0	4	4	2	11	18	17	18	5	9
LOX	NC_029547.1:66278002-66289446	2.9129	0.0436449	11.681	0.240997	0.000631419	1	1	2	0	2	0	3	0	10	7	14	1	16	8
COL4A1	NC_029516.1:125051527-125157544	1.73385	0.0448041	11.6022	3.4219	0.000658729	1	1	26	33	17	32	44	21	69	69	286	72	50	26
LOC107309017	NC_029517.1:18812786-18895795	2.21632	0.0461864	11.5235	0.765596	0.0006872	1	1	1	1	3	3	8	1	14	21	13	9	21	7
COL1A2	NC_029517.1:21486996-21522511	2.00121	0.0273509	12.8306	1.9777	0.000341002	1	1	6	5	19	8	8	6	21	27	87	41	13	24
LY86	NC_029517.1:64417424-64440470	3.44125	0.00029119	24.4604	1.50491	7.58519e-07	1	1	1	4	5	1	3	1	16	25	54	65	8	8
LOC107312792	NC_029519.1:11300013-11461303	2.03101	0.00234727	19.6323	2.95095	9.38688e-06	1	1	14	6	26	21	14	21	126	112	58	57	58	33
ALB	NC_029519.1:45319802-45356690	6.40486	0.000178478	25.6999	2.98197	3.98857e-07	1	1	3	1	0	0	1	1	1	5	366	14	130	1
ISM2	NC_029520.1:35589475-35603039	1.42167	0.0498351	11.2881	2.74466	0.000780058	1	1	46	24	29	8	17	9	53	56	57	100	24	67
PTN	NC_029516.1:54643882-54710900	2.6715	0.00826225	16.254	1.85378	5.53926e-05	1	1	0	7	3	2	13	6	10	64	52	15	24	47
PPP1R3C	NC_029521.1:17279938-17284043	2.77608	0.00751094	16.5548	1.3605	4.72636e-05	1	1	4	7	0	2	1	6	8	59	16	12	18	36
DPP10	NC_029522.1:17582622-17972418	1.18435	0.0165274	14.316	4.26022	0.000154544	1	1	106.001	55.0004	50	96	86.0002	30.0011	115	175	140	156	246	156
CFAP65	NC_029522.1:24393312-24409999	1.23343	0.0144837	14.6619	6.53352	0.000128619	1	1	309	285	515	240	418	242	521	621	1635	797	713	470
SLC4A3	NC_029522.1:24688790-24717228	1.11207	0.034853	12.2012	5.63685	0.000477579	1	1	219	240	228.999	150	199	120	339	212	851.999	500	318	268
TMEM163	NC_029522.1:27553205-27658577	2.69427	0.000866988	21.8775	1.1182	2.90627e-06	1	1	5	5	3	1	3	1	7	33	17	26	21	19
CRB1	NC_029523.1:2385786-2471239	3.82963	0.0144179	14.6906	0.751628	0.000126674	1	1	0	0	5	0	1	0	35	8	3.99996	1	31	15
F3	NC_029523.1:11727426-11733658	2.10859	0.0146927	14.6225	7.53164	0.000131339	1	1	291	1008	341	699	89	148	2442	354	3574	2819	1324	546
LOC107317574	NC_029523.1:16379807-16462831	8.82894	0.00029119	24.4906	2.27796	7.46751e-07	1	1	0	0	0	0	0	0	0	0	182	6	129	0
BSND	NC_029523.1:22581873-22583534	1.37978	0.00301163	19.0209	3.74517	1.29292e-05	1	1	36	37	45	35	60	46	123	74	131	112	122	144
LOC107317798	NC_029523.1:26658257-26697941	1.71566	0.0091313	15.9726	4.51248	6.42645e-05	1	1	95	31	40	80	75	56	109	65	179	131	348	461
LOC107318199	NC_029524.1:9826533-9938255	1.82953	2.17384e-05	30.7652	5.83317	2.91218e-08	1	1	165.652	194.178	109.998	203.753	201.374	43.3929	273.73	759.303	566.029	784.351	673.518	323.858
SMC4	NC_029524.1:19675484-19745752	1.70808	0.0200648	13.7603	2.19983	0.000207681	1	1	14.9996	5.99992	5.9998	6.99984	15	20.9992	30.999	46	47.9989	37.9991	48.0005	33.9994
CCDC33	NC_029525.1:1875799-1895830	1.34063	0.00031729	24.1808	6.28395	8.77006e-07	1	1	326	357	231	282	328	108	661	606	1070	688	540	561
CHRFAM7A	NC_029525.1:5670099-5707135	1.86946	0.000468144	23.275	5.1092	1.4041e-06	1	1	82	53	108	138	99	47	76	331	188	610	339	560
SLC12A1	NC_029525.1:8915070-8962219	3.19987	0.0481804	11.373	1.41653	0.000745204	1	1	3	4	2	1.00003	7	0	7	2	118	7	5.99998	7
LOC107318736	NC_029525.1:9264465-9452261	1.58068	0.0354141	12.1476	2.41925	0.000491516	1	1	34	6	15	10	20	9	24	54	73	54.9957	42	35.0007
LOC107318803	NC_029525.1:11834951-11854469	2.0377	1.44489e-05	31.9104	5.94799	1.61449e-08	1	1	133	206	120	145	233	51	461	836	767	1076	180	466
LOC107319361	NC_029516.1:70408814-70417593	3.12352	0.000635945	22.6122	1.47954	1.98219e-06	1	1	2	1	8	0	6	1	13	23	20	73	28	17
GINS2	NC_029526.1:15694966-15778215	2.21872	0.000468144	23.3056	3.71483	1.38195e-06	1	1	28	43.0007	5	45	30	13.0001	54	160	96.9998	325	97	100
LOC107319531	NC_029526.1:17796610-17799674	3.084	0.0352732	12.1709	-0.35368	0.000485411	1	1	1	0	1	1	0	0	3	4	11	4	4	5
C1H3orf30	NC_029516.1:72366324-72485033	3.62871	0.0481804	11.3788	-0.681901	0.000742852	1	1	0	0	1	0	0	0	1	2	4	9	2	4
LOC107319997	NC_029527.1:12068200-12093244	2.63563	0.011186	15.4468	1.69405	8.48622e-05	1	1	7.99999	1	0	4	7.99998	7	20	4.99999	31	78.9998	33.9999	25.9999
LOC107319873	NC_029516.1:74541054-74542620	6.21039	0.0031074	18.9352	3.00533	1.35231e-05	1	1	3	1	0	3	0	0	0	12	323	4	190	0
LOC107320226	NC_029528.1:6566756-6598253	2.2403	9.6018e-06	32.8952	3.71429	9.7261e-09	1	1	28	25	18	30	41	19	72	141	66	88	188	247
FOXI1	NC_029528.1:6612960-6616908	1.13727	0.022451	13.4456	4.89977	0.000245583	1	1	96	102	50	145	198	69	192	275	285	288	260	231
AP5Z1	NC_029529.1:4071692-4080802	1.00151	0.0407981	11.8525	4.19727	0.000575838	1	1	92	106	53	60	69	61	135	110	212	202	139	104
CDC45	NC_029530.1:519391-529617	2.8705	0.0133213	14.9356	0.741651	0.000111245	1	1	5	6	0	1	0	0	15	13	7	21	27	8
COMT	NC_029530.1:805612-838272	1.09846	0.0223101	13.4777	6.18935	0.000241417	1	1	408	249	420	121	394	146	861	760	386	548	757	412.999
SGSM1	NC_029530.1:6026066-6051857	1.83969	3.13183e-06	35.4787	6.00936	2.57855e-09	1	1	155	221	184	137	236	96	482	871	662	382	309	1048
CFAP73	NC_029530.1:8794308-8796851	1.92257	0.00505278	17.5945	3.9249	2.7338e-05	1	1	54	26	24	26	32	58	70	115	378	90	88	107
LOC107321523	NC_029530.1:9532785-9536926	3.93966	9.6018e-06	32.8096	1.92428	1.01642e-08	1	1	0	9	2	0	2	2	40	46	11	106	28	27
LOC107321745	NC_029532.1:4099838-4114470	4.78573	0.031838	12.4312	-0.731292	0.000422213	1	1	0	0	0	0	0	0	2	3	0	14	2	1
ADAMTSL2	NC_029532.1:5508071-5527260	3.53506	1.28659e-08	47.5741	3.14493	5.29648e-12	1	1	5	7	9	6	7	13	124	22	40	139	124	150
ILDR2	NC_029516.1:82378578-82417118	3.03716	0.00970326	15.7904	2.46403	7.07601e-05	1	1	1	4	7	12	0	13	58	38	6	47	21	185
LOC107322042	NC_029533.1:469658-471180	4.26115	0.0445875	11.6302	-0.97802	0.000648878	1	1	0	0	0	0	0	0	0	3	1	2	4	4
CCDC57	NC_029533.1:4261833-4281156	1.10377	0.0266737	12.8863	3.79382	0.00033099	1	1	53	42	72	41	84	24	110	114	120	122	112	118
CADM2	NC_029516.1:83772486-84365366	5.03012	0.024145	13.2496	-0.611528	0.000272632	1	1	0	0	0	0	0	0	3	0	1	16	1	5
ATP2A3	NC_029534.1:2331250-2364156	1.40402	0.0448323	11.5936	6.55899	0.000661779	1	1	516	129	269	378	351	231	600	1953	388	1563	637	212
P2RX1	NC_029534.1:2364262-2375689	5.51708	2.04701e-05	31.0397	0.542629	2.52807e-08	1	1	0	0	0	0	0	1	8	27	3	30	13	6
MIS12	NC_029534.1:2442251-2443842	1.60968	0.0166665	14.2852	2.66378	0.000157096	1	1	14	20	18	14	8	30	61	78	34	71	70	31
SLC13A2	NC_029534.1:4446942-4463719	1.9247	0.0091313	15.9517	4.43072	6.49781e-05	1	1	86	117	56	19	35	28	258	33	254	491	171	83
WISP2	NC_029535.1:4693494-4698046	4.67825	0.00940493	15.8803	-0.802753	6.74784e-05	1	1	0	0	0	0	0	0	4	4	1	5	4	1
LOC107322960	NC_029535.1:4987493-5072837	2.99938	0.00813907	16.3058	1.32905	5.38983e-05	1	1	1	2.00005	0	1	13	0	25	42	14	25	30	12
LOC107323224	NC_029535.1:10466874-10478521	2.52416	0.0304521	12.552	1.2619	0.000395784	1	1	1	8	4	0	7	2	20	9	8	67	29	7
LOC107323223	NC_029535.1:10466874-10478521	3.64099	0.00288922	19.1531	1.81731	1.20639e-05	1	1	2	5	1	0	9	0	35	15	2	97	70	15
DISP3	NC_029536.1:4972530-5057849	1.97195	0.0223956	13.4603	2.49105	0.00024366	1	1	6	9	10	19	32	1	57	29	78	50	45	54
LOC107323934	NC_029538.1:1368823-1416938	1.41265	0.0313817	12.479	3.41356	0.000411558	1	1	69.0005	32.0003	26.0002	31.0002	26.0002	26	69.0001	32.0002	93.0001	86.0003	186	96.0001
FAM118B	NC_029539.1:321438-326646	1.12273	0.0473157	11.4353	5.84124	0.000720609	1	1	324	385	227	121	112	180	399	304	946	469	318	434
CLMP	NC_029539.1:2544212-2579161	2.29418	0.00844128	16.1968	1.55121	5.70894e-05	1	1	1	5	3	4	15	3	24	28	17	22	26	47
LOC107324632	NC_029541.1:748024-776063	1.99597	0.00393605	18.3359	3.58886	1.85183e-05	1	1	61	50	15	20	16	17	156	55	22	163	194	128
CDKN1A	NC_029541.1:1949473-1951647	1.5121	2.56356e-05	30.1434	4.03795	4.01256e-08	1	1	50	58	47	43	44	58	166	134	103	177	143	182
TSPAN2	NC_029541.1:3952460-3965661	1.02739	0.0445875	11.6262	4.72401	0.0006503	1	1	199	56	138	49	137	66	255	252	165	256	188	213
AMH	NC_029543.1:1217859-1222478	2.56026	0.00267177	19.3296	2.53314	1.09988e-05	1	1	8	8	3	4	3	27	73	69	85	35	54	27
GDF15	NC_029543.1:2990979-2994719	3.28375	0.00205403	19.9444	1.20909	7.97258e-06	1	1	0	5	4	2	1	1	20	2	42	35	17	19
RACGAP1	NC_029544.1:384140-391976	2.92495	0.00813907	16.3534	2.3561	5.25606e-05	1	1	7	8	13	5	6	2	71	47	0	136	70	11
CENPH	NC_029547.1:13187980-13193750	3.53219	0.0134567	14.877	-0.0581695	0.000114751	1	1	1	0	0	0	1	1	8	9	1	17	8	3
LOC107306000	NC_029547.1:18210758-18217046	3.36459	0.00813907	16.3101	1.91715	5.37763e-05	1	1	4	0	2	3	1	10	96	6	2	31	61	39
CDC20B	NC_029547.1:18223524-18255501	4.88451	7.93966e-11	59.568	4.41232	1.18143e-14	1	1	17.9998	6.00012	5.99984	0.99946	1	17	396	258.999	32.9997	519.996	254	121
LPL	NC_029547.1:48423823-48440884	1.12281	0.0242806	13.2197	4.79118	0.00027702	1	1	156	57	132	119	106	62	212	161	113	277	288	383
LOC107306607	NC_029547.1:60257338-60261469	7.8752	7.93966e-11	59.2328	3.71366	1.40079e-14	1	1	0	0	0	0	0	3	189	212	203	197	0	158
LOC107306977	NW_015439868.1:1476-7425	2.00543	0.037394	12.0226	1.14418	0.000525591	1	1	3	5	6	9	4	0	23	19	17	14	29	11
CHCHD5	NW_015439874.1:159795-182200	2.28272	7.76176e-06	33.4523	3.81465	7.30346e-09	1	1	15.9994	39	13.9996	9.9996	56	31.9996	130	162	144	181	93	155
LOC107307219	NW_015439900.1:45947-80357	3.30465	0.00426093	18.1378	2.9396	2.05479e-05	1	1	6	8	13	4	19	0	194	17.9999	85	14	160	8
LOC107307424	NW_015439965.1:13306-45352	2.21418	7.4806e-05	27.7121	3.70958	1.40778e-07	1	1	26	15	48	47	8	18	82	119	167	93	138	183
LOC107307570	NW_015440043.1:16216-19165	1.74768	0.0473157	11.4351	2.33936	0.000720699	1	1	4	21	15	19	19	1	50	65	37	62	44	20
FBXL12	NW_015440148.1:4167-10690	2.38271	0.0091313	15.9562	3.87736	6.48235e-05	1	1	20	71	8	9	68	0	197	93	138	126	181	164
LOC107307925	NW_015440944.1:12749-14850	2.00061	0.0112242	15.4257	1.84979	8.58122e-05	1	1	13	8	14	9	4	1	40	27	17	28	57	29
SLITRK6	NC_029516.1:134988926-135000902	3.6798	0.0166765	14.2524	3.49138	0.00015986	1	1	2	54	0	0	4	2	192	22	7	147	80	329
NEK5	NC_029516.1:152346456-152364950	1.19591	0.0105279	15.6059	5.22655	7.80117e-05	1	1	169	174	175	104	185	41	246	359	485	328	209	302
CKAP2	NC_029516.1:152375300-152383147	2.56039	0.0140095	14.7882	1.80559	0.000120289	1	1	13	14	2	3	0	3	50	23	4	47	53	31
CCNA1	NC_029516.1:154342907-154348273	2.22453	0.00191177	20.2013	3.23593	6.9707e-06	1	1	20	2	44	14	22	14	66	43	77	133	178	73
RFC3	NC_029516.1:155563524-155576706	2.77221	0.000711752	22.36	3.54309	2.26033e-06	1	1	29	11	18	15	32	3	202	96	6	75	137	231
LOC107308267	NC_029516.1:155938454-155974246	5.15756	0.00571924	17.2781	-0.561757	3.22893e-05	1	1	0	0	0	0	0	0	1	6	2	7	10	1
LOC107308333	NC_029516.1:160103043-160107930	2.21242	0.00031729	24.2206	4.25645	8.59083e-07	1	1	27	104	62	24	21	15	332	62	210	140	190	203
PDGFD	NC_029516.1:162799626-162855988	2.06248	0.012032	15.2238	1.72907	9.54939e-05	1	1	5	15	13	4	4	2	34	50	28	32	12	27
TMEM123	NC_029516.1:163323169-163338994	1.26065	0.0129106	15.0761	8.24039	0.000103261	1	1	2180	1694	491	1036	643	692	2093	2294	3806	3155	2422	2184
CEP126	NC_029516.1:163521719-163551864	1.37595	0.0178659	14.0634	6.00747	0.000176748	1	1	441	297	244	82	264	57	455	395	1068	538	479	464
CCKBR	NC_029516.1:174055488-174058337	3.90921	0.005966	17.1586	3.45363	3.43842e-05	1	1	17	0	12	16	4	0	299	12	7	12	292	107
CNGA4	NC_029516.1:174058459-174063436	2.38118	0.00604063	17.1157	3.70059	3.51695e-05	1	1	10	44	19	18	30	25	304	26	24	50	213	168
LOC107308616	NC_029516.1:174123263-174126732	2.00696	3.03199e-05	29.5859	7.35147	5.34931e-08	1	1	254	304	196	609	419	456	1722	1884	1297	3281	1296	624
OBSCN	NC_029517.1:1843875-1999805	1.77675	0.000604688	22.7457	9.00723	1.8492e-06	1	1	2775	1035	1165	1605	1865	332	3781	4112	6827	5379	6127	3494
ASB15	NC_029516.1:20006344-20023596	2.85946	0.0232681	13.3485	1.80028	0.000258626	1	1	23	0	0	4	3	0	21	54	10	32	53	43
LOC107308867	NC_029517.1:8472797-8490508	3.17522	0.013267	14.9787	1.36562	0.000108729	1	1	7	0	2	7	0	0	43	32	1	36	25	19
ANKRD7	NC_029516.1:21839800-21846274	1.25857	0.022115	13.5044	6.72503	0.000238005	1	1	477	313	700	288	458	103	670	793	1666	924	813	628
HACL1	NC_029517.1:31133730-31149641	1.09536	0.0148426	14.591	4.12478	0.000133552	1	1	111	51	90	63	63	30	177	142	117	188	140	121
DPH3	NC_029517.1:31397358-31415953	1.45375	0.024552	13.1797	3.38695	0.000283004	1	1	38	29	11	58	21	34.0001	88.0001	65	60	141	137	77
EFHB	NC_029517.1:32799371-32816351	2.23588	0.0203142	13.7264	2.69811	0.000211457	1	1	50	15	12	0	1	8	59	48	67	98	61	54
DOCK4	NC_029516.1:24380739-24615095	2.14128	0.00546463	17.4249	4.67543	2.98877e-05	1	1	89	85	76	67	16	20	132	89	671	236	284	72
TMC2	NC_029517.1:40664914-40691210	3.80692	0.000186651	25.5633	0.912436	4.28098e-07	1	1	0	0	5	0	2	0	16	10	22	17	29	15
LOC107309809	NC_029517.1:73976385-73983369	4.7587	0.0242806	13.2212	1.03626	0.0002768	1	1	1	1	0	0	2	0	1	1	89	28	1	0
PDE1C	NC_029517.1:78896009-79198781	1.23165	0.0107688	15.5333	4.59698	8.10633e-05	1	1	104	88	79	95	128	32	96	233	290	226	217	197
LOC107310113	NC_029517.1:95889444-95896704	4.9597	0.0481804	11.3839	-0.685932	0.000740816	1	1	0	0	0	0	0	0	1	0	10	4	7	0
FBXO43	NC_029517.1:116278088-116286687	4.8394	0.0284782	12.7172	-0.731209	0.000362304	1	1	0	0	0	0	0	0	11	2	0	5	2	1
KCNMB4	NC_029516.1:32481382-32490282	2.9762	0.00485085	17.746	2.33402	2.52452e-05	1	1	3	21	7	2	4	3	48	20	161	15	35	16
BUB1	NC_029518.1:4620922-4638604	3.34289	5.84407e-07	39.4091	3.43176	3.43688e-10	1	1	12	7	24	14	5	6	43	95	44	361	61	165
NRXN1	NC_029518.1:8252725-8858990	2.89232	0.0410612	11.8251	1.66522	0.000584381	1	1	1	12	3	0	9	0	12	2	10	42	73	54
ATF3	NC_029518.1:19267544-19274970	2.02817	0.00450848	17.9619	3.17189	2.25371e-05	1	1	10	16	8	13	17	50	77	86	58	71	89	146
LOC107311547	NC_029516.1:40613872-40645272	2.8815	0.0189742	13.9055	0.521755	0.000192234	1	1	0	3.46402	0	0	5	1	7	7	11	28	15	8
PLEKHG7	NC_029516.1:40613872-40645272	3.47075	2.90805e-05	29.8005	2.54945	4.78861e-08	1	1	1	11.536	3	7	10	0	27	29	132	105	47	40
CCR6	NC_029518.1:38124836-38149900	3.96778	0.0474945	11.4209	-1.08795	0.000726216	1	1	0	0	0	0	0	0	1	2	3	1	2	2
LOC107311483	NC_029518.1:38232463-38453362	2.00289	0.00294635	19.0891	3.25365	1.24757e-05	1	1	55	17	13	11	23	19.0001	71	99.0003	18	128	89	168
TAGAP	NC_029518.1:47141552-47198155	1.45669	0.0356716	12.1262	3.94697	0.000497187	1	1	114	18	67	59	13	31	109	105	195	107	165	139
FAM26E	NC_029518.1:58047256-58065905	2.89383	3.2054e-06	35.2991	5.66925	2.82763e-09	1	1	165	89	86	68	28	26	211	653	392	128	1352	586
COL9A1	NC_029518.1:75564777-75625226	7.16587	4.01055e-07	40.5804	1.88745	1.88687e-10	1	1	0	1	0	0	0	0	102	27	0	20	20	82
APOB	NC_029518.1:93258835-93294089	6.47936	0.00324403	18.7774	1.77698	1.46901e-05	1	1	2	0	0	0	0	0	4	0	155	3	51	0
KCNK3	NC_029518.1:96045754-96058377	4.30141	0.0131842	15.0147	0.126005	0.000106679	1	1	0	1	0	0	1	0	1	7	0	24	17	9
KIAA2022	NC_029519.1:11743928-11857124	1.73816	0.00813907	16.3176	3.44228	5.35639e-05	1	1	37	51	38	25	32	2	58	145	76	68	117	150
DCX	NC_029519.1:12492250-12570726	3.81042	0.0465895	11.4928	1.78873	0.000698678	1	1	8	1	5	0	2	0	142	3	4	4	58	0
LOC107313061	NC_029519.1:17839922-17852774	1.86077	0.0165274	14.3164	2.06844	0.000154513	1	1	26	7	10	11	5	4	19	22	54	41	41	51
PLK4	NC_029519.1:30305701-30319443	1.50581	0.012032	15.2231	2.98205	9.55261e-05	1	1	34	40	12	17	18	24	79	76	62	89	86	32
LOC107313309	NC_029519.1:35226731-35238937	2.53837	0.0342367	12.25	0.258944	0.00046526	1	1	4	0	2	3	0	0	12	12	6	12	9	6
GC	NC_029519.1:44961300-44967150	6.6274	0.0241441	13.2595	0.346811	0.000271203	1	1	0	0	0	0	0	0	0	0	58	0	8	0
CENPE	NC_029519.1:54888333-54925518	1.66183	0.0144179	14.683	2.55087	0.000127187	1	1	22	15	18	18	6	17	54	31	67	67	72	24
RASL11B	NC_029519.1:59515599-59518969	2.21	0.015761	14.4534	1.72729	0.000143669	1	1	4	17	3	6	6	3	19	17	72	27	21	24
DTHD1	NC_029519.1:63376370-63391810	3.32203	7.01572e-09	49.0655	3.10326	2.47555e-12	1	1	9	13	4	13	10	5	94	50	43	244	68	94
PROM1	NC_029519.1:69374185-69428749	1.72919	0.0430849	11.7189	2.57217	0.000618689	1	1	14	7	10	19	24	17	33	134	36	82	29	21
WDR54	NW_015439533.1:308694-313383	1.66698	0.0266737	12.894	2.33803	0.000329631	1	1	20	27	12	6	17	4	19	38	49	38	67	60
ZP1	NC_029520.1:226870-231187	3.19698	0.000965754	21.6371	2.62433	3.29415e-06	1	1	14	4	7	14	2	1	41	30	83	224	31	8
CASC5	NC_029520.1:920047-941783	1.89801	0.013267	14.9616	2.38141	0.000109724	1	1	24	11	17	13	12	1	52	55	13	69	70	38
CACNG2	NC_029516.1:47168008-47215275	2.48744	0.0134567	14.8871	0.945783	0.000114144	1	1	3	3	2	4	3	2	22	20	1	16	20	25
E2F8	NC_029520.1:1441094-1448456	2.10126	0.0301577	12.5871	1.51813	0.000388411	1	1	4	10	3	4	13	1	52	22	9	38	21	15
LOC107314371	NC_029520.1:5495011-5503245	1.37459	0.00502001	17.6487	4.83083	2.65703e-05	1	1	99	245	86	59	80	30	213	224	233	336	287	251
CD44	NC_029520.1:5850075-5902664	1.96655	0.00103137	21.4783	4.64121	3.57862e-06	1	1	29	122	65	62	52	37	82	136	505	388	145	213
BRSK2	NC_029520.1:9950467-10235781	2.70119	0.00446519	18.0028	1.75379	2.20581e-05	1	1	8	2	9	4	7	0	56	21	24	43	50	5
RGS6	NC_029520.1:23925946-24150883	1.83598	0.0282835	12.7416	2.72469	0.000357619	1	1	8.99999	14	25	16	27	8	36	61	58.9999	148	70	8.99999
CCDC77	NC_029516.1:52317837-52329511	1.11294	0.0180141	14.0212	4.34131	0.000180757	1	1	150	93	87	49	62	39	122	135	237	206	184	140
TXNDC16	NC_029520.1:52752397-52793499	1.26534	0.012032	15.2417	5.75248	9.45928e-05	1	1	490	146	109	162	90	184	470	392	508	706	315	485
PLAU	NC_029521.1:13032482-13136166	1.13313	0.0301577	12.5925	3.62029	0.000387298	1	1	76	42	55	48	27	30	107	138	59	90	99	131
LOC107315788	NC_029521.1:14088179-14122820	1.35684	0.0265516	12.9127	7.26265	0.000326352	1	1	282	1097	358	736	594	111	1734	939	1183	2082	1354	1081
LRRC18	NC_029521.1:15861210-15975161	2.72604	0.0134567	14.8826	1.6758	0.000114416	1	1	2	6	8	0	1	9	25	29	13	86	39	5
LOC107316090	NC_029521.1:18707842-18715520	1.56352	0.00505278	17.6094	4.16924	2.71237e-05	1	1	128	16	58	28	63	42	152	111	217	187	156	165
MKI67	NC_029521.1:29619935-29639985	2.41484	0.0232681	13.3576	2.32314	0.000257372	1	1	32	6	5	5	10	0	68	56	4	73	74	29
SPP2	NC_029522.1:3550813-3557453	4.32433	0.0473157	11.4538	-0.96399	0.000713462	1	1	0	0	0	0	0	0	3	4	4	0	1	2

## Sheet: 3
Result of differential expression analysis and count data for downregulated 113 genes (green indicates genes that were highly expressed in the wild-type uteri).
gene_short_name	locus	logFC	FDR	LR	logCPM	PValue	estimatedDEG	direction	Ut_WT1	Ut_WT2	Ut_WT3	Ut_WT4	Ut_WT5	Ut_WT6	Ut_Mut1	Ut_Mut2	Ut_Mut3	Ut_Mut4	Ut_Mut5	Ut_Mut6
LOC107319031	NC_029516.1:69165568-69169258	-1.566	0.0302569	12.5725	4.8531	0.000391468	1	3	343	250	176	259	260	256	178	186	15	95	45	31
ALAS1	NC_029527.1:1773601-1780249	-2.3586	0.00142675	20.8242	8.75259	5.0344e-06	1	3	7068	247	3521	4150	4589	5885	621	690	393	748	1305	1595
CNTN6	NC_029527.1:14912139-15046786	-6.49382	1.42847e-10	57.1444	6.81485	4.04968e-14	1	3	1927	566	3182	1805	713	158.999	43	22	0	8.99996	17	0
OXTR	NC_029527.1:16607311-16611053	-2.70956	0.000223985	25.1628	2.62422	5.269e-07	1	3	87	15	72	50	80	62	7	9	18	1	13	8
NTN1	NC_029533.1:1722553-1767318	-1.57208	0.0131842	15.009	5.40571	0.000106999	1	3	709	154	478	393	349	249	127	185	28	65	255	140
PIGA	NC_029516.1:109993015-110002867	-1.29754	0.00562713	17.3288	6.18734	3.14383e-05	1	3	567	1269	728	436	747	163	189	350	277	244	239	282
LOC107306102	NC_029547.1:24658299-24661115	-2.61616	0.0178659	14.0547	0.350683	0.000177566	1	3	9	7	9	8	10	16	1	1	1	5	2	0
LOC107307923	NW_015440943.1:4045-8881	-5.94034	0.00434948	18.0756	-0.157457	2.12307e-05	1	3	0	12	2	5	1	20	0	0	0	0	0	0
RNF17	NC_029516.1:160377319-160417378	-5.6893	0.00197451	20.0788	-0.267131	7.43169e-06	1	3	3	10	6	3	16	0	0	0	0	0	0	0
HEPHL1	NC_029516.1:166072997-166101626	-10.036	6.86504e-14	75.3031	4.62752	4.03731e-18	1	3	731	5	92	361	624	27	0	0	0	0	0	1
SOSTDC1	NC_029517.1:26059946-26064083	-4.51895	0.00359295	18.558	3.73741	1.64814e-05	1	3	767	38	13	185	0	16	6	5	0	21	4	7
LOC107307251	NW_015439908.1:34021-39916	-4.30585	0.00721886	16.7023	0.43233	4.37275e-05	1	3	1	24	13	0	21	13	1	0	1	0	1	0
TFRC	NC_029524.1:13010728-13024413	-1.28153	0.0140201	14.7739	6.75316	0.000121204	1	3	1747	464	1543	719	765	501	245	546	147	513	567	405
LOC107316751	NC_029522.1:17417448-17473895	-3.48801	0.000322454	24.1092	3.58432	9.10244e-07	1	3	486	102	186	49	49	4	13	6	2	17	6	29
LOC107316754	NC_029522.1:17417448-17473895	-5.32092	0.0172893	14.1388	-0.454562	0.000169802	1	3	19	1	10	1	1	0	0	0	0	0	0	0
RPL37A	NC_029522.1:23445709-23447361	-1.58992	0.004526	17.9323	5.47182	2.28909e-05	1	3	256	414	184	281	237	862	145	172	122	154	93	146
ASTN1	NC_029523.1:5052578-5091800	-3.681	1.46071e-06	37.4353	2.54591	9.44943e-10	1	3	95	137	51	61	38	12	3	0	11	7	5	3
LOC107317580	NC_029523.1:13999617-14011664	-4.73368	4.11187e-05	28.932	0.990108	7.49635e-08	1	3	14	5	12	11	25	44	0	0	2	2	0	0
RHBDD1	NC_029524.1:7759544-7783514	-1.21094	0.0232681	13.3535	4.9358	0.000257943	1	3	145	382	347	178	166	299	210	91	75	106	101	100
LOC107318107	NC_029524.1:11336517-11384063	-6.29181	0.0409467	11.838	0.118794	0.000580344	1	3	0	0	0	2	53	0	0	0	0	0	0	0
B2M	NC_029525.1:733599-736258	-2.0866	0.00872844	16.1008	8.58675	6.00581e-05	1	3	1381	3386	2137	726	5065	8203	470	1235	868	2105	689	368
UNC13C	NC_029525.1:7069517-7183759	-1.70836	0.00813907	16.2992	4.40973	5.40881e-05	1	3	73	498	285	89	88	159	56	85	24	62	67	81
ARSA	NC_029516.1:146616-153410	-1.08298	0.00643533	16.9576	4.97163	3.82245e-05	1	3	208	376	281	185	168	301	146	122	105	122	128	126
RBP5	NC_029516.1:69652622-69654186	-2.6754	0.00746876	16.5833	1.7655	4.65589e-05	1	3	31	9	14	27	31	70	3	8	0	6	11	4
CLSTN3	NC_029516.1:69654227-69667387	-1.41088	0.00224286	19.7476	5.60581	8.83744e-06	1	3	761	213	423	381	432	369	191	224	180	70	184	127
LOC107319744	NC_029527.1:14788646-14791839	-5.2232	0.0498351	11.2798	-0.545745	0.000783561	1	3	11	0	0	11	5	0	0	0	0	0	0	0
BHLHE40	NC_029527.1:15938905-15943391	-1.49414	0.0265516	12.9427	4.15328	0.000321163	1	3	222	52	122	164	149	203	52	117	13	65	41	66
LSAMP	NC_029516.1:72788159-73699631	-4.30361	0.0074567	16.6044	0.39769	4.60453e-05	1	3	15	12	37	6	0	3	0	2	0	1	0	0
MMP17	NC_029530.1:2242462-2278754	-2.94944	0.00200365	20.0211	1.96677	7.65921e-06	1	3	5	16	29	66	55	46	3	2	2	13	8	4
LOC107321546	NC_029531.1:157238-158667	-2.93962	0.00858299	16.1489	2.13296	5.85525e-05	1	3	14	26	12	12	24	145	4	7	8	11	1	5
TAPBP	NC_029531.1:164433-169753	-1.65128	0.0254069	13.0683	3.57215	0.000300329	1	3	39	96	50	66	97	239	29	28	45	47	31	31
LOC107321716	NC_029532.1:6589894-6626132	-4.31675	0.00415541	18.2089	0.387428	1.97947e-05	1	3	5.46807	11.8792	4.3791	10.4658	1.74377	32.4075	0	2.47995	0.544749	0	0.000776922	0
SLC16A3	NC_029533.1:4249909-4259352	-1.35303	0.015761	14.4633	5.73997	0.000142918	1	3	794	430	763	243	614	90	181	135	99	245	214	270
C18H17orf89	NC_029533.1:5097890-5129137	-5.51105	0.0335075	12.3152	0.869464	0.000449289	1	3	29	0	2	0	0	69	0	0	0	2	0	0
TAX1BP3	NC_029534.1:5403969-5407628	-1.51425	0.00197451	20.0957	5.00088	7.36638e-06	1	3	359	374	96	228	251	375	128	109	41	164	90	102
LOC107323241	NC_029535.1:11108960-11116736	-4.50108	0.011919	15.2978	-0.261567	9.18251e-05	1	3	7	4	16	3	0	7	0	0	0	1	0	0
LOC107323374	NC_029536.1:4745558-4771971	-2.86106	0.00986478	15.744	0.564412	7.25181e-05	1	3	15	16	5	12	24	4	1	1	4	3	0	1
AGTRAP	NC_029536.1:4899982-4907222	-1.1454	0.0265516	12.9195	3.681	0.000325176	1	3	117	139	158	51	110	68	51	48	24	72	52	52
LOC107323667	NC_029537.1:65940-67054	-3.12417	0.0074567	16.6175	3.59489	4.57264e-05	1	3	26	41	22	9	72	483	10	14	14	31	15	10
LOC107324058	NC_029516.1:98537925-98542416	-5.19402	0.0189742	13.8976	1.75806	0.000193045	1	3	0	7	0	13	2	161	1	0	1	4	0	0
GRIK3	NC_029538.1:3432136-3496821	-5.15777	0.021923	13.5513	0.730336	0.000232137	1	3	3	87	0	11	1	0	0	0	1	1	0	0
COL9A2	NC_029538.1:4290001-4300051	-4.77351	0.0166665	14.2767	-0.798479	0.000157805	1	3	2	2	1	1	4	8	0	0	0	0	0	0
RIMS3	NC_029538.1:4310412-4322512	-3.87885	0.0246807	13.1603	0.0940109	0.000285939	1	3	27	0	11	10	3	3	1	0	0	2	0	0
NRGN	NC_029539.1:227506-231320	-2.79013	0.00643533	16.97	1.18507	3.79751e-05	1	3	34	14	6	15	22	32	8	3	0	1	4	2
S100A11	NC_029540.1:875443-877586	-1.31164	0.0362768	12.087	6.07203	0.000507755	1	3	560	311	216	405	641	1116	253	182	112	413	270	257
RDM1	NC_029542.1:1152029-1156590	-1.476	0.021923	13.5414	2.32217	0.000233361	1	3	45	61	62	22	45	23	14	13	11	21	21	14
PRR29	NC_029542.1:1212263-1214356	-2.64971	0.00683095	16.8256	1.78338	4.09761e-05	1	3	31	36	15	24	8	73	3	6	1	16	5	3
LOC107325286	NC_029542.1:4194306-4198452	-2.82878	8.56925e-05	27.276	2.99358	1.76384e-07	1	3	187	66	37	53	41	110	23	1	9	20	7	11
LOC107325234	NC_029542.1:4238307-4242531	-5.65142	1.67598e-06	36.9976	1.50515	1.18277e-09	1	3	35	22	59	5	6	52	0	0	0	0	3	0
HSPB9	NC_029542.1:4450271-4451353	-4.98483	0.00390374	18.3756	4.81299	1.81366e-05	1	3	7	10	6	26	13	1502	13	12	3	12	6	19
NDUFA11	NC_029543.1:299503-301705	-1.45812	0.0430849	11.7172	3.71105	0.000619255	1	3	97	74	70	71	66	256	39	30	29	66	36	62
LRG1	NC_029543.1:1664679-1666413	-7.45732	0.00324403	18.7852	2.06123	1.46297e-05	1	3	0	0	6	233	0	13	0	0	0	1	0	0
LOC107325896	NC_029545.1:26385-30939	-2.07421	7.56389e-05	27.6312	3.71471	1.46794e-07	1	3	135	45	194	59	144	162	27	31	17	33	37	42
LOC107306099	NC_029547.1:24561681-24565886	-2.09822	0.0140769	14.7535	1.41383	0.000122523	1	3	33	14	43	24	19	9	11	7	2	5	5	3
LOC107306107	NC_029547.1:25046500-25109646	-1.5503	0.025017	13.1067	2.34731	0.000294248	1	3	48	40	38	53	43	35	15	14	21	5	22	12
LOC107306106	NC_029547.1:25918730-26605286	-3.14076	0.0465895	11.4954	2.86878	0.000697675	1	3	10	3	8.00004	13	22	323	20.0001	5	10	3	7	7.00003
LURAP1L	NC_029547.1:27711056-27733059	-1.9618	0.044774	11.6109	2.14524	0.000655654	1	3	27	15	39	9	43	90	10	13	11	17	9	4
LOC107307139	NC_029516.1:119396807-119423562	-4.6363	0.0275828	12.806	1.34693	0.000345516	1	3	2	5	15	0	132	1	3	0	0	3	0	0
RPL28	NW_015439883.1:169507-174582	-4.19315	0.000713968	22.2842	2.58681	2.35134e-06	1	3	3	1	73	113	156	28	6	8	1	4	1	2
LOC107307295	NW_015439918.1:11438-30002	-3.15269	0.00029119	24.4299	2.52491	7.70615e-07	1	3	23	186	74	45	44	3	4	7	9	10	5	6
INO80E	NW_015439918.1:31730-58897	-4.46543	0.000100056	26.922	2.13876	2.11832e-07	1	3	6	115	39	58	73	0	1	1	2	5	1	3
LOC107307298	NW_015439918.1:59537-78050	-4.9711	1.64681e-05	31.5567	2.13342	1.93697e-08	1	3	58	93	102	26	28	0	3	2	0	4	0	0
SLC35A2	NW_015439957.1:13709-27290	-1.68165	0.000713968	22.3167	3.78456	2.31186e-06	1	3	188	125	168	108	157	30	36	41	29	64	50	25
LOC107307402	NW_015439957.1:46665-50185	-3.54743	0.00324403	18.7893	2.81341	1.45983e-05	1	3	4	7	144	141	13	107	2	3	3	21	9	4
LOC107307490	NW_015439996.1:3609-29186	-1.3524	0.0249478	13.1264	3.29978	0.000291158	1	3	119	103	112	101	62	19	27	37	34	36	42	26
PET100	NW_015440023.1:20803-27192	-8.02001	0.000261713	24.7686	1.56979	6.46433e-07	1	3	2	200	1	2	6	0	0	0	0	0	0	0
LOC107307548	NW_015440030.1:5716-10456	-2.30573	0.0107465	15.5521	1.43271	8.02636e-05	1	3	27	25	22	31	38	4	1	5	4	6	11	3
LOC107307618	NW_015440078.1:19935-21401	-5.4656	2.85966e-06	35.8002	3.02616	2.18629e-09	1	3	146	3	54	189	5	133	2	1	5	1	3	0
ADAT3	NW_015440123.1:338-3316	-4.80655	0.0119755	15.2745	0.753574	9.29642e-05	1	3	0	1	55	1	25	14	0	2	0	1	0	0
LOC107307693	NW_015440145.1:511-15281	-5.31428	0.0244848	13.1944	0.886233	0.000280789	1	3	0	0	54	33	21	0	0	0	2	0	0	0
LOC107307808	NW_015440301.1:4058-12714	-6.34154	0.0265516	12.9142	0.131872	0.000326098	1	3	0	0	0	32	22	0	0	0	0	0	0	0
LOC107307902	NW_015440636.1:6-2776	-8.55572	0.000423536	23.5446	2.01413	1.22049e-06	1	3	3	0	0	151	99	0	0	0	0	0	0	0
LOC107307912	NW_015440800.1:7-1314	-5.6091	2.97802e-05	29.6864	1.08285	5.07896e-08	1	3	19	30	1	34	44	2	1	1	0	0	0	0
HTR2A	NC_029516.1:150643649-150672404	-4.86669	0.0277585	12.7853	2.69304	0.000349348	1	3	1	3	2	366	19	0	2	7	0	1	5	0
CTSC	NC_029516.1:168347520-168362386	-1.54183	2.17384e-05	30.7465	6.30985	2.94039e-08	1	3	1588	810	602	332	455	663	255	219	195	306	280	278
LOC107308721	NC_029517.1:35344-36498	-3.23688	0.00550486	17.3907	0.920046	3.04315e-05	1	3	12	59	16	9	5	8	3	3	0	4	1	0
ELP6	NC_029517.1:757386-772944	-1.40548	0.031838	12.4271	3.83269	0.000423158	1	3	170	64	187	120	53	136	44	88	43	24	59	27
PTPRN2	NC_029517.1:7841011-8251830	-2.5071	0.0165274	14.3312	4.1799	0.0001533	1	3	198	131	453	44	133	163	5	4	55	127	11	10
GPR37	NC_029516.1:20436865-20451473	-2.6126	0.016811	14.2112	3.14721	0.000163392	1	3	65	17	241	108	106	5	9	18	1	10	36	17
LOC107308986	NC_029517.1:14672513-14689623	-2.48788	0.013267	14.9566	1.24149	0.000110012	1	3	29	5	39	24	26	6	3	9	1	2	5	3
MALSU1	NC_029517.1:28530399-28534236	-1.62657	0.0473157	11.4397	2.38008	0.000718923	1	3	28	44	29	47	24	82	12	20	6	12	19	22
FOXP2	NC_029516.1:23306647-23635682	-2.0804	0.033298	12.3351	1.79019	0.000444522	1	3	37	4	23	22	42	50	7	4	12	4	11	6
LOC107309238	NC_029517.1:28812326-28842585	-5.70013	0.0257071	13.0296	0.598176	0.000306613	1	3	3	0	0	62	0	14	0	0	1	0	0	0
LOC107311052	NC_029516.1:967903-978331	-1.52892	0.0265516	12.9146	3.02821	0.000326033	1	3	66	56	174	55	38	42	27	11	26	41	24	24
SNTB1	NC_029517.1:123427430-123528308	-1.50235	0.031121	12.503	2.92201	0.000406309	1	3	63	31	33	62	105	82	16	20	29	28	16	34
PCSK2	NC_029518.1:75779-166629	-4.06795	1.42847e-10	57.0725	3.35383	4.2004e-14	1	3	172	36	158	150	46	112	8	7	11	8	7	0
VRK2	NC_029518.1:6536675-6606342	-1.12004	0.0257071	13.021	4.2537	0.000308018	1	3	128	127	223	180	162	107	124	77	46	73	72	52
CCDC88A	NC_029518.1:7398974-7468700	-2.14239	0.000147997	26.1128	3.80672	3.22036e-07	1	3	243	249	45	73	176	66	14	42	36	33	20	46
KCNK12	NC_029518.1:10195984-10264293	-3.13153	2.56356e-05	30.1155	2.4331	4.07057e-08	1	3	68	27	63	100	48	25	3	11	3	13	10	0
SYT14	NC_029518.1:20069666-20151215	-3.01624	0.0249478	13.1212	2.66807	0.000291967	1	3	6	140	4	85	157	1	5	7	14	10	10	3
ACTN2	NC_029518.1:33810781-33869661	-2.30676	0.0180141	14.0171	2.03756	0.000181158	1	3	8	80	45	56	24	17	5	1	17	12	6	6
EPHX2	NC_029518.1:95928883-95937511	-2.12547	0.00266145	19.3645	5.0271	1.07998e-05	1	3	300	388	480	189	418	175	93	30	22	271	51	19
LOC107312420	NC_029518.1:95939837-95950317	-2.88478	0.00942399	15.861	1.59173	6.81693e-05	1	3	10	49	45	31	28	12	4	0	4	16	0	1
LOC107312404	NC_029518.1:95951024-95960746	-1.8316	8.56925e-05	27.2778	4.41373	1.76223e-07	1	3	201	151	253	89	313	183	73	94	30	62	26	66
PKHD1	NC_029518.1:98141794-98333789	-4.78396	0.00153967	20.6466	2.57855	5.52341e-06	1	3	9	4	327	54	14	0	5	1	2	2	2	2
LOC107306807	NW_015439532.1:169-958	-2.65556	0.0339997	12.2756	0.945019	0.000458931	1	3	13	59	14	16	4	1	3	4	1	2	2	4
PLBD1	NC_029516.1:44578477-44612501	-1.98426	0.00485085	17.7351	3.49476	2.53897e-05	1	3	133	226	142	90	21	53	21	7	31	46	22	41
ATP1B4	NC_029519.1:15318341-15341612	-2.90223	0.0257071	13.0186	4.95467	0.000308413	1	3	510	161	450	12	329	497	12	227	13	6	9	12
MGST2	NC_029519.1:25740510-25953830	-1.25649	0.0498351	11.2753	4.08695	0.000785452	1	3	148	114	108	109	89	250	52	75	44	29	68	101
DMP1	NC_029519.1:40648503-40650785	-3.39272	0.00588649	17.2036	0.679612	3.35797e-05	1	3	3	6	9	9	41	15	1	1	0	1	2	3
LOC107313360	NC_029519.1:44944294-44959797	-2.83624	4.64325e-07	40.0641	4.53292	2.45761e-10	1	3	368	219	474	27	311	126	35	21	41	37	48	27
MSX1	NC_029519.1:71535008-71537516	-4.49933	0.0498351	11.2911	-0.879108	0.000778791	1	3	7	4	3	3	0	0	0	0	0	0	0	0
GIF	NC_029520.1:205586-217280	-1.82881	2.40678e-05	30.3872	7.41283	3.53856e-08	1	3	2192	1295	2496	2053	853	898	567	919	298	379	302	362
LOC107314518	NC_029520.1:8151636-8154507	-3.99233	0.0430849	11.7126	-0.102217	0.000620783	1	3	16	9	14	6	0	0	0	0	0	0	1	1
LOC107314843	NC_029520.1:22832005-22863683	-2.22833	0.0161698	14.3931	2.44392	0.000148346	1	3	130	33	7	15	58	70	18	16	4	11	7	12
SLC8A3	NC_029520.1:24769308-24872111	-3.32588	2.40678e-05	30.3998	1.86883	3.51563e-08	1	3	41	28	55	7	70	24	2	4	7	4	4	1
SMOC1	NC_029520.1:24876977-24997465	-2.82465	0.000238993	24.9901	5.29311	5.76258e-07	1	3	294	85	859	932	207	65	76	44	25	61	121	36
CHGA	NC_029520.1:40703171-40713428	-5.33016	0.00797012	16.4247	1.26442	5.06218e-05	1	3	2	26	124	1	3	0	0	0	2	1	0	0
LOC107315187	NC_029520.1:40848851-40858863	-5.57488	0.0192502	13.8596	0.396063	0.000196985	1	3	0	1	7	0	4	52	0	0	0	1	0	0
PRKG1	NC_029521.1:5375470-5691613	-2.0998	0.0318355	12.4438	2.66494	0.000419381	1	3	26	7	93	101	59	53	13	18	23	2	14	13
SFMBT2	NC_029516.1:3462597-3561004	-2.4008	0.049579	11.3128	1.64425	0.000769751	1	3	49	40	9	27	24	26	2	1	1	24	8	0
C6H10orf71	NC_029521.1:15981201-16094490	-3.61787	0.0200255	13.7747	0.190287	0.000206096	1	3	5	23	10	4	16	0	2	0	0	1.00002	0	0.999992
LOC107316441	NC_029522.1:5384889-5676343	-5.63804	0.016811	14.2029	-0.315793	0.000164116	1	3	0	1	18	13	3	0	0	0	0	0	0	0

## Sheet: 4
Result of differential gene expression analysis and count data for genes on chrmosome 6.
gene_short_name	locus	logFC	FDR	LR	logCPM	PValue	estimatedDEG	direction	Ut_WT1	Ut_WT2	Ut_WT3	Ut_WT4	Ut_WT5	Ut_WT6	Ut_Mut1	Ut_Mut2	Ut_Mut3	Ut_Mut4	Ut_Mut5	Ut_Mut6
LOC107315540	NC_029521.1:9500-146279	1.02173	0.674547	1.68678	1.25432	0.194025	0	2	3.00033	13	6	11	14	2.00007	1	1	9.00046	21	8.00016	67
FAM13C	NC_029521.1:9500-146279	-0.568869	0.873104	0.424414	0.742329	0.514743	0	2	0.998681	2	10	4	20	17.9999	0	0	9.99885	19.9999	4.99923	8
PHYHIPL	NC_029521.1:9500-146279	-0.0769435	0.971322	0.0522355	4.96106	0.819218	0	2	204.001	52	218	240	206	196	128	119	229.001	226	172.001	257
BICC1	NC_029521.1:199022-290601	0.0966085	0.952765	0.10881	4.43142	0.741503	0	2	182	94	158	152	135	42	90	147	142	148	168	135
LOC107315537	NC_029521.1:310640-318168	NA	NA	NA	NA	NA	NA	NA	0	0	0	0	0	0	0	0	0	0	0	0
CCSER2	NC_029521.1:367047-431749	0.207973	0.777099	0.878428	5.10257	0.348633	0	2	226	228	238	177	187	112	176	240	188	298	275	214
LOC107315543	NC_029521.1:680737-893179	-0.107166	0.968881	0.058358	3.4594	0.80911	0	2	95	115	41	100	57	9	38	65	24	74	103	91
LOC107315544	NC_029521.1:893236-895046	-0.392916	0.826856	0.617692	1.03672	0.431906	0	2	14	21	8	12	12	6	5	14	5	17	7	10
LOC107315542	NC_029521.1:902610-980396	0.49749	0.721498	1.29614	4.25683	0.254919	0	2	130	129	76	127	122	3	146	112	90	153	180	153
GRID1	NC_029521.1:980732-1269840	-1.37594	0.544213	2.68127	-0.317491	0.101535	0	2	2	7	5	5	7	0	0	3	0	2	3	2
LOC107315550	NC_029521.1:1465641-1466861	NA	NA	NA	NA	NA	NA	NA	0	0	0	0	0	0	0	0	0	0	0	0
WAPL	NC_029521.1:1526811-1582856	0.0753837	0.950604	0.123322	7.14558	0.725459	0	2	1106	1009	913	767	871	450	896	1011	650	1060	904	993
OPN4	NC_029521.1:1605744-1630417	NA	NA	NA	NA	NA	NA	NA	0	0	0	0	0	0	0	0	0	0	0	0
LOC107315549	NC_029521.1:1641146-1694275	2.32385	0.5234	2.90863	-1.46446	0.0881069	0	2	0	0	0	0	0	0	0	2	1	0	0	0
LDB3	NC_029521.1:1699051-1756339	1.65565	0.0866683	9.57401	1.93128	0.00197351	0	2	4	8	9	5	15	17	22	47	49	52	18	13
BMPR1A	NC_029521.1:1765101-1824727	-0.11973	0.921578	0.250434	5.80123	0.61677	0	2	512	354	512	325	327	138	296	378	307	335	340	350
MMRN2	NC_029521.1:1825717-1845038	1.04716	0.707359	1.53002	0.692532	0.21611	0	2	7	13	11	0	1	1	7	16	31	5	1	3
LOC107315560	NC_029521.1:1825717-1845038	0.148011	0.994068	0.00717175	-1.41426	0.932511	0	2	2	0	0	0	0	0	0	0	2	0	0	0
SNCG	NC_029521.1:1849488-1854788	0.0779422	0.992008	0.00967201	1.22373	0.921657	0	2	27	38	0	8	5	0	16	9	20	19	2	11
LOC107315553	NC_029521.1:1856677-1860640	-1.99959	0.574852	2.51432	-0.459072	0.112816	0	2	6	0	5	13	0	0	1	0	0	3	2	0
ADIRF	NC_029521.1:1862437-1864672	-1.6107	0.104317	8.98377	4.49826	0.00272388	0	2	206	292	281	206	36	202	31	27	22	55	245	35
GLUD1	NC_029521.1:1865595-1922676	-0.125756	0.907115	0.306472	6.73297	0.579853	0	2	749.001	751	742.001	741	498.001	543.001	545	517	808.001	677	719	526
FAM35A	NC_029521.1:1865595-1922676	0.759385	0.154266	7.63533	4.97415	0.00572359	0	2	192.999	150	135.999	57	223.999	97.9994	205	258	226.999	300	180	317
SYT15	NC_029521.1:1925429-1951313	0.505222	0.906785	0.309273	3.70163	0.578126	0	2	11	335.001	24	34	9.00014	3.00007	10	7.00001	379.001	76	32.0001	15.0001
GPRIN2	NC_029521.1:1925429-1951313	-0.310346	0.861671	0.467963	2.97439	0.493926	0	2	38	56.9991	44	12	79.9999	66.9999	38	43	77.9995	29	21.9999	36.9999
NCOA4	NC_029521.1:1954388-1962519	-0.44661	0.787448	0.836887	8.02197	0.360289	0	2	1194	7003	991	758	932	733	930	863	2936	1474	997	858
TIMM23	NC_029521.1:1965684-1975440	-0.290513	0.721498	1.20151	4.36756	0.27302	0	2	114	204	142	111	123	120	63	121	93	162	131	131
PARG	NC_029521.1:1977094-2019525	-0.410572	0.496493	3.24007	5.98513	0.0718577	0	2	572	599	392	367	519	232	238	337	228	480	391	405
OGDHL	NC_029521.1:2024211-2068702	-0.177088	0.942407	0.147617	3.61753	0.700823	0	2	111	115	62	49	144	4	70	65	102	75	44	62
CHAT	NC_029521.1:2075561-2108351	-1.71039	0.661561	1.75825	-0.715788	0.184843	0	2	2	12	0	1	0	2	0	0	0	4	1	0
SLC18A3	NC_029521.1:2109509-2111705	1.76286	0.618305	1.98979	-1.52613	0.158363	0	2	0	0	0	0	0	0	0	0	0	2	0	0
LOC107315552	NC_029521.1:2118339-2140453	NA	NA	NA	NA	NA	NA	NA	0	0	0	0	0	0	0	0	0	0	0	0
RGR	NC_029521.1:2118339-2140453	NA	NA	NA	NA	NA	NA	NA	0	0	0	0	0	0	0	0	0	0	0	0
LOC107315555	NC_029521.1:2145580-2150744	NA	NA	NA	NA	NA	NA	NA	0	0	0	0	0	0	0	0	0	0	0	0
LRIT1	NC_029521.1:2150799-2160753	-2.37126	0.517684	3.05129	-1.46229	0.0806733	0	2	0	0	0	0	3	0	0	0	0	0	0	0
LRIT2	NC_029521.1:2163180-2167734	NA	NA	NA	NA	NA	NA	NA	0	0	0	0	0	0	0	0	0	0	0	0
CDHR1	NC_029521.1:2168157-2197428	-3.59026	0.204219	6.76971	-1.21457	0.00927177	0	2	0	1	1	1	5	0	0	0	0	0	0	0
LOC107315573	NC_029521.1:2168157-2197428	NA	NA	NA	NA	NA	NA	NA	0	0	0	0	0	0	0	0	0	0	0	0
LOC107315577	NC_029521.1:2239694-2242948	0.246161	0.912965	0.284246	1.80674	0.593932	0	2	18	18	18	15	25	12	22	22	41	18	9	15
GHITM	NC_029521.1:2250729-2257929	-0.367067	0.691326	1.61162	8.24584	0.204265	0	2	2070	3588	2017	1534	1341	1976	1427	1420	2598	1435	1434	1476
LOC107315578	NC_029521.1:2471636-2484778	-1.20007	0.721498	1.19955	-1.57791	0.273411	0	2	0	1	0	0	0	0	0	0	0	0	0	0
LOC107315579	NC_029521.1:2487409-2493309	NA	NA	NA	NA	NA	NA	NA	0	0	0	0	0	0	0	0	0	0	0	0
LOC107315580	NC_029521.1:2517553-2535258	NA	NA	NA	NA	NA	NA	NA	0	0	0	0	0	0	0	0	0	0	0	0
NRG3	NC_029521.1:2566656-2938857	-1.59587	0.787617	0.836155	1.76328	0.360499	0	2	0	184	0	0	3	0	0	0	49	1	0	0
LOC107315583	NC_029521.1:2566656-2938857	-0.27593	0.984573	0.022416	-0.550902	0.880986	0	2	0	16	0	0	0	0	0	0	10	1	0	0
LOC107315581	NC_029521.1:2960793-2963057	NA	NA	NA	NA	NA	NA	NA	0	0	0	0	0	0	0	0	0	0	0	0
LOC107315584	NC_029521.1:3086395-3150085	NA	NA	NA	NA	NA	NA	NA	0	0	0	0	0	0	0	0	0	0	0	0
SH2D4B	NC_029521.1:3336919-3386393	-0.0497715	0.998899	0.000953927	-1.51591	0.975361	0	2	0	0	0	1	0	0	1	0	0	0	0	0
LOC107315585	NC_029521.1:3433032-3448418	0.240904	0.954057	0.101443	-0.441972	0.750105	0	2	3	3	4	3	0	1	4	2	1	2	2	6
TSPAN14	NC_029521.1:3449843-3490508	-0.0253256	0.99059	0.0139435	6.75332	0.906002	0	2	775	778.998	882	503	676.999	407	713.998	672	451.999	719.998	717.998	767
LOC107315592	NC_029521.1:3449843-3490508	-0.997155	0.805996	0.734488	-0.694443	0.391432	0	2	0	4.00177	5	0	6.00147	0	4.00166	0	1.00138	1.00186	1.00179	0
FAM213A	NC_029521.1:3492275-3502553	-0.843678	0.456124	3.71942	4.53871	0.0537832	0	2	140	137	49	130	101	425	108	70	128	73	122	106
EXOSC3	NC_029521.1:3509344-3512477	0.121975	0.963823	0.0756611	1.42352	0.783266	0	2	12	13	11	12	12	20	14	13	11	23	18	15
DYDC1	NC_029521.1:3512525-3530286	-0.0810289	0.965513	0.0680734	5.35963	0.794163	0	2	215	236	190	158	177	471	203	193	201	373	266	279
LOC107315591	NC_029521.1:3512525-3530286	-0.814329	0.817023	0.681869	0.356662	0.408944	0	2	3	2	24	8	4	4	6	0	16	0	2	0
MAT1A	NC_029521.1:3531812-3547486	0.275594	0.807913	0.723581	3.63858	0.394972	0	2	81	34	76	62	74	67	67	60	52	139	103	91
LOC107315598	NC_029521.1:3550222-3557764	-1.12804	0.611518	2.1024	3.26297	0.147068	0	2	47	422	13	9	13	9	20	6	84	35	38	28
LOC107315599	NC_029521.1:3569730-3572656	-0.529865	0.894092	0.352739	0.713114	0.552567	0	2	13	45	0	2	0	2	2	6	11	9	5	7
LOC107315597	NC_029521.1:3578013-3587290	-0.117507	0.987033	0.0185311	0.620837	0.891719	0	2	15	32	1	2	1	0	3	2	17	5	8	7
SFTPD	NC_029521.1:3593175-3620035	-0.674164	0.801072	0.76302	3.14717	0.382385	0	2	39	324	30	5	18	6	11	9	122	27	32	33
RASGEF1A	NC_029521.1:3704109-3837213	-0.0305174	0.992277	0.00898831	4.46518	0.924468	0	2	202	131	194	105	138	57	65	101	220	117	120	177
CSGALNACT2	NC_029521.1:3840888-3867603	0.68785	0.611518	2.07372	6.76335	0.149856	0	2	544	1565	500	299	201	126	400	247	1597	1482	778	517
RET	NC_029521.1:3882332-3956295	2.03498	0.14455	7.82448	2.04422	0.00515433	0	2	4	2	6	31	8	0	25	116	15	37	19	24
LOC107315601	NC_029521.1:4089791-4094081	NA	NA	NA	NA	NA	NA	NA	0	0	0	0	0	0	0	0	0	0	0	0
BMS1	NC_029521.1:4130531-4149054	0.165535	0.872301	0.429093	4.98762	0.512435	0	2	272	150	196	198	203	80	183	241	135	270	188	255
LOC107315604	NC_029521.1:4149295-4159815	2.40546	0.518714	3.02907	-1.45861	0.081785	0	2	0	0	0	0	0	0	0	0	3	0	0	0
TMEM254	NC_029521.1:4159890-4165059	-0.0351673	0.979739	0.0300527	6.21509	0.862371	0	2	573	558	414	403	401	391	410	379	466	478	489	527
LOC107315602	NC_029521.1:4167442-4198877	1.14212	0.724447	1.11411	-0.974659	0.29119	0	2	0	0	3	0	1	0	1	1	3	3	0	2
PLAC9	NC_029521.1:4201804-4209536	2.29232	0.525537	2.86152	-1.4669	0.0907216	0	2	0	0	0	0	0	0	0	1	1	1	0	0
ANXA11	NC_029521.1:4210494-4226002	-0.257992	0.739027	1.04441	5.49406	0.306798	0	2	368	258	339	400	296	129	260	294	163	360	263	221
ECD	NC_029521.1:4229380-4251677	0.230026	0.8692	0.440609	2.55746	0.506829	0	2	40	35	21	24	34	32	39	38	32	42	42	34
FAM149B1	NC_029521.1:4229380-4251677	-0.403474	0.721498	1.17834	3.66952	0.277695	0	2	98	141	100	101	66	24	60	88	64	55	103	30
PCDH15	NC_029521.1:4264801-4460050	0.84767	0.721498	1.31509	1.02045	0.251475	0	2	9	0	4	7	22	2	12	28	13	6	21	2
LOC107315647	NC_029521.1:4512066-5079595	-0.0450807	0.998899	0.000957485	-1.41035	0.975315	0	2	0	0	0	0	2	0	0	0	0	0	2	0
LOC107315651	NC_029521.1:4512066-5079595	NA	NA	NA	NA	NA	NA	NA	0	0	0	0	0	0	0	0	0	0	0	0
LOC107315652	NC_029521.1:4512066-5079595	NA	NA	NA	NA	NA	NA	NA	0	0	0	0	0	0	0	0	0	0	0	0
LOC107315653	NC_029521.1:4512066-5079595	NA	NA	NA	NA	NA	NA	NA	0	0	0	0	0	0	0	0	0	0	0	0
LOC107315648	NC_029521.1:4512066-5079595	NA	NA	NA	NA	NA	NA	NA	0	0	0	0	0	0	0	0	0	0	0	0
LOC107315649	NC_029521.1:5122004-5130413	NA	NA	NA	NA	NA	NA	NA	0	0	0	0	0	0	0	0	0	0	0	0
LOC107315642	NC_029521.1:5157708-5245479	NA	NA	NA	NA	NA	NA	NA	0	0	0	0	0	0	0	0	0	0	0	0
LOC107315643	NC_029521.1:5245543-5275612	-1.15264	0.821943	0.643905	-1.41784	0.4223	0	2	0	2	0	0	1	0	0	0	0	1	0	0
IPMK	NC_029521.1:5245543-5275612	0.419225	0.616113	2.03049	4.03716	0.154171	0	2	54	123	93	86	92	53	89	169	114	147	87	95
CISD1	NC_029521.1:5279678-5286996	0.414728	0.5234	2.92672	7.61341	0.0871242	0	2	1063	783	794	1347	1059	917	1110	1463	1098	1809	1607	1435
UBE2D1	NC_029521.1:5287091-5295623	0.106382	0.934311	0.184452	4.65182	0.667575	0	2	179	123	122	108	149	176	142	160	129	215	180	154
TFAM	NC_029521.1:5296048-5298912	0.0161828	0.996793	0.00368087	4.5012	0.951622	0	2	164	145	92	92	128	175	136	155	146	182	106	125
DNAJC9	NC_029521.1:5298990-5301989	-0.320006	0.737605	1.05167	3.37422	0.305123	0	2	105	47	55	50	80	69	55	65	40	67	56	57
DKK1	NC_029521.1:5372604-5374237	NA	NA	NA	NA	NA	NA	NA	0	0	0	0	0	0	0	0	0	0	0	0
PRKG1	NC_029521.1:5375470-5691613	-2.0998	0.0318355	12.4438	2.66494	0.000419381	1	3	26	7	93	101	59	53	13	18	23	2	14	13
LOC107315655	NC_029521.1:5691933-5704546	-1.97422	0.611518	2.2871	-1.51445	0.130453	0	2	0	0	0	2	0	0	0	0	0	0	0	0
A1CF	NC_029521.1:5707423-5730040	1.90615	0.611518	2.15058	-1.51728	0.142516	0	2	0	0	0	0	0	0	0	0	1	0	1	0
LOC107315615	NC_029521.1:5732493-5746201	0.215282	0.956789	0.0951712	0.755894	0.757703	0	2	9	5	19	2	13	0	20	9	10	6	5	4
SGMS1	NC_029521.1:5748102-5787897	0.00450832	0.998899	0.000342617	7.26027	0.985232	0	2	1082	658	1337	919	940	638	834	1340	815	768	935	1081
LOC107315621	NC_029521.1:5787956-5790966	-0.898431	0.82242	0.640596	-0.967714	0.423495	0	2	2	0	2	1	1	3	0	4	0	1	0	0
MINPP1	NC_029521.1:5792303-5802995	-0.340558	0.713214	1.50647	4.34305	0.219679	0	2	151	120	172	136	101	127	108	156	58	88	123	135
PAPSS2	NC_029521.1:5811997-5826988	-0.386131	0.908032	0.302988	0.751803	0.582015	0	2	2	6	3	23	4	14	10	3	2	14	9	8
ATAD1	NC_029521.1:5827287-5834991	-0.0883156	0.938497	0.165409	6.64353	0.684224	0	2	703	534	834	503	555	594	674	655	466	570	624	652
PTEN	NC_029521.1:5836033-5869830	-0.0510996	0.9709	0.0548951	6.53766	0.814754	0	2	667	577	577	632	656	340	436	629	422	829	496	682
RNLS	NC_029521.1:5893733-5932747	0.434892	0.83052	0.599275	0.967707	0.438855	0	2	6	6	5	11	6	14	7	10	5	12	13	25
LOC107315645	NC_029521.1:5893733-5932747	0.0358477	0.998899	0.00013351	-1.51786	0.990781	0	2	0	0	1	0	0	0	0	0	1	0	0	0
LOC107315613	NC_029521.1:5934093-5937856	NA	NA	NA	NA	NA	NA	NA	0	0	0	0	0	0	0	0	0	0	0	0
LOC107315628	NC_029521.1:5940890-5948071	NA	NA	NA	NA	NA	NA	NA	0	0	0	0	0	0	0	0	0	0	0	0
LOC107315633	NC_029521.1:5948084-5956028	2.66548	0.462811	3.60765	-1.41175	0.0575145	0	2	0	0	0	0	0	0	0	0	1	0	0	3
PAOX	NC_029521.1:5956139-5958303	-0.214348	0.898964	0.339011	2.66766	0.560401	0	2	48	50	27	31	24	53	27	37	41	37	37	31
MTG1	NC_029521.1:5958437-5960824	-0.1148	0.963823	0.0760849	3.45013	0.782675	0	2	72	57	31	29	42	148	48	74	50	87	59	72
ECHS1	NC_029521.1:5962328-5964079	-0.612506	0.414134	4.14751	4.25223	0.0416959	0	2	134	153	117	121	71	204	78	97	80	135	84	92
ZNF511	NC_029521.1:5965585-5980951	0.648286	0.587128	2.44279	2.39638	0.118066	0	2	18	27	10	37	28	17	31	35.001	26	56	52	31.001
TUBGCP2	NC_029521.1:5965585-5980951	0.132411	0.907115	0.308316	4.76552	0.578716	0	2	224	138	156	111	130	173	179	165.999	155	186	189	184.999
ADAM8	NC_029521.1:5981308-5989524	-0.0729493	0.998899	0.00229	-1.41706	0.961833	0	2	0	1	0	0	1	0	0	1	0	1	0	0
ERLIN1	NC_029521.1:5989736-6000318	0.220483	0.721498	1.16842	6.0718	0.279727	0	2	468	391	411	256	349	378	389	512	419	488	432	485
CHUK	NC_029521.1:6000385-6019842	-0.113225	0.920255	0.257447	5.24929	0.61188	0	2	297	326	213	235	200	172	212	220	269.001	279	190	195
CWF19L1	NC_029521.1:6000385-6019842	-0.222646	0.813905	0.697143	3.73496	0.403745	0	2	91	104	91	67	79	77.9997	74	73	55.9986	92	73	88
LOC107315654	NC_029521.1:6020755-6021866	NA	NA	NA	NA	NA	NA	NA	0	0	0	0	0	0	0	0	0	0	0	0
LOC107315657	NC_029521.1:6045342-6047561	1.87201	0.611518	2.11239	-1.51929	0.146111	0	2	0	0	0	0	0	0	0	0	0	0	2	0
LOC107315614	NC_029521.1:6060031-6068993	NA	NA	NA	NA	NA	NA	NA	0	0	0	0	0	0	0	0	0	0	0	0
LOC107315687	NC_029521.1:6075806-6099479	0.354993	0.657754	1.77587	6.18542	0.182658	0	2	553	242	400	295	459	362	298	471	792	563	458	456
SLC16A9	NC_029521.1:6102887-6123241	0.507345	0.602612	2.35669	4.49629	0.124747	0	2	156	224	112	75	89	45	105	146	274	155	173	115
LOC107315674	NC_029521.1:6124869-6130414	-1.87214	0.611518	2.16849	-1.52045	0.140864	0	2	0	0	2	0	0	0	0	0	0	0	0	0
CCDC6	NC_029521.1:6133054-6179198	-0.288599	0.648626	1.82101	5.56394	0.177194	0	2	360	429	323	296	234	253	217	286	220	344	224	323
ANK3	NC_029521.1:6186733-6379421	-0.170406	0.866389	0.451456	7.69609	0.501644	0	2	1962	1197	1480	1748	1082	638	1105	1607	892	1188	1380	1210
LOC107315671	NC_029521.1:6426358-6443073	-1.25315	0.721498	1.23743	-1.57536	0.265967	0	2	0	0	0	0	1	0	0	0	0	0	0	0
CDK1	NC_029521.1:6517552-6542238	1.50113	0.265183	5.86232	2.1245	0.0154684	0	2	14.9994	7	8.99967	2.99972	6.99968	31	51	21.9991	6	64	70.9988	16
LOC107315683	NC_029521.1:6517552-6542238	0.0650808	0.993848	0.00777322	5.15814	0.929745	0	2	341.001	10	457	115	338	46	214	272.001	0	149	428.001	317
RHOBTB1	NC_029521.1:6544577-6566738	0.0576958	0.995679	0.0060708	9.75691	0.937895	0	2	7734	143	7836	6411	6858	2078	5918	7899	25	3010	8786	7945
LOC107315684	NC_029521.1:6573981-6575807	-2.04293	0.600933	2.36726	-1.51067	0.123904	0	2	0	0	0	0	0	2	0	0	0	0	0	0
LOC107315659	NC_029521.1:6597446-6643796	-1.25315	0.721498	1.23743	-1.57536	0.265967	0	2	0	0	0	0	1	0	0	0	0	0	0	0
C6H10orf107	NC_029521.1:6672337-6796523	0.0838315	0.97219	0.0496952	3.41643	0.823595	0	2	49	96	85	52	80	14	54	54	35	102	72	94
TMEM26	NC_029521.1:6672337-6796523	0.651756	0.930625	0.201836	-1.45821	0.653243	0	2	0	0	0	1	0	0	0	0	2.00001	0	0	0
ARID5B	NC_029521.1:6796640-6939439	0.137526	0.922279	0.246968	8.10544	0.619218	0	2	2235	2103	2117	1567	1421	462	1786	1690	1491	1996	2076	1858
LOC107315677	NC_029521.1:6940082-6951353	NA	NA	NA	NA	NA	NA	NA	0	0	0	0	0	0	0	0	0	0	0	0
RTKN2	NC_029521.1:6951395-7069919	0.694655	0.73427	1.06826	1.17961	0.301338	0	2	10	18	0	12	13	2	31	8	10	10.9999	24	5
ZNF365	NC_029521.1:6951395-7069919	0.216646	0.879758	0.396184	3.0482	0.529067	0	2	78	30	52	41	50	23	49	49	48	91.0001	39	52
ADO	NC_029521.1:7131051-7134225	-0.202327	0.907115	0.30835	3.25513	0.578695	0	2	60	54	48	33	57	96	45	72	33	91	41	50
EGR2	NC_029521.1:7136244-7138018	-0.950646	0.895076	0.350059	-1.20199	0.55408	0	2	0	0	0	0	0	5	0	1	0	1	1	0
LOC107315689	NC_029521.1:7139114-7209769	2.93545	0.369913	4.56386	-1.36161	0.0326535	0	2	0	0	0	0	0	0	0	0	2	1	0	2
LOC107315690	NC_029521.1:7139114-7209769	-0.744302	0.917974	0.263432	-1.46776	0.607772	0	2	0	0	1	0	1	0	0	0	0	1	0	0
NRBF2	NC_029521.1:7210623-7223169	0.556415	0.35068	4.77642	4.50116	0.0288521	0	2	161	89	106	123	74	103	156	226	133	187	154	153
JMJD1C	NC_029521.1:7230267-7371392	-0.0366239	0.985064	0.0213379	7.2449	0.883862	0	2	879	1360	1071	1032	957	377	775	1185	984	989	860	844
REEP3	NC_029521.1:7384883-7421587	0.235241	0.783838	0.847702	7.79162	0.357203	0	2	1466	1364	1718	1317	1248	454	1184	1429	1387	1612	1677	1757
LOC107315664	NC_029521.1:7422192-7442702	-0.0499424	0.984775	0.0220473	6.64895	0.881961	0	2	564	1309	811	338	366	430	415	354	1153	697	506	510
LOC107315660	NC_029521.1:7591848-7606890	NA	NA	NA	NA	NA	NA	NA	0	0	0	0	0	0	0	0	0	0	0	0
LOC107315661	NC_029521.1:7773051-7788705	NA	NA	NA	NA	NA	NA	NA	0	0	0	0	0	0	0	0	0	0	0	0
LOC107315658	NC_029521.1:7913133-7932509	NA	NA	NA	NA	NA	NA	NA	0	0	0	0	0	0	0	0	0	0	0	0
LOC107315680	NC_029521.1:7933886-8417637	-0.468202	0.951204	0.118801	-0.705666	0.730338	0	2	2	0	11	0	0	0	1	1	0	0	1	6
CTNNA3	NC_029521.1:7933886-8417637	0.748926	0.923287	0.241107	-1.21454	0.623408	0	2	0	2	1	0	0	0	0	0	4	0	1	0
LRRTM3	NC_029521.1:7933886-8417637	2.1648	0.666293	1.72282	-1.22658	0.189331	0	2	1	0	0	0	0	0	0	6	0	0	1	0
TRNAS-UGA	NC_029521.1:8433601-8433683	NA	NA	NA	NA	NA	NA	NA	0	0	0	0	0	0	0	0	0	0	0	0
DNAJC12	NC_029521.1:8438771-8449063	0.626203	0.655646	1.78724	4.70787	0.181263	0	2	71	333	94	99	70	87	114	99	532	185	92	109
SIRT1	NC_029521.1:8450663-8470025	0.0890882	0.938272	0.166586	5.38063	0.683164	0	2	333	267	295	214	230	148	286	324	171	306	265	270
HERC4	NC_029521.1:8474681-8504144	0.264002	0.721498	1.41766	6.11483	0.233788	0	2	444	626	324	313	362	256	400	441	575	502	460	445
MYPN	NC_029521.1:8507912-8572877	NA	NA	NA	NA	NA	NA	NA	0	0	0	0	0	0	0	0	0	0	0	0
ATOH7	NC_029521.1:8576999-8582553	0.0438322	0.998899	0.000654531	-1.25439	0.979589	0	2	0	0	0	0	0	3	0	0	0	0	0	4
PBLD	NC_029521.1:8590451-8607486	-0.970967	0.201823	6.81596	3.47346	0.00903468	0	2	95	67	93	71	110	80	71	54	10	38	50	53
HNRNPH3	NC_029521.1:8607663-8614391	-0.097045	0.928851	0.211609	7.4238	0.645509	0	2	1250	1314	942	896	1019	1021	1003	1055	806	1412	931	1114
LOC107315722	NC_029521.1:8615477-8652368	0.249978	0.824751	0.625246	3.23213	0.429104	0	2	59	66	46	50	64	22	69	60	53	65	60	65
TET1	NC_029521.1:8652613-8747405	0.436014	0.551641	2.63568	6.52051	0.104488	0	2	515	629	666	446	519	139	561	657	827	761	589	557
SLC25A16	NC_029521.1:8652613-8747405	0.0609549	0.966166	0.0665104	5.37218	0.796487	0	2	255	310	305	247	256	115	199	252	313	306	236	276
LOC107315711	NC_029521.1:8652613-8747405	1.23892	0.721498	1.19025	-1.57517	0.275279	0	2	0	0	0	0	0	0	1.00005	0	0	0	0	0
LOC107315710	NC_029521.1:8652613-8747405	NA	NA	NA	NA	NA	NA	NA	0	0	0	0	0	0	0	0	0	0	0	0
CCAR1	NC_029521.1:8747558-8773216	-0.0685339	0.952164	0.114489	6.7232	0.73509	0	2	784	766	595	601	710	492	616	693	671	762	519	623
LOC107315717	NC_029521.1:8774556-8789699	0.106397	0.996977	0.0035626	-1.41166	0.952405	0	2	0.99996	0	0.999965	0	0	0	0	0	1.99997	0	0	0
STOX1	NC_029521.1:8774556-8789699	1.14131	0.108987	8.8126	3.39375	0.00299158	0	2	55	50	11	22	49	44	46	83	97	86	115	101
LOC107315716	NC_029521.1:8789700-8799154	-0.155346	0.873104	0.423623	4.90802	0.515135	0	2	205	162	223	210	212	126	199	167	111	226	204	163
LOC107315713	NC_029521.1:8799596-8807252	0.0707577	0.955092	0.0982399	5.26783	0.753952	0	2	263	170	239	209	248	214	300	241	193	293	225	229
KIF1BP	NC_029521.1:8807332-8816575	-0.276883	0.666688	1.72005	5.81296	0.189687	0	2	434	403	316	292	354	410	327	343	284	380	275	305
SRGN	NC_029521.1:8821514-8823278	-1.04589	0.781102	0.859118	-0.234729	0.353986	0	2	3	3	0	0	2	16	0	6	1	6	1	0
VPS26A	NC_029521.1:8823484-8834398	0.193039	0.809136	0.71965	5.24181	0.396259	0	2	265	197	240	208	250	127	220	306	154	327	281	245
SUPV3L1	NC_029521.1:8834697-8846807	0.141255	0.923311	0.240284	4.00555	0.624001	0	2	132	102	86	89	48	90	105	121	59	154	85	111
LOC107315745	NC_029521.1:8850619-8868727	-0.449586	0.704443	1.54612	4.52141	0.213709	0	2	365	149	138	156	157	39	54	187	157	121	89	114
LOC107315732	NC_029521.1:8872842-8905029	-0.227204	0.809136	0.71956	7.22818	0.396288	0	2	1293	694	1227	1154	1123	449	1148	922	457	1072	807	846
TACR2	NC_029521.1:8906301-8914101	-1.08539	0.819346	0.657394	-1.28062	0.417482	0	2	2	2	1	0	0	0	0	0	0	2	0	0
TSPAN15	NC_029521.1:8914624-8926776	-0.827962	0.31174	5.24724	3.56562	0.0219816	0	2	93	102	121	66	102	59	100	41	43	75	23	31
NEUROG3	NC_029521.1:8932923-8933484	NA	NA	NA	NA	NA	NA	NA	0	0	0	0	0	0	0	0	0	0	0	0
COL13A1	NC_029521.1:8950400-9047167	2.32661	0.146715	7.78966	-0.210454	0.00525461	0	2	0	1	2	3	0	0	9	3	8	6	5	3
LOC107315759	NC_029521.1:9050368-9064285	0.145376	0.940044	0.153796	3.2644	0.694934	0	2	51	108	35	29	36	63	52	52	85	70	59	47
AIFM2	NC_029521.1:9064375-9069403	0.0795515	0.975396	0.0396778	3.50176	0.842112	0	2	55	122	21	61	47	78	34	87	99	54	72	76
CHST3	NC_029521.1:9073566-9079389	0.195619	0.886425	0.37428	5.98761	0.54068	0	2	350	180	411	369	420	359	236	569	210	269	607	668
PSAP	NC_029521.1:9088140-9106920	-0.0493941	0.990307	0.0141258	12.4001	0.905393	0	2	48059	27529	61754	26497	28472	14406	29833	42755	11854	27640	45569	44736
LOC107315727	NC_029521.1:9107046-9114817	0.342338	0.927837	0.219039	0.391701	0.639773	0	2	2	4	4	5	5	10	17	7	0	5	3	10
CDH23	NC_029521.1:9115001-9241174	0.400046	0.92661	0.229482	-0.124366	0.631908	0	2	4	2	7	4	1.99994	0	0	0.999997	6.99997	10	6	2
C6H10orf54	NC_029521.1:9115001-9241174	0.63099	0.90954	0.300322	-0.508116	0.58368	0	2	0	0	0	1	6.00006	3	2	3	6.00003	7	0	0
SLC29A3	NC_029521.1:9243962-9251167	0.121647	0.950155	0.124722	3.28684	0.723969	0	2	55	123	51	28	44	38	53	62	51	80	54	75
UNC5B	NC_029521.1:9252372-9282827	-0.196419	0.94352	0.1445	2.19831	0.703848	0	2	29	88	22	9	11	16	19	23	27	51	20	13
LOC107315773	NC_029521.1:9289384-9395511	0.034988	0.998899	0.000139691	-1.52317	0.99057	0	2	1	0	0	0	0	0	0	0	0	0	0	1
PCBD1	NC_029521.1:9423098-9427177	0.0741087	0.971322	0.0523393	3.65242	0.819042	0	2	124	98	58	38	54	72	54	64	107	101	83	64
SGPL1	NC_029521.1:9427936-9455310	0.107501	0.933377	0.190261	7.04365	0.6627	0	2	1172	557	1087	714	605	545	747	1082	455	1011	919	1015
LOC107315757	NC_029521.1:9457182-9472576	1.23892	0.721498	1.19025	-1.57517	0.275279	0	2	0	0	0	0	0	0	1	0	0	0	0	0
LOC107315756	NC_029521.1:9457182-9472576	4.31528	0.261162	5.95152	-0.989932	0.0147046	0	2	0	0	0	0	0	0	0	0	10	0	3	0
LOC107315755	NC_029521.1:9473207-9475875	NA	NA	NA	NA	NA	NA	NA	0	0	0	0	0	0	0	0	0	0	0	0
ADAMTS14	NC_029521.1:9477397-9495373	1.04756	0.795057	0.791693	-1.13398	0.373589	0	2	0	2	0	0	1	0	1	3	2	1	0	0
PALD1	NC_029521.1:9499518-9512981	1.13381	0.629167	1.92947	-0.0617116	0.164816	0	2	0	5	3	2	1	3	11	9	4	5	4	0
EIF4EBP2	NC_029521.1:9514495-9516117	-0.389952	0.721498	1.34072	4.13696	0.246907	0	2	138	190	82	73	56	168	51	87	111	131	94	94
LRRC20	NC_029521.1:9516170-9519044	-0.32199	0.965422	0.0699958	-0.513795	0.791343	0	2	5	0	0	1	2	7	4	0	7	0	1	0
NPFFR1	NC_029521.1:9519245-9531999	2.36649	0.367731	4.58373	-0.672931	0.032277	0	2	0	1.18738	0	0	1.40143	1.13394	7.59202	0	1.23775	7.5178	1.19535	2.41234
PPA1	NC_029521.1:9519245-9531999	0.148499	0.890925	0.362616	5.19137	0.547057	0	2	275	287.813	170	180	126.599	214.866	184.408	228	155.762	346.482	262.805	285.588
LOC107315741	NC_029521.1:9519245-9531999	-1.42959	0.522078	2.99006	0.549143	0.0837772	0	2	9	1	17	1	11	20	11	2	0	2	4	4
SAR1A	NC_029521.1:9532131-9535852	-0.108498	0.927497	0.224767	6.48578	0.635431	0	2	640	634	612	415	350	687	570	523	449	660	543	512
TYSND1	NC_029521.1:9536470-9539078	-0.0970606	0.971998	0.0502757	2.44069	0.822584	0	2	42	21	19	32	17	54	22	22	40	46	28	29
SPOCK2	NC_029521.1:9539347-9542912	0.843343	0.29546	5.48159	3.7283	0.0192177	0	2	80	37	49	37	28	96	71	79	90	142	125	126
ASCC1	NC_029521.1:9543078-9577947	-0.54678	0.611518	2.25373	2.87445	0.133293	0	2	46.9999	57	44	43	31	73	43	38	35	28.9999	31.9999	35.9997
ANAPC16	NC_029521.1:9543078-9577947	-1.20814	0.084938	9.61672	3.41835	0.00192814	0	2	117	63	43	67	52	163	37	37	42	44.0001	37.0001	39.0003
DDIT4	NC_029521.1:9581347-9582539	-0.0219159	0.998899	0.00099086	3.55063	0.974888	0	2	20	257	20	15	26	87	37	17	240	48	19	38
DNAJB12	NC_029521.1:9584594-9599803	-0.395793	0.491001	3.27827	6.10219	0.0702031	0	2	490	495	563	412	329	509	373	333	379	361	370	399
MICU1	NC_029521.1:9599871-9687919	-0.118462	0.921348	0.251935	4.77033	0.615716	0	2	156	167	163	147	206	168	187	144	135	194	149	169
MCU	NC_029521.1:9688932-9766954	-0.713232	0.268337	5.81213	5.20474	0.015916	0	2	187	610	293	191	195	206	146	131	136	235	155	255
OIT3	NC_029521.1:9767059-9797671	-0.486925	0.685831	1.63934	3.68848	0.200417	0	2	52	198	125	83	51	39	60	59	91	89	40	55
PLA2G12B	NC_029521.1:9798376-9809250	1.9402	0.611518	2.18949	-1.51527	0.138956	0	2	0	0	0	0	0	0	0	0	2	0	0	0
LOC107315706	NC_029521.1:9798376-9809250	NA	NA	NA	NA	NA	NA	NA	0	0	0	0	0	0	0	0	0	0	0	0
P4HA1	NC_029521.1:9812309-9849557	-0.258428	0.721498	1.15546	7.14591	0.282408	0	2	750	1236	1419	964	671	596.999	826	915.999	759.997	813	734	797
LOC107315704	NC_029521.1:9812309-9849557	0.889437	0.812661	0.700682	-0.626403	0.402555	0	2	2	0	1.0002	5	0	0	1.00003	2.00047	7.00068	4.00007	2.00009	0
NUDT13	NC_029521.1:9812309-9849557	-0.182213	0.955939	0.096775	1.93889	0.755735	0	2	30	27.0025	37.9988	22	20	4.00101	21.9998	32.0008	13.0026	25.9996	31.9995	0
LOC107315705	NC_029521.1:9853135-9870358	-1.25315	0.721498	1.23743	-1.57536	0.265967	0	2	0	0	0	0	1	0	0	0	0	0	0	0
ZCCHC24	NC_029521.1:9897700-10004911	0.469153	0.867673	0.44811	0.664839	0.503234	0	2	0	5	8	4	5	14	7	18	14	6	7	3
LOC107315726	NC_029521.1:9897700-10004911	1.84104	0.611518	2.0775	-1.52118	0.149485	0	2	0	0	0	0	0	0	0	2	0	0	0	0
PPIF	NC_029521.1:10013542-10021302	-0.379264	0.721498	1.38355	3.79835	0.239497	0	2	89	94	57	70	98	134	71	48	55	108	80	89
ZMIZ1	NC_029521.1:10027364-10347306	-0.0668879	0.959427	0.0887153	6.91153	0.765817	0	2	761	951	1000	753	726	356	615	782	726	822	761	726
LOC107315721	NC_029521.1:10027364-10347306	NA	NA	NA	NA	NA	NA	NA	0	0	0	0	0	0	0	0	0	0	0	0
LOC107315720	NC_029521.1:10347699-10350987	0.940906	0.415855	4.12556	2.37667	0.0422401	0	2	20	20	20	34	19	8	30	32	84	36	32	21
LOC107315770	NC_029521.1:10386366-10431315	-1.41475	0.61333	2.05267	-0.311656	0.151939	0	2	9	1	0	5	7	4	0	2	0	3	5	0
LOC107315771	NC_029521.1:10386366-10431315	NA	NA	NA	NA	NA	NA	NA	0	0	0	0	0	0	0	0	0	0	0	0
LOC107315692	NC_029521.1:10468431-10488387	NA	NA	NA	NA	NA	NA	NA	0	0	0	0	0	0	0	0	0	0	0	0
LOC107315696	NC_029521.1:10588744-10595506	NA	NA	NA	NA	NA	NA	NA	0	0	0	0	0	0	0	0	0	0	0	0
LOC107315791	NC_029521.1:10764996-10810281	NA	NA	NA	NA	NA	NA	NA	0	0	0	0	0	0	0	0	0	0	0	0
RPS24	NC_029521.1:10860217-10866135	-0.494012	0.415242	4.13419	7.3797	0.0420251	0	2	1187	1579	791	995	1155	1285	607	1185	722	1080	776	903
POLR3A	NC_029521.1:10866178-10896623	-0.129068	0.926707	0.229099	5.61873	0.632193	0	2	361	356	434	270	392	96	240	423	224	276	309	296
DLG5	NC_029521.1:10907886-10997866	0.0367787	0.986952	0.018804	6.88188	0.89093	0	2	850	479	1022	793	889	253	612	841	588	795	882	800
LOC107315926	NC_029521.1:11013188-11025134	-0.812853	0.755663	0.973686	-0.315818	0.323763	0	2	4	3	9	2	3	2	4	2	0	1	0	6
KCNMA1	NC_029521.1:11061607-11469185	0.88418	0.611518	2.18423	1.31834	0.139431	0	2	13	14	18	3	7	3	31	5	8	15	9	38
LOC107315805	NC_029521.1:11552496-11563469	-2.62065	0.599223	2.38019	-1.15583	0.122882	0	2	0	2	0	0	0	6	0	0	0	1	0	0
C6H10orf11	NC_029521.1:11577025-12183611	-0.744644	0.635056	1.90013	1.55696	0.168064	0	2	10	33	22	20	5	27	9	22	6	19	5	15
LOC107315912	NC_029521.1:12201198-12205378	-2.04022	0.611518	2.08477	-1.26668	0.148775	0	2	0	0	4	1	1	0	0	0	0	1	0	0
LOC107315911	NC_029521.1:12201198-12205378	0.0823631	0.996235	0.00431349	-0.774345	0.947635	0	2	0	0	0	1	0	7	0	2	2	5	2	0
LOC107315789	NC_029521.1:12205485-12210295	-1.12644	0.806829	0.72793	-0.902933	0.393555	0	2	0	0	0	2	2	6	0	0	1	0	1	3
ZNF503	NC_029521.1:12205485-12210295	-0.603452	0.701598	1.55886	3.35272	0.211833	0	2	102	54	53	105	27	84	56	27	24	155	37	14
LOC107315816	NC_029521.1:12280555-12306506	NA	NA	NA	NA	NA	NA	NA	0	0	0	0	0	0	0	0	0	0	0	0
LOC107315817	NC_029521.1:12327117-12332604	NA	NA	NA	NA	NA	NA	NA	0	0	0	0	0	0	0	0	0	0	0	0
LOC107315776	NC_029521.1:12333607-12448373	NA	NA	NA	NA	NA	NA	NA	0	0	0	0	0	0	0	0	0	0	0	0
COMTD1	NC_029521.1:12451954-12459170	-0.61569	0.645193	1.84113	2.74825	0.174819	0	2	40	12	47	27	69	74	39	44	16	39	31	24
VDAC2	NC_029521.1:12471609-12482372	-0.160338	0.864657	0.458037	7.33072	0.498543	0	2	1119	1154	822	791	817	1347	845	930	932	1156	928	952
SAMD8	NC_029521.1:12494432-12510113	-0.194958	0.855482	0.496094	4.92818	0.481221	0	2	250	208	200	258	211	64	153	239	117	215	144	207
LOC107315833	NC_029521.1:12513875-12516926	-2.11425	0.611518	2.15355	-1.25925	0.14224	0	2	0	1	0	4	1	0	0	0	0	1	0	0
LOC107315830	NC_029521.1:12523455-12538103	NA	NA	NA	NA	NA	NA	NA	0	0	0	0	0	0	0	0	0	0	0	0
LOC107315831	NC_029521.1:12538195-12564102	NA	NA	NA	NA	NA	NA	NA	0	0	0	0	0	0	0	0	0	0	0	0
LOC107315834	NC_029521.1:12538195-12564102	-1.87214	0.611518	2.16849	-1.52045	0.140864	0	2	0	0	2	0	0	0	0	0	0	0	0	0
DUPD1	NC_029521.1:12579087-12599274	-1.19467	0.820823	0.64839	-1.09845	0.420689	0	2	0	4	4	0	0	0	0	2	0	0	1	0
KAT6B	NC_029521.1:12602484-12687379	0.0238319	0.991749	0.00996683	5.86536	0.920476	0	2	470	371	474	336	379	123	302	400	300	451	376	397
ADK	NC_029521.1:12712582-12978541	-0.41101	0.577746	2.4961	4.31835	0.114129	0	2	152	145	123	102	118	165	89	127	82	156	85	107
AP3M1	NC_029521.1:12712582-12978541	0.0047283	0.998899	0.0005822	6.00546	0.98075	0	2	537	457	370	284	379	325	338	436	358	484	405	410
VCL	NC_029521.1:12979738-13032332	0.165582	0.862651	0.464605	6.49794	0.49548	0	2	792	481	805	368	526	228	638	628	415	689	568	681
LOC107315815	NC_029521.1:13032482-13136166	0.00756369	0.999599	6.76641e-06	-1.51651	0.997925	0	2	0	0	0	0	1	0	0	0	1	0	0	0
PLAU	NC_029521.1:13032482-13136166	1.13313	0.0301577	12.5925	3.62029	0.000387298	1	1	76	42	55	48	27	30	107	138	59	90	99	131
CAMK2G	NC_029521.1:13148064-13256950	-0.211741	0.738971	1.04601	5.40091	0.306427	0	2	286	325	342	212	276	209	237	271	216	268	250	227
NDST2	NC_029521.1:13261723-13384474	-0.00348002	0.998899	0.00024382	7.12315	0.987542	0	2	1102	1044	1095	772	750	433	839	1030	760	819	943	843
ZSWIM8	NC_029521.1:13387127-13448963	0.0569896	0.968306	0.0607592	6.19148	0.8053	0	2	559	523	537	451	433	162	443	472	368	520	531	478
LOC107315795	NC_029521.1:13458953-13481807	-0.0719576	0.991004	0.0117472	0.916025	0.913691	0	2	8	9	10	5	23	4	9	3	9	1	25	9
CHCHD1	NC_029521.1:13483382-13484682	0.137876	0.952765	0.108112	2.21693	0.742304	0	2	39	29	8	28	16	29	26	25	27	38	31	25
FUT11	NC_029521.1:13490041-13497283	-0.0062759	0.998899	0.000740601	5.08687	0.978289	0	2	234	280	270	151	171	144	243	176	209	269	168	204
SEC24C	NC_029521.1:13498315-13531213	-0.0979362	0.938821	0.163354	7.27007	0.686087	0	2	1363	1085	1226	958	908	418	858	980	547	1111	1068	1119
SYNPO2L	NC_029521.1:13531625-13564921	0.779497	0.721498	1.23726	0.449724	0.266	0	2	8	2	13	2	4	0	10	4	2	16	10	9
MYOZ1	NC_029521.1:13569969-13584933	1.84104	0.611518	2.0775	-1.52118	0.149485	0	2	0	0	0	0	0	0	0	2	0	0	0	0
LOC107315803	NC_029521.1:13589454-13592072	0.943831	0.841006	0.556024	-1.00995	0.455867	0	2	0	0	2	2	0	0	0	1	1	1	0	6
USP54	NC_029521.1:13592097-13682192	0.0633622	0.961804	0.0819549	7.10129	0.774665	0	2	1015	1254	866	712	716	443	827	812	918	985	899	831
PPP3CB	NC_029521.1:13690072-13748820	-0.233528	0.721498	1.37725	5.94116	0.24057	0	2	484.999	419	497.999	354	366.999	301.002	307	386.999	376	373.998	336	336
ANXA7	NC_029521.1:13690072-13748820	-0.0409203	0.978336	0.031947	5.8275	0.858144	0	2	377.001	451	255.001	297	274.001	404.998	347	411.001	326	427.002	319	278
EIF3F	NC_029521.1:13753229-13757696	-0.360948	0.59294	2.41497	5.64605	0.12018	0	2	384	408	210	280	343	386	291	287	210	328	268	269
SORBS1	NC_029521.1:13809236-13964469	0.328711	0.818808	0.661175	7.36111	0.416145	0	2	826	2393	886	631	580	264	799	718	2365	1484	698	688
PDLIM1	NC_029521.1:13966401-14002517	0.244621	0.770077	0.911201	6.06546	0.339796	0	2	449	346	209	327	314	515	467	388	319	610	472	500
HELLS	NC_029521.1:14005685-14033147	0.0246941	0.993848	0.00758364	5.64948	0.930605	0	2	269	182	496	229	410	209	308	263	446	281	280	287
LOC107315824	NC_029521.1:14005685-14033147	NA	NA	NA	NA	NA	NA	NA	0	0	0	0	0	0	0	0	0	0	0	0
LOC107315823	NC_029521.1:14033285-14079634	-0.488639	0.873452	0.42226	2.61553	0.515811	0	2	1	18	114	13	103	1	25	15	58	34	27	19
LOC107315820	NC_029521.1:14033285-14079634	1.19731	0.721498	1.19719	-0.410358	0.273883	0	2	1	8	0	0	1	0	0	4	10	1	5	2
LOC107315821	NC_029521.1:14080606-14085757	-0.254192	0.923962	0.237898	3.08078	0.625729	0	2	6	52	119	26	109	13	46	51	49	54	38	42
LOC107315788	NC_029521.1:14088179-14122820	1.35684	0.0265516	12.9127	7.26265	0.000326352	1	1	282	1097	358	736	594	111	1734	939	1183	2082	1354	1081
TLL2	NC_029521.1:14131067-14208818	-0.719676	0.483028	3.36614	3.12064	0.0665497	0	2	44	124	92	38	66	27	36	47	20	76	38	29
LOC107315840	NC_029521.1:14213095-14252372	-0.2788	0.721498	1.32347	8.56615	0.249971	0	2	3147	2211	3391	2484	2079	1884	2257	2309	1679	2277	2180	2242
PIK3AP1	NC_029521.1:14254095-14292593	-0.453599	0.611518	2.14345	3.46782	0.143179	0	2	78	69	79	109	71	44	53	62	35	69	59	68
NOLC1	NC_029521.1:14294254-14305022	-0.300984	0.635814	1.89335	5.6463	0.168825	0	2	505	290	379	282	350	227	261	317	174	351	282	320
LOC107315928	NC_029521.1:14306127-14315308	-1.37302	0.640849	1.86914	-0.534255	0.171573	0	2	6	11	2	1	0	1	2	1	3	0	0	1
ELOVL3	NC_029521.1:14325286-14329942	NA	NA	NA	NA	NA	NA	NA	0	0	0	0	0	0	0	0	0	0	0	0
PITX3	NC_029521.1:14332631-14349782	-0.731044	0.916201	0.269364	-0.655091	0.603759	0	2	0	0	2	4	8	0	0	5	0	0	0	4
GBF1	NC_029521.1:14349973-14443977	0.205969	0.811958	0.705035	7.56088	0.401097	0	2	1244	1390	1312	1145	1027	407	1319	1374	905	1410	1268	1388
TMEM150A	NC_029521.1:14446414-14450285	-0.463892	0.842275	0.548229	0.520026	0.459042	0	2	7	9	4	15	3	8	4	2	9	7	10	3
NFKB2	NC_029521.1:14450413-14492406	0.118024	0.929181	0.210912	3.92412	0.646054	0	2	97	102	86	66	98	72	88.0002	97.0002	74	143	91	99
PSD	NC_029521.1:14450413-14492406	-1.14117	0.20788	6.71963	2.97827	0.00953576	0	2	72	26.0001	99	55	56	66	32.0005	39.0003	4	37	27	43
LOC107315847	NC_029521.1:14450413-14492406	-0.0679679	0.981324	0.026188	3.40472	0.871442	0	2	61	35.0001	123	60	80	27	58.9993	61.9995	20	41	118	79
FBXL15	NC_029521.1:14493352-14497434	0.0945946	0.970171	0.0566469	2.59683	0.811876	0	2	48	27	31	41	48	10	29	59	21	45	33	40
CUEDC2	NC_029521.1:14497533-14506495	-0.53479	0.721498	1.28699	2.05219	0.256603	0	2	43	12	20	35	14	37	29	30	12	18	15	14
LOC107315848	NC_029521.1:14497533-14506495	2.21876	0.534426	2.75739	-1.47226	0.0968061	0	2	0	0	0	0	0	0	0	1	0	2	0	0
PAX2	NC_029521.1:14604807-14686167	-0.0168009	0.995679	0.00593032	7.81958	0.938617	0	2	1638	1904	1398	1274	1257	912	1258	1528	1402	1726	1201	1381
LOC107315780	NC_029521.1:14694851-14697453	0.179865	0.8978	0.340729	4.61733	0.559409	0	2	142	126	88	74	162	209	125	144	204	217	118	164
LOC107315902	NC_029521.1:14759912-14831777	0.307532	0.855702	0.495299	3.15657	0.481573	0	2	77	12	54	77	48	14	52	64	45	94	31	80
LOC107315903	NC_029521.1:14759912-14831777	-0.167569	0.931562	0.1945	2.91551	0.659198	0	2	73	17	48	36	50	52	31	37	32	62	37	62
LOC107315806	NC_029521.1:14842793-14845698	NA	NA	NA	NA	NA	NA	NA	0	0	0	0	0	0	0	0	0	0	0	0
LOC107315790	NC_029521.1:14855068-14863703	-2.46527	0.513022	3.09592	-0.237968	0.078489	0	2	2	1	3	0	0	24	0	0	1	0	0	5
LOC107315778	NC_029521.1:14889595-14893609	NA	NA	NA	NA	NA	NA	NA	0	0	0	0	0	0	0	0	0	0	0	0
LOC107315807	NC_029521.1:14898067-14901547	NA	NA	NA	NA	NA	NA	NA	0	0	0	0	0	0	0	0	0	0	0	0
HIF1AN	NC_029521.1:14902123-14913518	0.240656	0.721498	1.14467	4.7666	0.284668	0	2	162	192	160	123	173	98	170	186	135	231	201	187
NDUFB8	NC_029521.1:14913552-14916383	-1.11481	0.0506397	11.2175	4.34894	0.000810294	0	2	177	122	118	80	169	292	72	72	67	79	95	93
SEC31B	NC_029521.1:14916871-14952204	0.17457	0.875341	0.409767	6.42582	0.522088	0	2	536	778	626	345	553	191	440	482	848	563	550	495
WNT8B	NC_029521.1:14952673-14957688	-1.68443	0.693581	1.59658	-1.31263	0.206389	0	2	1	0	2	0	2	0	0	0	1	0	0	0
LOC107315896	NC_029521.1:14965059-14984677	-2.29326	0.516256	3.07328	-0.559762	0.079589	0	2	16	0	7	0	1	0	0	0	1	2	0	1
SCD	NC_029521.1:14986370-15004993	-1.30009	0.283092	5.63412	5.49802	0.0176142	0	2	226	1574	164	98	203	205	212	109	52	94	385	116
PKD2L1	NC_029521.1:15011385-15034261	1.02452	0.863198	0.462252	3.07713	0.496573	0	2	10	201	0	7	0	0	2	0	351	3	6	0
ABCG2	NC_029521.1:15041086-15058190	-0.0114468	0.998899	0.000157086	6.15859	0.99	0	2	125	2404	156	71	63	50	89	73	2029	62	68	64
BLOC1S2	NC_029521.1:15058807-15067458	0.0445039	0.991004	0.0112142	3.75812	0.915664	0	2	105	192	37	37	57	63	65	64	175	69	59	58
LOC107315856	NC_029521.1:15069015-15075825	0.25248	0.976705	0.0346147	-0.918268	0.852405	0	2	2	0	1	3	1	0	0	0	7	0	1	0
LOC107315857	NC_029521.1:15079680-15086206	-1.0602	0.840872	0.557117	-1.41155	0.455424	0	2	1	0	0	0	2	0	0	0	1	0	0	0
LOC107315860	NC_029521.1:15090964-15108183	-0.278564	0.97535	0.0409774	-1.26704	0.839582	0	2	2	0	0	0	2	0	0	0	1	0	2	0
LOC107315861	NC_029521.1:15090964-15108183	-2.79943	0.460848	3.63236	-1.37515	0.0566664	0	2	4	1	0	0	0	0	0	0	0	0	0	0
ALOX5	NC_029521.1:15113621-15134777	-0.946838	0.563114	2.56982	1.99472	0.10892	0	2	49	57	8	15	31	22	8	7	7	33	39	3
44263	NC_029521.1:15143348-15222440	0.385908	0.721498	1.13592	4.08123	0.286517	0	2	138	112	95	70	123	11	79	124	131	142	95	142
ZFAND4	NC_029521.1:15233251-15251314	-0.0332946	0.987744	0.0173074	5.61908	0.895334	0	2	421	323	401	291	324	95	261	337	296	332	325	272
FAM21C	NC_029521.1:15252267-15282596	0.0915013	0.938821	0.163806	6.95676	0.685676	0	2	836	794	879	814	781	327	760	958	686	880	739	819
LOC107315914	NC_029521.1:15290692-15295563	3.88897	0.308522	5.27549	-1.12489	0.0216277	0	2	0	0	0	0	0	0	0	0	3	0	7	0
LOC107315913	NC_029521.1:15299016-15303696	-0.949938	0.738823	1.04665	2.09851	0.306279	0	2	5	2	22	87	41	19	0	0	7	79	21	6
LOC107315920	NC_029521.1:15312235-15334877	NA	NA	NA	NA	NA	NA	NA	0	0	0	0	0	0	0	0	0	0	0	0
LOC107315919	NC_029521.1:15312235-15334877	NA	NA	NA	NA	NA	NA	NA	0	0	0	0	0	0	0	0	0	0	0	0
ANXA8L1	NC_029521.1:15341636-15355070	-0.115666	0.927837	0.218064	7.9909	0.640519	0	2	1553	1765	1921	1051	1578	1682	1686	1434	1298	2381	1422	1088
ANTXRL	NC_029521.1:15365668-15417823	1.25644	0.579493	2.4862	0.497336	0.114849	0	2	4	2	9	1	8	0	9	10	26	7	2	2
ZNF488	NC_029521.1:15420593-15438601	NA	NA	NA	NA	NA	NA	NA	0	0	0	0	0	0	0	0	0	0	0	0
RBP3	NC_029521.1:15442346-15466023	NA	NA	NA	NA	NA	NA	NA	0	0	0	0	0	0	0	0	0	0	0	0
GDF2	NC_029521.1:15469355-15475960	NA	NA	NA	NA	NA	NA	NA	0	0	0	0	0	0	0	0	0	0	0	0
GDF10	NC_029521.1:15477147-15489878	2.83558	0.45938	3.66392	-1.37085	0.0556026	0	2	0	0	0	0	0	0	0	0	0	3	2	0
LOC107315781	NC_029521.1:15570518-15581785	NA	NA	NA	NA	NA	NA	NA	0	0	0	0	0	0	0	0	0	0	0	0
LOC107315786	NC_029521.1:15608994-15658365	0.33328	0.721498	1.19837	7.79816	0.273648	0	2	1534	1649	1422	1158	1260	376	1100	1385	2629	1564	1183	1327
LOC107315850	NC_029521.1:15658693-15669716	0.680857	0.611518	2.1418	2.34538	0.143334	0	2	21	28	33	29	23	2	29	36	57	26	32	37
MAPK8	NC_029521.1:15677896-15722072	0.142333	0.930003	0.208124	4.52757	0.648242	0	2	166	154	139	114	208	30	120	137	150	216	113	174
ARHGAP22	NC_029521.1:15727568-15845885	1.98722	0.611518	2.07649	-0.85965	0.149583	0	2	1	0	0	0	2	0	3	0	0	0	8	3
LOC107315818	NC_029521.1:15848444-15849629	NA	NA	NA	NA	NA	NA	NA	0	0	0	0	0	0	0	0	0	0	0	0
WDFY4	NC_029521.1:15861210-15975161	2.23186	0.170131	7.31092	-0.165204	0.00685367	0	2	4	0	1	1	1	0	3	3	5	17	4	5
LRRC18	NC_029521.1:15861210-15975161	2.72604	0.0134567	14.8826	1.6758	0.000114416	1	1	2	6	8	0	1	9	25	29	13	86	39	5
VSTM4	NC_029521.1:15981201-16094490	-1.21957	0.811707	0.706736	-1.41293	0.400529	0	2	0	0	0	0	3	0	0	0	0	0.999947	0	0
C6H10orf71	NC_029521.1:15981201-16094490	-3.61787	0.0200255	13.7747	0.190287	0.000206096	1	3	5	23	10	4	16	0	2	0	0	1.00002	0	0.999992
LOC107315879	NC_029521.1:15981201-16094490	0.410304	0.96024	0.0845727	-0.950199	0.771194	0	2	0	0	5	0	1	0	0	0	1	6.00003	0	2.00001
DRGX	NC_029521.1:16105528-16119074	2.40546	0.518714	3.02907	-1.45861	0.081785	0	2	0	0	0	0	0	0	0	0	3	0	0	0
LOC107315785	NC_029521.1:16133056-16137528	NA	NA	NA	NA	NA	NA	NA	0	0	0	0	0	0	0	0	0	0	0	0
ERCC6	NC_029521.1:16144985-16185399	-0.168475	0.899837	0.335032	5.03753	0.562711	0	2	272	195	371	184	205	66	126	215	199	172	214	227
LOC107315925	NC_029521.1:16285831-16295705	NA	NA	NA	NA	NA	NA	NA	0	0	0	0	0	0	0	0	0	0	0	0
LOC107315779	NC_029521.1:16413961-16416869	NA	NA	NA	NA	NA	NA	NA	0	0	0	0	0	0	0	0	0	0	0	0
CXCL12	NC_029521.1:16417965-16434996	0.149098	0.968741	0.0598979	1.51776	0.806657	0	2	4	10	22	10	4	32	25	8	19	12	27	8
TMEM72	NC_029521.1:16531894-16538328	0.631314	0.931562	0.193798	-1.47209	0.659774	0	2	1	0	0	0	0	0	0	1	0	1	0	0
LOC107315923	NC_029521.1:16538846-16550946	-1.16926	0.721498	1.17731	-1.57944	0.277904	0	2	1	0	0	0	0	0	0	0	0	0	0	0
LOC107315905	NC_029521.1:16556929-16569477	1.19306	0.782445	0.852534	-1.09452	0.355836	0	2	2	0	0	0	0	1	0	3	0	0	2	3
ANKRD22	NC_029521.1:16570974-16582792	2.06689	0.0978509	9.16364	7.4446	0.00246872	0	2	1201	66	248	160	400	446	2862	2347	11	1194	1521	2735
STAMBPL1	NC_029521.1:16592416-16611983	0.915484	0.34377	4.85822	5.44553	0.0275146	0	2	314	70	119	182	231	169	494	543	54	217	328	509
ACTA2	NC_029521.1:16612409-16621790	1.03019	0.328302	5.04266	2.17233	0.0247305	0	2	28	5	12	24	10	19	43	47	20	36	38	29
FAS	NC_029521.1:16636460-16650672	0.439466	0.619163	1.98392	4.25825	0.158978	0	2	134	126	64	43	107	110	180	169	112	134	77	144
LOC107315927	NC_029521.1:16656787-16664656	-0.514266	0.952391	0.11227	-1.25743	0.737575	0	2	0	0	0	4	0	0	1	0	0	1	1	0
LOC107315808	NC_029521.1:16700354-16706611	NA	NA	NA	NA	NA	NA	NA	0	0	0	0	0	0	0	0	0	0	0	0
CH25H	NC_029521.1:16710993-16716640	-0.31035	0.923287	0.241022	0.525753	0.623469	0	2	7	15	5	11	7	1	6	5	1	15	6	6
LIPA	NC_029521.1:16717228-16730733	-1.23903	0.0687996	10.2876	4.08953	0.00133925	0	2	63	67	211	168	243	82	63	81	27	74	58	78
LOC107315867	NC_029521.1:16736504-16740195	-1.49398	0.369969	4.55817	4.87252	0.032762	0	2	43	65	111	50	861	330	35	241	28	246	44	19
SLC16A12	NC_029521.1:16742534-16767532	0.459231	0.936654	0.174529	0.522658	0.676117	0	2	0	18	0	0	1	14	0	5	27	5	3	7
PANK1	NC_029521.1:16776367-16818756	0.209698	0.783017	0.850145	5.41522	0.356511	0	2	318	324	173	183	227	217	300	285	209	378	218	343
KIF20B	NC_029521.1:16819009-16841314	-1.5615	0.176685	7.20144	0.672192	0.00728452	0	2	16	19	11	5	16	5	6	6	3	5	3	1
RPL10	NC_029521.1:16850978-16858437	-0.379454	0.721498	1.13203	5.56242	0.287344	0	2	266	374	230	86	267	623	203	294	178	407	211	281
LOC107315782	NC_029521.1:16863051-16896334	1.46136	0.0887801	9.48856	3.4045	0.00206757	0	2	27	47	29	18	11	60	135	57	117	182	38	43
LOC107315938	NC_029521.1:16914900-16927981	-1.16926	0.721498	1.17731	-1.57944	0.277904	0	2	1	0	0	0	0	0	0	0	0	0	0	0
HTR7	NC_029521.1:17011880-17044404	2.1865	0.540218	2.71195	-1.4747	0.0995991	0	2	0	0	0	0	0	0	0	0	0	3	0	0
LOC107315939	NC_029521.1:17011880-17044404	NA	NA	NA	NA	NA	NA	NA	0	0	0	0	0	0	0	0	0	0	0	0
RPP30	NC_029521.1:17048992-17066719	0.810748	0.284169	5.61692	3.91436	0.0177879	0	2	73	84	49	93	50	41	76	151	62	266	83	103
ANKRD1	NC_029521.1:17068008-17075275	-0.224913	0.969854	0.0575345	-0.290382	0.810436	0	2	8	1	1	7	3	0	6	3	4	4	0	0
PCGF5	NC_029521.1:17119654-17174075	-0.211651	0.782434	0.852931	5.59143	0.355725	0	2	445	316	335	267	374	173	186	352	210	393	309	254
LOC107315934	NC_029521.1:17195984-17242186	-1.67364	0.698087	1.578	-0.968238	0.209048	0	2	0	2	3	1	5.00001	0	0	0	0	0	3	0
HECTD2	NC_029521.1:17195984-17242186	0.233178	0.787709	0.835372	5.49007	0.360724	0	2	335	259	321	168	180	242	216	385	418	330	236	224
LOC107315929	NC_029521.1:17261958-17275808	NA	NA	NA	NA	NA	NA	NA	0	0	0	0	0	0	0	0	0	0	0	0
PPP1R3C	NC_029521.1:17279938-17284043	2.77608	0.00751094	16.5548	1.3605	4.72636e-05	1	1	4	7	0	2	1	6	8	59	16	12	18	36
TNKS2	NC_029521.1:17301458-17326780	0.127122	0.894352	0.351596	6.99457	0.553211	0	2	917	850	888	621	780	448	786	841	525	1091	957	877
FGFBP3	NC_029521.1:17339073-17340090	NA	NA	NA	NA	NA	NA	NA	0	0	0	0	0	0	0	0	0	0	0	0
LOC107315943	NC_029521.1:17344730-17345927	-1.94576	0.611518	2.2537	-1.5161	0.133295	0	2	0	0	0	1	1	0	0	0	0	0	0	0
LOC107316112	NC_029521.1:17347621-17351477	NA	NA	NA	NA	NA	NA	NA	0	0	0	0	0	0	0	0	0	0	0	0
TBC1D12	NC_029521.1:17364314-17399204	-0.0512945	0.967638	0.0630166	5.69697	0.80179	0	2	379	350	313	239	341	291	277	311	269	440	291	344
NOC3L	NC_029521.1:17399286-17412191	0.198076	0.819217	0.659629	4.72737	0.416691	0	2	201	135	170	154	138	98	147	200	102	201	178	241
PLCE1	NC_029521.1:17412721-17557457	0.938513	0.312102	5.24377	5.05272	0.0220255	0	2	136	149	94	227	210	11	181	211	330	285	326	288
SLC35G1	NC_029521.1:17568335-17577745	0.493518	0.5234	2.91624	4.95951	0.0876918	0	2	247	87	181	98	239	96	240	236	114	281	250	256
LGI1	NC_029521.1:17592939-17624287	0.426001	0.840872	0.55658	1.26437	0.455642	0	2	4	8	10	11	9	19	9	10	34	14	8	13
LOC107316061	NC_029521.1:17624356-17646620	-0.482785	0.539966	2.72364	3.74098	0.0988725	0	2	105	140	64	99	78	71	53	51	66	81	77	84
PDE6C	NC_029521.1:17647606-17675459	1.19205	0.611518	2.15541	-0.219703	0.142069	0	2	4	2	2	1	3	0	7	2	3	11	0	6
RBP4	NC_029521.1:17680389-17687847	0.568578	0.721498	1.28098	3.37523	0.257717	0	2	57	6	27	103	27	58	38	63	105	102	41	106
FFAR4	NC_029521.1:17688213-17695333	-1.05903	0.208457	6.70556	2.35128	0.00961127	0	2	66	28	29	50	48	18	15	15	24	25	15	23
CEP55	NC_029521.1:17700378-17711095	-0.69158	0.639823	1.87663	1.64256	0.170717	0	2	17	28	16	14	28	22	13	6	30	10	11	8
MYOF	NC_029521.1:17711268-17772673	0.38976	0.652818	1.80885	8.88629	0.178647	0	2	3673	1858	3208	2402	2972	1115	3022	4101	3424	2440	3246	3826
LOC107315945	NC_029521.1:17837205-17840399	0.0774048	0.992719	0.00865628	7.43608	0.925872	0	2	325	5862	222	98	52	207	1005	41	1390	2782	1332	292
LOC107315949	NC_029521.1:17842602-17847951	1.07531	0.632052	1.91698	1.7875	0.166189	0	2	7	48	9	13	1	0	27	5	67	23	23	8
EXOC6	NC_029521.1:17848550-17928609	0.109087	0.942407	0.147746	4.0148	0.700699	0	2	104	159	67	86	94	55	81	101	122	132	79	107
LOC107315981	NC_029521.1:17962324-17965657	NA	NA	NA	NA	NA	NA	NA	0	0	0	0	0	0	0	0	0	0	0	0
HHEX	NC_029521.1:17968297-17972364	2.13276	0.526288	2.84329	-1.21998	0.0917562	0	2	0	0	1	0	0	0	1	3	2	1	0	0
KIF11	NC_029521.1:17987282-18003979	1.08082	0.629002	1.931	0.807057	0.164649	0	2	12	0	10	9	3	0	5	15	1	16	25	13
LOC107315978	NC_029521.1:18004719-18009024	0.403747	0.894092	0.352998	0.62235	0.552421	0	2	6	2	0	6	11	11	7	11	3	14	5	14
IDE	NC_029521.1:18009068-18064794	-0.297761	0.701397	1.56068	6.13774	0.211566	0	2	538	554	609	504	499	171	332	475	290	453	411	434
CPEB3	NC_029521.1:18064843-18187374	-0.0251166	0.992008	0.00944726	4.97025	0.92257	0	2	265	178	244	190	222	68.9999	176	225	129	214	204	223
44260	NC_029521.1:18064843-18187374	0.0819982	0.966295	0.0658995	3.42442	0.797403	0	2	77	66	44	48.0001	64.0001	67.0001	48	106	47.0002	102	52.0001	58.0001
LOC107315980	NC_029521.1:18064843-18187374	1.26143	0.721498	1.20561	-1.57411	0.272203	0	2	0	0	0	0	0	0	0	0	1.00015	0	0	0
BTAF1	NC_029521.1:18189680-18231756	-0.0394737	0.980942	0.0278811	6.28219	0.867389	0	2	638	517	635	471	493	183	524	473	411	473	419	581
LOC107316048	NC_029521.1:18189680-18231756	1.72135	0.627332	1.94155	-1.31686	0.163501	0	2	1	0	0	0	0	0	0	0	1	1.00001	2.00003	1
LOC107316047	NC_029521.1:18236517-18258866	0.0714215	0.971042	0.0540306	3.3205	0.816193	0	2	57	67	66	55	69	32	68	66	69	60	57	51
LOC107316049	NC_029521.1:18258894-18261779	NA	NA	NA	NA	NA	NA	NA	0	0	0	0	0	0	0	0	0	0	0	0
CCNJ	NC_029521.1:18271733-18281307	0.132315	0.922237	0.248884	3.77074	0.617862	0	2	96	93	72	72	84	51	89	86	86	104	69	93
ZNF518A	NC_029521.1:18283774-18318993	-0.0371761	0.989078	0.0148751	5.15916	0.902928	0	2	312	183	323	240	240	48	195	238	135	256	248	262
BLNK	NC_029521.1:18322790-18411053	0.784596	0.125766	8.26649	5.24895	0.00403834	0	2	188	202	93	155	111	234	266	342	307	376	277	238
DNTT	NC_029521.1:18427321-18502802	0.589004	0.817023	0.682004	-0.0259183	0.408897	0	2	1	3	0	5	3	6	6	6	4	4	7	3
LOC107315972	NC_029521.1:18528700-18548631	NA	NA	NA	NA	NA	NA	NA	0	0	0	0	0	0	0	0	0	0	0	0
LOC107315960	NC_029521.1:18550435-18552341	1.21854	0.721498	1.17625	-1.57615	0.278121	0	2	0	0	0	0	0	0	0	0	0	0	1	0
LOC107315944	NC_029521.1:18601809-18636404	-0.189564	0.978299	0.0322063	-0.548668	0.857576	0	2	0	5	4	0	2	3	0	1	0	3	8	1
LOC107315971	NC_029521.1:18672911-18674964	NA	NA	NA	NA	NA	NA	NA	0	0	0	0	0	0	0	0	0	0	0	0
LOC107315947	NC_029521.1:18687129-18688727	NA	NA	NA	NA	NA	NA	NA	0	0	0	0	0	0	0	0	0	0	0	0
LOC107315958	NC_029521.1:18696471-18698658	NA	NA	NA	NA	NA	NA	NA	0	0	0	0	0	0	0	0	0	0	0	0
LOC107315954	NC_029521.1:18700030-18705637	NA	NA	NA	NA	NA	NA	NA	0	0	0	0	0	0	0	0	0	0	0	0
LOC107316090	NC_029521.1:18707842-18715520	1.56352	0.00505278	17.6094	4.16924	2.71237e-05	1	1	128	16	58	28	63	42	152	111	217	187	156	165
KNDC1	NC_029521.1:18715609-18771078	0.464783	0.526984	2.83307	6.9174	0.0923414	0	2	1177	293	805	382	740	396	787	885	665	920	955	1088
LOC107315961	NC_029521.1:18782753-18798076	NA	NA	NA	NA	NA	NA	NA	0	0	0	0	0	0	0	0	0	0	0	0
LOC107315959	NC_029521.1:18808407-18814308	NA	NA	NA	NA	NA	NA	NA	0	0	0	0	0	0	0	0	0	0	0	0
ADGRA1	NC_029521.1:18816275-19057282	-0.0904664	0.994149	0.00711762	-0.520468	0.932765	0	2	0	0	0	1	6	6	3	0	2	3	3	3
LOC107316069	NC_029521.1:19108420-19152319	-0.0475239	0.998899	0.000900711	-1.51915	0.976058	0	2	0	0	0	0	1	0	0	0	0	0	0	1
LOC107316070	NC_029521.1:19108420-19152319	NA	NA	NA	NA	NA	NA	NA	0	0	0	0	0	0	0	0	0	0	0	0
ENTPD1	NC_029521.1:19152677-19200329	-0.232592	0.927837	0.219964	2.82741	0.639067	0	2	7	96	38	72	39	14	46	47	17	39	42	46
CPN1	NC_029521.1:19203043-19209720	0.443775	0.936901	0.172496	-0.642233	0.677903	0	2	3	2	1	2	2	0	1	9	0	0	4	0
DNMBP	NC_029521.1:19213041-19241820	0.18163	0.795057	0.791898	5.6602	0.373527	0	2	327	311	272	294	304	209	296	334	348	415	318	309
ABCC2	NC_029521.1:19242474-19256339	2.9648	0.5234	2.95319	-1.3313	0.0857084	0	2	0	0	0	0	0	0	0	0	0	6	0	0
CUTC	NC_029521.1:19258940-19262383	0.11409	0.949721	0.126825	3.10329	0.721747	0	2	47	73	35	41	55	39	53	54	52	68	39	60
LOC107315953	NC_029521.1:19262524-19265899	-0.199247	0.862779	0.464071	3.78039	0.495727	0	2	91	77	108	53	73	112	69	79	70	84	86	84
LOC107316084	NC_029521.1:19265923-19267375	-0.157398	0.961804	0.0818679	1.39991	0.774782	0	2	28	23	13	8	1	18	13	17	13	24	7	10
ENTPD7	NC_029521.1:19268030-19273084	0.408291	0.574945	2.51316	4.92342	0.112899	0	2	209	139	199	200	100	99	199	202	128	270	262	247
SLC25A28	NC_029521.1:19273178-19276406	-0.00455535	0.998899	0.000320707	4.92913	0.985712	0	2	217	188	143	157	141	233	160	182	234	181	182	186
NKX2-3	NC_029521.1:19281571-19283664	-1.95148	0.732761	1.07393	-1.26848	0.30006	0	2	0	0	6	0	0	0	0	1	0	0	0	0
GOT1	NC_029521.1:19302799-19306447	-0.305222	0.65191	1.81179	5.90684	0.178294	0	2	561	437	308	256	352	479	290	342	260	433	357	353
CNNM1	NC_029521.1:19308102-19404477	-0.47665	0.912357	0.285269	-0.373426	0.593268	0	2	11	0	3	1	2	3	3	1	0	1	4	5
HPSE2	NC_029521.1:19308102-19404477	0.253081	0.949721	0.126276	0.726623	0.722324	0	2	12	0	1	9	19	3	15	7	5	12	10	6
HPS1	NC_029521.1:19404517-19409211	-0.339454	0.748207	1.00097	3.84006	0.317076	0	2	84	138	68	40	81	146	78	75	67	81	62	104
LOC107316034	NC_029521.1:19409384-19420216	0.955489	0.741992	1.02963	-0.174758	0.310245	0	2	4	1	0	0	1	7	6	11	0	6	3	3
R3HCC1L	NC_029521.1:19421398-19428993	-0.447816	0.735864	1.06199	1.80288	0.302762	0	2	39	17	15	19	16	27	19	24	10	20	17	12
CRTAC1	NC_029521.1:19435260-19445097	1.23892	0.721498	1.19025	-1.57517	0.275279	0	2	0	0	0	0	0	0	1	0	0	0	0	0
GOLGA7B	NC_029521.1:19446146-19450579	NA	NA	NA	NA	NA	NA	NA	0	0	0	0	0	0	0	0	0	0	0	0
SFRP5	NC_029521.1:19452024-19454030	NA	NA	NA	NA	NA	NA	NA	0	0	0	0	0	0	0	0	0	0	0	0
ZFYVE27	NC_029521.1:19455602-19460218	0.0190626	0.993954	0.00747844	5.22589	0.931086	0	2	260	294	214	180	185	212	216	221	266	237	211	250
MARVELD1	NC_029521.1:19461043-19463594	-0.90942	0.275858	5.7164	3.24106	0.0168072	0	2	99	43	67	61	62	94	40	25	17	41	65	53
AVPI1	NC_029521.1:19463694-19471654	-0.250591	0.94678	0.136873	0.169414	0.711409	0	2	4.99998	1.99998	1.99999	2.99998	3.99998	14	4.99998	4.99998	3.99998	6	4	3.99998
PI4K2A	NC_029521.1:19463694-19471654	0.00147128	0.999599	3.19575e-05	4.02208	0.99549	0	2	137	98	97	90	116	52	85	96	88	133	92	113
MORN4	NC_029521.1:19472077-19474480	-0.284582	0.780153	0.864601	4.6529	0.352454	0	2	202	142	100	103	150	265	131	154	77	200	129	170
HOGA1	NC_029521.1:19474557-19477123	NA	NA	NA	NA	NA	NA	NA	0	0	0	0	0	0	0	0	0	0	0	0
ANKRD2	NC_029521.1:19477843-19480702	NA	NA	NA	NA	NA	NA	NA	0	0	0	0	0	0	0	0	0	0	0	0
UBTD1	NC_029521.1:19480815-19484793	-1.07901	0.521697	3.00114	0.771812	0.0832057	0	2	13	9	1	15	8	20	5	5	4	7	4	9
MMS19	NC_029521.1:19484887-19498330	0.207861	0.875341	0.410748	3.2563	0.52159	0	2	58	87	65	28	42	39	67	60	70	69	49	57
ZDHHC16	NC_029521.1:19498510-19505317	-0.238708	0.871825	0.434894	3.16586	0.509597	0	2	63.9999	79	51	43	38.9998	64	43	39	73.9999	49	24	67
EXOSC1	NC_029521.1:19498510-19505317	0.207199	0.938821	0.160821	1.59165	0.688402	0	2	31.0001	24	6.00002	12	16.0002	6.00002	33	7	11.0001	24	12	22
PGAM1	NC_029521.1:19505770-19508208	-0.186401	0.8659	0.454628	7.52923	0.500146	0	2	1453	1064	893	864	986	1705	1105	1122	593	1751	801	1293
RRP12	NC_029521.1:19508327-19517265	0.208658	0.818676	0.66666	4.1262	0.414219	0	2	150	94	129	71	75	72	103	110	99	148	118	121
ARHGAP19	NC_029521.1:19518123-19536541	1.02076	0.726722	1.10068	0.816648	0.294117	0	2	2	4	25	0	5	0	1	1	25	6	4	34
SLIT1	NC_029521.1:19540923-19571548	-0.244257	0.938272	0.16721	3.60466	0.682604	0	2	51	52	203	28	138	10	59	39	81	22	15	185
C6H10orf12	NC_029521.1:19571712-19642164	0.0022335	0.999078	9.26853e-05	5.49213	0.992319	0	2	389.004	279	350	279	232	134	216	279	292	270	301	325
LOC107316045	NC_029521.1:19571712-19642164	-0.677642	0.85616	0.493884	-0.575346	0.4822	0	2	0	2	3	1	2	7	3	0	3	2	2	0
LCOR	NC_029521.1:19571712-19642164	-0.0742281	0.958298	0.0931428	6.95215	0.760219	0	2	853.996	826	1124	693	841	361	566	734	926	705	688	887
PPRC1	NC_029521.1:19651191-19664754	-0.136034	0.939871	0.158278	3.65251	0.690747	0	2	107	43	134	52	63	71	91	61	37	103	93	61
LDB1	NC_029521.1:19666376-19692060	-0.160431	0.875341	0.409656	4.19486	0.522144	0	2	148	145	99	115	108	82.9998	86	116	106	105	98	130
LOC107315983	NC_029521.1:19666376-19692060	1.32289	0.432562	3.97925	0.467536	0.0460641	0	2	1.00002	4	1	8	5	2.00019	6.00001	5	10.0002	17.0003	15	5
HPS6	NC_029521.1:19693601-19697353	-0.237736	0.805224	0.739484	3.83745	0.389826	0	2	129	101	95	63	67	98	74	73	76	85	74	102
C6H10orf76	NC_029521.1:19697528-19801680	0.135877	0.906504	0.311131	4.42288	0.576987	0	2	165	124	148	96	137	76	155	166	89	169	129	135
KCNIP2	NC_029521.1:19804331-19825498	0.669775	0.928178	0.212981	-1.46965	0.644441	0	2	1	0	0	0	0	0	0	2	0	0	0	0
MGEA5	NC_029521.1:19825858-19846130	0.163535	0.874217	0.417905	6.3597	0.517984	0	2	490	785	555	440	435	185	410	618	651	597	425	555
NPM3	NC_029521.1:19847683-19850899	0.495157	0.928093	0.213198	0.0685505	0.644273	0	2	20	0	1	2	1	0	1	9	1	19	0	4
FGF8	NC_029521.1:19855302-19862861	NA	NA	NA	NA	NA	NA	NA	0	0	0	0	0	0	0	0	0	0	0	0
LOC107316016	NC_029521.1:19880579-19938636	0.797447	0.602612	2.35701	1.41364	0.124721	0	2	22	7	11	6	5	12	12	10	13	18.0005	19.0001	41.0001
FBXW4	NC_029521.1:19880579-19938636	0.113273	0.938821	0.161329	4.56667	0.687936	0	2	160	205	89	90	99	170	124	183	180	178.999	128	122
DPCD	NC_029521.1:19941262-19958702	-1.07376	0.131145	8.08807	4.31421	0.00445575	0	2	153	149	106	103	94	312	73	94	69	153	59	39
POLL	NC_029521.1:19941262-19958702	0.0046634	0.998899	0.000166313	2.95881	0.989711	0	2	52	86	29	35	35	38	36	36	33	52	53	74
LOC107316015	NC_029521.1:19963150-19971377	-1.39329	0.832219	0.594922	-1.3623	0.440522	0	2	0	0	4	0	0	0	1	0	0	0	0	0
BTRC	NC_029521.1:19971483-20077694	-0.102582	0.945129	0.140886	4.92497	0.707402	0	2	291	177	254	139	238	73	148	234	118	283	181	154
LOC107315957	NC_029521.1:20079458-20085740	NA	NA	NA	NA	NA	NA	NA	0	0	0	0	0	0	0	0	0	0	0	0
LOC107315951	NC_029521.1:20103911-20111527	NA	NA	NA	NA	NA	NA	NA	0	0	0	0	0	0	0	0	0	0	0	0
LBX1	NC_029521.1:20136329-20137694	NA	NA	NA	NA	NA	NA	NA	0	0	0	0	0	0	0	0	0	0	0	0
TLX1	NC_029521.1:20157861-20165334	NA	NA	NA	NA	NA	NA	NA	0	0	0	0	0	0	0	0	0	0	0	0
KAZALD1	NC_029521.1:20180863-20187009	1.9402	0.611518	2.18949	-1.51527	0.138956	0	2	0	0	0	0	0	0	0	0	2	0	0	0
SFXN3	NC_029521.1:20188032-20191788	-0.0835828	0.97535	0.0406272	3.23006	0.840259	0	2	119	106	42	23	36	34	65	21	66	47	71	56
PDZD7	NC_029521.1:20191974-20202535	-0.293108	0.927862	0.21599	0.569355	0.642112	0	2	5	18	6	9	3	6	5.99971	15	5.99981	2	6.9998	2.99989
LZTS2	NC_029521.1:20191974-20202535	0.258608	0.894092	0.352596	2.54384	0.552647	0	2	66	40	24	20	23	18	39.0003	19	44.0002	16	55.0002	48.0001
C6H10orf2	NC_029521.1:20203007-20224585	-0.201166	0.913104	0.281879	2.37361	0.595472	0	2	41	27	20	39	23	36	22	32	25	35	25	33
MRPL43	NC_029521.1:20203007-20224585	-0.596019	0.721498	1.17581	2.08012	0.27821	0	2	29	25	11	8	17	71	23	15	8	37	17	21
SEMA4G	NC_029521.1:20203007-20224585	-0.153929	0.906395	0.311516	5.17582	0.576751	0	2	249	314	173	203	251	187	159	179	296	128	291	198
SLF2	NC_029521.1:20225029-20248108	0.296185	0.721123	1.45997	5.78304	0.226935	0	2	504	240	341	267	335	150	312	392	238	409	420	529
LOC107315994	NC_029521.1:20253213-20261885	-0.0357789	0.990728	0.0138425	4.93014	0.906342	0	2	296	82	150	123	165	272	152	218	148	201	191	221
MFSD13A	NC_029521.1:20262325-20273372	0.323195	0.713214	1.50822	4.58551	0.219411	0	2	145	104	157	126	103	124	164	145	86	189	214	205
ACTR1A	NC_029521.1:20274272-20286994	0.0591973	0.963243	0.0790218	7.18864	0.778627	0	2	1127	1228	884	685	832	552	810	966	825	993	1014	1009
SUFU	NC_029521.1:20287422-20393724	-0.00414752	0.998899	0.00035833	5.66571	0.984897	0	2	411	272	355	323	319	180	263	323	239	364	402	323
LOC107315952	NC_029521.1:20287422-20393724	1.19883	0.721498	1.16263	-1.5771	0.280922	0	2	0	0	0	0	0	0	0	1	0	0	0	0
TRIM8	NC_029521.1:20287422-20393724	-0.0815845	0.948145	0.133268	5.05197	0.715067	0	2	258	241	184	224	197	136	201	188	131	245	218	233
ARL3	NC_029521.1:20397830-20424867	-0.124922	0.904351	0.321495	6.74852	0.570711	0	2	885	854	578	491	773	540	558	613	476	1111	603	595
LOC107316075	NC_029521.1:20397830-20424867	-0.135538	0.993968	0.00742808	-0.850833	0.931318	0	2	9	0	1	0	0	0	0	0	0	0	4	4
SFXN2	NC_029521.1:20425098-20428595	-0.137377	0.970433	0.056232	1.36108	0.812554	0	2	23	5	8	8	12	27	6	13	4	12	26	21
WBP1L	NC_029521.1:20430200-20478138	0.217117	0.798548	0.776741	5.42937	0.37814	0	2	287	393	283	212	155	146	305	207	307	391	282	245
LOC107316091	NC_029521.1:20479010-20481426	NA	NA	NA	NA	NA	NA	NA	0	0	0	0	0	0	0	0	0	0	0	0
BORCS7	NC_029521.1:20482270-20485347	0.0496202	0.986535	0.0195384	2.91237	0.888834	0	2	42	53	33	29	49	49	43	31	26	62	64	54
AS3MT	NC_029521.1:20485794-20489807	-0.170627	0.927021	0.225679	3.11805	0.634746	0	2	36	62	37	41	58	77	51	35	40	53	53	65
CNNM2	NC_029521.1:20490972-20581333	-0.135865	0.948967	0.131305	4.52622	0.717083	0	2	172	99	267	156	161	32	158	189	46	109	140	181
NT5C2	NC_029521.1:20585437-20637229	-0.199961	0.927916	0.215353	6.68721	0.642604	0	2	550	2080	604	409	319	260	453	474	1338	399	345	454
INA	NC_029521.1:20638991-20643096	-1.86011	0.627643	1.93804	-0.865575	0.163881	0	2	6	3	0	4	1	0	0	0	3	0	0	0
PCGF6	NC_029521.1:20646277-20663328	-0.342884	0.68838	1.62281	4.26963	0.2027	0	2	83	156	161	123	118	120	85	103	111	106	113	111
TAF5	NC_029521.1:20663337-20673308	-0.0398342	0.978266	0.0325977	5.01712	0.856722	0	2	243	210	223	199	139	171	194	182	174	266	179	207
USMG5	NC_029521.1:20673889-20698749	-1.3492	0.0518571	11.1495	3.53253	0.000840556	0	2	73	95	64	66	52	203	43	49	23	47	35	45
PDCD11	NC_029521.1:20673889-20698749	-0.26507	0.7892	0.831201	4.61885	0.361926	0	2	208	173	237	180	148	45	154	165	100	130	138	145
CALHM2	NC_029521.1:20700874-20705883	-1.42285	0.587456	2.43841	-0.00987984	0.118396	0	2	7	10	4	6	10	0	0	0	3	8	0	3
CALHM1	NC_029521.1:20707434-20709611	NA	NA	NA	NA	NA	NA	NA	0	0	0	0	0	0	0	0	0	0	0	0
CALHM3	NC_029521.1:20713539-20716949	-2.16743	0.481044	3.38028	-0.795748	0.0659808	0	2	2	6	3	5	0	0	0	0	0	0	2	1
NEURL1	NC_029521.1:20726184-20855699	0.0714281	0.966649	0.064728	6.67755	0.799173	0	2	599	409	905	624	692	386	618	699	234	936	875	672
SH3PXD2A	NC_029521.1:20857517-21080340	-0.163503	0.94352	0.144517	6.18973	0.703831	0	2	514	101	893	604	456	223	356	808	78	442	460	504
OBFC1	NC_029521.1:21083089-21128544	0.102826	0.938821	0.163227	4.31038	0.686203	0	2	111	129	124	118	145	62	141	133	102	128	118	141
SLK	NC_029521.1:21129135-21172334	0.0461313	0.980942	0.0275792	7.05908	0.868102	0	2	989	723	1072	870	1020	204	721	841	735	996	950	883
COL17A1	NC_029521.1:21172944-21212562	0.0385466	0.993006	0.00828322	6.28966	0.927483	0	2	792	95	520	573	433	375	618	669	62	561	583	542
SFR1	NC_029521.1:21229810-21232502	0.267354	0.91056	0.294956	1.53296	0.587062	0	2	19	7	20	15	14	10	19	11	4	33	24	18
CFAP43	NC_029521.1:21233226-21271184	0.26351	0.721498	1.1789	6.15109	0.27758	0	2	649	254	486	391	364	239	431	501	296	789	467	496
LOC107316096	NC_029521.1:21271883-21279489	-0.289418	0.791898	0.813069	5.74302	0.367215	0	2	272	312	216	256	303	650	388	240	200	415	220	363
ITPRIP	NC_029521.1:21283761-21304610	0.354468	0.85616	0.494063	2.53033	0.48212	0	2	5	25	41	21	73	8	36	38	29	41	43	45
CFAP58	NC_029521.1:21304952-21362763	0.708728	0.129293	8.15342	4.98652	0.00429801	0	2	193	118	136	123	199	103	192	277	228	405	202	191
SORCS3	NC_029521.1:21445851-21707901	-1.55787	0.597682	2.39186	-0.103255	0.121969	0	2	18	0	13	1	4	0	3	1	0	1	4	2
LOC107316053	NC_029521.1:22087486-22106634	-0.0049177	0.999418	4.48382e-05	0.663233	0.994657	0	2	3	1	9	18	9	4	4	4	3	15	17	6
LOC107316050	NC_029521.1:22107366-22364384	1.04934	0.34374	4.86214	2.54679	0.0274523	0	2	41	28	36	14	13	6	69	43	10	38	58	64
XPNPEP1	NC_029521.1:22635788-22665347	0.0291432	0.987088	0.0184938	5.61825	0.891828	0	2	390	265	376	274	282	193	324	321	236	408	332	255
LOC107316054	NC_029521.1:22665406-22677394	0.233604	0.961108	0.083332	0.796557	0.772832	0	2	1	2	8	25	9	0	3	6	3	12	25	10
ADD3	NC_029521.1:22678963-22765630	-0.301932	0.716559	1.48707	7.56816	0.222671	0	2	1699	1195	1381	1098	1389	926	1099	1329	431	1450	1043	1185
MXI1	NC_029521.1:22770957-22820900	-0.268052	0.721498	1.40278	5.56692	0.236258	0	2	366	377	271	288	369	216	179	396	234	314	230	276
SMNDC1	NC_029521.1:22826742-22835120	-0.00756167	0.998899	0.00108458	4.73212	0.973728	0	2	190	155	140	167	167	135	168	195	109	203	164	159
LOC107316106	NC_029521.1:22847755-22904677	-0.958836	0.611449	2.30754	2.92614	0.128747	0	2	68	7	61	30	153	31	23	66	8	14	70	6
DUSP5	NC_029521.1:22920737-22929998	0.748861	0.721174	1.45568	1.08421	0.227618	0	2	4	9	16	11	7	2	13	15	30	11	2	12
SMC3	NC_029521.1:22935485-22954124	0.163531	0.847902	0.526974	6.19353	0.467882	0	2	499	421	528	397	495	203	456	514	448	442	408	631
LOC107316161	NC_029521.1:22963327-22964031	-0.286433	0.883596	0.3824	2.18561	0.536321	0	2	25	22	11	19	27	56	26	17	25	31	21	24
RBM20	NC_029521.1:22980962-23072851	0.0922342	0.995679	0.00516045	-0.913067	0.942732	0	2	3	5	0	0	0	0	1	0	3	3	1	0
LOC107316153	NC_029521.1:22980962-23072851	NA	NA	NA	NA	NA	NA	NA	0	0	0	0	0	0	0	0	0	0	0	0
PDCD4	NC_029521.1:23081392-23099419	-0.0585903	0.968881	0.0586824	5.71552	0.808591	0	2	369	533	325	285	344	139	289	286	359	398	325	273
BBIP1	NC_029521.1:23081392-23099419	-0.208146	0.854838	0.49905	3.81824	0.479918	0	2	70	137	99	63	77	90	75	70	96	98	81	61
LOC107316115	NC_029521.1:23104794-23165369	0.475201	0.602718	2.35553	5.29988	0.12484	0	2	235	285	261	198	104	129	176	200	529	321	233	225
SHOC2	NC_029521.1:23104794-23165369	0.0656745	0.961806	0.0815774	6.44443	0.775171	0	2	634	825	489	515	460	245	499	477	453	800	590	570
ADRA2A	NC_029521.1:23174097-23177820	0.670404	0.611518	2.18975	6.45579	0.138931	0	2	343	1254	241	216	119	364	495	242	1133	1202	628	346
LOC107316155	NC_029521.1:23218248-23287049	0.588173	0.5234	2.93956	4.82784	0.0864341	0	2	302	104	62	184	104	80	316	229	126	305.999	180	129
LOC107316157	NC_029521.1:23218248-23287049	1.71169	0.367346	4.60032	-0.125176	0.0319659	0	2	3.00009	2	1	1	3.00001	0	7	5	1	5.00017	2	15
LOC107316158	NC_029521.1:23218248-23287049	0.538978	0.627323	1.94463	3.1135	0.163167	0	2	68.0001	54	17	45	32	34	64	75	23	114	62	46
LOC107316156	NC_029521.1:23218248-23287049	-0.20563	0.967638	0.0626401	0.335701	0.802371	0	2	1.99935	0	9	11	14	0	10	2	5	8.00017	3	5
LOC107316117	NC_029521.1:23520777-23526978	NA	NA	NA	NA	NA	NA	NA	0	0	0	0	0	0	0	0	0	0	0	0
GPAM	NC_029521.1:23533022-23563397	0.0992166	0.959427	0.0876	6.13631	0.767251	0	2	863	395	586	342	358	70	413	371	343	428	690	485
LOC107316150	NC_029521.1:23588516-23620559	1.67134	0.618305	1.99699	-1.14004	0.157612	0	2	1	1	0	0	0	0	0	1	0	1	4	2
TECTB	NC_029521.1:23588516-23620559	1.81763	0.61335	2.05023	-1.52271	0.152183	0	2	0	0	0	0	0	0	0	0	0	1	1	0
ACSL5	NC_029521.1:23626150-23638292	0.121503	0.9312	0.199191	5.99644	0.655375	0	2	312	476	602	290	307	251	426	341	659	377	298	343
ZDHHC6	NC_029521.1:23639875-23649851	-0.0115558	0.998899	0.00237104	7.29572	0.961164	0	2	957	1222	1077	675	690	1071	881	846	1163	1176	888	921
VTI1A	NC_029521.1:23649963-24240485	-0.0722206	0.972203	0.0488026	3.41211	0.82516	0	2	87	62.0004	58.0005	80.0003	74	29	45.0001	70.9999	41	85.9992	49.0001	95
LOC107316130	NC_029521.1:23649963-24240485	0.439106	0.721498	1.43844	3.10032	0.230391	0	2	58	16.0001	56.0003	51.0001	54	21	51.0003	54	66	75.0002	58	55
TCF7L2	NC_029521.1:23649963-24240485	0.48788	0.721498	1.32314	2.74735	0.25003	0	2	33	66.9994	28.9992	36.9996	15	17	42.9995	35.0001	76.9999	53.0006	20.9999	49
LOC107316134	NC_029521.1:23649963-24240485	NA	NA	NA	NA	NA	NA	NA	0	0	0	0	0	0	0	0	0	0	0	0
HABP2	NC_029521.1:24331734-24443209	1.89456	0.721123	1.46208	-1.27497	0.226599	0	2	0	1.00041	0	0	0	0	0	0	2	4.00031	0	0
NRAP	NC_029521.1:24331734-24443209	-0.00295233	0.999599	2.26013e-05	-0.119772	0.996207	0	2	5.00011	9.99962	3.99909	1	3	0	1.00015	2.99907	2	6.99782	4.99925	5
CASP7	NC_029521.1:24331734-24443209	-0.161755	0.886332	0.375181	4.79507	0.540194	0	2	210	190	176	100	245	143	121	152	102	299	148	184
LOC107316133	NC_029521.1:24331734-24443209	NA	NA	NA	NA	NA	NA	NA	0	0	0	0	0	0	0	0	0	0	0	0
LOC107316131	NC_029521.1:24331734-24443209	-1.28171	0.622991	1.96493	-0.387347	0.160987	0	2	1.00008	1.99918	5.00015	1	3	10	0	0	1	4.00031	2.00015	3
PLEKHS1	NC_029521.1:24331734-24443209	1.31245	0.539085	2.73361	1.90158	0.0982572	0	2	14.9997	1.00038	20.0006	5	24	6	17.9997	4.00047	7.99999	160.001	9.00044	4.99999
DCLRE1A	NC_029521.1:24449192-24462153	0.327109	0.804133	0.74854	3.12762	0.386939	0	2	66	51	45	44	68	7	59	57	43	69	60	68
NHLRC2	NC_029521.1:24462177-24496803	0.197347	0.861632	0.469184	5.79449	0.493363	0	2	428	382	522	246	300.001	76	300	430	244	459	403	419
LOC107316132	NC_029521.1:24462177-24496803	-1.25315	0.721498	1.23743	-1.57536	0.265967	0	2	0	0	0	0	0.999208	0	0	0	0	0	0	0
ADRB1	NC_029521.1:24545793-24547695	0.503651	0.873104	0.423783	0.0308152	0.515055	0	2	1	2	6	2	9	1	4	4	12	1	3	6
CCDC186	NC_029521.1:24569545-24601543	0.139202	0.891519	0.360443	6.98237	0.54826	0	2	892	581	1152	612	718	469	661	948	675	1209	675	902
TDRD1	NC_029521.1:24603411-24620488	-0.721705	0.200124	6.83856	6.17699	0.00892106	0	2	656	251	582	410	619	670	283	351	242	518	245	454
VWA2	NC_029521.1:24620680-24634612	0.566287	0.586987	2.44511	3.5059	0.117891	0	2	48	36	54	32	93	55	72	59	44	99	138	90
AFAP1L2	NC_029521.1:24637186-24691489	0.629664	0.653323	1.80178	3.39881	0.179498	0	2	66	101	45	40	56	1	49	81	49	94	113	89
ABLIM1	NC_029521.1:24702891-24868802	0.0823759	0.966649	0.0647627	6.13358	0.799121	0	2	808	309	411	426	534	88	365	470	234	767	497	455
LOC107316116	NC_029521.1:24702891-24868802	NA	NA	NA	NA	NA	NA	NA	0	0	0	0	0	0	0	0	0	0	0	0
LOC107316143	NC_029521.1:24872985-24879054	-1.00993	0.815277	0.691401	-1.01066	0.405688	0	2	0	2	5	0	2	0	1	0	2	1	0	0
FAM160B1	NC_029521.1:24879095-24912261	0.16237	0.861894	0.46736	5.0715	0.494204	0	2	215	205	237	175	194	128	215	188	120	258	283	277
TRUB1	NC_029521.1:24936088-24964142	-0.102053	0.968306	0.060794	2.00307	0.805245	0	2	30	17	18	22	23	27	14	25	12	39	19	29
LOC107316114	NC_029521.1:24991134-24998504	0.778847	0.89207	0.358869	-1.1886	0.549135	0	2	2	0	0	1	0	0	0	0	1	4	0	1
ATRNL1	NC_029521.1:25014827-25209793	0.517858	0.739027	1.04539	1.94212	0.306571	0	2	22	23	19	22	20	2	26	34	7	58	18	20
LOC107316215	NC_029521.1:25297290-25411604	0.851317	0.503749	3.18843	2.37803	0.0741612	0	2	25	47	10	25	21	3	33	40	28	77	42	23
LOC107316188	NC_029521.1:25448000-25455381	-1.45123	0.721498	1.2035	-1.36257	0.272624	0	2	0	2	1	1	0	0	0	0	0	0	1	0
GFRA1	NC_029521.1:25456215-25631172	-0.67706	0.635638	1.89476	3.26789	0.168666	0	2	141	141	47	58	44	15	20	25	26	25	104	69
CCDC172	NC_029521.1:25456215-25631172	NA	NA	NA	NA	NA	NA	NA	0	0	0	0	0	0	0	0	0	0	0	0
LOC107316186	NC_029521.1:25646737-25658481	NA	NA	NA	NA	NA	NA	NA	0	0	0	0	0	0	0	0	0	0	0	0
LOC107316166	NC_029521.1:25670765-25682906	-0.0450807	0.998899	0.000957485	-1.41035	0.975315	0	2	0	0	0	0	2	0	0	0	0	0	2	0
LOC107316185	NC_029521.1:25685789-25694813	-1.13826	0.824263	0.62838	-1.41297	0.42795	0	2	0	1	0	0	2	0	0	1	0	0	0	0
LOC107316189	NC_029521.1:25685789-25694813	NA	NA	NA	NA	NA	NA	NA	0	0	0	0	0	0	0	0	0	0	0	0
HSPA12A	NC_029521.1:25706157-25754129	-0.413409	0.855298	0.496637	5.88306	0.480981	0	2	1149	50	430	469	368	107	295	400	9	254	458	515
ENO4	NC_029521.1:25789116-25806072	-0.152934	0.958642	0.0912842	1.90884	0.762551	0	2	38	16	28.9999	7.99997	33.9999	11	5.99996	29	6	33.9999	26	25.9999
LOC107316194	NC_029521.1:25789116-25806072	-0.715422	0.877723	0.403733	-0.661723	0.525168	0	2	0	0	6.00006	4.00003	4.00011	0	1.00004	2	0	2.00011	0	4.00006
SHTN1	NC_029521.1:25806383-25859542	-0.433283	0.794119	0.804509	4.72776	0.369749	0	2	108	41	380	226	266	63	75	204	25	276	133	169
LOC107316165	NC_029521.1:25863796-25877610	NA	NA	NA	NA	NA	NA	NA	0	0	0	0	0	0	0	0	0	0	0	0
LOC107316163	NC_029521.1:25889769-25893305	NA	NA	NA	NA	NA	NA	NA	0	0	0	0	0	0	0	0	0	0	0	0
VAX1	NC_029521.1:25901704-25905319	NA	NA	NA	NA	NA	NA	NA	0	0	0	0	0	0	0	0	0	0	0	0
KCNK18	NC_029521.1:25930868-25941003	NA	NA	NA	NA	NA	NA	NA	0	0	0	0	0	0	0	0	0	0	0	0
SLC18A2	NC_029521.1:25957644-25974058	0.493909	0.940079	0.152265	-0.927995	0.69638	0	2	0	0	1	0	5	0	3	3	1	0	0	2
PDZD8	NC_029521.1:25977263-26020996	0.078084	0.963823	0.0742278	6.21852	0.785278	0	2	591	350	718	506	413	118	489	521	317	496	479	588
LOC107316206	NC_029521.1:26022793-26064514	-0.193977	0.922966	0.242081	6.24488	0.622707	0	2	609	67	508	816	494	363	418	513	265	273	513	671
LOC107316207	NC_029521.1:26022793-26064514	-0.27463	0.944733	0.141579	0.846106	0.706716	0	2	12	8	23	6	4	7	2	5	0	4	13	27
LOC107316208	NC_029521.1:26084740-26092336	-2.94286	0.302531	5.36758	-0.123053	0.0205144	0	2	2	4	0	4	3	23	0	0	0	0	0	5
EMX2	NC_029521.1:26084740-26092336	-0.294386	0.721498	1.24325	5.62123	0.264845	0	2	427	143	319	354	337	342	276	319	194	277	284	314
LOC107316216	NC_029521.1:26192738-26212255	NA	NA	NA	NA	NA	NA	NA	0	0	0	0	0	0	0	0	0	0	0	0
LOC107316167	NC_029521.1:26234683-26241776	-2.91212	0.372349	4.52741	-0.262368	0.0333561	0	2	4	3	3	0	24	0	0	0	0	0	0	4
RAB11FIP2	NC_029521.1:26276723-26304437	-0.108641	0.952391	0.111775	5.0536	0.738132	0	2	272	243	248	265	220	32	165	200	136	228	223	254
LOC107316200	NC_029521.1:26304803-26317701	-2.44096	0.161515	7.48965	1.47413	0.00620547	0	2	54	1	25	16	62	0	0	1	7	4	6	10
LOC107316201	NC_029521.1:26318450-26329345	1.20532	0.721498	1.16712	-1.57679	0.279994	0	2	0	0	0	0	0	0	0	0	0	0	0	1
LOC107316168	NC_029521.1:26371267-26405494	0.705966	0.925929	0.231484	-1.46746	0.630426	0	2	1	0	0	0	0	0	1	0	0	0	0	1
FAM204A	NC_029521.1:26423981-26441224	-0.0617701	0.975948	0.0386176	3.3754	0.844208	0	2	71	91	45	52	58	58	56	79	38	71	46	86
PRLHR	NC_029521.1:26531033-26539452	2.68169	0.344699	4.84344	-0.588442	0.0277514	0	2	2	0	1	0	0	0	7	11	0	3	0	2
CACUL1	NC_029521.1:26584172-26618913	-0.302763	0.721498	1.25984	5.19261	0.261681	0	2	290	151	221	243	313	220	258	265	98	204	216	191
LOC107316203	NC_029521.1:26620438-26665074	-0.197191	0.970261	0.0564469	0.984994	0.812203	0	2	23	1	23	4	17	0	3	9	0	8	19	20
NANOS1	NC_029521.1:26724136-26725093	0.21227	0.965513	0.0678693	1.03834	0.794465	0	2	19	1	4	6	30	0	5	20	1	5	13	27
EIF3A	NC_029521.1:26728544-26755074	-0.0348686	0.983926	0.0230845	8.08229	0.879238	0	2	2004	1683	2081	1509	1823	1002	1713	2000	1326	1675	1582	1815
FAM45A	NC_029521.1:26755084-26763122	-0.117946	0.940044	0.154318	4.50809	0.694443	0	2	196	88	167	118	156	125	143	145	41	192	154	155
SFXN4	NC_029521.1:26765746-26772866	-0.152418	0.936017	0.18065	3.15419	0.670815	0	2	57	54	47	41	56	68	53	48	22	101	56	36
PRDX3	NC_029521.1:26773013-26777129	-0.365307	0.681274	1.66241	5.40696	0.197278	0	2	334	190	221	191	254	470	228	239	177	330	212	220
GRK5	NC_029521.1:26783554-26929699	-0.156105	0.928675	0.212117	5.1507	0.645113	0	2	334	66	367	206	276	120	163	214	108	213	252	321
LOC107316183	NC_029521.1:26783554-26929699	NA	NA	NA	NA	NA	NA	NA	0	0	0	0	0	0	0	0	0	0	0	0
RGS10	NC_029521.1:26943869-26958598	0.149098	0.968602	0.060007	0.953376	0.806485	0	2	19	7	21	6	6	0	12	11	7	9	7	18
TIAL1	NC_029521.1:26962017-26981145	-0.0085014	0.998899	0.0018183	5.94049	0.965987	0	2	388	406	457	348	303	324	347	408	356	475	337	388
BAG3	NC_029521.1:26990258-27007430	-0.793606	0.491001	3.27707	7.56592	0.0702541	0	2	1039	434	858	974	1150	3456	1158	1214	322	753	914	890
LOC107316176	NC_029521.1:27012472-27026281	-2.38111	0.566784	2.5557	-0.74843	0.109897	0	2	1	0	0	0	4	11	2	0	0	0	0	1
INPP5F	NC_029521.1:27026311-27059911	0.134382	0.882286	0.386049	5.27325	0.534384	0	2	276	280	273	194	164	163	255	240	253	249	239	272
MCMBP	NC_029521.1:27060806-27089579	-0.0490384	0.975323	0.0432471	5.88934	0.835261	0	2	376	494	311	232	309	440	394	317	369	444	273	390
SEC23IP	NC_029521.1:27060806-27089579	-0.0717242	0.965512	0.0687788	5.83814	0.793123	0	2	603	403	402	349	332	118	330	323	165	447	452	409
LOC107316164	NC_029521.1:27134756-27158498	NA	NA	NA	NA	NA	NA	NA	0	0	0	0	0	0	0	0	0	0	0	0
LOC107316214	NC_029521.1:27178758-27201594	-1.52221	0.735595	1.06441	-0.883369	0.302211	0	2	0	12	1	0	0	0	0	0	0	2	1	1
PLPP4	NC_029521.1:27207223-27250796	2.29514	0.525229	2.86792	-1.46646	0.0903615	0	2	0	0	0	0	0	0	0	0	0	0	0	3
LOC107316169	NC_029521.1:27290236-27305693	NA	NA	NA	NA	NA	NA	NA	0	0	0	0	0	0	0	0	0	0	0	0
WDR11	NC_029521.1:27319191-27349492	0.197688	0.820037	0.654591	4.83428	0.418476	0	2	262	161	113	181	152	102	142	208	154	269	187	194
LOC107316198	NC_029521.1:27353190-27511739	1.0317	0.860833	0.471012	-0.851428	0.492522	0	2	3	2	0	0	1	0	1	0	10	0	0	0
FGFR2	NC_029521.1:27520591-27589075	-0.0245024	0.996235	0.00397021	8.95247	0.949759	0	2	2177	7000	3597	2285	2081	1587	2202	1971	6512	2568	2102	2544
LOC107316241	NC_029521.1:27642988-27649797	-0.375561	0.873104	0.423629	1.19679	0.515132	0	2	16	20	6	16	4	18	10	2	16	20	10	7
ATE1	NC_029521.1:27649920-27706327	-0.429188	0.558277	2.59944	4.01029	0.106901	0	2	131	102	89	108	119	105	88	83	56	93	81	110
NSMCE4A	NC_029521.1:27706396-27713218	-0.185853	0.918602	0.261556	3.7	0.609053	0	2	69	77	77	44	44	157	58	89	66	90	67	81
TACC2	NC_029521.1:27714631-27813697	-0.136657	0.875341	0.411836	6.90393	0.521039	0	2	898	958	598	629	841	645	639	812	633	639	750	812
PLEKHA1	NC_029521.1:27835688-27860177	-0.125406	0.901593	0.329038	5.40583	0.566226	0	2	295	298	255	265	340	157	236	268	188	343	227	276
HTRA1	NC_029521.1:27862471-27886850	0.395394	0.847839	0.528257	1.49061	0.467341	0	2	13	7	16	7	6	26	12	13	34	11	16	18
DMBT1	NC_029521.1:27897604-27927923	-1.25315	0.721498	1.23743	-1.57536	0.265967	0	2	0	0	0	0	1	0	0	0	0	0	0	0
LOC107316284	NC_029521.1:27897604-27927923	NA	NA	NA	NA	NA	NA	NA	0	0	0	0	0	0	0	0	0	0	0	0
LOC107316283	NC_029521.1:27932534-27940166	NA	NA	NA	NA	NA	NA	NA	0	0	0	0	0	0	0	0	0	0	0	0
LOC107316226	NC_029521.1:27943870-27958858	NA	NA	NA	NA	NA	NA	NA	0	0	0	0	0	0	0	0	0	0	0	0
CUZD1	NC_029521.1:27961090-27966879	1.76286	0.618305	1.98979	-1.52613	0.158363	0	2	0	0	0	0	0	0	0	0	0	2	0	0
C6H10orf88	NC_029521.1:27968015-27971610	0.103243	0.951809	0.115414	3.13839	0.734063	0	2	65	42	55	42	55	40	48	50	48	70	52	66
LOC107316254	NC_029521.1:27972495-27984801	-0.708792	0.40716	4.21207	3.86063	0.0401373	0	2	151	85	132	142	84	55	86	66	19	72	88	80
PSTK	NC_029521.1:27984820-27987126	-0.847329	0.713942	1.50403	0.88838	0.220052	0	2	9	7	14	3	5	30	11	7	13	3	4	2
IKZF5	NC_029521.1:27987650-28009822	-0.043863	0.982507	0.0246408	4.26371	0.875265	0	2	150	175.999	113	113.998	123	43	94	143	91	155	92.9994	136
ACADSB	NC_029521.1:27987650-28009822	0.0693729	0.955186	0.0978827	5.72644	0.754385	0	2	474	252.001	339	295.002	359	182	298	374	250	425	310.001	400
LOC107316237	NC_029521.1:28025056-28027234	NA	NA	NA	NA	NA	NA	NA	0	0	0	0	0	0	0	0	0	0	0	0
HMX3	NC_029521.1:28037228-28040001	-1.02282	0.812033	0.702845	-1.27142	0.401829	0	2	1	2	2	0	0	0	1	0	0	0	0	1
HMX2	NC_029521.1:28041448-28047555	0.70694	0.923962	0.237125	-0.847121	0.62629	0	2	6	0	1	0	0	0	0	1	0	2	8	0
BUB3	NC_029521.1:28048156-28057149	-0.28835	0.721498	1.38712	4.69833	0.238893	0	2	180	159	162	152	153	201	170	144	100	195	135	135
LOC107316228	NC_029521.1:28141265-28148428	NA	NA	NA	NA	NA	NA	NA	0	0	0	0	0	0	0	0	0	0	0	0
LOC107316219	NC_029521.1:28176689-28183110	1.87201	0.611518	2.11239	-1.51929	0.146111	0	2	0	0	0	0	0	0	0	0	0	0	2	0
LOC107316232	NC_029521.1:28203095-28207154	NA	NA	NA	NA	NA	NA	NA	0	0	0	0	0	0	0	0	0	0	0	0
LOC107316310	NC_029521.1:28216752-28223829	NA	NA	NA	NA	NA	NA	NA	0	0	0	0	0	0	0	0	0	0	0	0
LOC107316309	NC_029521.1:28216752-28223829	NA	NA	NA	NA	NA	NA	NA	0	0	0	0	0	0	0	0	0	0	0	0
LOC107316231	NC_029521.1:28228879-28233921	NA	NA	NA	NA	NA	NA	NA	0	0	0	0	0	0	0	0	0	0	0	0
GPR26	NC_029521.1:28250195-28267719	NA	NA	NA	NA	NA	NA	NA	0	0	0	0	0	0	0	0	0	0	0	0
CPXM2	NC_029521.1:28278075-28339125	2.11125	0.721498	1.24427	-1.1992	0.264649	0	2	0	0	1	0	0	0	0	0	0	8	0	0
CHST15	NC_029521.1:28369689-28408417	1.2587	0.483667	3.35346	2.16093	0.0670637	0	2	4	33	9	11	21	11	6	25	132	17	13	14
LOC107316273	NC_029521.1:28434238-28467389	NA	NA	NA	NA	NA	NA	NA	0	0	0	0	0	0	0	0	0	0	0	0
LOC107316286	NC_029521.1:28476887-28486977	1.46526	0.706865	1.53467	-1.17144	0.215413	0	2	0	0	0	0	2	0	3	0	1	1	1	1
OAT	NC_029521.1:28511420-28520435	-0.497845	0.314857	5.19727	7.56391	0.0226224	0	2	1510	2026	1412	1027	1285	932	833	1133	886	1021	1063	984
NKX1-2	NC_029521.1:28526511-28528543	-2.37126	0.517684	3.05129	-1.46229	0.0806733	0	2	0	0	0	0	3	0	0	0	0	0	0	0
LHPP	NC_029521.1:28531048-28586761	-0.452601	0.691703	1.60838	3.33951	0.20472	0	2	61	80	35	46	84	95	66	36	53	63	48	45
FAM53B	NC_029521.1:28587958-28629539	-0.395974	0.721498	1.27209	4.2446	0.259374	0	2	165	58.9998	158	75	224	92.9999	109	121	35.9999	115.999	92	143
METTL10	NC_029521.1:28587958-28629539	-0.638689	0.525229	2.87652	2.44534	0.0898799	0	2	61	39.0002	31.0002	22	57	23.0001	28.0001	28.0004	17.0001	28.0006	26	25
FAM175B	NC_029521.1:28629658-28646135	-0.0400125	0.978299	0.0320845	4.99132	0.857842	0	2	203	216	246	171	179	151	233	210	188	196	163	176
LOC107316229	NC_029521.1:28648007-28652354	NA	NA	NA	NA	NA	NA	NA	0	0	0	0	0	0	0	0	0	0	0	0
ZRANB1	NC_029521.1:28654770-28682914	-0.137919	0.896993	0.344281	5.51002	0.557368	0	2	319	311	385	280	293	160	330	317	151	293	267	279
CTBP2	NC_029521.1:28683757-28770598	-0.199327	0.920708	0.255876	2.68052	0.612967	0	2	49	58	45	41	39	12	31	58	18	30	28	51
TEX36	NC_029521.1:28885942-28889018	0.371594	0.960174	0.0847572	-1.13786	0.770951	0	2	2	0	0	0	0	2	1	0	0	3	0	2
EDRF1	NC_029521.1:28889219-28909602	0.182055	0.822912	0.635589	5.40435	0.425312	0	2	243	326	309	262	167	143	299	267	262	312	267	278
UROS	NC_029521.1:28912289-28919870	-0.0607578	0.980964	0.0273388	3.67464	0.868673	0	2	83	84	37	65	73	108	60	76	55	179	65	42
BCCIP	NC_029521.1:28919891-28923305	-0.255739	0.789444	0.827679	4.33993	0.362944	0	2	189	81	97	127	115	165	112	103	90	139	131	114
DHX32	NC_029521.1:28923406-28952598	1.26143	0.721498	1.20561	-1.57411	0.272203	0	2	0	0	0	0	0	0	0	0	1	0	0	0
LOC107316251	NC_029521.1:28923406-28952598	2.75902	0.451763	3.77085	-1.40399	0.0521531	0	2	0	0	0	0	0	0	0	0	4	0	0	0
LOC107316295	NC_029521.1:28958088-29115487	-1.20007	0.721498	1.19955	-1.57791	0.273411	0	2	0	1	0	0	0	0	0	0	0	0	0	0
ADAM12	NC_029521.1:28958088-29115487	0.432243	0.934311	0.184537	0.365972	0.667503	0	2	3	29	1	0	0	0	6	3	18	6	4	3
C6H10orf90	NC_029521.1:29121565-29202088	0.0637915	0.981166	0.0264393	2.89265	0.870832	0	2	76	62	24	25	43	31	34	44	56	21	54	60
DOCK1	NC_029521.1:29237843-29464061	0.0490016	0.97535	0.0418361	5.96565	0.837933	0	2	480	492	350	334	479	149	442	401	346	337	398	448
FAM196A	NC_029521.1:29237843-29464061	3.06064	0.300144	5.39512	0.925563	0.0201932	0	2	7	3	1	1	1	0	0	0	66	38	0	0
NPS	NC_029521.1:29483663-29489098	1.86598	0.450913	3.79902	-0.439581	0.0512827	0	2	0	0	2	1	2	1	3	1	12	1	2	5
LOC107316221	NC_029521.1:29491933-29498457	3.37453	0.284169	5.61575	-1.26408	0.0177998	0	2	0	0	0	0	0	0	0	2	2	0	0	3
FOXI2	NC_029521.1:29521610-29522332	1.23892	0.721498	1.19025	-1.57517	0.275279	0	2	0	0	0	0	0	0	1	0	0	0	0	0
CLRN3	NC_029521.1:29542001-29550084	-1.25315	0.721498	1.23743	-1.57536	0.265967	0	2	0	0	0	0	1	0	0	0	0	0	0	0
PTPRE	NC_029521.1:29555379-29619501	0.108242	0.965422	0.0710936	3.32899	0.789751	0	2	76	79	98	46	10	41	58	51	66	51	51	101
MKI67	NC_029521.1:29619935-29639985	2.41484	0.0232681	13.3576	2.32314	0.000257372	1	1	32	6	5	5	10	0	68	56	4	73	74	29
LOC107316235	NC_029521.1:29657836-29659357	NA	NA	NA	NA	NA	NA	NA	0	0	0	0	0	0	0	0	0	0	0	0
LOC107316236	NC_029521.1:29670177-29682689	NA	NA	NA	NA	NA	NA	NA	0	0	0	0	0	0	0	0	0	0	0	0
LOC107316234	NC_029521.1:29691690-29698159	NA	NA	NA	NA	NA	NA	NA	0	0	0	0	0	0	0	0	0	0	0	0
LOC107316307	NC_029521.1:29950917-29969818	2.32084	0.5234	2.90522	-1.46458	0.0882933	0	2	0	0	0	0	0	0	0	0	0	0	3	0
MGMT	NC_029521.1:30209805-30334506	-1.21964	0.559682	2.59209	0.485002	0.107398	0	2	6	8	1	21	8	9	5	10	0	5	4	1
LOC107316276	NC_029521.1:30347267-30402929	-0.253214	0.943354	0.145786	0.165621	0.702595	0	2	3	11	5	3	6	4	5	3	0	6	5	9
LOC107316274	NC_029521.1:30347267-30402929	0.482656	0.947243	0.135854	-0.986318	0.712438	0	2	0	0	0	1	1	3	5	1	2	0	0	0
LOC107316277	NC_029521.1:30347267-30402929	0.564223	0.897098	0.343784	-0.674885	0.557653	0	2	1	5	0	0	2	1	0	1	3	4	1	5
LOC107316275	NC_029521.1:30464685-30470730	1.23892	0.721498	1.19025	-1.57517	0.275279	0	2	0	0	0	0	0	0	1	0	0	0	0	0
LOC107316279	NC_029521.1:30464685-30470730	NA	NA	NA	NA	NA	NA	NA	0	0	0	0	0	0	0	0	0	0	0	0
LOC107316292	NC_029521.1:30500556-30509331	-0.428495	0.819346	0.657551	1.83426	0.417426	0	2	12	59	5	20	20	20	14	19	16	36	11	11
GLRX3	NC_029521.1:30509429-30530331	-0.630432	0.247128	6.12515	4.42988	0.0133272	0	2	151	193	121	122	160	179	88	130	76	130	97	115
LOC107316313	NC_029521.1:30697490-30702969	-2.33426	0.52186	2.99579	-1.46496	0.0834813	0	2	0	0	2	0	1	0	0	0	0	0	0	0
LOC107316312	NC_029521.1:30703071-30713122	-0.205634	0.975948	0.0388587	-0.874282	0.843729	0	2	2	2	3	2	0	0	0	2	2	4	0	0
TCERG1L	NC_029521.1:30713432-30795263	0.0878349	0.991383	0.0104417	4.52842	0.91861	0	2	31	547	114	74	11	68	5	419	216	258	5	5
PPP2R2D	NC_029521.1:30894149-30914180	-0.00345178	0.998899	0.000297635	5.96005	0.986235	0	2	468	435	394	360	297	314	372	469	339	459	386	320
BNIP3	NC_029521.1:30915885-30918654	-0.21188	0.842275	0.547506	4.43078	0.459338	0	2	153	190	70	94	141	172	110	109	97	151	112	170
JAKMIP3	NC_029521.1:30922275-30967835	1.1598	0.379957	4.45356	0.831942	0.0348285	0	2	4	5	5	9	5	4	8	8	20	11	18	10
DPYSL4	NC_029521.1:30969460-30980489	NA	NA	NA	NA	NA	NA	NA	0	0	0	0	0	0	0	0	0	0	0	0
STK32C	NC_029521.1:30981866-31029569	0.145359	0.992941	0.00848559	-1.22682	0.926605	0	2	3	1	0	0	0	0	3	0	0	0	0	1
PWWP2B	NC_029521.1:31032608-31078142	0.340018	0.86194	0.466881	1.4089	0.494425	0	2	17	13	17	11	16	3	22	6	15	12	24	18
INPP5A	NC_029521.1:31109597-31291873	-0.0101906	0.998899	0.00126716	3.56796	0.971604	0	2	75	88	51	69	88	51	78	68	58	83	77	71
NKX6-2	NC_029521.1:31293748-31296319	NA	NA	NA	NA	NA	NA	NA	0	0	0	0	0	0	0	0	0	0	0	0
LOC107316262	NC_029521.1:31303355-31310069	NA	NA	NA	NA	NA	NA	NA	0	0	0	0	0	0	0	0	0	0	0	0
LOC107316260	NC_029521.1:31310196-31322175	2.63382	0.465707	3.55413	-1.41433	0.0593976	0	2	0	0	0	0	0	0	0	0	0	0	0	4
LOC107316261	NC_029521.1:31310196-31322175	-0.879351	0.707137	1.53264	0.154666	0.215716	0	2	10	4	11	1	12	1	2	3	2	5	7	2
TCTN3	NC_029521.1:31322791-31369329	0.000911167	0.999599	1.22292e-05	5.33925	0.99721	0	2	260.001	266	229.001	189.001	173.001	317.002	300.001	166.002	302.001	274.001	229.001	228.001
ALDH18A1	NC_029521.1:31322791-31369329	0.51572	0.462811	3.60114	7.4975	0.05774	0	2	1065	520	1203	911.999	675.999	942.998	1455	1127	1396	909.999	1524	1470
LOC107316304	NC_029521.1:31370712-31378671	1.15059	0.654553	1.79223	-0.105124	0.180655	0	2	4	2	3	0	5	0	7	11	0	4	8	2

## Sheet: 5
Result of differential gene expression analysis and count data for genes on chrmosome 6 (only DEGs are shown in the table).
gene_short_name	locus	logFC	FDR	LR	logCPM	PValue	estimatedDEG	direction	Ut_WT1	Ut_WT2	Ut_WT3	Ut_WT4	Ut_WT5	Ut_WT6	Ut_Mut1	Ut_Mut2	Ut_Mut3	Ut_Mut4	Ut_Mut5	Ut_Mut6
PRKG1	NC_029521.1:5375470-5691613	-2.0998	0.0318355	12.4438	2.66494	0.000419381	1	3	26	7	93	101	59	53	13	18	23	2	14	13
PLAU	NC_029521.1:13032482-13136166	1.13313	0.0301577	12.5925	3.62029	0.000387298	1	1	76	42	55	48	27	30	107	138	59	90	99	131
LOC107315788	NC_029521.1:14088179-14122820	1.35684	0.0265516	12.9127	7.26265	0.000326352	1	1	282	1097	358	736	594	111	1734	939	1183	2082	1354	1081
LRRC18	NC_029521.1:15861210-15975161	2.72604	0.0134567	14.8826	1.6758	0.000114416	1	1	2	6	8	0	1	9	25	29	13	86	39	5
C6H10orf71	NC_029521.1:15981201-16094490	-3.61787	0.0200255	13.7747	0.190287	0.000206096	1	3	5	23	10	4	16	0	2	0	0	1.00002	0	0.999992
PPP1R3C	NC_029521.1:17279938-17284043	2.77608	0.00751094	16.5548	1.3605	4.72636e-05	1	1	4	7	0	2	1	6	8	59	16	12	18	36
LOC107316090	NC_029521.1:18707842-18715520	1.56352	0.00505278	17.6094	4.16924	2.71237e-05	1	1	128	16	58	28	63	42	152	111	217	187	156	165
MKI67	NC_029521.1:29619935-29639985	2.41484	0.0232681	13.3576	2.32314	0.000257372	1	1	32	6	5	5	10	0	68	56	4	73	74	29
