# Supplementary material for: Uterus-specific transcriptional regulation underlies eggshell pigment production in Japanese quail
Source: PLoS One. 2022 Mar 10;17(3):e0265008. doi: 10.1371/journal.pone.0265008 (PMC8912178; doi:10.1371/journal.pone.0265008)
Supplement: S6 Data — Data from three samples from both wild-type and mutant quails that were used for mRNA sequencing. (XLSX) [file pone.0265008.s014.xlsx]

## Sheet: Sample Setup
Block Type	96well
Chemistry	SYBR_GREEN
Experiment File Name	D:\Applied Biosystems\StepOne Software v2.3\experiments\ishishita\180413actpitalas_sg_1st.eds
Experiment Run End Time	Not Started
Instrument Type	steponeplus
Passive Reference	ROX
Well	Sample Name	Sample Color	Biogroup Name	Biogroup Color	Target Name	Target Color	Task	Reporter	Quencher	Comments
A1	CMR6SGcDNA	RGB(132,193,241)	wt	RGB(180,255,0)	actb	RGB(139,189,249)	UNKNOWN	SYBR	None
A2	CMR6SGcDNA	RGB(132,193,241)	wt	RGB(180,255,0)	actb	RGB(139,189,249)	UNKNOWN	SYBR	None
A3	CMR6SGcDNA	RGB(132,193,241)	wt	RGB(180,255,0)	actb	RGB(139,189,249)	UNKNOWN	SYBR	None
A4	CMR6SGcDNA	RGB(132,193,241)	wt	RGB(180,255,0)	ptx2	RGB(0,255,255)	UNKNOWN	SYBR	None
A5	CMR6SGcDNA	RGB(132,193,241)	wt	RGB(180,255,0)	ptx2	RGB(0,255,255)	UNKNOWN	SYBR	None
A6	CMR6SGcDNA	RGB(132,193,241)	wt	RGB(180,255,0)	ptx2	RGB(0,255,255)	UNKNOWN	SYBR	None
A7	CMR6SGcDNA	RGB(132,193,241)	wt	RGB(180,255,0)	ptx3_4-1	RGB(208,243,98)	UNKNOWN	SYBR	None
A8	CMR6SGcDNA	RGB(132,193,241)	wt	RGB(180,255,0)	ptx3_4-1	RGB(208,243,98)	UNKNOWN	SYBR	None
A9	CMR6SGcDNA	RGB(132,193,241)	wt	RGB(180,255,0)	ptx3_4-1	RGB(208,243,98)	UNKNOWN	SYBR	None
A10	CMR6SGcDNA	RGB(132,193,241)	wt	RGB(180,255,0)	alas1-1-2	RGB(139,189,249)	UNKNOWN	SYBR	None
A11	CMR6SGcDNA	RGB(132,193,241)	wt	RGB(180,255,0)	alas1-1-2	RGB(139,189,249)	UNKNOWN	SYBR	None
A12	CMR6SGcDNA	RGB(132,193,241)	wt	RGB(180,255,0)	alas1-1-2	RGB(139,189,249)	UNKNOWN	SYBR	None
B1	CMR7SGcDNA	RGB(255,102,0)	wt	RGB(180,255,0)	actb	RGB(139,189,249)	UNKNOWN	SYBR	None
B2	CMR7SGcDNA	RGB(255,102,0)	wt	RGB(180,255,0)	actb	RGB(139,189,249)	UNKNOWN	SYBR	None
B3	CMR7SGcDNA	RGB(255,102,0)	wt	RGB(180,255,0)	actb	RGB(139,189,249)	UNKNOWN	SYBR	None
B4	CMR7SGcDNA	RGB(255,102,0)	wt	RGB(180,255,0)	ptx2	RGB(0,255,255)	UNKNOWN	SYBR	None
B5	CMR7SGcDNA	RGB(255,102,0)	wt	RGB(180,255,0)	ptx2	RGB(0,255,255)	UNKNOWN	SYBR	None
B6	CMR7SGcDNA	RGB(255,102,0)	wt	RGB(180,255,0)	ptx2	RGB(0,255,255)	UNKNOWN	SYBR	None
B7	CMR7SGcDNA	RGB(255,102,0)	wt	RGB(180,255,0)	ptx3_4-1	RGB(208,243,98)	UNKNOWN	SYBR	None
B8	CMR7SGcDNA	RGB(255,102,0)	wt	RGB(180,255,0)	ptx3_4-1	RGB(208,243,98)	UNKNOWN	SYBR	None
B9	CMR7SGcDNA	RGB(255,102,0)	wt	RGB(180,255,0)	ptx3_4-1	RGB(208,243,98)	UNKNOWN	SYBR	None
B10	CMR7SGcDNA	RGB(255,102,0)	wt	RGB(180,255,0)	alas1-1-2	RGB(139,189,249)	UNKNOWN	SYBR	None
B11	CMR7SGcDNA	RGB(255,102,0)	wt	RGB(180,255,0)	alas1-1-2	RGB(139,189,249)	UNKNOWN	SYBR	None
B12	CMR7SGcDNA	RGB(255,102,0)	wt	RGB(180,255,0)	alas1-1-2	RGB(139,189,249)	UNKNOWN	SYBR	None
C1	CMR8SGcDNA	RGB(132,193,241)	wt	RGB(180,255,0)	actb	RGB(139,189,249)	UNKNOWN	SYBR	None
C2	CMR8SGcDNA	RGB(132,193,241)	wt	RGB(180,255,0)	actb	RGB(139,189,249)	UNKNOWN	SYBR	None
C3	CMR8SGcDNA	RGB(132,193,241)	wt	RGB(180,255,0)	actb	RGB(139,189,249)	UNKNOWN	SYBR	None
C4	CMR8SGcDNA	RGB(132,193,241)	wt	RGB(180,255,0)	ptx2	RGB(0,255,255)	UNKNOWN	SYBR	None
C5	CMR8SGcDNA	RGB(132,193,241)	wt	RGB(180,255,0)	ptx2	RGB(0,255,255)	UNKNOWN	SYBR	None
C6	CMR8SGcDNA	RGB(132,193,241)	wt	RGB(180,255,0)	ptx2	RGB(0,255,255)	UNKNOWN	SYBR	None
C7	CMR8SGcDNA	RGB(132,193,241)	wt	RGB(180,255,0)	ptx3_4-1	RGB(208,243,98)	UNKNOWN	SYBR	None
C8	CMR8SGcDNA	RGB(132,193,241)	wt	RGB(180,255,0)	ptx3_4-1	RGB(208,243,98)	UNKNOWN	SYBR	None
C9	CMR8SGcDNA	RGB(132,193,241)	wt	RGB(180,255,0)	ptx3_4-1	RGB(208,243,98)	UNKNOWN	SYBR	None
C10	CMR8SGcDNA	RGB(132,193,241)	wt	RGB(180,255,0)	alas1-1-2	RGB(139,189,249)	UNKNOWN	SYBR	None
C11	CMR8SGcDNA	RGB(132,193,241)	wt	RGB(180,255,0)	alas1-1-2	RGB(139,189,249)	UNKNOWN	SYBR	None
C12	CMR8SGcDNA	RGB(132,193,241)	wt	RGB(180,255,0)	alas1-1-2	RGB(139,189,249)	UNKNOWN	SYBR	None
D1	WER13SGcDNA	RGB(168,255,222)	we	RGB(255,204,153)	actb	RGB(139,189,249)	UNKNOWN	SYBR	None
D2	WER13SGcDNA	RGB(168,255,222)	we	RGB(255,204,153)	actb	RGB(139,189,249)	UNKNOWN	SYBR	None
D3	WER13SGcDNA	RGB(168,255,222)	we	RGB(255,204,153)	actb	RGB(139,189,249)	UNKNOWN	SYBR	None
D4	WER13SGcDNA	RGB(168,255,222)	we	RGB(255,204,153)	ptx2	RGB(0,255,255)	UNKNOWN	SYBR	None
D5	WER13SGcDNA	RGB(168,255,222)	we	RGB(255,204,153)	ptx2	RGB(0,255,255)	UNKNOWN	SYBR	None
D6	WER13SGcDNA	RGB(168,255,222)	we	RGB(255,204,153)	ptx2	RGB(0,255,255)	UNKNOWN	SYBR	None
D7	WER13SGcDNA	RGB(168,255,222)	we	RGB(255,204,153)	ptx3_4-1	RGB(208,243,98)	UNKNOWN	SYBR	None
D8	WER13SGcDNA	RGB(168,255,222)	we	RGB(255,204,153)	ptx3_4-1	RGB(208,243,98)	UNKNOWN	SYBR	None
D9	WER13SGcDNA	RGB(168,255,222)	we	RGB(255,204,153)	ptx3_4-1	RGB(208,243,98)	UNKNOWN	SYBR	None
D10	WER13SGcDNA	RGB(168,255,222)	we	RGB(255,204,153)	alas1-1-2	RGB(139,189,249)	UNKNOWN	SYBR	None
D11	WER13SGcDNA	RGB(168,255,222)	we	RGB(255,204,153)	alas1-1-2	RGB(139,189,249)	UNKNOWN	SYBR	None
D12	WER13SGcDNA	RGB(168,255,222)	we	RGB(255,204,153)	alas1-1-2	RGB(139,189,249)	UNKNOWN	SYBR	None
E1	WER15SGcDNA	RGB(223,221,142)	we	RGB(255,204,153)	actb	RGB(139,189,249)	UNKNOWN	SYBR	None
E2	WER15SGcDNA	RGB(223,221,142)	we	RGB(255,204,153)	actb	RGB(139,189,249)	UNKNOWN	SYBR	None
E3	WER15SGcDNA	RGB(223,221,142)	we	RGB(255,204,153)	actb	RGB(139,189,249)	UNKNOWN	SYBR	None
E4	WER15SGcDNA	RGB(223,221,142)	we	RGB(255,204,153)	ptx2	RGB(0,255,255)	UNKNOWN	SYBR	None
E5	WER15SGcDNA	RGB(223,221,142)	we	RGB(255,204,153)	ptx2	RGB(0,255,255)	UNKNOWN	SYBR	None
E6	WER15SGcDNA	RGB(223,221,142)	we	RGB(255,204,153)	ptx2	RGB(0,255,255)	UNKNOWN	SYBR	None
E7	WER15SGcDNA	RGB(223,221,142)	we	RGB(255,204,153)	ptx3_4-1	RGB(208,243,98)	UNKNOWN	SYBR	None
E8	WER15SGcDNA	RGB(223,221,142)	we	RGB(255,204,153)	ptx3_4-1	RGB(208,243,98)	UNKNOWN	SYBR	None
E9	WER15SGcDNA	RGB(223,221,142)	we	RGB(255,204,153)	ptx3_4-1	RGB(208,243,98)	UNKNOWN	SYBR	None
E10	WER15SGcDNA	RGB(223,221,142)	we	RGB(255,204,153)	alas1-1-2	RGB(139,189,249)	UNKNOWN	SYBR	None
E11	WER15SGcDNA	RGB(223,221,142)	we	RGB(255,204,153)	alas1-1-2	RGB(139,189,249)	UNKNOWN	SYBR	None
E12	WER15SGcDNA	RGB(223,221,142)	we	RGB(255,204,153)	alas1-1-2	RGB(139,189,249)	UNKNOWN	SYBR	None
F1	WER20SGcDNA	RGB(247,255,168)	we	RGB(255,204,153)	actb	RGB(139,189,249)	UNKNOWN	SYBR	None
F2	WER20SGcDNA	RGB(247,255,168)	we	RGB(255,204,153)	actb	RGB(139,189,249)	UNKNOWN	SYBR	None
F3	WER20SGcDNA	RGB(247,255,168)	we	RGB(255,204,153)	actb	RGB(139,189,249)	UNKNOWN	SYBR	None
F4	WER20SGcDNA	RGB(247,255,168)	we	RGB(255,204,153)	ptx2	RGB(0,255,255)	UNKNOWN	SYBR	None
F5	WER20SGcDNA	RGB(247,255,168)	we	RGB(255,204,153)	ptx2	RGB(0,255,255)	UNKNOWN	SYBR	None
F6	WER20SGcDNA	RGB(247,255,168)	we	RGB(255,204,153)	ptx2	RGB(0,255,255)	UNKNOWN	SYBR	None
F7	WER20SGcDNA	RGB(247,255,168)	we	RGB(255,204,153)	ptx3_4-1	RGB(208,243,98)	UNKNOWN	SYBR	None
F8	WER20SGcDNA	RGB(247,255,168)	we	RGB(255,204,153)	ptx3_4-1	RGB(208,243,98)	UNKNOWN	SYBR	None
F9	WER20SGcDNA	RGB(247,255,168)	we	RGB(255,204,153)	ptx3_4-1	RGB(208,243,98)	UNKNOWN	SYBR	None
F10	WER20SGcDNA	RGB(247,255,168)	we	RGB(255,204,153)	alas1-1-2	RGB(139,189,249)	UNKNOWN	SYBR	None
F11	WER20SGcDNA	RGB(247,255,168)	we	RGB(255,204,153)	alas1-1-2	RGB(139,189,249)	UNKNOWN	SYBR	None
F12	WER20SGcDNA	RGB(247,255,168)	we	RGB(255,204,153)	alas1-1-2	RGB(139,189,249)	UNKNOWN	SYBR	None
G1					actb	RGB(139,189,249)	NTC	SYBR	None
G2					actb	RGB(139,189,249)	NTC	SYBR	None
G3					actb	RGB(139,189,249)	NTC	SYBR	None
G4					ptx2	RGB(0,255,255)	NTC	SYBR	None
G5					ptx2	RGB(0,255,255)	NTC	SYBR	None
G6					ptx2	RGB(0,255,255)	NTC	SYBR	None
G7					ptx3_4-1	RGB(208,243,98)	NTC	SYBR	None
G8					ptx3_4-1	RGB(208,243,98)	NTC	SYBR	None
G9					ptx3_4-1	RGB(208,243,98)	NTC	SYBR	None
G10					alas1-1-2	RGB(139,189,249)	NTC	SYBR	None
G11					alas1-1-2	RGB(139,189,249)	NTC	SYBR	None
G12					alas1-1-2	RGB(139,189,249)	NTC	SYBR	None
H1
H2
H3
H4
H5
H6
H7
H8
H9
H10
H11
H12

## Sheet: Results
Block Type	96well
Chemistry	SYBR_GREEN
Experiment File Name	D:\Applied Biosystems\StepOne Software v2.3\experiments\ishishita\180413actpitalas_sg_1st.eds
Experiment Run End Time	Not Started
Instrument Type	steponeplus
Passive Reference	ROX
Well	Sample Name	Target Name	Task	Reporter	Quencher	RQ	RQ Min	RQ Max	Cт	Cт Mean	Cт SD	ΔCт	ΔCт Mean	ΔCт SE	HK Control ΔCт Mean	HK Control ΔCт SE	ΔΔCт	Automatic Ct Threshold	Ct Threshold	Automatic Baseline	Baseline Start	Baseline End	Efficiency	Tm1	Tm2	Tm3	Comments	AMPNC	HIGHSD	OUTLIERRG	MTP
A1	CMR6SGcDNA	actb	UNKNOWN	SYBR	None				21.8839	21.9143	0.0335254							TRUE	0.672516	TRUE	3	15	1	81.4132				N	N	N	N
A2	CMR6SGcDNA	actb	UNKNOWN	SYBR	None				21.9503	21.9143	0.0335254							TRUE	0.672516	TRUE	3	15	1	81.4132				N	N	N	N
A3	CMR6SGcDNA	actb	UNKNOWN	SYBR	None				21.9088	21.9143	0.0335254							TRUE	0.672516	TRUE	3	15	1	81.4172				N	N	N	N
A4	CMR6SGcDNA	ptx2	UNKNOWN	SYBR	None	1	0.64081	1.56052	31.077	31.2029	0.399117		9.28853	0.231242			0	TRUE	0.819631	TRUE	3	24	1	76.2012				N	N	N	N
A5	CMR6SGcDNA	ptx2	UNKNOWN	SYBR	None	1	0.64081	1.56052	31.6497	31.2029	0.399117		9.28853	0.231242			0	TRUE	0.819631	TRUE	3	24	1	76.0548	71.5834			N	N	N	Y
A6	CMR6SGcDNA	ptx2	UNKNOWN	SYBR	None	1	0.64081	1.56052	30.8819	31.2029	0.399117		9.28853	0.231242			0	TRUE	0.819631	TRUE	3	23	1	76.0548				N	N	N	N
A7	CMR6SGcDNA	ptx3_4-1	UNKNOWN	SYBR	None	1	0.691066	1.44704	29.9112	29.7015	0.330877		7.78722	0.19201			0	TRUE	1.15455	TRUE	3	22	1	80.9666				N	N	N	N
A8	CMR6SGcDNA	ptx3_4-1	UNKNOWN	SYBR	None	1	0.691066	1.44704	29.8733	29.7015	0.330877		7.78722	0.19201			0	TRUE	1.15455	TRUE	3	22	1	81.1156				N	N	N	N
A9	CMR6SGcDNA	ptx3_4-1	UNKNOWN	SYBR	None	1	0.691066	1.44704	29.3201	29.7015	0.330877		7.78722	0.19201			0	TRUE	1.15455	TRUE	3	22	1	81.1168				N	N	N	N
A10	CMR6SGcDNA	alas1-1-2	UNKNOWN	SYBR	None	1	0.871348	1.14765	22.9261	23.0522	0.119323		1.13792	0.071559			0	TRUE	1.83167	TRUE	3	15	1	83.7996				N	N	N	N
A11	CMR6SGcDNA	alas1-1-2	UNKNOWN	SYBR	None	1	0.871348	1.14765	23.0674	23.0522	0.119323		1.13792	0.071559			0	TRUE	1.83167	TRUE	3	16	1	83.6545				N	N	N	N
A12	CMR6SGcDNA	alas1-1-2	UNKNOWN	SYBR	None	1	0.871348	1.14765	23.1633	23.0522	0.119323		1.13792	0.071559			0	TRUE	1.83167	TRUE	3	15	1	83.6545				N	N	N	N
B1	CMR7SGcDNA	actb	UNKNOWN	SYBR	None				21.3016	21.3709	0.0670063							TRUE	0.672516	TRUE	3	14	1	81.4132				N	N	N	N
B2	CMR7SGcDNA	actb	UNKNOWN	SYBR	None				21.3758	21.3709	0.0670063							TRUE	0.672516	TRUE	3	14	1	81.4132				N	N	N	N
B3	CMR7SGcDNA	actb	UNKNOWN	SYBR	None				21.4354	21.3709	0.0670063							TRUE	0.672516	TRUE	3	14	1	81.4172				N	N	N	N
B4	CMR7SGcDNA	ptx2	UNKNOWN	SYBR	None	0.902327	0.493898	1.64851	30.5828	30.8077	0.538232		9.43681	0.313147			0.148277	TRUE	0.819631	TRUE	3	23	1	76.2012	72.0284			N	Y	N	Y
B5	CMR7SGcDNA	ptx2	UNKNOWN	SYBR	None	0.902327	0.493898	1.64851	31.4219	30.8077	0.538232		9.43681	0.313147			0.148277	TRUE	0.819631	TRUE	3	24	1	76.0548				N	Y	N	N
B6	CMR7SGcDNA	ptx2	UNKNOWN	SYBR	None	0.902327	0.493898	1.64851	30.4185	30.8077	0.538232		9.43681	0.313147			0.148277	TRUE	0.819631	TRUE	3	23	1	76.0548				N	Y	N	N
B7	CMR7SGcDNA	ptx3_4-1	UNKNOWN	SYBR	None	0.696056	0.469704	1.03149	29.7941	29.6809	0.347598		8.30995	0.20438			0.522725	TRUE	1.15455	TRUE	3	22	1	81.2646				N	N	N	N
B8	CMR7SGcDNA	ptx3_4-1	UNKNOWN	SYBR	None	0.696056	0.469704	1.03149	29.2908	29.6809	0.347598		8.30995	0.20438			0.522725	TRUE	1.15455	TRUE	3	22	1	81.2646				N	N	N	N
B9	CMR7SGcDNA	ptx3_4-1	UNKNOWN	SYBR	None	0.696056	0.469704	1.03149	29.9577	29.6809	0.347598		8.30995	0.20438			0.522725	TRUE	1.15455	TRUE	3	23	1	81.2658				N	N	N	N
B10	CMR7SGcDNA	alas1-1-2	UNKNOWN	SYBR	None	1.33102	0.988055	1.79302	21.9492	22.0963	0.259659		0.725388	0.154825			-0.412527	TRUE	1.83167	TRUE	3	14	1	83.9487				N	N	N	N
B11	CMR7SGcDNA	alas1-1-2	UNKNOWN	SYBR	None	1.33102	0.988055	1.79302	21.9436	22.0963	0.259659		0.725388	0.154825			-0.412527	TRUE	1.83167	TRUE	3	14	1	83.8035				N	N	N	N
B12	CMR7SGcDNA	alas1-1-2	UNKNOWN	SYBR	None	1.33102	0.988055	1.79302	22.3961	22.0963	0.259659		0.725388	0.154825			-0.412527	TRUE	1.83167	TRUE	3	14	1	83.8035				N	N	Y	N
C1	CMR8SGcDNA	actb	UNKNOWN	SYBR	None				20.7722	20.7294	0.0611271							TRUE	0.672516	TRUE	3	14	1	81.4132				N	N	N	N
C2	CMR8SGcDNA	actb	UNKNOWN	SYBR	None				20.7566	20.7294	0.0611271							TRUE	0.672516	TRUE	3	14	1	81.4132				N	N	N	N
C3	CMR8SGcDNA	actb	UNKNOWN	SYBR	None				20.6594	20.7294	0.0611271							TRUE	0.672516	TRUE	3	14	1	81.4172				N	N	N	N
C4	CMR8SGcDNA	ptx2	UNKNOWN	SYBR	None	1.77243	1.50701	2.08459	29.2057	29.1922	0.132592		8.46281	0.0842953			-0.825726	TRUE	0.819631	TRUE	3	22	1	76.2012				N	N	N	N
C5	CMR8SGcDNA	ptx2	UNKNOWN	SYBR	None	1.77243	1.50701	2.08459	29.3175	29.1922	0.132592		8.46281	0.0842953			-0.825726	TRUE	0.819631	TRUE	3	22	1	76.0548				N	N	N	N
C6	CMR8SGcDNA	ptx2	UNKNOWN	SYBR	None	1.77243	1.50701	2.08459	29.0534	29.1922	0.132592		8.46281	0.0842953			-0.825726	TRUE	0.819631	TRUE	3	22	1	76.0548				N	N	N	N
C7	CMR8SGcDNA	ptx3_4-1	UNKNOWN	SYBR	None	0.191044	0.135347	0.26966	30.6008	30.9046	0.304116		10.1752	0.179093			2.38803	TRUE	1.15455	TRUE	3	23	1	81.2646				N	N	N	N
C8	CMR8SGcDNA	ptx3_4-1	UNKNOWN	SYBR	None	0.191044	0.135347	0.26966	31.2091	30.9046	0.304116		10.1752	0.179093			2.38803	TRUE	1.15455	TRUE	3	23	1	81.1156				N	N	N	N
C9	CMR8SGcDNA	ptx3_4-1	UNKNOWN	SYBR	None	0.191044	0.135347	0.26966	30.904	30.9046	0.304116		10.1752	0.179093			2.38803	TRUE	1.15455	TRUE	3	23	1	81.2658				N	N	N	N
C10	CMR8SGcDNA	alas1-1-2	UNKNOWN	SYBR	None	0.837957	0.780388	0.899773	22.1306	22.1224	0.0191574		1.39297	0.0369844			0.255052	TRUE	1.83167	TRUE	3	14	1	83.9487				N	N	N	N
C11	CMR8SGcDNA	alas1-1-2	UNKNOWN	SYBR	None	0.837957	0.780388	0.899773	22.1005	22.1224	0.0191574		1.39297	0.0369844			0.255052	TRUE	1.83167	TRUE	3	14	1	83.8035				N	N	N	N
C12	CMR8SGcDNA	alas1-1-2	UNKNOWN	SYBR	None	0.837957	0.780388	0.899773	22.1361	22.1224	0.0191574		1.39297	0.0369844			0.255052	TRUE	1.83167	TRUE	3	13	1	83.8035				N	N	N	N
D1	WER13SGcDNA	actb	UNKNOWN	SYBR	None				21.3593	21.4658	0.204367							TRUE	0.672516	TRUE	3	14	1	81.7113				N	N	N	N
D2	WER13SGcDNA	actb	UNKNOWN	SYBR	None				21.7015	21.4658	0.204367							TRUE	0.672516	TRUE	3	15	1	81.7113				N	N	N	N
D3	WER13SGcDNA	actb	UNKNOWN	SYBR	None				21.3368	21.4658	0.204367							TRUE	0.672516	TRUE	3	14	1	81.7152				N	N	N	N
D4	WER13SGcDNA	ptx2	UNKNOWN	SYBR	None	0.0254162	0.0145936	0.0442651	35.9253	36.0525	0.455595		14.5866	0.288289			5.29811	TRUE	0.819631	TRUE	3	29	1	76.3502				N	N	N	N
D5	WER13SGcDNA	ptx2	UNKNOWN	SYBR	None	0.0254162	0.0145936	0.0442651	35.674	36.0525	0.455595		14.5866	0.288289			5.29811	TRUE	0.819631	TRUE	3	29	1	76.0548				N	N	N	N
D6	WER13SGcDNA	ptx2	UNKNOWN	SYBR	None	0.0254162	0.0145936	0.0442651	36.5581	36.0525	0.455595		14.5866	0.288289			5.29811	TRUE	0.819631	TRUE	3	29	1	76.0548				N	N	N	N
D7	WER13SGcDNA	ptx3_4-1	UNKNOWN	SYBR	None	0.049533	0.0372415	0.0658814	33.5166	33.5885	0.15533		12.1227	0.148204			4.33547	TRUE	1.15455	TRUE	3	26	1	80.9666				N	N	N	N
D8	WER13SGcDNA	ptx3_4-1	UNKNOWN	SYBR	None	0.049533	0.0372415	0.0658814	33.4822	33.5885	0.15533		12.1227	0.148204			4.33547	TRUE	1.15455	TRUE	3	26	1	79.1781	75.6013	63.6784		N	N	N	Y
D9	WER13SGcDNA	ptx3_4-1	UNKNOWN	SYBR	None	0.049533	0.0372415	0.0658814	33.7668	33.5885	0.15533		12.1227	0.148204			4.33547	TRUE	1.15455	TRUE	3	26	1	81.2658	76.7943	63.2309		N	N	N	Y
D10	WER13SGcDNA	alas1-1-2	UNKNOWN	SYBR	None	0.207184	0.161814	0.265276	24.9726	24.8748	0.0878494		3.40893	0.128431			2.27101	TRUE	1.83167	TRUE	3	17	1	83.7996				N	N	N	N
D11	WER13SGcDNA	alas1-1-2	UNKNOWN	SYBR	None	0.207184	0.161814	0.265276	24.8026	24.8748	0.0878494		3.40893	0.128431			2.27101	TRUE	1.83167	TRUE	3	17	1	83.8035				N	N	N	N
D12	WER13SGcDNA	alas1-1-2	UNKNOWN	SYBR	None	0.207184	0.161814	0.265276	24.8491	24.8748	0.0878494		3.40893	0.128431			2.27101	TRUE	1.83167	TRUE	3	16	1	83.8035				N	N	N	N
E1	WER15SGcDNA	actb	UNKNOWN	SYBR	None				21.4717	21.2525	0.190072							TRUE	0.672516	TRUE	3	14	1	81.2641				N	N	N	N
E2	WER15SGcDNA	actb	UNKNOWN	SYBR	None				21.1524	21.2525	0.190072							TRUE	0.672516	TRUE	3	15	1	81.2641				N	N	N	N
E3	WER15SGcDNA	actb	UNKNOWN	SYBR	None				21.1333	21.2525	0.190072							TRUE	0.672516	TRUE	3	14	1	81.2681				N	N	N	N
E4	WER15SGcDNA	ptx2	UNKNOWN	SYBR	None	0.132277	0.0589656	0.296734	33.2265	33.4594	0.701872		12.2069	0.419822			2.91837	TRUE	0.819631	TRUE	3	26	1	76.2012				N	Y	N	N
E5	WER15SGcDNA	ptx2	UNKNOWN	SYBR	None	0.132277	0.0589656	0.296734	32.9035	33.4594	0.701872		12.2069	0.419822			2.91837	TRUE	0.819631	TRUE	3	26	1	76.0548				N	Y	N	N
E6	WER15SGcDNA	ptx2	UNKNOWN	SYBR	None	0.132277	0.0589656	0.296734	34.2481	33.4594	0.701872		12.2069	0.419822			2.91837	TRUE	0.819631	TRUE	3	27	1	76.0548				N	Y	N	N
E7	WER15SGcDNA	ptx3_4-1	UNKNOWN	SYBR	None	0.056718	0.0343429	0.0936711	32.9321	33.1797	0.409577		11.9273	0.260692			4.14005	TRUE	1.15455	TRUE	3	25	1	81.2646				N	N	N	N
E8	WER15SGcDNA	ptx3_4-1	UNKNOWN	SYBR	None	0.056718	0.0343429	0.0936711	32.9546	33.1797	0.409577		11.9273	0.260692			4.14005	TRUE	1.15455	TRUE	3	25	1	81.2646				N	N	N	N
E9	WER15SGcDNA	ptx3_4-1	UNKNOWN	SYBR	None	0.056718	0.0343429	0.0936711	33.6525	33.1797	0.409577		11.9273	0.260692			4.14005	TRUE	1.15455	TRUE	3	26	1	81.1168				N	N	N	N
E10	WER15SGcDNA	alas1-1-2	UNKNOWN	SYBR	None	0.223649	0.175433	0.285116	24.638	24.5511	0.107851		3.29861	0.126173			2.16069	TRUE	1.83167	TRUE	3	17	1	83.7996				N	N	N	N
E11	WER15SGcDNA	alas1-1-2	UNKNOWN	SYBR	None	0.223649	0.175433	0.285116	24.4304	24.5511	0.107851		3.29861	0.126173			2.16069	TRUE	1.83167	TRUE	3	17	1	83.8035				N	N	N	N
E12	WER15SGcDNA	alas1-1-2	UNKNOWN	SYBR	None	0.223649	0.175433	0.285116	24.5849	24.5511	0.107851		3.29861	0.126173			2.16069	TRUE	1.83167	TRUE	3	17	1	83.8035				N	N	N	N
F1	WER20SGcDNA	actb	UNKNOWN	SYBR	None				21.6977	21.4514	0.216409							TRUE	0.672516	TRUE	3	15	1	81.7113				N	N	N	N
F2	WER20SGcDNA	actb	UNKNOWN	SYBR	None				21.3647	21.4514	0.216409							TRUE	0.672516	TRUE	3	14	1	81.7113				N	N	N	N
F3	WER20SGcDNA	actb	UNKNOWN	SYBR	None				21.2918	21.4514	0.216409							TRUE	0.672516	TRUE	3	15	1	81.7152				N	N	N	N
F4	WER20SGcDNA	ptx2	UNKNOWN	SYBR	None	0.195979	0.0372016	1.03243	34.2463	33.0911	1.47976		11.6398	0.863431			2.35123	TRUE	0.819631	TRUE	3	27	1	76.2012				N	Y	N	N
F5	WER20SGcDNA	ptx2	UNKNOWN	SYBR	None	0.195979	0.0372016	1.03243	33.6039	33.0911	1.47976		11.6398	0.863431			2.35123	TRUE	0.819631	TRUE	3	26	1	76.0548				N	Y	N	N
F6	WER20SGcDNA	ptx2	UNKNOWN	SYBR	None	0.195979	0.0372016	1.03243	31.4232	33.0911	1.47976		11.6398	0.863431			2.35123	TRUE	0.819631	TRUE	3	24	1	76.0548				N	Y	N	N
F7	WER20SGcDNA	ptx3_4-1	UNKNOWN	SYBR	None	0.0187382	0.00667016	0.0526407	34.132	34.9765	0.904098		13.5251	0.536727			5.73787	TRUE	1.15455	TRUE	3	27	1	81.2646				N	Y	N	N
F8	WER20SGcDNA	ptx3_4-1	UNKNOWN	SYBR	None	0.0187382	0.00667016	0.0526407	34.8672	34.9765	0.904098		13.5251	0.536727			5.73787	TRUE	1.15455	TRUE	3	27	1	81.2646				N	Y	N	N
F9	WER20SGcDNA	ptx3_4-1	UNKNOWN	SYBR	None	0.0187382	0.00667016	0.0526407	35.9303	34.9765	0.904098		13.5251	0.536727			5.73787	TRUE	1.15455	TRUE	3	28	1	81.2658				N	Y	N	N
F10	WER20SGcDNA	alas1-1-2	UNKNOWN	SYBR	None	0.144862	0.113326	0.185174	25.3263	25.3766	0.0446347		3.92516	0.127574			2.78725	TRUE	1.83167	TRUE	3	17	1	83.7996				N	N	N	N
F11	WER20SGcDNA	alas1-1-2	UNKNOWN	SYBR	None	0.144862	0.113326	0.185174	25.3919	25.3766	0.0446347		3.92516	0.127574			2.78725	TRUE	1.83167	TRUE	3	17	1	83.8035				N	N	N	N
F12	WER20SGcDNA	alas1-1-2	UNKNOWN	SYBR	None	0.144862	0.113326	0.185174	25.4115	25.3766	0.0446347		3.92516	0.127574			2.78725	TRUE	1.83167	TRUE	3	17	1	83.8035				N	N	N	N
G1		actb	NTC	SYBR	None				Undetermined									TRUE	0.672516	TRUE	3	39	1	61.2915	70.5325	83.798		N	N	N	Y
G2		actb	NTC	SYBR	None				Undetermined									TRUE	0.672516	TRUE	3	39	1	70.8306	61.5896	81.5622		N	N	N	Y
G3		actb	NTC	SYBR	None				Undetermined									TRUE	0.672516	TRUE	3	39	1	70.3891	61.5965	90.6569		N	N	N	Y
G4		ptx2	NTC	SYBR	None				Undetermined									TRUE	0.819631	TRUE	3	39	1	69.942	62.0435	92.7433		N	N	N	Y
G5		ptx2	NTC	SYBR	None				36.422									TRUE	0.819631	TRUE	3	30	1	73.67				N	N	N	N
G6		ptx2	NTC	SYBR	None				Undetermined									TRUE	0.819631	TRUE	3	39	1	69.3477	61.7463	76.949		N	N	N	Y
G7		ptx3_4-1	NTC	SYBR	None				Undetermined									TRUE	1.15455	TRUE	3	39	1	69.7889	61.5919	80.3704		N	N	N	Y
G8		ptx3_4-1	NTC	SYBR	None				Undetermined									TRUE	1.15455	TRUE	3	39	1	69.3418	61.89	80.8175		N	N	N	Y
G9		ptx3_4-1	NTC	SYBR	None				35.1908									TRUE	1.15455	TRUE	3	28	1	81.2658				N	N	N	N
G10		alas1-1-2	NTC	SYBR	None				Undetermined									TRUE	1.83167	TRUE	3	39	1	61.5913				N	N	N	N
G11		alas1-1-2	NTC	SYBR	None				33.0933									TRUE	1.83167	TRUE	3	25	1	83.5054				Y	N	N	N
G12		alas1-1-2	NTC	SYBR	None				33.4598									TRUE	1.83167	TRUE	3	26	1	83.6545				Y	N	N	N
Analysis Type	Singleplex
Endogenous Control	actb
RQ Min/Max Confidence Level	95.0
Reference Sample	CMR6SGcDNA

## Sheet: Raw Data
Block Type	96well
Chemistry	SYBR_GREEN
Experiment File Name	D:\Applied Biosystems\StepOne Software v2.3\experiments\ishishita\180413actpitalas_sg_1st.eds
Experiment Run End Time	Not Started
Instrument Type	steponeplus
Passive Reference	ROX
Well	Cycle	BLUE	GREEN	YELLOW	RED
A1	1	743	317	5199	8617
A2	1	1920	935	6305	9952
A3	1	178	50	5430	9194
A4	1	368	95	4874	8195
A5	1	933	529	6115	9991
A6	1	820	395	6177	10147
A7	1	867	628	6218	10082
A8	1	2305	1700	7660	11585
A9	1	-617	-424	4870	8534
A10	1	3220	1736	6258	9209
A11	1	3343	1693	5862	8406
A12	1	3749	2127	6443	9138
B1	1	438	120	4984	8330
B2	1	-668	-572	4713	8468
B3	1	-395	-344	5007	8764
B4	1	-451	-393	4725	8244
B5	1	317	101	5801	9702
B6	1	-501	-385	5033	8924
B7	1	248	148	6380	10662
B8	1	446	265	6316	10623
B9	1	1167	802	7246	11721
B10	1	3146	1594	6517	9588
B11	1	3424	1722	6368	9304
B12	1	4915	2930	8125	11364
C1	1	2687	1285	6108	9388
C2	1	304	-35	5105	8639
C3	1	-1003	-699	4141	7629
C4	1	-77	-227	4942	8519
C5	1	-102	-202	5080	8790
C6	1	-70	-177	5140	8804
C7	1	-657	-461	5245	9180
C8	1	-37	-58	6023	10252
C9	1	332	251	5588	9253
C10	1	3536	1865	6682	9989
C11	1	3510	1772	6446	9289
C12	1	3498	1813	6580	9544
D1	1	593	290	5300	8798
D2	1	2209	1460	7346	11170
D3	1	-240	-235	5458	9416
D4	1	-271	-283	4693	8308
D5	1	1018	540	5867	9364
D6	1	94	-52	6311	10581
D7	1	221	69	5888	9783
D8	1	281	116	6086	10100
D9	1	5	-39	5690	9600
D10	1	3770	2008	6937	9950
D11	1	3378	1684	6602	9658
D12	1	3675	1859	6805	9885
E1	1	-18	-121	5339	9137
E2	1	10	-158	5056	8691
E3	1	-170	-194	5317	9140
E4	1	3356	1828	7208	10699
E5	1	-56	-145	5426	9305
E6	1	147	-37	5503	9265
E7	1	424	158	6119	10055
E8	1	959	477	6296	10221
E9	1	116	-11	5762	9711
E10	1	4518	2390	7355	10467
E11	1	3678	1876	6686	9693
E12	1	3948	2063	6958	9944
F1	1	212	10	5336	9195
F2	1	-75	-143	5486	9321
F3	1	265	75	5576	9310
F4	1	611	199	5486	9133
F5	1	560	160	5549	9228
F6	1	90	-107	5472	9253
F7	1	1180	723	6980	11201
F8	1	695	303	6216	10241
F9	1	319	115	5596	9278
F10	1	3665	1897	6690	9646
F11	1	3234	1665	6450	9433
F12	1	3550	1878	6678	9692
G1	1	54	77	5711	9643
G2	1	-315	-240	5090	8830
G3	1	-930	-650	5038	9036
G4	1	-359	-335	4998	8587
G5	1	-6	-176	5229	8991
G6	1	-4	-158	5252	8920
G7	1	-92	-152	5538	9480
G8	1	305	104	5892	9777
G9	1	1131	826	7480	11902
G10	1	2845	1460	5893	8657
G11	1	2829	1444	6414	9590
G12	1	2681	1410	6003	9001
H1	1	-968	-640	-484	-100
H2	1	-1610	-1038	-905	-524
H3	1	-1745	-1185	-1181	-916
H4	1	-2271	-1513	-1563	-1220
H5	1	-1635	-1095	-955	-505
H6	1	-1341	-930	-810	-428
H7	1	-2436	-1666	-1724	-1377
H8	1	-1588	-1021	-806	-380
H9	1	-1098	-1015	-1176	-917
H10	1	-2743	-1769	-1706	-1239
H11	1	-3032	-1922	-1926	-1449
H12	1	-1630	-1060	-954	-549
A1	2	730	305	5246	8708
A2	2	1989	963	6455	10203
A3	2	340	129	5749	9666
A4	2	511	167	5097	8492
A5	2	1035	581	6205	10125
A6	2	965	444	6284	10286
A7	2	881	589	6291	10230
A8	2	2271	1656	7710	11757
A9	2	-502	-380	5065	8810
A10	2	3446	1822	6431	9432
A11	2	3413	1724	5900	8492
A12	2	3573	1970	6321	9037
B1	2	521	154	5076	8482
B2	2	-524	-481	4912	8738
B3	2	-239	-279	5176	8989
B4	2	-350	-335	4863	8445
B5	2	416	135	5908	9830
B6	2	-406	-347	5076	8934
B7	2	265	118	6317	10630
B8	2	508	258	6335	10668
B9	2	1174	832	7277	11806
B10	2	3592	1795	6844	9981
B11	2	3492	1749	6345	9302
B12	2	4961	2948	8174	11461
C1	2	2737	1265	6063	9376
C2	2	343	-17	5089	8620
C3	2	-890	-646	4247	7725
C4	2	47	-171	5049	8649
C5	2	36	-135	5167	8888
C6	2	80	-72	5297	8995
C7	2	-633	-470	5229	9144
C8	2	98	-11	6196	10481
C9	2	327	214	5533	9200
C10	2	3584	1872	6560	9572
C11	2	3664	1845	6489	9341
C12	2	3655	1880	6671	9678
D1	2	661	291	5366	8930
D2	2	2360	1552	7479	11343
D3	2	-114	-160	5551	9520
D4	2	-106	-203	4818	8446
D5	2	1019	547	5913	9480
D6	2	152	-44	6207	10443
D7	2	342	115	5990	9879
D8	2	318	102	6029	10012
D9	2	42	-32	5683	9567
D10	2	3891	2068	6970	9992
D11	2	3575	1784	6750	9772
D12	2	3758	1904	6854	9940
E1	2	108	-60	5516	9380
E2	2	186	-72	5210	8869
E3	2	-73	-160	5376	9208
E4	2	3475	1914	7306	10795
E5	2	107	-78	5546	9479
E6	2	291	21	5585	9399
E7	2	636	256	6339	10350
E8	2	975	463	6242	10134
E9	2	184	29	5823	9783
E10	2	4581	2405	7362	10456
E11	2	3679	1866	6633	9593
E12	2	3998	2064	6956	9965
F1	2	399	114	5600	9574
F2	2	77	-79	5629	9492
F3	2	418	118	5675	9457
F4	2	755	272	5612	9296
F5	2	745	254	5685	9380
F6	2	306	-1	5607	9430
F7	2	1299	730	7063	11357
F8	2	734	329	6151	10145
F9	2	536	227	5808	9579
F10	2	3782	1938	6709	9668
F11	2	3416	1764	6540	9567
F12	2	3712	1934	6752	9771
G1	2	85	109	5861	9847
G2	2	-282	-202	5236	9066
G3	2	-925	-643	5112	9204
G4	2	-304	-299	5106	8779
G5	2	104	-106	5369	9180
G6	2	-2	-133	5286	8961
G7	2	-162	-215	5436	9322
G8	2	509	186	6203	10264
G9	2	991	727	7384	11883
G10	2	2806	1432	5839	8636
G11	2	2923	1484	6523	9749
G12	2	2646	1348	5954	8963
H1	2	-869	-583	-408	-53
H2	2	-1576	-1012	-892	-492
H3	2	-1694	-1157	-1157	-891
H4	2	-2249	-1499	-1535	-1216
H5	2	-1511	-1017	-904	-457
H6	2	-1184	-824	-746	-354
H7	2	-2315	-1621	-1657	-1342
H8	2	-1596	-1004	-759	-363
H9	2	-1032	-972	-1123	-878
H10	2	-2748	-1772	-1704	-1238
H11	2	-3068	-1961	-1929	-1465
H12	2	-1704	-1076	-999	-584
A1	3	643	239	5223	8709
A2	3	1986	936	6495	10279
A3	3	283	78	5707	9641
A4	3	477	144	5073	8480
A5	3	1019	566	6192	10123
A6	3	948	449	6284	10297
A7	3	963	619	6465	10520
A8	3	2146	1565	7631	11717
A9	3	-493	-376	5082	8917
A10	3	3160	1654	6141	9086
A11	3	2863	1412	5387	7894
A12	3	3065	1667	5833	8525
B1	3	538	157	5097	8520
B2	3	-521	-469	4978	8815
B3	3	-246	-266	5145	8946
B4	3	-256	-278	4991	8641
B5	3	378	113	5875	9812
B6	3	-387	-325	5076	8922
B7	3	156	72	6218	10497
B8	3	459	240	6237	10521
B9	3	1143	792	7195	11710
B10	3	3584	1783	6825	9945
B11	3	3367	1676	6181	9102
B12	3	4544	2686	7712	10944
C1	3	2649	1202	5987	9299
C2	3	259	-79	4972	8474
C3	3	-942	-692	4109	7572
C4	3	107	-131	5094	8689
C5	3	82	-121	5192	8953
C6	3	125	-68	5321	9010
C7	3	-637	-479	5259	9183
C8	3	136	12	6230	10551
C9	3	259	177	5448	9102
C10	3	3632	1868	6585	9573
C11	3	3591	1799	6349	9206
C12	3	3670	1880	6650	9634
D1	3	636	271	5370	8918
D2	3	2397	1533	7537	11429
D3	3	-52	-141	5609	9607
D4	3	-68	-178	4827	8442
D5	3	941	470	5856	9486
D6	3	172	-35	6170	10389
D7	3	366	103	6000	9926
D8	3	305	81	5983	9967
D9	3	66	-40	5708	9598
D10	3	3951	2097	6999	10023
D11	3	3651	1813	6740	9764
D12	3	3698	1867	6756	9831
E1	3	160	-29	5599	9536
E2	3	272	-32	5287	9008
E3	3	-62	-176	5370	9197
E4	3	3423	1864	7249	10751
E5	3	205	-33	5627	9543
E6	3	341	51	5620	9428
E7	3	718	292	6413	10499
E8	3	991	459	6209	10112
E9	3	222	32	5870	9840
E10	3	4631	2435	7384	10478
E11	3	3597	1810	6502	9465
E12	3	3994	2064	6930	9956
F1	3	423	137	5657	9675
F2	3	147	-60	5686	9608
F3	3	471	147	5737	9520
F4	3	797	291	5653	9343
F5	3	823	293	5724	9423
F6	3	413	53	5712	9546
F7	3	1347	753	7116	11404
F8	3	729	282	6121	10102
F9	3	594	256	5873	9673
F10	3	3795	1939	6697	9645
F11	3	3401	1737	6481	9475
F12	3	3704	1915	6710	9714
G1	3	37	63	5823	9838
G2	3	-310	-229	5248	9113
G3	3	-1004	-687	5032	9108
G4	3	-311	-307	5139	8816
G5	3	144	-102	5396	9214
G6	3	-11	-155	5283	8995
G7	3	-263	-289	5347	9209
G8	3	364	102	6067	10096
G9	3	744	546	7137	11602
G10	3	2522	1259	5570	8327
G11	3	2790	1385	6360	9571
G12	3	2297	1157	5607	8549
H1	3	-852	-586	-387	-34
H2	3	-1620	-1028	-897	-499
H3	3	-1719	-1145	-1181	-904
H4	3	-2251	-1497	-1536	-1217
H5	3	-1461	-1008	-886	-429
H6	3	-1115	-808	-685	-308
H7	3	-2308	-1601	-1670	-1312
H8	3	-1640	-1047	-812	-376
H9	3	-1034	-975	-1127	-871
H10	3	-2802	-1789	-1745	-1243
H11	3	-3142	-1976	-1958	-1470
H12	3	-1835	-1151	-1061	-637
A1	4	601	216	5244	8776
A2	4	1928	914	6533	10333
A3	4	249	38	5652	9565
A4	4	613	178	5281	8781
A5	4	1021	555	6184	10118
A6	4	1012	490	6348	10378
A7	4	856	557	6401	10482
A8	4	2063	1506	7569	11649
A9	4	-543	-408	5063	8901
A10	4	2999	1574	5989	8897
A11	4	2770	1372	5304	7798
A12	4	2921	1591	5708	8412
B1	4	487	133	5044	8445
B2	4	-524	-484	4952	8821
B3	4	-230	-267	5137	8933
B4	4	-282	-305	4960	8593
B5	4	362	106	5851	9787
B6	4	-418	-354	4989	8792
B7	4	50	-11	6020	10262
B8	4	339	154	6082	10293
B9	4	951	684	6922	11352
B10	4	3471	1732	6683	9780
B11	4	3200	1592	6001	8859
B12	4	4272	2512	7426	10598
C1	4	2432	1070	5803	9073
C2	4	107	-158	4772	8189
C3	4	-1157	-808	3821	7180
C4	4	117	-136	5083	8697
C5	4	160	-83	5286	9042
C6	4	150	-47	5331	9009
C7	4	-706	-520	5142	9066
C8	4	133	0	6234	10571
C9	4	180	140	5345	8964
C10	4	3557	1837	6457	9424
C11	4	3299	1623	6049	8826
C12	4	3661	1873	6622	9640
D1	4	604	242	5308	8888
D2	4	2302	1469	7423	11339
D3	4	-53	-142	5564	9536
D4	4	-45	-164	4836	8451
D5	4	917	444	5824	9443
D6	4	179	-48	6142	10343
D7	4	339	98	5951	9868
D8	4	296	75	5950	9923
D9	4	35	-76	5662	9552
D10	4	3931	2087	6971	9961
D11	4	3552	1765	6611	9607
D12	4	3607	1795	6662	9700
E1	4	183	-17	5676	9629
E2	4	285	-45	5286	8959
E3	4	-23	-169	5347	9199
E4	4	3363	1830	7268	10792
E5	4	244	-9	5643	9591
E6	4	388	48	5637	9447
E7	4	741	300	6439	10510
E8	4	1007	455	6219	10120
E9	4	196	11	5819	9860
E10	4	4645	2436	7386	10492
E11	4	3377	1689	6286	9188
E12	4	3826	1960	6730	9688
F1	4	463	145	5710	9786
F2	4	128	-66	5629	9501
F3	4	478	122	5714	9509
F4	4	846	309	5691	9423
F5	4	879	315	5762	9454
F6	4	464	78	5723	9577
F7	4	1317	729	7047	11349
F8	4	667	238	6016	9948
F9	4	572	230	5833	9642
F10	4	3778	1924	6664	9628
F11	4	3236	1655	6309	9253
F12	4	3587	1848	6557	9540
G1	4	-22	30	5804	9825
G2	4	-333	-237	5233	9115
G3	4	-1050	-723	4979	9065
G4	4	-346	-311	5122	8776
G5	4	168	-76	5447	9298
G6	4	-64	-197	5228	8943
G7	4	-368	-334	5224	9053
G8	4	195	8	5862	9871
G9	4	522	421	6855	11276
G10	4	2409	1187	5455	8190
G11	4	2627	1310	6197	9361
G12	4	2172	1091	5450	8358
H1	4	-862	-569	-395	-26
H2	4	-1615	-1036	-903	-472
H3	4	-1684	-1165	-1172	-880
H4	4	-2253	-1505	-1532	-1215
H5	4	-1439	-997	-862	-414
H6	4	-1079	-783	-666	-290
H7	4	-2297	-1599	-1673	-1333
H8	4	-1702	-1082	-832	-399
H9	4	-1057	-998	-1131	-868
H10	4	-2831	-1826	-1764	-1263
H11	4	-3154	-2004	-1972	-1510
H12	4	-1876	-1163	-1095	-644
A1	5	571	207	5223	8745
A2	5	1864	899	6506	10304
A3	5	226	46	5670	9580
A4	5	567	169	5238	8704
A5	5	989	532	6182	10105
A6	5	1020	491	6348	10362
A7	5	814	541	6400	10465
A8	5	2074	1520	7581	11669
A9	5	-559	-416	5084	8931
A10	5	2881	1510	5864	8757
A11	5	2706	1331	5271	7806
A12	5	2804	1513	5652	8329
B1	5	485	133	5051	8446
B2	5	-535	-490	4949	8808
B3	5	-232	-273	5127	8954
B4	5	-244	-277	5002	8655
B5	5	336	94	5823	9776
B6	5	-426	-370	4934	8742
B7	5	-60	-94	5860	10039
B8	5	268	134	5981	10170
B9	5	838	625	6747	11125
B10	5	3430	1710	6640	9738
B11	5	3152	1538	5942	8806
B12	5	4135	2423	7295	10469
C1	5	2359	1015	5707	9015
C2	5	48	-197	4673	8094
C3	5	-1217	-851	3769	7124
C4	5	131	-119	5099	8701
C5	5	209	-35	5340	9150
C6	5	146	-47	5295	8960
C7	5	-762	-564	5050	8943
C8	5	102	-17	6196	10510
C9	5	148	117	5319	8947
C10	5	3563	1831	6480	9448
C11	5	3282	1618	6012	8778
C12	5	3612	1837	6593	9605
D1	5	625	249	5324	8874
D2	5	2236	1417	7365	11278
D3	5	-56	-130	5560	9505
D4	5	-24	-164	4840	8431
D5	5	880	437	5829	9430
D6	5	219	-28	6134	10346
D7	5	366	105	6022	9960
D8	5	290	72	5937	9905
D9	5	9	-79	5664	9590
D10	5	3928	2081	6944	9926
D11	5	3540	1774	6596	9612
D12	5	3604	1794	6663	9714
E1	5	200	-9	5688	9668
E2	5	339	-23	5341	9025
E3	5	-34	-166	5377	9216
E4	5	3308	1808	7231	10765
E5	5	262	8	5664	9628
E6	5	422	87	5661	9483
E7	5	747	297	6462	10570
E8	5	970	447	6171	10060
E9	5	167	-22	5831	9856
E10	5	4508	2352	7237	10299
E11	5	3293	1658	6190	9095
E12	5	3771	1941	6662	9622
F1	5	472	150	5730	9815
F2	5	126	-57	5623	9509
F3	5	498	134	5705	9510
F4	5	843	303	5677	9387
F5	5	888	309	5741	9423
F6	5	482	90	5737	9570
F7	5	1277	694	6990	11333
F8	5	597	199	5887	9818
F9	5	529	221	5825	9633
F10	5	3636	1831	6476	9383
F11	5	3247	1639	6300	9263
F12	5	3512	1802	6476	9400
G1	5	-66	13	5802	9798
G2	5	-312	-247	5289	9195
G3	5	-1102	-738	4951	8988
G4	5	-334	-322	5110	8794
G5	5	174	-74	5464	9326
G6	5	-121	-213	5173	8874
G7	5	-492	-410	5062	8836
G8	5	103	-64	5760	9757
G9	5	369	328	6671	11040
G10	5	2291	1130	5342	8050
G11	5	2621	1291	6160	9335
G12	5	2094	1030	5358	8290
H1	5	-825	-543	-364	-7
H2	5	-1616	-1043	-901	-510
H3	5	-1699	-1167	-1165	-899
H4	5	-2255	-1502	-1552	-1214
H5	5	-1414	-972	-844	-406
H6	5	-1066	-790	-669	-262
H7	5	-2313	-1625	-1661	-1344
H8	5	-1718	-1077	-833	-382
H9	5	-1018	-973	-1122	-872
H10	5	-2847	-1821	-1746	-1259
H11	5	-3139	-1999	-1983	-1498
H12	5	-1871	-1167	-1068	-646
A1	6	556	190	5238	8789
A2	6	1830	895	6483	10295
A3	6	204	27	5621	9562
A4	6	575	180	5257	8743
A5	6	1003	544	6176	10130
A6	6	1051	505	6398	10425
A7	6	837	568	6460	10523
A8	6	2127	1547	7602	11670
A9	6	-575	-428	5088	8974
A10	6	2931	1540	5917	8821
A11	6	2730	1360	5294	7831
A12	6	2753	1479	5589	8289
B1	6	495	142	5078	8506
B2	6	-519	-476	4970	8835
B3	6	-233	-270	5118	8913
B4	6	-277	-308	4916	8551
B5	6	325	64	5795	9729
B6	6	-452	-377	4903	8698
B7	6	-118	-113	5778	9950
B8	6	225	87	5927	10098
B9	6	820	608	6717	11093
B10	6	3372	1642	6556	9636
B11	6	3113	1507	5877	8716
B12	6	4031	2345	7170	10305
C1	6	2411	1053	5802	9123
C2	6	0	-232	4623	8011
C3	6	-1272	-883	3656	6957
C4	6	153	-109	5134	8738
C5	6	241	-25	5341	9148
C6	6	155	-46	5297	8987
C7	6	-779	-582	5004	8926
C8	6	101	-18	6195	10501
C9	6	112	98	5280	8904
C10	6	3463	1770	6357	9274
C11	6	3315	1644	6058	8821
C12	6	3611	1850	6578	9547
D1	6	627	249	5344	8902
D2	6	2190	1396	7346	11267
D3	6	-46	-136	5544	9497
D4	6	28	-128	4906	8555
D5	6	849	397	5784	9425
D6	6	208	-35	6117	10314
D7	6	365	100	6017	9988
D8	6	250	51	5903	9828
D9	6	12	-87	5656	9595
D10	6	3945	2067	6944	9955
D11	6	3583	1780	6611	9624
D12	6	3559	1778	6597	9655
E1	6	249	16	5719	9707
E2	6	392	9	5401	9104
E3	6	3	-123	5395	9220
E4	6	3306	1795	7296	10848
E5	6	320	27	5718	9697
E6	6	441	95	5667	9488
E7	6	745	283	6450	10569
E8	6	928	435	6096	9993
E9	6	159	-13	5839	9890
E10	6	4570	2399	7302	10369
E11	6	3221	1605	6092	8950
E12	6	3765	1932	6670	9641
F1	6	452	155	5734	9811
F2	6	142	-66	5621	9516
F3	6	510	152	5730	9527
F4	6	897	327	5743	9477
F5	6	917	320	5761	9487
F6	6	519	104	5773	9630
F7	6	1286	714	6992	11349
F8	6	536	161	5809	9687
F9	6	503	186	5789	9630
F10	6	3666	1867	6494	9436
F11	6	3244	1641	6263	9224
F12	6	3592	1827	6544	9519
G1	6	-68	9	5790	9828
G2	6	-318	-234	5331	9260
G3	6	-1120	-759	4921	8976
G4	6	-353	-336	5101	8791
G5	6	170	-70	5448	9307
G6	6	-145	-242	5144	8803
G7	6	-521	-423	5050	8852
G8	6	17	-114	5682	9663
G9	6	267	256	6524	10866
G10	6	2276	1125	5317	8046
G11	6	2606	1295	6152	9342
G12	6	2045	1021	5311	8206
H1	6	-838	-545	-378	-10
H2	6	-1612	-1023	-877	-470
H3	6	-1665	-1143	-1156	-886
H4	6	-2247	-1488	-1550	-1226
H5	6	-1380	-957	-826	-396
H6	6	-1053	-759	-620	-269
H7	6	-2290	-1600	-1659	-1337
H8	6	-1712	-1069	-820	-370
H9	6	-985	-965	-1093	-864
H10	6	-2850	-1823	-1737	-1244
H11	6	-3143	-1992	-1966	-1489
H12	6	-1870	-1170	-1079	-645
A1	7	522	172	5218	8779
A2	7	1816	891	6477	10294
A3	7	198	34	5615	9569
A4	7	556	171	5227	8720
A5	7	1007	550	6192	10144
A6	7	1045	517	6393	10409
A7	7	835	566	6452	10545
A8	7	2178	1619	7683	11751
A9	7	-572	-411	5092	9002
A10	7	2924	1532	5914	8820
A11	7	2716	1353	5297	7850
A12	7	2686	1443	5535	8229
B1	7	491	138	5068	8493
B2	7	-498	-465	4981	8855
B3	7	-221	-274	5122	8922
B4	7	-221	-280	5017	8705
B5	7	294	55	5768	9661
B6	7	-428	-370	4897	8699
B7	7	-149	-140	5738	9904
B8	7	213	86	5908	10085
B9	7	805	599	6709	11060
B10	7	3310	1634	6522	9584
B11	7	3043	1494	5827	8668
B12	7	3956	2309	7101	10254
C1	7	2388	1020	5764	9058
C2	7	-20	-241	4570	7951
C3	7	-1270	-891	3636	6975
C4	7	178	-78	5140	8756
C5	7	279	-7	5391	9193
C6	7	168	-62	5260	8946
C7	7	-774	-581	5009	8949
C8	7	87	-30	6164	10490
C9	7	-303	-202	4900	8522
C10	7	3464	1772	6348	9269
C11	7	3333	1651	6050	8824
C12	7	3648	1870	6598	9587
D1	7	604	260	5313	8876
D2	7	2126	1364	7266	11210
D3	7	-23	-144	5548	9467
D4	7	37	-139	4871	8484
D5	7	842	387	5776	9418
D6	7	231	-7	6125	10299
D7	7	344	110	5975	9936
D8	7	232	74	5902	9874
D9	7	-3	-105	5634	9562
D10	7	3942	2064	6909	9918
D11	7	3592	1784	6630	9638
D12	7	3562	1781	6636	9679
E1	7	259	24	5741	9735
E2	7	385	8	5384	9112
E3	7	-1	-158	5379	9237
E4	7	3255	1774	7241	10800
E5	7	334	37	5706	9652
E6	7	456	95	5649	9465
E7	7	737	290	6468	10604
E8	7	939	434	6124	10033
E9	7	155	-22	5822	9892
E10	7	4548	2371	7255	10325
E11	7	3226	1601	6088	8954
E12	7	3743	1916	6631	9591
F1	7	443	153	5769	9892
F2	7	131	-83	5628	9517
F3	7	535	168	5760	9576
F4	7	880	327	5717	9433
F5	7	924	351	5757	9476
F6	7	530	89	5759	9616
F7	7	1241	676	6941	11282
F8	7	508	130	5762	9657
F9	7	476	162	5784	9603
F10	7	3662	1845	6512	9436
F11	7	3285	1656	6295	9244
F12	7	3550	1842	6507	9465
G1	7	-76	0	5799	9837
G2	7	-329	-260	5313	9240
G3	7	-1151	-790	4847	8894
G4	7	-325	-325	5169	8889
G5	7	193	-67	5506	9400
G6	7	-167	-261	5082	8747
G7	7	-582	-467	4986	8772
G8	7	-48	-151	5611	9594
G9	7	197	196	6452	10804
G10	7	2227	1097	5264	7973
G11	7	2610	1305	6153	9350
G12	7	2045	1008	5333	8235
H1	7	-814	-535	-367	6
H2	7	-1576	-1017	-859	-479
H3	7	-1665	-1133	-1149	-889
H4	7	-2230	-1524	-1530	-1219
H5	7	-1357	-943	-823	-391
H6	7	-1022	-754	-615	-249
H7	7	-2281	-1598	-1652	-1320
H8	7	-1690	-1054	-811	-362
H9	7	-977	-949	-1094	-848
H10	7	-2835	-1818	-1739	-1258
H11	7	-3134	-1995	-1990	-1479
H12	7	-1873	-1182	-1078	-637
A1	8	528	174	5227	8817
A2	8	1799	874	6458	10251
A3	8	192	35	5619	9556
A4	8	560	188	5217	8699
A5	8	984	525	6153	10097
A6	8	1035	523	6384	10424
A7	8	801	543	6429	10512
A8	8	2218	1654	7714	11786
A9	8	-604	-431	5082	8970
A10	8	2898	1512	5890	8799
A11	8	2647	1337	5266	7802
A12	8	2629	1408	5456	8144
B1	8	466	125	5052	8479
B2	8	-516	-474	4960	8846
B3	8	-234	-262	5109	8891
B4	8	-237	-287	4983	8651
B5	8	285	51	5763	9672
B6	8	-448	-371	4866	8679
B7	8	-181	-160	5696	9839
B8	8	192	71	5875	10049
B9	8	821	641	6747	11144
B10	8	3247	1613	6472	9558
B11	8	3018	1482	5790	8610
B12	8	3921	2261	7036	10154
C1	8	2390	1054	5771	9090
C2	8	-44	-251	4531	7894
C3	8	-1290	-898	3613	6911
C4	8	195	-81	5164	8774
C5	8	278	-12	5388	9194
C6	8	143	-57	5243	8910
C7	8	-787	-575	5027	8956
C8	8	70	-31	6185	10502
C9	8	-324	-214	4874	8514
C10	8	3431	1754	6291	9233
C11	8	3377	1662	6082	8857
C12	8	3653	1879	6604	9611
D1	8	634	244	5336	8900
D2	8	2101	1331	7239	11184
D3	8	-15	-134	5540	9514
D4	8	50	-124	4905	8500
D5	8	818	387	5764	9383
D6	8	233	-10	6108	10295
D7	8	321	86	5984	9951
D8	8	205	31	5859	9816
D9	8	-39	-111	5643	9584
D10	8	3925	2061	6891	9924
D11	8	3595	1781	6624	9616
D12	8	3541	1765	6588	9616
E1	8	210	13	5716	9696
E2	8	386	16	5391	9124
E3	8	6	-156	5365	9189
E4	8	3245	1767	7226	10771
E5	8	355	49	5744	9710
E6	8	479	113	5700	9517
E7	8	739	287	6475	10630
E8	8	892	390	6059	9935
E9	8	118	-53	5787	9853
E10	8	4560	2378	7284	10341
E11	8	3127	1565	6015	8871
E12	8	3697	1885	6576	9530
F1	8	474	167	5790	9928
F2	8	111	-81	5625	9492
F3	8	547	163	5717	9532
F4	8	919	357	5758	9504
F5	8	965	363	5796	9525
F6	8	573	137	5793	9673
F7	8	1202	661	6879	11195
F8	8	479	127	5750	9628
F9	8	432	157	5739	9562
F10	8	3628	1840	6471	9380
F11	8	3270	1666	6280	9265
F12	8	3488	1798	6426	9381
G1	8	-94	1	5795	9824
G2	8	-356	-259	5287	9205
G3	8	-1178	-821	4833	8888
G4	8	-327	-309	5139	8862
G5	8	165	-79	5440	9280
G6	8	-213	-259	5069	8722
G7	8	-601	-476	4948	8762
G8	8	-103	-192	5574	9547
G9	8	93	149	6377	10707
G10	8	2225	1088	5260	7967
G11	8	2581	1284	6142	9301
G12	8	1998	992	5260	8158
H1	8	-817	-528	-337	15
H2	8	-1555	-1002	-857	-469
H3	8	-1645	-1136	-1131	-890
H4	8	-2228	-1498	-1538	-1211
H5	8	-1294	-930	-792	-363
H6	8	-994	-732	-613	-239
H7	8	-2275	-1603	-1652	-1320
H8	8	-1680	-1043	-809	-358
H9	8	-958	-953	-1105	-850
H10	8	-2830	-1833	-1742	-1272
H11	8	-3129	-1982	-1972	-1496
H12	8	-1867	-1168	-1075	-637
A1	9	512	157	5200	8800
A2	9	1779	868	6464	10273
A3	9	163	20	5606	9533
A4	9	586	174	5239	8773
A5	9	977	528	6171	10107
A6	9	1057	518	6394	10425
A7	9	802	548	6436	10511
A8	9	2275	1687	7798	11891
A9	9	-615	-455	5084	8994
A10	9	2817	1481	5814	8682
A11	9	2667	1320	5265	7818
A12	9	2566	1362	5437	8101
B1	9	503	134	5096	8531
B2	9	-508	-481	4971	8868
B3	9	-210	-280	5129	8932
B4	9	-333	-335	4812	8406
B5	9	305	70	5771	9687
B6	9	-447	-369	4861	8641
B7	9	-201	-192	5644	9802
B8	9	146	44	5828	9997
B9	9	804	595	6680	11050
B10	9	3242	1596	6453	9516
B11	9	2974	1443	5747	8540
B12	9	3912	2248	7043	10137
C1	9	2392	1028	5754	9060
C2	9	-65	-247	4502	7883
C3	9	-1293	-917	3592	6897
C4	9	232	-85	5211	8874
C5	9	257	-16	5339	9075
C6	9	136	-52	5233	8916
C7	9	-828	-620	4962	8845
C8	9	47	-60	6129	10441
C9	9	-343	-224	4859	8474
C10	9	3453	1747	6316	9235
C11	9	3375	1652	6057	8823
C12	9	3686	1890	6661	9663
D1	9	585	223	5267	8818
D2	9	2074	1315	7232	11168
D3	9	-20	-140	5544	9485
D4	9	120	-88	5011	8694
D5	9	840	382	5771	9446
D6	9	226	-14	6087	10259
D7	9	312	75	5969	9957
D8	9	209	32	5866	9877
D9	9	-70	-145	5603	9515
D10	9	3879	2003	6826	9821
D11	9	3552	1783	6584	9580
D12	9	3543	1785	6611	9656
E1	9	217	-17	5683	9663
E2	9	431	43	5431	9156
E3	9	6	-144	5375	9219
E4	9	3321	1800	7363	10945
E5	9	413	73	5830	9851
E6	9	495	118	5681	9504
E7	9	742	282	6472	10631
E8	9	859	365	6043	9921
E9	9	86	-68	5758	9793
E10	9	4461	2330	7175	10220
E11	9	3185	1599	6070	8947
E12	9	3693	1903	6573	9509
F1	9	483	156	5815	10001
F2	9	120	-76	5634	9540
F3	9	529	142	5756	9539
F4	9	977	388	5849	9600
F5	9	1038	386	5898	9675
F6	9	563	126	5777	9641
F7	9	1170	629	6841	11150
F8	9	464	106	5729	9616
F9	9	405	132	5736	9552
F10	9	3576	1803	6406	9312
F11	9	3335	1702	6383	9378
F12	9	3507	1800	6427	9348
G1	9	-83	15	5816	9869
G2	9	-344	-240	5319	9256
G3	9	-1170	-789	4861	8912
G4	9	-370	-345	5079	8801
G5	9	138	-109	5404	9212
G6	9	-233	-275	5025	8686
G7	9	-659	-510	4928	8693
G8	9	-144	-202	5564	9537
G9	9	35	118	6339	10673
G10	9	2183	1056	5230	7928
G11	9	2578	1270	6155	9360
G12	9	2028	987	5267	8181
H1	9	-793	-513	-351	25
H2	9	-1541	-1002	-865	-459
H3	9	-1643	-1130	-1131	-872
H4	9	-2224	-1484	-1548	-1214
H5	9	-1267	-902	-769	-333
H6	9	-982	-723	-584	-224
H7	9	-2277	-1608	-1652	-1334
H8	9	-1677	-1046	-797	-370
H9	9	-935	-938	-1075	-844
H10	9	-2831	-1829	-1754	-1270
H11	9	-3114	-1987	-1961	-1477
H12	9	-1872	-1203	-1084	-669
A1	10	512	163	5213	8807
A2	10	1791	873	6468	10279
A3	10	171	4	5582	9505
A4	10	570	179	5223	8721
A5	10	964	513	6129	10072
A6	10	1043	518	6396	10443
A7	10	773	504	6381	10468
A8	10	2296	1707	7791	11882
A9	10	-633	-451	5096	9003
A10	10	2846	1488	5838	8734
A11	10	2582	1295	5224	7769
A12	10	2515	1327	5380	8040
B1	10	503	134	5088	8523
B2	10	-533	-482	4943	8827
B3	10	-193	-243	5167	8991
B4	10	-215	-254	5011	8679
B5	10	274	44	5727	9646
B6	10	-469	-380	4849	8635
B7	10	-254	-217	5609	9746
B8	10	99	22	5770	9920
B9	10	754	583	6641	10994
B10	10	3200	1581	6417	9499
B11	10	2973	1431	5738	8536
B12	10	3906	2248	7014	10112
C1	10	2394	1031	5760	9086
C2	10	-108	-280	4479	7840
C3	10	-1313	-914	3564	6886
C4	10	209	-79	5157	8784
C5	10	296	-2	5387	9175
C6	10	160	-56	5241	8913
C7	10	-842	-625	4926	8819
C8	10	41	-77	6124	10438
C9	10	-386	-253	4802	8374
C10	10	3356	1722	6246	9147
C11	10	3360	1662	6081	8849
C12	10	3706	1914	6670	9660
D1	10	634	246	5322	8892
D2	10	2066	1299	7221	11159
D3	10	-59	-158	5490	9408
D4	10	46	-133	4860	8446
D5	10	862	401	5780	9448
D6	10	228	-8	6073	10238
D7	10	308	76	5985	9957
D8	10	223	24	5909	9944
D9	10	-101	-157	5567	9502
D10	10	3860	2032	6822	9831
D11	10	3534	1759	6556	9545
D12	10	3521	1775	6598	9640
E1	10	235	9	5736	9720
E2	10	399	30	5416	9157
E3	10	-6	-141	5341	9182
E4	10	3203	1723	7166	10691
E5	10	382	56	5762	9756
E6	10	515	144	5712	9547
E7	10	729	283	6462	10642
E8	10	844	334	6007	9898
E9	10	56	-74	5721	9779
E10	10	4479	2343	7198	10238
E11	10	3076	1528	5949	8788
E12	10	3679	1878	6553	9518
F1	10	499	167	5860	10088
F2	10	130	-89	5614	9495
F3	10	536	155	5719	9519
F4	10	965	362	5813	9571
F5	10	973	357	5793	9517
F6	10	573	131	5794	9653
F7	10	1158	619	6840	11152
F8	10	438	95	5696	9583
F9	10	400	142	5734	9562
F10	10	3560	1795	6404	9327
F11	10	3303	1687	6332	9304
F12	10	3512	1797	6418	9376
G1	10	-107	2	5777	9831
G2	10	-366	-271	5301	9248
G3	10	-1160	-790	4866	8948
G4	10	-343	-319	5158	8876
G5	10	173	-81	5460	9326
G6	10	-241	-289	5012	8671
G7	10	-702	-544	4896	8664
G8	10	-154	-218	5552	9543
G9	10	-14	66	6290	10641
G10	10	2168	1058	5228	7934
G11	10	2525	1255	6109	9307
G12	10	2008	978	5260	8142
H1	10	-787	-509	-359	20
H2	10	-1562	-995	-849	-467
H3	10	-1613	-1112	-1126	-872
H4	10	-2190	-1489	-1518	-1207
H5	10	-1249	-909	-781	-352
H6	10	-978	-705	-593	-232
H7	10	-2245	-1599	-1637	-1329
H8	10	-1674	-1046	-786	-352
H9	10	-910	-913	-1072	-842
H10	10	-2834	-1813	-1747	-1246
H11	10	-3124	-2001	-1963	-1491
H12	10	-1863	-1177	-1074	-671
A1	11	499	168	5209	8770
A2	11	1772	881	6466	10250
A3	11	152	15	5572	9468
A4	11	581	163	5230	8757
A5	11	961	504	6125	10055
A6	11	1034	515	6360	10391
A7	11	739	498	6358	10425
A8	11	2343	1722	7816	11909
A9	11	-646	-474	5078	8974
A10	11	2816	1454	5786	8651
A11	11	2557	1272	5213	7781
A12	11	2531	1342	5403	8065
B1	11	532	156	5142	8584
B2	11	-528	-481	4948	8847
B3	11	-203	-265	5143	8980
B4	11	-287	-333	4849	8489
B5	11	201	-19	5620	9522
B6	11	-457	-393	4860	8657
B7	11	-304	-227	5544	9677
B8	11	66	-14	5708	9843
B9	11	736	587	6611	10971
B10	11	3203	1571	6392	9462
B11	11	2942	1412	5719	8525
B12	11	3872	2234	6978	10097
C1	11	2399	1040	5761	9063
C2	11	-114	-283	4471	7837
C3	11	-1349	-933	3499	6776
C4	11	225	-74	5179	8827
C5	11	304	-4	5395	9200
C6	11	128	-66	5184	8858
C7	11	-867	-620	4881	8737
C8	11	14	-90	6078	10430
C9	11	-105	-17	5080	8670
C10	11	3384	1729	6242	9144
C11	11	3365	1655	6062	8830
C12	11	3659	1874	6633	9633
D1	11	630	237	5295	8850
D2	11	2085	1318	7240	11179
D3	11	-43	-154	5471	9379
D4	11	111	-85	4993	8661
D5	11	866	396	5815	9482
D6	11	216	-13	6052	10219
D7	11	319	92	6006	9968
D8	11	192	24	5839	9888
D9	11	-142	-184	5506	9442
D10	11	3838	1997	6802	9803
D11	11	3522	1775	6574	9581
D12	11	3524	1781	6625	9697
E1	11	287	37	5782	9785
E2	11	414	19	5394	9116
E3	11	-16	-159	5356	9202
E4	11	3293	1774	7315	10912
E5	11	419	98	5815	9828
E6	11	518	141	5714	9543
E7	11	771	308	6541	10754
E8	11	792	322	5955	9843
E9	11	20	-114	5682	9724
E10	11	4448	2309	7160	10201
E11	11	3151	1564	6047	8922
E12	11	3721	1910	6602	9545
F1	11	528	195	5926	10152
F2	11	113	-85	5603	9499
F3	11	536	170	5713	9532
F4	11	1008	395	5869	9605
F5	11	995	370	5792	9523
F6	11	598	127	5833	9700
F7	11	1137	600	6821	11171
F8	11	411	91	5670	9577
F9	11	381	109	5713	9558
F10	11	3547	1794	6373	9303
F11	11	3341	1713	6396	9405
F12	11	3516	1785	6409	9361
G1	11	-110	-27	5749	9772
G2	11	-382	-264	5290	9238
G3	11	-1188	-787	4848	8911
G4	11	-396	-359	5057	8776
G5	11	156	-76	5444	9320
G6	11	-272	-321	4997	8642
G7	11	-758	-576	4798	8537
G8	11	-208	-243	5513	9510
G9	11	-71	39	6265	10597
G10	11	2133	1039	5184	7882
G11	11	2496	1229	6091	9287
G12	11	1991	986	5277	8212
H1	11	-769	-509	-340	20
H2	11	-1557	-985	-852	-464
H3	11	-1610	-1099	-1108	-868
H4	11	-2202	-1480	-1522	-1216
H5	11	-1249	-906	-771	-354
H6	11	-951	-707	-601	-226
H7	11	-2238	-1594	-1649	-1319
H8	11	-1670	-1054	-802	-355
H9	11	-903	-911	-1062	-845
H10	11	-2835	-1831	-1752	-1250
H11	11	-3105	-1980	-1962	-1486
H12	11	-1865	-1168	-1076	-647
A1	12	499	149	5214	8789
A2	12	1768	869	6439	10239
A3	12	153	8	5578	9467
A4	12	544	168	5193	8673
A5	12	933	491	6111	10036
A6	12	1039	519	6362	10374
A7	12	740	494	6367	10436
A8	12	2339	1735	7859	11929
A9	12	-635	-479	5084	9005
A10	12	2831	1464	5808	8691
A11	12	2512	1237	5180	7723
A12	12	2453	1307	5323	7977
B1	12	520	164	5109	8552
B2	12	-504	-477	4979	8861
B3	12	-202	-263	5151	8944
B4	12	-212	-267	5011	8691
B5	12	223	8	5646	9566
B6	12	-445	-369	4879	8678
B7	12	-294	-239	5533	9650
B8	12	51	-18	5705	9838
B9	12	704	549	6569	10919
B10	12	3150	1553	6366	9444
B11	12	2915	1402	5664	8482
B12	12	3855	2233	6981	10106
C1	12	2378	1011	5732	9025
C2	12	-101	-289	4466	7835
C3	12	-1331	-937	3497	6777
C4	12	216	-83	5161	8786
C5	12	327	23	5418	9239
C6	12	134	-68	5174	8858
C7	12	-850	-627	4905	8776
C8	12	-4	-89	6091	10416
C9	12	-194	-100	4981	8549
C10	12	3354	1699	6214	9114
C11	12	3386	1673	6104	8896
C12	12	3710	1901	6651	9655
D1	12	635	226	5285	8847
D2	12	2091	1336	7248	11197
D3	12	-50	-150	5475	9394
D4	12	78	-122	4927	8537
D5	12	840	385	5786	9441
D6	12	216	-20	6078	10234
D7	12	300	72	5973	9969
D8	12	196	19	5858	9901
D9	12	-152	-201	5510	9411
D10	12	3873	2012	6827	9837
D11	12	3542	1778	6598	9614
D12	12	3492	1748	6588	9631
E1	12	291	32	5781	9817
E2	12	431	34	5412	9140
E3	12	-10	-164	5343	9178
E4	12	3148	1693	7157	10725
E5	12	421	84	5820	9820
E6	12	536	142	5723	9564
E7	12	740	268	6488	10679
E8	12	787	322	5945	9817
E9	12	-2	-120	5677	9692
E10	12	4442	2328	7138	10198
E11	12	3076	1534	5971	8821
E12	12	3685	1883	6563	9532
F1	12	549	195	5894	10143
F2	12	136	-93	5625	9517
F3	12	551	150	5722	9537
F4	12	983	386	5854	9614
F5	12	972	355	5764	9485
F6	12	608	128	5834	9729
F7	12	1125	583	6783	11079
F8	12	385	59	5630	9516
F9	12	383	118	5702	9564
F10	12	3545	1801	6402	9312
F11	12	3316	1688	6338	9334
F12	12	3456	1769	6375	9313
G1	12	-104	-15	5774	9773
G2	12	-382	-270	5292	9217
G3	12	-1226	-827	4812	8861
G4	12	-363	-330	5152	8889
G5	12	159	-78	5464	9345
G6	12	-289	-316	4992	8668
G7	12	-765	-596	4806	8595
G8	12	-242	-254	5506	9516
G9	12	-97	33	6238	10614
G10	12	2157	1052	5223	7942
G11	12	2486	1227	6076	9288
G12	12	1930	955	5199	8071
H1	12	-771	-500	-353	26
H2	12	-1536	-963	-853	-461
H3	12	-1606	-1107	-1123	-876
H4	12	-2202	-1485	-1532	-1202
H5	12	-1255	-909	-758	-351
H6	12	-961	-710	-601	-226
H7	12	-2232	-1580	-1634	-1327
H8	12	-1666	-1038	-791	-368
H9	12	-876	-883	-1041	-828
H10	12	-2824	-1832	-1765	-1249
H11	12	-3099	-1980	-1952	-1495
H12	12	-1863	-1165	-1067	-657
A1	13	512	165	5220	8785
A2	13	1765	878	6434	10231
A3	13	185	7	5552	9458
A4	13	536	160	5178	8670
A5	13	991	540	6152	10088
A6	13	1038	520	6369	10398
A7	13	726	486	6348	10425
A8	13	2388	1769	7881	11953
A9	13	-653	-460	5100	9000
A10	13	2835	1478	5796	8680
A11	13	2481	1218	5123	7672
A12	13	2497	1328	5376	8060
B1	13	535	188	5136	8585
B2	13	-499	-483	4968	8868
B3	13	-184	-231	5170	8967
B4	13	-201	-267	5031	8716
B5	13	203	-19	5623	9543
B6	13	-452	-376	4838	8637
B7	13	-314	-257	5541	9651
B8	13	18	-43	5690	9810
B9	13	653	513	6490	10814
B10	13	3179	1576	6385	9434
B11	13	2891	1383	5658	8471
B12	13	3788	2187	6891	9978
C1	13	2400	1019	5707	9001
C2	13	-95	-291	4440	7785
C3	13	-1325	-930	3498	6775
C4	13	229	-72	5171	8800
C5	13	312	16	5404	9219
C6	13	104	-87	5188	8832
C7	13	-880	-653	4862	8713
C8	13	11	-75	6084	10429
C9	13	-601	-403	4592	8131
C10	13	3364	1710	6213	9116
C11	13	3307	1630	5997	8740
C12	13	3657	1879	6605	9596
D1	13	603	233	5263	8799
D2	13	2098	1324	7260	11215
D3	13	-33	-147	5427	9354
D4	13	53	-111	4893	8507
D5	13	820	396	5784	9430
D6	13	220	-18	6018	10197
D7	13	301	68	5981	9962
D8	13	186	35	5908	10036
D9	13	-161	-208	5497	9412
D10	13	3870	2018	6825	9822
D11	13	3406	1677	6441	9428
D12	13	3459	1733	6542	9600
E1	13	312	47	5785	9790
E2	13	464	58	5454	9190
E3	13	0	-153	5315	9146
E4	13	3135	1682	7140	10690
E5	13	432	93	5825	9808
E6	13	536	140	5745	9559
E7	13	739	290	6531	10737
E8	13	802	321	5967	9852
E9	13	-11	-122	5659	9700
E10	13	4383	2276	7105	10136
E11	13	2977	1471	5842	8690
E12	13	3691	1897	6587	9528
F1	13	548	203	5920	10167
F2	13	155	-70	5654	9540
F3	13	547	178	5714	9534
F4	13	982	389	5840	9612
F5	13	964	350	5752	9446
F6	13	626	152	5814	9709
F7	13	1090	584	6764	11058
F8	13	368	68	5651	9540
F9	13	382	114	5730	9595
F10	13	3521	1770	6352	9261
F11	13	3216	1639	6256	9214
F12	13	3485	1789	6381	9316
G1	13	-143	-17	5733	9740
G2	13	-389	-274	5265	9209
G3	13	-1220	-819	4830	8905
G4	13	-367	-330	5124	8856
G5	13	145	-97	5465	9349
G6	13	-285	-324	4979	8640
G7	13	-815	-615	4749	8501
G8	13	-258	-256	5487	9500
G9	13	-146	-22	6184	10560
G10	13	2138	1054	5200	7926
G11	13	2531	1259	6136	9373
G12	13	1933	950	5226	8141
H1	13	-764	-511	-326	44
H2	13	-1543	-980	-842	-464
H3	13	-1597	-1089	-1111	-869
H4	13	-2171	-1471	-1524	-1191
H5	13	-1227	-889	-752	-348
H6	13	-960	-727	-593	-220
H7	13	-2227	-1573	-1636	-1324
H8	13	-1648	-1019	-787	-346
H9	13	-851	-889	-1046	-821
H10	13	-2823	-1805	-1749	-1248
H11	13	-3106	-1992	-1965	-1498
H12	13	-1861	-1165	-1053	-648
A1	14	507	165	5204	8766
A2	14	1771	861	6421	10204
A3	14	202	22	5597	9515
A4	14	524	162	5176	8653
A5	14	1010	530	6144	10062
A6	14	1021	524	6352	10380
A7	14	695	463	6325	10399
A8	14	2391	1782	7908	11998
A9	14	-648	-461	5109	9050
A10	14	2813	1460	5764	8640
A11	14	2479	1234	5112	7654
A12	14	2430	1305	5296	7924
B1	14	540	166	5118	8562
B2	14	-458	-461	4996	8883
B3	14	-174	-242	5136	8957
B4	14	-198	-263	5040	8708
B5	14	170	-28	5587	9509
B6	14	-446	-395	4838	8629
B7	14	-317	-256	5546	9682
B8	14	20	-48	5666	9791
B9	14	601	466	6419	10720
B10	14	3218	1577	6389	9453
B11	14	2930	1401	5656	8455
B12	14	3884	2223	6936	10039
C1	14	2436	1051	5732	9041
C2	14	-91	-296	4446	7782
C3	14	-1271	-902	3523	6802
C4	14	222	-64	5186	8794
C5	14	332	38	5456	9281
C6	14	115	-77	5160	8820
C7	14	-899	-662	4825	8694
C8	14	-11	-110	6089	10419
C9	14	-749	-502	4426	7921
C10	14	3391	1707	6226	9091
C11	14	3315	1631	5962	8705
C12	14	3752	1938	6697	9726
D1	14	637	238	5279	8845
D2	14	2108	1324	7258	11204
D3	14	-9	-139	5474	9369
D4	14	90	-109	4911	8535
D5	14	855	413	5801	9458
D6	14	211	-21	6015	10200
D7	14	258	33	5903	9861
D8	14	94	-43	5751	9723
D9	14	-128	-160	5554	9508
D10	14	3859	2008	6801	9823
D11	14	3329	1660	6347	9308
D12	14	3458	1719	6542	9599
E1	14	351	49	5831	9848
E2	14	458	34	5404	9123
E3	14	38	-138	5329	9151
E4	14	3091	1647	7086	10658
E5	14	422	89	5806	9825
E6	14	542	134	5745	9585
E7	14	732	272	6505	10701
E8	14	762	308	5901	9780
E9	14	-19	-131	5665	9705
E10	14	4460	2325	7182	10241
E11	14	2925	1435	5818	8639
E12	14	3631	1859	6491	9434
F1	14	539	190	5878	10086
F2	14	141	-88	5563	9433
F3	14	561	171	5698	9475
F4	14	990	393	5848	9610
F5	14	951	363	5750	9453
F6	14	628	146	5855	9731
F7	14	1084	567	6770	11066
F8	14	335	37	5606	9478
F9	14	387	109	5737	9616
F10	14	3578	1820	6449	9381
F11	14	3242	1658	6289	9278
F12	14	3441	1761	6332	9273
G1	14	-167	-34	5700	9732
G2	14	-440	-301	5215	9146
G3	14	-1264	-838	4769	8835
G4	14	-384	-329	5110	8841
G5	14	139	-95	5401	9277
G6	14	-327	-347	4965	8641
G7	14	-842	-606	4755	8541
G8	14	-310	-290	5435	9455
G9	14	-204	-62	6144	10478
G10	14	2170	1065	5230	7964
G11	14	2478	1216	6088	9268
G12	14	1895	921	5179	8069
H1	14	-762	-491	-347	18
H2	14	-1523	-991	-863	-482
H3	14	-1603	-1103	-1113	-857
H4	14	-2171	-1469	-1518	-1188
H5	14	-1205	-877	-771	-347
H6	14	-950	-714	-600	-222
H7	14	-2227	-1569	-1639	-1315
H8	14	-1656	-1035	-784	-346
H9	14	-832	-891	-1027	-814
H10	14	-2843	-1816	-1749	-1258
H11	14	-3101	-1992	-1970	-1481
H12	14	-1875	-1152	-1070	-661
A1	15	546	167	5193	8759
A2	15	1800	884	6441	10227
A3	15	228	31	5572	9472
A4	15	553	192	5206	8684
A5	15	1007	543	6147	10096
A6	15	1060	536	6375	10396
A7	15	687	471	6369	10447
A8	15	2401	1781	7912	11998
A9	15	-630	-479	5099	9048
A10	15	2850	1476	5769	8657
A11	15	2521	1259	5150	7702
A12	15	2456	1302	5278	7923
B1	15	593	197	5122	8563
B2	15	-450	-428	4976	8860
B3	15	-141	-225	5140	8938
B4	15	-191	-262	5040	8702
B5	15	249	22	5675	9591
B6	15	-440	-371	4868	8645
B7	15	-331	-259	5527	9679
B8	15	14	-40	5674	9797
B9	15	626	505	6497	10811
B10	15	3299	1620	6411	9453
B11	15	2995	1443	5666	8435
B12	15	3933	2250	6959	10026
C1	15	2450	1031	5701	8953
C2	15	-40	-269	4429	7754
C3	15	-1265	-893	3487	6734
C4	15	214	-76	5168	8766
C5	15	346	39	5445	9299
C6	15	100	-81	5158	8822
C7	15	-894	-637	4845	8728
C8	15	-9	-90	6091	10440
C9	15	-820	-548	4375	7861
C10	15	3467	1764	6235	9124
C11	15	3420	1694	6014	8777
C12	15	3860	1976	6721	9725
D1	15	676	238	5295	8831
D2	15	2169	1367	7301	11261
D3	15	45	-120	5478	9395
D4	15	71	-109	4874	8496
D5	15	839	389	5748	9410
D6	15	232	-17	6063	10228
D7	15	276	45	5954	9941
D8	15	127	-43	5798	9785
D9	15	-144	-183	5531	9486
D10	15	3869	2003	6814	9818
D11	15	3378	1681	6410	9364
D12	15	3474	1750	6553	9613
E1	15	381	66	5806	9811
E2	15	541	66	5469	9173
E3	15	106	-113	5349	9163
E4	15	3070	1665	7082	10661
E5	15	426	100	5802	9794
E6	15	593	165	5758	9639
E7	15	713	259	6475	10685
E8	15	772	325	5959	9846
E9	15	-62	-164	5628	9656
E10	15	4418	2325	7132	10187
E11	15	2943	1460	5823	8659
E12	15	3676	1865	6531	9470
F1	15	586	211	5899	10070
F2	15	169	-77	5553	9414
F3	15	602	198	5710	9470
F4	15	987	364	5811	9580
F5	15	943	346	5743	9426
F6	15	627	161	5842	9742
F7	15	1052	545	6687	10984
F8	15	326	32	5618	9501
F9	15	314	85	5684	9545
F10	15	3556	1797	6404	9342
F11	15	3287	1669	6340	9309
F12	15	3416	1748	6305	9242
G1	15	-146	-10	5757	9787
G2	15	-427	-299	5247	9178
G3	15	-1280	-845	4767	8795
G4	15	-399	-349	5128	8828
G5	15	139	-107	5430	9321
G6	15	-326	-346	4955	8626
G7	15	-858	-645	4753	8547
G8	15	-303	-311	5455	9470
G9	15	-229	-59	6121	10478
G10	15	2145	1050	5227	7950
G11	15	2438	1198	6045	9236
G12	15	1888	943	5188	8095
H1	15	-753	-503	-346	28
H2	15	-1532	-980	-860	-466
H3	15	-1591	-1097	-1132	-865
H4	15	-2167	-1474	-1513	-1196
H5	15	-1207	-892	-768	-336
H6	15	-950	-705	-594	-214
H7	15	-2210	-1584	-1631	-1313
H8	15	-1640	-1010	-779	-345
H9	15	-818	-881	-1035	-823
H10	15	-2824	-1828	-1762	-1254
H11	15	-3099	-1970	-1972	-1482
H12	15	-1838	-1169	-1074	-645
A1	16	604	195	5224	8780
A2	16	1836	901	6423	10184
A3	16	311	70	5634	9528
A4	16	571	209	5232	8724
A5	16	985	532	6150	10062
A6	16	1065	518	6366	10399
A7	16	684	458	6346	10423
A8	16	2400	1776	7898	11993
A9	16	-671	-495	5067	9028
A10	16	2917	1519	5789	8660
A11	16	2574	1274	5163	7680
A12	16	2479	1314	5272	7891
B1	16	696	238	5157	8578
B2	16	-319	-390	5057	8955
B3	16	-27	-174	5199	9003
B4	16	-183	-261	5038	8739
B5	16	252	23	5675	9560
B6	16	-459	-379	4822	8595
B7	16	-343	-267	5520	9648
B8	16	-5	-60	5656	9765
B9	16	636	529	6540	10866
B10	16	3436	1681	6438	9469
B11	16	3165	1522	5723	8474
B12	16	4058	2316	6966	10018
C1	16	2621	1137	5754	9006
C2	16	77	-200	4481	7824
C3	16	-1114	-825	3580	6839
C4	16	252	-60	5184	8801
C5	16	333	16	5423	9225
C6	16	111	-67	5152	8794
C7	16	-903	-649	4844	8725
C8	16	-18	-92	6114	10450
C9	16	-860	-586	4363	7868
C10	16	3589	1807	6252	9114
C11	16	3545	1746	6077	8809
C12	16	4011	2036	6771	9728
D1	16	783	303	5321	8870
D2	16	2251	1395	7303	11235
D3	16	158	-53	5514	9386
D4	16	68	-115	4881	8498
D5	16	843	383	5760	9430
D6	16	236	-16	6038	10195
D7	16	235	33	5924	9915
D8	16	194	37	5950	10107
D9	16	-167	-180	5560	9514
D10	16	3861	2008	6797	9822
D11	16	3377	1671	6394	9334
D12	16	3468	1735	6539	9567
E1	16	500	146	5887	9880
E2	16	634	131	5478	9175
E3	16	225	-49	5407	9195
E4	16	3038	1639	7070	10619
E5	16	430	99	5805	9819
E6	16	573	184	5757	9619
E7	16	696	257	6464	10656
E8	16	754	277	5920	9795
E9	16	-60	-163	5615	9675
E10	16	4480	2340	7165	10213
E11	16	2945	1471	5806	8631
E12	16	3682	1862	6510	9450
F1	16	668	249	5919	10098
F2	16	281	-19	5612	9467
F3	16	698	237	5721	9476
F4	16	965	351	5781	9518
F5	16	979	362	5770	9480
F6	16	625	145	5820	9705
F7	16	1042	544	6677	10970
F8	16	280	9	5556	9449
F9	16	303	64	5622	9490
F10	16	3581	1812	6408	9341
F11	16	3278	1668	6314	9285
F12	16	3437	1754	6309	9239
G1	16	-160	-19	5714	9772
G2	16	-442	-301	5244	9181
G3	16	-1287	-851	4756	8817
G4	16	-382	-358	5120	8841
G5	16	125	-102	5431	9294
G6	16	-347	-354	4932	8598
G7	16	-866	-633	4757	8548
G8	16	-348	-332	5383	9378
G9	16	-249	-82	6100	10455
G10	16	2156	1060	5257	7999
G11	16	2387	1164	5974	9162
G12	16	1870	903	5132	8042
H1	16	-734	-507	-341	28
H2	16	-1507	-991	-849	-469
H3	16	-1577	-1102	-1121	-867
H4	16	-2174	-1464	-1514	-1194
H5	16	-1191	-869	-736	-330
H6	16	-946	-694	-593	-237
H7	16	-2210	-1582	-1631	-1312
H8	16	-1646	-1017	-768	-328
H9	16	-815	-880	-1048	-812
H10	16	-2835	-1817	-1752	-1253
H11	16	-3073	-1958	-1943	-1479
H12	16	-1842	-1145	-1060	-655
A1	17	725	281	5295	8824
A2	17	1981	959	6463	10203
A3	17	445	121	5619	9481
A4	17	563	181	5206	8695
A5	17	976	536	6148	10076
A6	17	1068	546	6388	10392
A7	17	687	463	6336	10426
A8	17	2399	1787	7933	12031
A9	17	-665	-499	5101	9060
A10	17	3057	1548	5820	8635
A11	17	2661	1299	5167	7713
A12	17	2607	1369	5328	7948
B1	17	851	301	5180	8562
B2	17	-131	-305	5105	8958
B3	17	178	-69	5296	9066
B4	17	-220	-264	4981	8648
B5	17	292	45	5699	9611
B6	17	-460	-390	4823	8580
B7	17	-356	-292	5515	9656
B8	17	-32	-84	5609	9726
B9	17	617	488	6466	10781
B10	17	3801	1847	6555	9518
B11	17	3451	1651	5818	8525
B12	17	4285	2400	7034	10040
C1	17	2949	1261	5907	9128
C2	17	297	-115	4513	7782
C3	17	-931	-752	3587	6790
C4	17	235	-58	5160	8769
C5	17	315	8	5387	9201
C6	17	106	-99	5135	8802
C7	17	-916	-668	4842	8730
C8	17	-24	-94	6079	10410
C9	17	-869	-597	4341	7844
C10	17	3915	1950	6379	9205
C11	17	3834	1871	6148	8829
C12	17	4277	2165	6821	9734
D1	17	951	383	5372	8881
D2	17	2446	1487	7368	11263
D3	17	301	4	5487	9294
D4	17	86	-96	4917	8532
D5	17	824	373	5747	9416
D6	17	216	-19	6048	10200
D7	17	226	27	5918	9912
D8	17	165	27	5897	10022
D9	17	-163	-196	5544	9498
D10	17	3933	2056	6820	9802
D11	17	3446	1704	6433	9388
D12	17	3522	1786	6580	9619
E1	17	670	200	5896	9838
E2	17	888	249	5580	9256
E3	17	438	43	5460	9216
E4	17	3043	1640	7067	10615
E5	17	438	85	5813	9830
E6	17	595	171	5755	9613
E7	17	697	259	6480	10677
E8	17	763	302	5950	9828
E9	17	-55	-165	5630	9686
E10	17	4462	2310	7077	10101
E11	17	3035	1499	5869	8701
E12	17	3750	1916	6567	9501
F1	17	829	327	5924	10062
F2	17	480	87	5695	9528
F3	17	917	317	5778	9503
F4	17	963	371	5794	9525
F5	17	992	357	5769	9476
F6	17	648	149	5862	9763
F7	17	1028	511	6670	10950
F8	17	291	24	5606	9497
F9	17	320	103	5692	9558
F10	17	3555	1806	6363	9290
F11	17	3317	1696	6310	9296
F12	17	3460	1782	6357	9275
G1	17	-144	-26	5725	9752
G2	17	-489	-334	5166	9098
G3	17	-1288	-849	4750	8813
G4	17	-421	-350	5071	8792
G5	17	138	-106	5430	9310
G6	17	-360	-357	4922	8593
G7	17	-886	-654	4740	8496
G8	17	-347	-341	5409	9405
G9	17	-310	-112	6050	10396
G10	17	2134	1050	5220	7953
G11	17	2410	1181	6041	9233
G12	17	1865	928	5179	8103
H1	17	-733	-493	-342	34
H2	17	-1507	-952	-840	-441
H3	17	-1572	-1106	-1101	-856
H4	17	-2177	-1472	-1514	-1194
H5	17	-1195	-870	-744	-339
H6	17	-941	-721	-596	-224
H7	17	-2209	-1563	-1634	-1311
H8	17	-1629	-1007	-770	-344
H9	17	-795	-848	-1018	-808
H10	17	-2832	-1825	-1746	-1271
H11	17	-3083	-1969	-1956	-1480
H12	17	-1826	-1163	-1065	-639
A1	18	956	358	5320	8810
A2	18	2252	1105	6560	10246
A3	18	683	251	5709	9523
A4	18	556	184	5202	8705
A5	18	978	518	6126	10017
A6	18	1063	534	6373	10365
A7	18	666	446	6296	10386
A8	18	2394	1791	7916	12000
A9	18	-693	-494	5081	9035
A10	18	3333	1697	5857	8620
A11	18	2873	1390	5204	7659
A12	18	2801	1464	5337	7890
B1	18	1227	487	5336	8654
B2	18	217	-145	5210	9007
B3	18	492	82	5364	9068
B4	18	-296	-319	4842	8462
B5	18	244	45	5651	9536
B6	18	-461	-383	4810	8592
B7	18	-381	-310	5479	9592
B8	18	-38	-63	5620	9731
B9	18	607	489	6469	10790
B10	18	4441	2148	6750	9622
B11	18	4025	1921	5939	8539
B12	18	4824	2663	7185	10086
C1	18	3406	1482	5991	9127
C2	18	777	128	4663	7873
C3	18	-498	-546	3710	6859
C4	18	253	-63	5171	8811
C5	18	335	20	5418	9259
C6	18	93	-81	5145	8780
C7	18	-919	-669	4815	8673
C8	18	-32	-105	6083	10443
C9	18	-896	-604	4328	7806
C10	18	4478	2216	6523	9252
C11	18	4357	2125	6269	8859
C12	18	4916	2478	7031	9846
D1	18	1271	510	5426	8858
D2	18	2803	1666	7508	11355
D3	18	694	184	5604	9374
D4	18	127	-83	4999	8646
D5	18	841	401	5781	9430
D6	18	223	-7	6050	10187
D7	18	206	12	5898	9884
D8	18	175	28	5920	10082
D9	18	-92	-138	5603	9571
D10	18	4010	2074	6840	9807
D11	18	3464	1695	6373	9287
D12	18	3611	1821	6578	9585
E1	18	1033	368	6000	9901
E2	18	1279	422	5678	9261
E3	18	864	252	5602	9291
E4	18	3116	1689	7214	10798
E5	18	453	95	5832	9849
E6	18	584	183	5758	9611
E7	18	688	246	6460	10649
E8	18	742	284	5898	9783
E9	18	-63	-151	5644	9678
E10	18	4567	2370	7145	10154
E11	18	3062	1483	5798	8564
E12	18	3808	1934	6525	9422
F1	18	1157	487	6036	10116
F2	18	856	239	5753	9508
F3	18	1309	523	5923	9579
F4	18	1003	397	5837	9589
F5	18	957	351	5746	9438
F6	18	650	155	5864	9749
F7	18	1039	522	6668	10970
F8	18	260	9	5534	9422
F9	18	344	65	5687	9580
F10	18	3623	1825	6400	9312
F11	18	3318	1688	6284	9204
F12	18	3484	1758	6291	9220
G1	18	-151	-5	5787	9839
G2	18	-483	-323	5191	9115
G3	18	-1298	-871	4747	8814
G4	18	-438	-384	5018	8736
G5	18	100	-113	5395	9251
G6	18	-382	-362	4903	8577
G7	18	-893	-661	4707	8485
G8	18	-381	-344	5361	9354
G9	18	-349	-124	6027	10391
G10	18	2099	1004	5177	7931
G11	18	2434	1194	6039	9244
G12	18	1820	902	5106	7974
H1	18	-737	-506	-339	48
H2	18	-1503	-969	-851	-458
H3	18	-1550	-1094	-1106	-847
H4	18	-2159	-1476	-1516	-1198
H5	18	-1193	-878	-743	-318
H6	18	-921	-713	-580	-225
H7	18	-2189	-1555	-1630	-1318
H8	18	-1623	-1008	-771	-314
H9	18	-749	-867	-997	-787
H10	18	-2807	-1833	-1742	-1254
H11	18	-3080	-1970	-1967	-1487
H12	18	-1827	-1153	-1046	-647
A1	19	1465	591	5494	8930
A2	19	2781	1327	6714	10303
A3	19	1212	489	5870	9608
A4	19	555	166	5182	8636
A5	19	966	505	6101	10018
A6	19	1087	539	6372	10371
A7	19	651	436	6295	10385
A8	19	2414	1806	7931	12035
A9	19	-678	-495	5072	9016
A10	19	3965	1996	6066	8724
A11	19	3375	1627	5340	7728
A12	19	3302	1682	5488	7966
B1	19	1885	767	5467	8643
B2	19	918	191	5439	9107
B3	19	1173	385	5549	9167
B4	19	-197	-271	4971	8644
B5	19	288	50	5698	9584
B6	19	-457	-378	4793	8559
B7	19	-380	-280	5466	9614
B8	19	-59	-84	5569	9660
B9	19	564	460	6415	10695
B10	19	5734	2743	7118	9769
B11	19	5226	2474	6268	8675
B12	19	5831	3104	7468	10192
C1	19	4434	1972	6332	9295
C2	19	1664	525	4929	7988
C3	19	338	-154	3970	6965
C4	19	235	-85	5148	8759
C5	19	345	11	5408	9255
C6	19	118	-110	5121	8781
C7	19	-929	-679	4795	8654
C8	19	-23	-118	6074	10426
C9	19	-900	-608	4319	7800
C10	19	5547	2706	6798	9359
C11	19	5495	2643	6642	9048
C12	19	6079	3003	7345	9978
D1	19	1978	865	5694	9041
D2	19	3490	1981	7700	11427
D3	19	1440	539	5857	9508
D4	19	99	-93	4921	8524
D5	19	816	378	5735	9391
D6	19	226	-35	6017	10170
D7	19	212	0	5892	9858
D8	19	131	8	5847	9989
D9	19	-54	-122	5659	9619
D10	19	4198	2168	6898	9844
D11	19	3676	1800	6470	9357
D12	19	3789	1885	6598	9592
E1	19	1789	710	6247	10045
E2	19	2113	833	5941	9408
E3	19	1696	635	5850	9419
E4	19	3035	1625	7075	10644
E5	19	476	130	5870	9868
E6	19	574	170	5742	9588
E7	19	694	253	6448	10668
E8	19	720	265	5874	9734
E9	19	-66	-153	5625	9671
E10	19	4861	2518	7271	10262
E11	19	3301	1600	5848	8612
E12	19	4050	2030	6586	9455
F1	19	1812	781	6239	10200
F2	19	1600	592	6013	9659
F3	19	2094	863	6149	9664
F4	19	992	398	5825	9580
F5	19	961	352	5734	9417
F6	19	627	151	5829	9721
F7	19	1000	519	6645	10948
F8	19	237	-38	5479	9334
F9	19	319	83	5698	9564
F10	19	3791	1903	6462	9373
F11	19	3496	1755	6338	9272
F12	19	3582	1810	6336	9222
G1	19	-169	-15	5734	9750
G2	19	-493	-336	5184	9104
G3	19	-1313	-870	4728	8803
G4	19	-401	-352	5091	8819
G5	19	99	-136	5378	9262
G6	19	-385	-376	4888	8519
G7	19	-920	-672	4697	8472
G8	19	-389	-365	5327	9330
G9	19	-358	-161	5993	10360
G10	19	2100	1020	5202	7944
G11	19	2413	1180	6029	9218
G12	19	1800	892	5101	7980
H1	19	-718	-480	-327	49
H2	19	-1489	-962	-822	-445
H3	19	-1564	-1087	-1111	-866
H4	19	-2165	-1448	-1523	-1207
H5	19	-1191	-875	-752	-329
H6	19	-914	-686	-581	-225
H7	19	-2171	-1567	-1628	-1311
H8	19	-1599	-1012	-772	-334
H9	19	-749	-840	-1020	-802
H10	19	-2807	-1827	-1757	-1263
H11	19	-3052	-1968	-1935	-1486
H12	19	-1823	-1159	-1055	-642
A1	20	2427	1043	5773	9057
A2	20	3827	1824	7027	10430
A3	20	2204	954	6157	9742
A4	20	563	185	5188	8649
A5	20	954	504	6081	9992
A6	20	1085	531	6359	10365
A7	20	661	451	6293	10386
A8	20	2437	1831	7955	12053
A9	20	-687	-504	5061	8990
A10	20	5190	2583	6405	8900
A11	20	4346	2090	5609	7834
A12	20	4246	2144	5774	8106
B1	20	3243	1411	5898	8900
B2	20	2243	809	5809	9266
B3	20	2478	993	5965	9369
B4	20	-197	-275	4971	8646
B5	20	280	48	5666	9551
B6	20	-422	-373	4863	8614
B7	20	-369	-307	5443	9578
B8	20	-42	-81	5590	9699
B9	20	584	465	6417	10720
B10	20	8202	3885	7808	10097
B11	20	7475	3502	6893	8936
B12	20	7797	4018	8014	10419
C1	20	6345	2841	6891	9551
C2	20	3362	1292	5421	8202
C3	20	1925	582	4454	7205
C4	20	250	-75	5158	8745
C5	20	385	27	5446	9288
C6	20	112	-94	5138	8763
C7	20	-929	-671	4794	8645
C8	20	-28	-115	6083	10434
C9	20	-919	-616	4286	7762
C10	20	7670	3684	7432	9618
C11	20	7554	3603	7193	9242
C12	20	8350	4051	8007	10258
D1	20	3273	1434	6034	9161
D2	20	4831	2593	8115	11656
D3	20	2859	1188	6278	9674
D4	20	99	-121	4913	8533
D5	20	854	396	5768	9413
D6	20	235	-21	6048	10216
D7	20	219	8	5898	9884
D8	20	149	-1	5850	9982
D9	20	-42	-118	5631	9582
D10	20	4556	2328	7020	9917
D11	20	4025	1966	6518	9343
D12	20	4152	2069	6709	9641
E1	20	3188	1357	6635	10194
E2	20	3735	1579	6444	9668
E3	20	3299	1382	6348	9672
E4	20	3023	1636	7116	10672
E5	20	483	118	5859	9905
E6	20	613	196	5796	9643
E7	20	714	251	6513	10701
E8	20	714	279	5875	9765
E9	20	-110	-179	5600	9618
E10	20	5351	2733	7437	10343
E11	20	3751	1828	6018	8699
E12	20	4468	2247	6704	9504
F1	20	3061	1345	6593	10342
F2	20	3035	1250	6435	9869
F3	20	3581	1576	6581	9873
F4	20	1017	387	5845	9623
F5	20	971	356	5721	9427
F6	20	649	162	5858	9752
F7	20	1032	530	6704	10983
F8	20	229	-23	5486	9352
F9	20	308	70	5667	9534
F10	20	4046	2028	6534	9401
F11	20	3734	1876	6415	9312
F12	20	3824	1918	6390	9218
G1	20	-137	-4	5794	9850
G2	20	-495	-330	5195	9110
G3	20	-1326	-880	4722	8769
G4	20	-426	-347	5072	8820
G5	20	97	-131	5424	9296
G6	20	-394	-386	4867	8538
G7	20	-941	-683	4657	8437
G8	20	-404	-388	5335	9340
G9	20	-375	-146	6006	10378
G10	20	2105	1032	5223	7966
G11	20	2438	1183	6047	9263
G12	20	1803	886	5118	7993
H1	20	-717	-462	-319	52
H2	20	-1499	-943	-844	-440
H3	20	-1556	-1083	-1115	-861
H4	20	-2164	-1454	-1512	-1196
H5	20	-1184	-876	-759	-314
H6	20	-906	-687	-583	-221
H7	20	-2172	-1581	-1619	-1315
H8	20	-1611	-1008	-759	-334
H9	20	-729	-834	-991	-791
H10	20	-2798	-1812	-1744	-1248
H11	20	-3074	-1961	-1963	-1485
H12	20	-1827	-1138	-1057	-636
A1	21	4210	1854	6325	9299
A2	21	5778	2738	7602	10715
A3	21	4052	1803	6722	10020
A4	21	569	199	5175	8626
A5	21	980	501	6098	10015
A6	21	1091	535	6366	10369
A7	21	678	436	6297	10364
A8	21	2466	1827	7988	12087
A9	21	-660	-492	5062	9009
A10	21	7550	3683	7150	9230
A11	21	6192	2956	6158	8079
A12	21	6069	2981	6329	8346
B1	21	5676	2516	6614	9213
B2	21	4729	1963	6554	9599
B3	21	4906	2110	6662	9675
B4	21	-154	-252	5024	8738
B5	21	279	33	5681	9560
B6	21	-417	-366	4879	8642
B7	21	-393	-312	5424	9533
B8	21	-40	-99	5575	9662
B9	21	601	467	6467	10794
B10	21	12759	5998	9139	10662
B11	21	11749	5479	8180	9558
B12	21	11486	5718	9052	10872
C1	21	9731	4405	7923	10036
C2	21	6379	2686	6306	8602
C3	21	4773	1918	5323	7630
C4	21	286	-57	5163	8773
C5	21	386	34	5444	9264
C6	21	143	-80	5125	8777
C7	21	-918	-688	4759	8618
C8	21	-23	-115	6041	10370
C9	21	-916	-614	4306	7782
C10	21	11627	5524	8562	10123
C11	21	11513	5404	8353	9806
C12	21	12567	5970	9223	10783
D1	21	5746	2580	6792	9506
D2	21	7234	3721	8796	11926
D3	21	5554	2469	7122	10140
D4	21	92	-100	4896	8467
D5	21	824	392	5758	9422
D6	21	232	-20	6032	10191
D7	21	225	28	5925	9920
D8	21	70	-76	5694	9715
D9	21	-58	-119	5640	9586
D10	21	5229	2642	7207	10012
D11	21	4793	2318	6784	9486
D12	21	4886	2378	6899	9682
E1	21	5798	2563	7433	10584
E2	21	6676	2946	7347	10095
E3	21	6273	2750	7255	10108
E4	21	3006	1629	7082	10658
E5	21	470	105	5861	9888
E6	21	601	182	5763	9626
E7	21	704	256	6480	10691
E8	21	720	260	5878	9734
E9	21	-106	-194	5590	9622
E10	21	6195	3130	7635	10374
E11	21	4578	2192	6200	8737
E12	21	5342	2643	6978	9657
F1	21	5373	2404	7262	10631
F2	21	5685	2487	7243	10259
F3	21	6381	2879	7440	10297
F4	21	1000	368	5825	9604
F5	21	976	361	5739	9422
F6	21	651	169	5861	9743
F7	21	1023	498	6656	10969
F8	21	223	-37	5483	9344
F9	21	274	53	5638	9507
F10	21	4526	2247	6661	9403
F11	21	4168	2070	6509	9291
F12	21	4325	2162	6557	9335
G1	21	-172	-36	5708	9720
[truncated: 13,079 more rows]

## Sheet: BioGroup Analysis Result
Block Type	96well
Chemistry	SYBR_GREEN
Experiment File Name	D:\Applied Biosystems\StepOne Software v2.3\experiments\ishishita\180413actpitalas_sg_1st.eds
Experiment Run End Time	Not Started
Instrument Type	steponeplus
Passive Reference	ROX
Biogroup Name	Target Name	Task	RQ	RQ Min	RQ Max	Cт Mean	ΔCт Mean	ΔCт SE	ΔΔCт
wt	actb	UNKNOWN				21.3382
wt	ptx2	UNKNOWN	13.4393	7.79979	23.1563	30.4009	9.06271	0.370275	-3.74838
wt	ptx3_4-1	UNKNOWN	13.619	9.00043	20.6075	30.0957	8.75747	0.281876	-3.76754
wt	alas1-1-2	UNKNOWN	5.49763	3.87613	7.79744	22.4236	1.08542	0.237837	-2.45881
we	actb	UNKNOWN				21.3899
we	ptx2	UNKNOWN	1	0.445972	2.2423	34.201	12.8111	0.549542	0
we	ptx3_4-1	UNKNOWN	1	0.618935	1.61568	33.9149	12.525	0.326495	0
we	alas1-1-2	UNKNOWN	1	0.813813	1.22878	24.9341	3.54423	0.140209	0
Analysis Type	Singleplex
Endogenous Control	actb
RQ Min/Max Confidence Level	95.0
Reference Biogroup Name	we

## Sheet: Technical Analysis Result
Block Type	96well
Chemistry	SYBR_GREEN
Experiment File Name	D:\Applied Biosystems\StepOne Software v2.3\experiments\ishishita\180413actpitalas_sg_1st.eds
Experiment Run End Time	Not Started
Instrument Type	steponeplus
Passive Reference	ROX
Sample Name	Target Name	Task	RQ	RQ Min	RQ Max	Cт Mean	ΔCт Mean	ΔCт SE	ΔΔCт
CMR6SGcDNA	actb	UNKNOWN				21.9143
CMR6SGcDNA	ptx2	UNKNOWN	1	0.64081	1.56052	31.2029	9.28853	0.231242	0
CMR6SGcDNA	ptx3_4-1	UNKNOWN	1	0.691066	1.44704	29.7015	7.78722	0.19201	0
CMR6SGcDNA	alas1-1-2	UNKNOWN	1	0.871348	1.14765	23.0522	1.13792	0.071559	0
CMR7SGcDNA	actb	UNKNOWN				21.3709
CMR7SGcDNA	ptx2	UNKNOWN	0.902327	0.493898	1.64851	30.8077	9.43681	0.313147	0.148277
CMR7SGcDNA	ptx3_4-1	UNKNOWN	0.696056	0.469704	1.03149	29.6809	8.30995	0.20438	0.522725
CMR7SGcDNA	alas1-1-2	UNKNOWN	1.33102	0.988055	1.79302	22.0963	0.725388	0.154825	-0.412527
CMR8SGcDNA	actb	UNKNOWN				20.7294
CMR8SGcDNA	ptx2	UNKNOWN	1.77243	1.50701	2.08459	29.1922	8.46281	0.0842953	-0.825726
CMR8SGcDNA	ptx3_4-1	UNKNOWN	0.191044	0.135347	0.26966	30.9046	10.1752	0.179093	2.38803
CMR8SGcDNA	alas1-1-2	UNKNOWN	0.837957	0.780388	0.899773	22.1224	1.39297	0.0369844	0.255052
WER13SGcDNA	actb	UNKNOWN				21.4658
WER13SGcDNA	ptx2	UNKNOWN	0.0254162	0.0145936	0.0442651	36.0525	14.5866	0.288289	5.29811
WER13SGcDNA	ptx3_4-1	UNKNOWN	0.049533	0.0372415	0.0658814	33.5885	12.1227	0.148204	4.33547
WER13SGcDNA	alas1-1-2	UNKNOWN	0.207184	0.161814	0.265276	24.8748	3.40893	0.128431	2.27101
WER15SGcDNA	actb	UNKNOWN				21.2525
WER15SGcDNA	ptx2	UNKNOWN	0.132277	0.0589656	0.296734	33.4594	12.2069	0.419822	2.91837
WER15SGcDNA	ptx3_4-1	UNKNOWN	0.056718	0.0343429	0.0936711	33.1797	11.9273	0.260692	4.14005
WER15SGcDNA	alas1-1-2	UNKNOWN	0.223649	0.175433	0.285116	24.5511	3.29861	0.126173	2.16069
WER20SGcDNA	actb	UNKNOWN				21.4514
WER20SGcDNA	ptx2	UNKNOWN	0.195979	0.0372016	1.03243	33.0911	11.6398	0.863431	2.35123
WER20SGcDNA	ptx3_4-1	UNKNOWN	0.0187382	0.00667016	0.0526407	34.9765	13.5251	0.536727	5.73787
WER20SGcDNA	alas1-1-2	UNKNOWN	0.144862	0.113326	0.185174	25.3766	3.92516	0.127574	2.78725
	actb	NTC
	ptx2	NTC
	ptx3_4-1	NTC
	alas1-1-2	NTC
Analysis Type	Singleplex
Endogenous Control	actb
RQ Min/Max Confidence Level	95.0
Reference Sample	CMR6SGcDNA
