# Supplementary material for: Uterus-specific transcriptional regulation underlies eggshell pigment production in Japanese quail
Source: PLoS One. 2022 Mar 10;17(3):e0265008. doi: 10.1371/journal.pone.0265008 (PMC8912178; doi:10.1371/journal.pone.0265008)
Supplement: S7 Data — Data from two samples from both wild-type and mutant quails that were used for mRNA sequencing. (XLSX) [file pone.0265008.s015.xlsx]

## Sheet: Sample Setup
Block Type	96well
Chemistry	SYBR_GREEN
Experiment File Name	D:\Applied Biosystems\StepOne Software v2.3\experiments\ishishita\180413actpitalas_sg2nd_is1st.eds
Experiment Run End Time	Not Started
Instrument Type	steponeplus
Passive Reference	ROX
Well	Sample Name	Sample Color	Biogroup Name	Biogroup Color	Target Name	Target Color	Task	Reporter	Quencher	Comments
A1	CMR9SGcDNA	RGB(223,221,142)	wt	RGB(180,255,0)	ACTB	RGB(243,124,98)	UNKNOWN	SYBR	None
A2	CMR9SGcDNA	RGB(223,221,142)	wt	RGB(180,255,0)	ACTB	RGB(243,124,98)	UNKNOWN	SYBR	None
A3	CMR9SGcDNA	RGB(223,221,142)	wt	RGB(180,255,0)	ACTB	RGB(243,124,98)	UNKNOWN	SYBR	None
A4	CMR9SGcDNA	RGB(223,221,142)	wt	RGB(180,255,0)	PITX2	RGB(208,243,98)	UNKNOWN	SYBR	None
A5	CMR9SGcDNA	RGB(223,221,142)	wt	RGB(180,255,0)	PITX2	RGB(208,243,98)	UNKNOWN	SYBR	None
A6	CMR9SGcDNA	RGB(223,221,142)	wt	RGB(180,255,0)	PITX2	RGB(208,243,98)	UNKNOWN	SYBR	None
A7	CMR9SGcDNA	RGB(223,221,142)	wt	RGB(180,255,0)	PITX3-4-1	RGB(244,165,230)	UNKNOWN	SYBR	None
A8	CMR9SGcDNA	RGB(223,221,142)	wt	RGB(180,255,0)	PITX3-4-1	RGB(244,165,230)	UNKNOWN	SYBR	None
A9	CMR9SGcDNA	RGB(223,221,142)	wt	RGB(180,255,0)	PITX3-4-1	RGB(244,165,230)	UNKNOWN	SYBR	None
A10	CMR9SGcDNA	RGB(223,221,142)	wt	RGB(180,255,0)	ALAS1-1-2	RGB(255,191,168)	UNKNOWN	SYBR	None
A11	CMR9SGcDNA	RGB(223,221,142)	wt	RGB(180,255,0)	ALAS1-1-2	RGB(255,191,168)	UNKNOWN	SYBR	None
A12	CMR9SGcDNA	RGB(223,221,142)	wt	RGB(180,255,0)	ALAS1-1-2	RGB(255,191,168)	UNKNOWN	SYBR	None
B1	CMR10SGcDNA	RGB(247,255,168)	wt	RGB(180,255,0)	ACTB	RGB(243,124,98)	UNKNOWN	SYBR	None
B2	CMR10SGcDNA	RGB(247,255,168)	wt	RGB(180,255,0)	ACTB	RGB(243,124,98)	UNKNOWN	SYBR	None
B3	CMR10SGcDNA	RGB(247,255,168)	wt	RGB(180,255,0)	ACTB	RGB(243,124,98)	UNKNOWN	SYBR	None
B4	CMR10SGcDNA	RGB(247,255,168)	wt	RGB(180,255,0)	PITX2	RGB(208,243,98)	UNKNOWN	SYBR	None
B5	CMR10SGcDNA	RGB(247,255,168)	wt	RGB(180,255,0)	PITX2	RGB(208,243,98)	UNKNOWN	SYBR	None
B6	CMR10SGcDNA	RGB(247,255,168)	wt	RGB(180,255,0)	PITX2	RGB(208,243,98)	UNKNOWN	SYBR	None
B7	CMR10SGcDNA	RGB(247,255,168)	wt	RGB(180,255,0)	PITX3-4-1	RGB(244,165,230)	UNKNOWN	SYBR	None
B8	CMR10SGcDNA	RGB(247,255,168)	wt	RGB(180,255,0)	PITX3-4-1	RGB(244,165,230)	UNKNOWN	SYBR	None
B9	CMR10SGcDNA	RGB(247,255,168)	wt	RGB(180,255,0)	PITX3-4-1	RGB(244,165,230)	UNKNOWN	SYBR	None
B10	CMR10SGcDNA	RGB(247,255,168)	wt	RGB(180,255,0)	ALAS1-1-2	RGB(255,191,168)	UNKNOWN	SYBR	None
B11	CMR10SGcDNA	RGB(247,255,168)	wt	RGB(180,255,0)	ALAS1-1-2	RGB(255,191,168)	UNKNOWN	SYBR	None
B12	CMR10SGcDNA	RGB(247,255,168)	wt	RGB(180,255,0)	ALAS1-1-2	RGB(255,191,168)	UNKNOWN	SYBR	None
C1	WER22SGcDNA	RGB(253,138,88)	we	RGB(255,204,153)	ACTB	RGB(243,124,98)	UNKNOWN	SYBR	None
C2	WER22SGcDNA	RGB(253,138,88)	we	RGB(255,204,153)	ACTB	RGB(243,124,98)	UNKNOWN	SYBR	None
C3	WER22SGcDNA	RGB(253,138,88)	we	RGB(255,204,153)	ACTB	RGB(243,124,98)	UNKNOWN	SYBR	None
C4	WER22SGcDNA	RGB(253,138,88)	we	RGB(255,204,153)	PITX2	RGB(208,243,98)	UNKNOWN	SYBR	None
C5	WER22SGcDNA	RGB(253,138,88)	we	RGB(255,204,153)	PITX2	RGB(208,243,98)	UNKNOWN	SYBR	None
C6	WER22SGcDNA	RGB(253,138,88)	we	RGB(255,204,153)	PITX2	RGB(208,243,98)	UNKNOWN	SYBR	None
C7	WER22SGcDNA	RGB(253,138,88)	we	RGB(255,204,153)	PITX3-4-1	RGB(244,165,230)	UNKNOWN	SYBR	None
C8	WER22SGcDNA	RGB(253,138,88)	we	RGB(255,204,153)	PITX3-4-1	RGB(244,165,230)	UNKNOWN	SYBR	None
C9	WER22SGcDNA	RGB(253,138,88)	we	RGB(255,204,153)	PITX3-4-1	RGB(244,165,230)	UNKNOWN	SYBR	None
C10	WER22SGcDNA	RGB(253,138,88)	we	RGB(255,204,153)	ALAS1-1-2	RGB(255,191,168)	UNKNOWN	SYBR	None
C11	WER22SGcDNA	RGB(253,138,88)	we	RGB(255,204,153)	ALAS1-1-2	RGB(255,191,168)	UNKNOWN	SYBR	None
C12	WER22SGcDNA	RGB(253,138,88)	we	RGB(255,204,153)	ALAS1-1-2	RGB(255,191,168)	UNKNOWN	SYBR	None
D1	WER23SGcDNA	RGB(132,193,241)	we	RGB(255,204,153)	ACTB	RGB(243,124,98)	UNKNOWN	SYBR	None
D2	WER23SGcDNA	RGB(132,193,241)	we	RGB(255,204,153)	ACTB	RGB(243,124,98)	UNKNOWN	SYBR	None
D3	WER23SGcDNA	RGB(132,193,241)	we	RGB(255,204,153)	ACTB	RGB(243,124,98)	UNKNOWN	SYBR	None
D4	WER23SGcDNA	RGB(132,193,241)	we	RGB(255,204,153)	PITX2	RGB(208,243,98)	UNKNOWN	SYBR	None
D5	WER23SGcDNA	RGB(132,193,241)	we	RGB(255,204,153)	PITX2	RGB(208,243,98)	UNKNOWN	SYBR	None
D6	WER23SGcDNA	RGB(132,193,241)	we	RGB(255,204,153)	PITX2	RGB(208,243,98)	UNKNOWN	SYBR	None
D7	WER23SGcDNA	RGB(132,193,241)	we	RGB(255,204,153)	PITX3-4-1	RGB(244,165,230)	UNKNOWN	SYBR	None
D8	WER23SGcDNA	RGB(132,193,241)	we	RGB(255,204,153)	PITX3-4-1	RGB(244,165,230)	UNKNOWN	SYBR	None
D9	WER23SGcDNA	RGB(132,193,241)	we	RGB(255,204,153)	PITX3-4-1	RGB(244,165,230)	UNKNOWN	SYBR	None
D10	WER23SGcDNA	RGB(132,193,241)	we	RGB(255,204,153)	ALAS1-1-2	RGB(255,191,168)	UNKNOWN	SYBR	None
D11	WER23SGcDNA	RGB(132,193,241)	we	RGB(255,204,153)	ALAS1-1-2	RGB(255,191,168)	UNKNOWN	SYBR	None
D12	WER23SGcDNA	RGB(132,193,241)	we	RGB(255,204,153)	ALAS1-1-2	RGB(255,191,168)	UNKNOWN	SYBR	None
E1	CMR6IScDNA	RGB(168,255,222)	wt	RGB(180,255,0)	ACTB	RGB(243,124,98)	UNKNOWN	SYBR	None
E2	CMR6IScDNA	RGB(168,255,222)	wt	RGB(180,255,0)	ACTB	RGB(243,124,98)	UNKNOWN	SYBR	None
E3	CMR6IScDNA	RGB(168,255,222)	wt	RGB(180,255,0)	ACTB	RGB(243,124,98)	UNKNOWN	SYBR	None
E4	CMR6IScDNA	RGB(168,255,222)	wt	RGB(180,255,0)	PITX2	RGB(208,243,98)	UNKNOWN	SYBR	None
E5	CMR6IScDNA	RGB(168,255,222)	wt	RGB(180,255,0)	PITX2	RGB(208,243,98)	UNKNOWN	SYBR	None
E6	CMR6IScDNA	RGB(168,255,222)	wt	RGB(180,255,0)	PITX2	RGB(208,243,98)	UNKNOWN	SYBR	None
E7	CMR6IScDNA	RGB(168,255,222)	wt	RGB(180,255,0)	PITX3-4-1	RGB(244,165,230)	UNKNOWN	SYBR	None
E8	CMR6IScDNA	RGB(168,255,222)	wt	RGB(180,255,0)	PITX3-4-1	RGB(244,165,230)	UNKNOWN	SYBR	None
E9	CMR6IScDNA	RGB(168,255,222)	wt	RGB(180,255,0)	PITX3-4-1	RGB(244,165,230)	UNKNOWN	SYBR	None
E10	CMR6IScDNA	RGB(168,255,222)	wt	RGB(180,255,0)	ALAS1-1-2	RGB(255,191,168)	UNKNOWN	SYBR	None
E11	CMR6IScDNA	RGB(168,255,222)	wt	RGB(180,255,0)	ALAS1-1-2	RGB(255,191,168)	UNKNOWN	SYBR	None
E12	CMR6IScDNA	RGB(168,255,222)	wt	RGB(180,255,0)	ALAS1-1-2	RGB(255,191,168)	UNKNOWN	SYBR	None
F1	CMR7IScDNA	RGB(223,221,142)	wt	RGB(180,255,0)	ACTB	RGB(243,124,98)	UNKNOWN	SYBR	None
F2	CMR7IScDNA	RGB(223,221,142)	wt	RGB(180,255,0)	ACTB	RGB(243,124,98)	UNKNOWN	SYBR	None
F3	CMR7IScDNA	RGB(223,221,142)	wt	RGB(180,255,0)	ACTB	RGB(243,124,98)	UNKNOWN	SYBR	None
F4	CMR7IScDNA	RGB(223,221,142)	wt	RGB(180,255,0)	PITX2	RGB(208,243,98)	UNKNOWN	SYBR	None
F5	CMR7IScDNA	RGB(223,221,142)	wt	RGB(180,255,0)	PITX2	RGB(208,243,98)	UNKNOWN	SYBR	None
F6	CMR7IScDNA	RGB(223,221,142)	wt	RGB(180,255,0)	PITX2	RGB(208,243,98)	UNKNOWN	SYBR	None
F7	CMR7IScDNA	RGB(223,221,142)	wt	RGB(180,255,0)	PITX3-4-1	RGB(244,165,230)	UNKNOWN	SYBR	None
F8	CMR7IScDNA	RGB(223,221,142)	wt	RGB(180,255,0)	PITX3-4-1	RGB(244,165,230)	UNKNOWN	SYBR	None
F9	CMR7IScDNA	RGB(223,221,142)	wt	RGB(180,255,0)	PITX3-4-1	RGB(244,165,230)	UNKNOWN	SYBR	None
F10	CMR7IScDNA	RGB(223,221,142)	wt	RGB(180,255,0)	ALAS1-1-2	RGB(255,191,168)	UNKNOWN	SYBR	None
F11	CMR7IScDNA	RGB(223,221,142)	wt	RGB(180,255,0)	ALAS1-1-2	RGB(255,191,168)	UNKNOWN	SYBR	None
F12	CMR7IScDNA	RGB(223,221,142)	wt	RGB(180,255,0)	ALAS1-1-2	RGB(255,191,168)	UNKNOWN	SYBR	None
G1	WER13IScDNA	RGB(247,255,168)	we	RGB(255,204,153)	ACTB	RGB(243,124,98)	UNKNOWN	SYBR	None
G2	WER13IScDNA	RGB(247,255,168)	we	RGB(255,204,153)	ACTB	RGB(243,124,98)	UNKNOWN	SYBR	None
G3	WER13IScDNA	RGB(247,255,168)	we	RGB(255,204,153)	ACTB	RGB(243,124,98)	UNKNOWN	SYBR	None
G4	WER13IScDNA	RGB(247,255,168)	we	RGB(255,204,153)	PITX2	RGB(208,243,98)	UNKNOWN	SYBR	None
G5	WER13IScDNA	RGB(247,255,168)	we	RGB(255,204,153)	PITX2	RGB(208,243,98)	UNKNOWN	SYBR	None
G6	WER13IScDNA	RGB(247,255,168)	we	RGB(255,204,153)	PITX2	RGB(208,243,98)	UNKNOWN	SYBR	None
G7	WER13IScDNA	RGB(247,255,168)	we	RGB(255,204,153)	PITX3-4-1	RGB(244,165,230)	UNKNOWN	SYBR	None
G8	WER13IScDNA	RGB(247,255,168)	we	RGB(255,204,153)	PITX3-4-1	RGB(244,165,230)	UNKNOWN	SYBR	None
G9	WER13IScDNA	RGB(247,255,168)	we	RGB(255,204,153)	PITX3-4-1	RGB(244,165,230)	UNKNOWN	SYBR	None
G10	WER13IScDNA	RGB(247,255,168)	we	RGB(255,204,153)	ALAS1-1-2	RGB(255,191,168)	UNKNOWN	SYBR	None
G11	WER13IScDNA	RGB(247,255,168)	we	RGB(255,204,153)	ALAS1-1-2	RGB(255,191,168)	UNKNOWN	SYBR	None
G12	WER13IScDNA	RGB(247,255,168)	we	RGB(255,204,153)	ALAS1-1-2	RGB(255,191,168)	UNKNOWN	SYBR	None
H1	WER15IScDNA	RGB(180,255,0)	we	RGB(255,204,153)	ACTB	RGB(243,124,98)	UNKNOWN	SYBR	None
H2	WER15IScDNA	RGB(180,255,0)	we	RGB(255,204,153)	ACTB	RGB(243,124,98)	UNKNOWN	SYBR	None
H3	WER15IScDNA	RGB(180,255,0)	we	RGB(255,204,153)	ACTB	RGB(243,124,98)	UNKNOWN	SYBR	None
H4	WER15IScDNA	RGB(180,255,0)	we	RGB(255,204,153)	PITX2	RGB(208,243,98)	UNKNOWN	SYBR	None
H5	WER15IScDNA	RGB(180,255,0)	we	RGB(255,204,153)	PITX2	RGB(208,243,98)	UNKNOWN	SYBR	None
H6	WER15IScDNA	RGB(180,255,0)	we	RGB(255,204,153)	PITX2	RGB(208,243,98)	UNKNOWN	SYBR	None
H7	WER15IScDNA	RGB(180,255,0)	we	RGB(255,204,153)	PITX3-4-1	RGB(244,165,230)	UNKNOWN	SYBR	None
H8	WER15IScDNA	RGB(180,255,0)	we	RGB(255,204,153)	PITX3-4-1	RGB(244,165,230)	UNKNOWN	SYBR	None
H9	WER15IScDNA	RGB(180,255,0)	we	RGB(255,204,153)	PITX3-4-1	RGB(244,165,230)	UNKNOWN	SYBR	None
H10	WER15IScDNA	RGB(180,255,0)	we	RGB(255,204,153)	ALAS1-1-2	RGB(255,191,168)	UNKNOWN	SYBR	None
H11	WER15IScDNA	RGB(180,255,0)	we	RGB(255,204,153)	ALAS1-1-2	RGB(255,191,168)	UNKNOWN	SYBR	None
H12	WER15IScDNA	RGB(180,255,0)	we	RGB(255,204,153)	ALAS1-1-2	RGB(255,191,168)	UNKNOWN	SYBR	None

## Sheet: Results
Block Type	96well
Chemistry	SYBR_GREEN
Experiment File Name	D:\Applied Biosystems\StepOne Software v2.3\experiments\ishishita\180413actpitalas_sg2nd_is1st.eds
Experiment Run End Time	Not Started
Instrument Type	steponeplus
Passive Reference	ROX
Well	Sample Name	Target Name	Task	Reporter	Quencher	RQ	RQ Min	RQ Max	Cт	Cт Mean	Cт SD	ΔCт	ΔCт Mean	ΔCт SE	HK Control ΔCт Mean	HK Control ΔCт SE	ΔΔCт	Automatic Ct Threshold	Ct Threshold	Automatic Baseline	Baseline Start	Baseline End	Efficiency	Tm1	Tm2	Tm3	Comments	HIGHSD	NOAMP	EXPFAIL	MTP
A1	CMR9SGcDNA	ACTB	UNKNOWN	SYBR	None				22.8653	22.7044	0.211617							TRUE	0.810835	TRUE	3	16	1	81.3946				N	N	N	N
A2	CMR9SGcDNA	ACTB	UNKNOWN	SYBR	None				22.7831	22.7044	0.211617							TRUE	0.810835	TRUE	3	16	1	81.2456				N	N	N	N
A3	CMR9SGcDNA	ACTB	UNKNOWN	SYBR	None				22.4647	22.7044	0.211617							TRUE	0.810835	TRUE	3	15	1	81.3951				N	N	N	N
A4	CMR9SGcDNA	PITX2	UNKNOWN	SYBR	None	1	0.235188	4.25192	34.6523	35.2969	0.911686		12.5926	0.656135			0	TRUE	0.466696	TRUE	3	28	1	75.2844				Y	N	N	N
A5	CMR9SGcDNA	PITX2	UNKNOWN	SYBR	None				Undetermined	35.2969	0.911686							TRUE	0.466696	TRUE	3	39	1	70.9675	61.576	80.0608		N	Y	Y	Y
A6	CMR9SGcDNA	PITX2	UNKNOWN	SYBR	None	1	0.235188	4.25192	35.9416	35.2969	0.911686		12.5926	0.656135			0	TRUE	0.466696	TRUE	3	29	1	76.0359	72.011			Y	N	N	Y
A7	CMR9SGcDNA	PITX3-4-1	UNKNOWN	SYBR	None	1	0.435046	2.29861	34.9581	34.1327	0.718567		11.4283	0.432481			0	TRUE	1.23802	TRUE	3	27	1	80.8032				Y	N	N	N
A8	CMR9SGcDNA	PITX3-4-1	UNKNOWN	SYBR	None	1	0.435046	2.29861	33.6466	34.1327	0.718567		11.4283	0.432481			0	TRUE	1.23802	TRUE	3	26	1	80.8032				Y	N	N	N
A9	CMR9SGcDNA	PITX3-4-1	UNKNOWN	SYBR	None	1	0.435046	2.29861	33.7934	34.1327	0.718567		11.4283	0.432481			0	TRUE	1.23802	TRUE	3	26	1	80.8039	75.5869			Y	N	N	Y
A10	CMR9SGcDNA	ALAS1-1-2	UNKNOWN	SYBR	None	1	0.779592	1.28272	22.1867	22.1922	0.0737131		-0.512202	0.129377			0	TRUE	1.71119	TRUE	3	14	1	83.9341				N	N	N	N
A11	CMR9SGcDNA	ALAS1-1-2	UNKNOWN	SYBR	None	1	0.779592	1.28272	22.1213	22.1922	0.0737131		-0.512202	0.129377			0	TRUE	1.71119	TRUE	3	15	1	83.7818				N	N	N	N
A12	CMR9SGcDNA	ALAS1-1-2	UNKNOWN	SYBR	None	1	0.779592	1.28272	22.2685	22.1922	0.0737131		-0.512202	0.129377			0	TRUE	1.71119	TRUE	3	14	1	83.7818				N	N	N	N
B1	CMR10SGcDNA	ACTB	UNKNOWN	SYBR	None				21.4374	21.4721	0.0497092							TRUE	0.810835	TRUE	3	14	1	81.6927				N	N	N	N
B2	CMR10SGcDNA	ACTB	UNKNOWN	SYBR	None				21.4498	21.4721	0.0497092							TRUE	0.810835	TRUE	3	14	1	81.5437				N	N	N	N
B3	CMR10SGcDNA	ACTB	UNKNOWN	SYBR	None				21.529	21.4721	0.0497092							TRUE	0.810835	TRUE	3	14	1	81.5442				N	N	N	N
B4	CMR10SGcDNA	PITX2	UNKNOWN	SYBR	None	2.01699	0.926128	4.39276	33.3334	33.0524	0.698755		11.5803	0.404446			-1.01221	TRUE	0.466696	TRUE	3	26	1	76.1786				Y	N	N	N
B5	CMR10SGcDNA	PITX2	UNKNOWN	SYBR	None	2.01699	0.926128	4.39276	33.5669	33.0524	0.698755		11.5803	0.404446			-1.01221	TRUE	0.466696	TRUE	3	27	1	75.8868				Y	N	N	N
B6	CMR10SGcDNA	PITX2	UNKNOWN	SYBR	None	2.01699	0.926128	4.39276	32.2569	33.0524	0.698755		11.5803	0.404446			-1.01221	TRUE	0.466696	TRUE	3	26	1	76.0359	71.7129			Y	N	N	Y
B7	CMR10SGcDNA	PITX3-4-1	UNKNOWN	SYBR	None	0.572778	0.292957	1.11987	33.9072	33.7044	0.60138		12.2323	0.348391			0.803953	TRUE	1.23802	TRUE	3	27	1	80.8032				Y	N	N	N
B8	CMR10SGcDNA	PITX3-4-1	UNKNOWN	SYBR	None	0.572778	0.292957	1.11987	34.1782	33.7044	0.60138		12.2323	0.348391			0.803953	TRUE	1.23802	TRUE	3	27	1	80.8032				Y	N	N	N
B9	CMR10SGcDNA	PITX3-4-1	UNKNOWN	SYBR	None	0.572778	0.292957	1.11987	33.0278	33.7044	0.60138		12.2323	0.348391			0.803953	TRUE	1.23802	TRUE	3	25	1	80.6548	76.3322	64.1095		Y	N	N	Y
B10	CMR10SGcDNA	ALAS1-1-2	UNKNOWN	SYBR	None	0.537759	0.474138	0.609917	21.7381	21.8549	0.101837		0.382766	0.065426			0.894968	TRUE	1.71119	TRUE	3	14	1	83.636				N	N	N	N
B11	CMR10SGcDNA	ALAS1-1-2	UNKNOWN	SYBR	None	0.537759	0.474138	0.609917	21.9255	21.8549	0.101837		0.382766	0.065426			0.894968	TRUE	1.71119	TRUE	3	14	1	83.4837				N	N	N	N
B12	CMR10SGcDNA	ALAS1-1-2	UNKNOWN	SYBR	None	0.537759	0.474138	0.609917	21.9009	21.8549	0.101837		0.382766	0.065426			0.894968	TRUE	1.71119	TRUE	3	14	1	83.4837				N	N	N	N
C1	WER22SGcDNA	ACTB	UNKNOWN	SYBR	None				20.9166	20.859	0.051298							TRUE	0.810835	TRUE	3	14	1	81.2456				N	N	N	N
C2	WER22SGcDNA	ACTB	UNKNOWN	SYBR	None				20.8185	20.859	0.051298							TRUE	0.810835	TRUE	3	14	1	81.2456				N	N	N	N
C3	WER22SGcDNA	ACTB	UNKNOWN	SYBR	None				20.8418	20.859	0.051298							TRUE	0.810835	TRUE	3	14	1	81.2461				N	N	N	N
C4	WER22SGcDNA	PITX2	UNKNOWN	SYBR	None	3.25154	1.48302	7.12901	32.4418	31.7504	0.704682		10.8914	0.407925			-1.70112	TRUE	0.466696	TRUE	3	26	1	76.1786				Y	N	N	N
C5	WER22SGcDNA	PITX2	UNKNOWN	SYBR	None	3.25154	1.48302	7.12901	31.0332	31.7504	0.704682		10.8914	0.407925			-1.70112	TRUE	0.466696	TRUE	3	25	1	75.8868				Y	N	N	N
C6	WER22SGcDNA	PITX2	UNKNOWN	SYBR	None	3.25154	1.48302	7.12901	31.7762	31.7504	0.704682		10.8914	0.407925			-1.70112	TRUE	0.466696	TRUE	3	25	1	76.0359	71.1166			Y	N	N	Y
C7	WER22SGcDNA	PITX3-4-1	UNKNOWN	SYBR	None	0.466683	0.0507421	4.29216	31.107	33.3868	1.99636		12.5278	1.15298			1.09948	TRUE	1.23802	TRUE	3	24	1	81.1013				Y	N	N	N
C8	WER22SGcDNA	PITX3-4-1	UNKNOWN	SYBR	None	0.466683	0.0507421	4.29216	34.2313	33.3868	1.99636		12.5278	1.15298			1.09948	TRUE	1.23802	TRUE	3	27	1	81.1013				Y	N	N	N
C9	WER22SGcDNA	PITX3-4-1	UNKNOWN	SYBR	None	0.466683	0.0507421	4.29216	34.8221	33.3868	1.99636		12.5278	1.15298			1.09948	TRUE	1.23802	TRUE	3	27	1	81.102				Y	N	N	N
C10	WER22SGcDNA	ALAS1-1-2	UNKNOWN	SYBR	None	0.0606863	0.0570936	0.0645051	24.3803	24.3892	0.0196264		3.53028	0.0317106			4.04248	TRUE	1.71119	TRUE	3	16	1	83.636				N	N	N	N
C11	WER22SGcDNA	ALAS1-1-2	UNKNOWN	SYBR	None	0.0606863	0.0570936	0.0645051	24.3757	24.3892	0.0196264		3.53028	0.0317106			4.04248	TRUE	1.71119	TRUE	3	16	1	83.4837				N	N	N	N
C12	WER22SGcDNA	ALAS1-1-2	UNKNOWN	SYBR	None	0.0606863	0.0570936	0.0645051	24.4118	24.3892	0.0196264		3.53028	0.0317106			4.04248	TRUE	1.71119	TRUE	3	17	1	83.4837				N	N	N	N
D1	WER23SGcDNA	ACTB	UNKNOWN	SYBR	None				21.5873	21.7596	0.149645							TRUE	0.810835	TRUE	3	15	1	81.3946				N	N	N	N
D2	WER23SGcDNA	ACTB	UNKNOWN	SYBR	None				21.8563	21.7596	0.149645							TRUE	0.810835	TRUE	3	15	1	81.2456				N	N	N	N
D3	WER23SGcDNA	ACTB	UNKNOWN	SYBR	None				21.8354	21.7596	0.149645							TRUE	0.810835	TRUE	3	14	1	81.2461				N	N	N	N
D4	WER23SGcDNA	PITX2	UNKNOWN	SYBR	None	1.62945	0.409272	6.48739	32.4602	33.6478	1.23443		11.8882	0.717916			-0.704385	TRUE	0.466696	TRUE	3	27	1	76.1786	72.1545			Y	N	N	Y
D5	WER23SGcDNA	PITX2	UNKNOWN	SYBR	None	1.62945	0.409272	6.48739	33.559	33.6478	1.23443		11.8882	0.717916			-0.704385	TRUE	0.466696	TRUE	3	27	1	76.0359				Y	N	N	N
D6	WER23SGcDNA	PITX2	UNKNOWN	SYBR	None	1.62945	0.409272	6.48739	34.9242	33.6478	1.23443		11.8882	0.717916			-0.704385	TRUE	0.466696	TRUE	3	27	1	76.0359				Y	N	N	N
D7	WER23SGcDNA	PITX3-4-1	UNKNOWN	SYBR	None	1.98618	0.152647	25.8432	33.6151	32.198	2.30442		10.4384	1.33326			-0.989993	TRUE	1.23802	TRUE	3	25	1	81.1013				Y	N	N	N
D8	WER23SGcDNA	PITX3-4-1	UNKNOWN	SYBR	None	1.98618	0.152647	25.8432	33.4399	32.198	2.30442		10.4384	1.33326			-0.989993	TRUE	1.23802	TRUE	3	26	1	81.1013				Y	N	N	N
D9	WER23SGcDNA	PITX3-4-1	UNKNOWN	SYBR	None	1.98618	0.152647	25.8432	29.539	32.198	2.30442		10.4384	1.33326			-0.989993	TRUE	1.23802	TRUE	3	22	1	81.102				Y	N	N	N
D10	WER23SGcDNA	ALAS1-1-2	UNKNOWN	SYBR	None	0.123511	0.100005	0.152541	24.395	24.2647	0.117071		2.50509	0.109695			3.01729	TRUE	1.71119	TRUE	3	16	1	83.4869				N	N	N	N
D11	WER23SGcDNA	ALAS1-1-2	UNKNOWN	SYBR	None	0.123511	0.100005	0.152541	24.1683	24.2647	0.117071		2.50509	0.109695			3.01729	TRUE	1.71119	TRUE	3	16	1	83.4837				N	N	N	N
D12	WER23SGcDNA	ALAS1-1-2	UNKNOWN	SYBR	None	0.123511	0.100005	0.152541	24.2309	24.2647	0.117071		2.50509	0.109695			3.01729	TRUE	1.71119	TRUE	3	16	1	83.4837				N	N	N	N
Analysis Type	Singleplex
Endogenous Control	ACTB
RQ Min/Max Confidence Level	95.0
Reference Sample	CMR9SGcDNA

## Sheet: Raw Data
Block Type	96well
Chemistry	SYBR_GREEN
Experiment File Name	D:\Applied Biosystems\StepOne Software v2.3\experiments\ishishita\180413actpitalas_sg2nd_is1st.eds
Experiment Run End Time	Not Started
Instrument Type	steponeplus
Passive Reference	ROX
Well	Cycle	BLUE	GREEN	YELLOW	RED
A1	1	1241	625	5833	9456
A2	1	2087	1072	6514	10154
A3	1	79	-32	5236	8973
A4	1	554	179	5240	8699
A5	1	1507	1024	6734	10511
A6	1	1025	578	6053	9780
A7	1	288	172	6149	10307
A8	1	1912	1291	7484	11591
A9	1	-511	-374	5193	9049
A10	1	3462	1924	6657	9692
A11	1	4556	2195	6452	9150
A12	1	4171	2465	7055	9846
B1	1	357	61	5052	8498
B2	1	-575	-486	4736	8416
B3	1	-590	-440	4819	8568
B4	1	-638	-486	4502	7927
B5	1	340	116	5814	9766
B6	1	-467	-365	4924	8627
B7	1	-303	-190	5584	9645
B8	1	91	16	5743	9713
B9	1	-226	-167	5332	9227
B10	1	2537	1252	5969	8994
B11	1	3094	1584	6116	9783
B12	1	3551	1903	6797	9867
C1	1	-32	-177	4862	8389
C2	1	108	-167	4882	8373
C3	1	-914	-670	4236	7711
C4	1	-124	-216	4903	8465
C5	1	-71	-218	5057	8776
C6	1	656	338	5837	9548
C7	1	128	81	5798	9685
C8	1	259	109	6217	10382
C9	1	2418	1721	7117	10319
C10	1	3212	1671	6212	9102
C11	1	3424	1746	6477	9441
C12	1	3389	1793	6569	9570
D1	1	261	42	5070	8578
D2	1	1912	1275	7011	10784
D3	1	617	348	6076	9917
D4	1	-89	-170	4783	8360
D5	1	96	-91	5081	8653
D6	1	5051	3175	8465	11729
D7	1	475	268	5931	9715
D8	1	583	374	6761	10607
D9	1	-108	-148	5630	9544
D10	1	5561	3211	8342	11392
D11	1	3422	1796	6721	9799
D12	1	3454	1804	6687	9716
E1	1	-209	-267	5005	8673
E2	1	-23	-148	5352	9174
E3	1	-506	-424	5019	8833
E4	1	2745	1861	7531	11234
E5	1	57	-70	5175	8804
E6	1	760	504	6107	9996
E7	1	1277	800	7182	11399
E8	1	3075	2159	8715	13000
E9	1	581	346	6334	10427
E10	1	4479	2417	7178	10080
E11	1	3240	1653	6400	9371
E12	1	3336	1733	6577	9591
F1	1	-3	-129	4939	8514
F2	1	-357	-334	5379	9302
F3	1	-48	-155	5201	8859
F4	1	2250	1277	12901	20402
F5	1	519	145	5555	9241
F6	1	-138	-257	5025	8668
F7	1	1867	1088	7223	11185
F8	1	871	474	6246	10148
F9	1	-46	-90	5453	9265
F10	1	3901	2116	6860	9773
F11	1	6395	2823	6840	9408
F12	1	3529	1874	6672	9670
G1	1	924	450	5899	9636
G2	1	-113	-197	4871	8405
G3	1	-701	-552	4889	8698
G4	1	151	-67	5129	8591
G5	1	635	135	5594	9356
G6	1	207	-49	5106	8601
G7	1	118	-52	5623	9569
G8	1	650	331	6161	10028
G9	1	1681	1171	7307	11310
G10	1	3260	1685	6111	8876
G11	1	3441	1845	6702	9725
G12	1	3579	1920	6659	9648
H1	1	1829	1114	6336	9815
H2	1	468	264	5240	8646
H3	1	2406	1622	6993	10283
H4	1	1706	1130	6040	9066
H5	1	2617	1421	6827	10271
H6	1	3919	2452	8148	11621
H7	1	1292	617	6614	10492
H8	1	917	512	5620	9049
H9	1	78	45	5685	9563
H10	1	4671	2679	7590	10503
H11	1	3996	2185	7199	10163
H12	1	8274	4898	9287	11449
A1	2	1165	586	5833	9501
A2	2	2190	1132	6678	10367
A3	2	147	-10	5372	9127
A4	2	636	239	5336	8836
A5	2	1429	993	6739	10599
A6	2	1042	573	6065	9824
A7	2	275	182	6187	10401
A8	2	1744	1165	7479	11704
A9	2	-495	-361	5228	9120
A10	2	3625	2006	6808	9900
A11	2	4545	2187	6487	9229
A12	2	3990	2325	6905	9754
B1	2	429	110	5150	8630
B2	2	-486	-439	4904	8703
B3	2	-494	-388	4952	8753
B4	2	-529	-429	4647	8119
B5	2	388	125	5823	9774
B6	2	-378	-311	4982	8695
B7	2	-251	-176	5607	9697
B8	2	97	20	5743	9739
B9	2	-203	-167	5333	9271
B10	2	2965	1461	6317	9428
B11	2	3176	1616	6180	9858
B12	2	3546	1887	6754	9853
C1	2	-41	-174	4863	8417
C2	2	160	-141	4888	8387
C3	2	-846	-640	4231	7738
C4	2	-4	-181	4973	8560
C5	2	98	-130	5213	8983
C6	2	805	402	5952	9673
C7	2	102	77	5760	9657
C8	2	373	169	6295	10498
C9	2	2351	1671	7024	10223
C10	2	3295	1699	6218	9100
C11	2	3590	1835	6581	9537
C12	2	3505	1837	6622	9646
D1	2	351	61	5129	8661
D2	2	2075	1314	7104	10884
D3	2	670	352	6119	9972
D4	2	76	-107	4918	8543
D5	2	307	19	5255	8872
D6	2	5533	3489	8677	11875
D7	2	562	329	5956	9726
D8	2	527	324	6604	10418
D9	2	-109	-175	5529	9465
D10	2	5413	3083	8203	11284
D11	2	3580	1863	6770	9836
D12	2	3596	1848	6744	9798
E1	2	-131	-221	5133	8884
E2	2	98	-100	5462	9313
E3	2	-426	-369	5103	8941
E4	2	2608	1755	7441	11178
E5	2	207	9	5281	8951
E6	2	894	546	6172	10075
E7	2	1412	878	7300	11574
E8	2	2900	2043	8454	12657
E9	2	577	298	6281	10363
E10	2	4495	2447	7223	10158
E11	2	3222	1620	6270	9235
E12	2	3527	1830	6712	9786
F1	2	101	-78	5146	8791
F2	2	-220	-277	5514	9471
F3	2	79	-103	5308	9003
F4	2	2576	1471	13315	20879
F5	2	680	216	5675	9361
F6	2	-11	-182	5144	8798
F7	2	1763	996	7124	11099
F8	2	866	443	6154	10064
F9	2	75	-55	5546	9359
F10	2	4046	2162	6942	9855
F11	2	6639	2904	6898	9443
F12	2	3703	1950	6795	9859
G1	2	1028	492	6072	9884
G2	2	-7	-118	5061	8663
G3	2	-637	-537	4986	8865
G4	2	197	-57	5183	8674
G5	2	759	183	5679	9456
G6	2	237	-31	5137	8660
G7	2	108	-80	5610	9543
G8	2	831	409	6384	10329
G9	2	1595	1095	7309	11395
G10	2	3296	1690	6163	8952
G11	2	3677	1962	6869	9971
G12	2	3497	1857	6573	9577
H1	2	1812	1086	6410	10012
H2	2	184	94	5047	8468
H3	2	1852	1248	6612	10022
H4	2	1578	990	6129	9386
H5	2	2465	1323	6776	10303
H6	2	3473	2214	7979	11548
H7	2	1288	634	6707	10678
H8	2	716	413	5515	9001
H9	2	56	24	5716	9673
H10	2	4272	2356	7177	10086
H11	2	3888	2124	7023	9977
H12	2	7062	4255	8688	10956
A1	3	1087	541	5833	9569
A2	3	2343	1225	6942	10762
A3	3	76	-49	5357	9199
A4	3	598	186	5285	8788
A5	3	1407	997	6768	10640
A6	3	1081	586	6137	9938
A7	3	169	102	6146	10384
A8	3	1655	1108	7437	11699
A9	3	-511	-363	5233	9142
A10	3	3501	1915	6690	9788
A11	3	3881	1805	5880	8560
A12	3	3449	1996	6403	9224
B1	3	402	74	5095	8563
B2	3	-510	-447	4936	8770
B3	3	-446	-377	5034	8860
B4	3	-493	-411	4713	8255
B5	3	401	126	5868	9856
B6	3	-360	-323	4957	8679
B7	3	-310	-224	5544	9609
B8	3	39	-24	5649	9624
B9	3	-247	-193	5270	9204
B10	3	2930	1416	6280	9367
B11	3	3044	1549	6066	9710
B12	3	3392	1787	6601	9677
C1	3	-39	-192	4891	8472
C2	3	101	-180	4757	8230
C3	3	-835	-647	4216	7693
C4	3	73	-130	5051	8662
C5	3	152	-110	5225	8949
C6	3	862	448	5998	9757
C7	3	199	115	5890	9828
C8	3	401	199	6350	10574
C9	3	2222	1596	6866	10101
C10	3	3374	1740	6258	9140
C11	3	3593	1828	6535	9475
C12	3	3575	1846	6638	9665
D1	3	377	89	5169	8760
D2	3	2048	1296	7076	10874
D3	3	760	420	6188	10061
D4	3	130	-40	4986	8603
D5	3	334	28	5254	8909
D6	3	6217	3923	9120	12237
D7	3	599	328	5989	9810
D8	3	503	273	6493	10265
D9	3	-100	-166	5533	9457
D10	3	5303	3042	8165	11252
D11	3	3606	1872	6766	9824
D12	3	3619	1854	6749	9808
E1	3	-91	-201	5178	8967
E2	3	155	-69	5515	9402
E3	3	-373	-361	5144	9005
E4	3	2780	1872	7603	11319
E5	3	321	51	5349	9047
E6	3	1002	615	6251	10161
E7	3	1508	919	7398	11675
E8	3	2835	1960	8371	12551
E9	3	595	304	6324	10468
E10	3	4474	2396	7166	10121
E11	3	3226	1601	6243	9206
E12	3	3595	1862	6768	9890
F1	3	132	-55	5191	8903
F2	3	-163	-240	5607	9597
F3	3	123	-85	5367	9100
F4	3	2608	1487	13377	20985
F5	3	746	255	5752	9474
F6	3	63	-163	5185	8860
F7	3	1667	937	7042	11034
F8	3	840	440	6142	10047
F9	3	83	-35	5600	9461
F10	3	4078	2182	6903	9838
F11	3	6838	2965	6892	9450
F12	3	3800	1972	6854	9927
G1	3	955	444	6018	9827
G2	3	-19	-129	5074	8696
G3	3	-699	-558	4932	8834
G4	3	194	-52	5158	8694
G5	3	764	197	5683	9446
G6	3	264	-41	5152	8683
G7	3	40	-115	5547	9470
G8	3	736	353	6303	10221
G9	3	1332	932	7053	11151
G10	3	3191	1650	6054	8844
G11	3	3632	1928	6859	9950
G12	3	3179	1672	6288	9274
H1	3	1782	1056	6421	10033
H2	3	-137	-113	4751	8142
H3	3	1551	1053	6322	9689
H4	3	1330	825	6011	9313
H5	3	2293	1222	6746	10336
H6	3	2996	1922	7736	11356
H7	3	1174	571	6709	10797
H8	3	242	125	5129	8592
H9	3	-121	-89	5551	9517
H10	3	3906	2129	6843	9775
H11	3	3580	1924	6745	9646
H12	3	5668	3469	7725	10048
A1	4	1033	505	5815	9547
A2	4	2231	1171	6895	10683
A3	4	12	-80	5339	9182
A4	4	545	159	5242	8775
A5	4	1396	1000	6813	10692
A6	4	1083	598	6143	9962
A7	4	121	56	6089	10338
A8	4	1586	1068	7380	11643
A9	4	-510	-393	5217	9146
A10	4	3154	1718	6343	9391
A11	4	3629	1667	5645	8297
A12	4	3262	1871	6236	9060
B1	4	345	57	5059	8532
B2	4	-545	-479	4885	8735
B3	4	-472	-385	4982	8788
B4	4	-552	-450	4616	8118
B5	4	379	104	5815	9756
B6	4	-368	-321	4921	8640
B7	4	-417	-293	5378	9438
B8	4	-98	-99	5463	9395
B9	4	-360	-263	5094	8926
B10	4	2845	1373	6176	9266
B11	4	2880	1447	5879	9467
B12	4	3044	1616	6227	9212
C1	4	-164	-260	4696	8264
C2	4	-49	-269	4574	7983
C3	4	-1005	-735	3969	7410
C4	4	143	-105	5130	8786
C5	4	228	-44	5313	9103
C6	4	886	452	5999	9744
C7	4	95	58	5757	9684
C8	4	435	182	6368	10610
C9	4	2045	1473	6672	9882
C10	4	3304	1685	6172	9037
C11	4	3409	1729	6285	9190
C12	4	3504	1812	6562	9575
D1	4	367	84	5135	8685
D2	4	1966	1226	6993	10775
D3	4	821	451	6228	10110
D4	4	236	6	5123	8828
D5	4	359	40	5286	8926
D6	4	6588	4205	9360	12384
D7	4	626	332	5995	9801
D8	4	440	237	6406	10185
D9	4	-139	-200	5483	9421
D10	4	5162	2928	8034	11130
D11	4	3572	1858	6677	9703
D12	4	3505	1785	6620	9681
E1	4	-85	-205	5197	8985
E2	4	172	-54	5563	9452
E3	4	-349	-346	5140	9021
E4	4	3194	2162	8064	11860
E5	4	349	94	5400	9082
E6	4	1164	722	6376	10272
E7	4	1558	967	7450	11745
E8	4	2810	1973	8320	12500
E9	4	535	282	6279	10381
E10	4	4458	2400	7165	10115
E11	4	3087	1531	6107	9033
E12	4	3458	1762	6617	9699
F1	4	158	-53	5248	8972
F2	4	-189	-263	5558	9538
F3	4	137	-66	5387	9110
F4	4	2715	1547	13595	21221
F5	4	750	254	5717	9434
F6	4	101	-151	5228	8917
F7	4	1603	902	6989	10997
F8	4	758	386	6033	9900
F9	4	59	-83	5543	9413
F10	4	3958	2110	6783	9698
F11	4	6848	2933	6778	9284
F12	4	3605	1874	6676	9686
G1	4	902	408	5915	9679
G2	4	-39	-143	5066	8703
G3	4	-746	-598	4871	8717
G4	4	164	-84	5074	8574
G5	4	815	215	5712	9521
G6	4	225	-55	5090	8617
G7	4	-72	-209	5401	9302
G8	4	590	268	6158	10048
G9	4	1108	783	6771	10831
G10	4	2978	1508	5834	8613
G11	4	3405	1784	6637	9698
G12	4	2905	1502	5999	8950
H1	4	1836	1090	6482	10120
H2	4	-342	-247	4521	7852
H3	4	1425	1012	6191	9522
H4	4	1117	689	5761	9045
H5	4	2146	1147	6598	10207
H6	4	2721	1743	7542	11194
H7	4	1064	498	6538	10583
H8	4	-166	-146	4730	8154
H9	4	-321	-229	5285	9195
H10	4	3621	1937	6542	9446
H11	4	3334	1811	6491	9353
H12	4	5017	3084	7335	9729
A1	5	1020	477	5821	9547
A2	5	2181	1162	6881	10646
A3	5	3	-112	5313	9149
A4	5	501	133	5181	8697
A5	5	1395	1023	6839	10739
A6	5	1061	581	6152	9979
A7	5	103	62	6078	10353
A8	5	1605	1067	7403	11673
A9	5	-558	-394	5199	9127
A10	5	3033	1644	6201	9217
A11	5	3534	1616	5595	8233
A12	5	3164	1823	6158	8971
B1	5	348	49	5075	8544
B2	5	-557	-483	4883	8712
B3	5	-451	-378	5003	8838
B4	5	-486	-402	4738	8300
B5	5	380	123	5827	9773
B6	5	-392	-355	4881	8589
B7	5	-493	-336	5257	9259
B8	5	-181	-163	5347	9221
B9	5	-469	-339	4899	8692
B10	5	2744	1320	6077	9140
B11	5	2799	1414	5797	9390
B12	5	2993	1578	6182	9184
C1	5	-207	-296	4651	8193
C2	5	-109	-286	4486	7870
C3	5	-1092	-783	3837	7238
C4	5	172	-84	5138	8788
C5	5	259	-51	5291	9076
C6	5	897	460	6001	9749
C7	5	1	3	5659	9588
C8	5	399	174	6338	10582
C9	5	1643	1200	6317	9540
C10	5	3301	1688	6131	8962
C11	5	3269	1658	6128	8993
C12	5	3500	1812	6571	9604
D1	5	356	59	5106	8644
D2	5	1960	1223	6983	10784
D3	5	841	474	6275	10126
D4	5	224	-11	5059	8734
D5	5	382	40	5285	8910
D6	5	6888	4429	9541	12504
D7	5	665	370	6012	9850
D8	5	422	222	6381	10169
D9	5	-183	-239	5406	9318
D10	5	4990	2807	7852	10940
D11	5	3561	1821	6619	9617
D12	5	3463	1774	6581	9623
E1	5	-46	-198	5243	9040
E2	5	215	-44	5568	9468
E3	5	-315	-338	5163	9036
E4	5	3084	2074	7877	11578
E5	5	408	103	5427	9143
E6	5	1314	839	6512	10456
E7	5	1678	1043	7566	11914
E8	5	2880	2018	8376	12563
E9	5	516	274	6247	10372
E10	5	4367	2348	7064	9997
E11	5	3087	1524	6091	9013
E12	5	3365	1728	6510	9563
F1	5	166	-53	5289	9025
F2	5	-162	-268	5561	9556
F3	5	155	-58	5397	9150
F4	5	2687	1527	13556	21222
F5	5	767	257	5709	9444
F6	5	131	-134	5251	8984
F7	5	1562	868	6922	10944
F8	5	676	332	5929	9770
F9	5	24	-76	5555	9423
F10	5	3889	2071	6713	9627
F11	5	6989	2982	6809	9303
F12	5	3550	1820	6577	9586
G1	5	890	410	5940	9769
G2	5	-43	-157	5080	8740
G3	5	-752	-609	4812	8689
G4	5	218	-62	5173	8688
G5	5	813	205	5720	9523
G6	5	199	-60	5060	8601
G7	5	-174	-259	5281	9168
G8	5	514	242	6074	9955
G9	5	946	682	6608	10638
G10	5	2862	1460	5721	8481
G11	5	3372	1791	6622	9689
G12	5	2819	1451	5908	8853
H1	5	1860	1120	6525	10204
H2	5	-393	-280	4414	7765
H3	5	1399	1040	6145	9422
H4	5	1037	636	5668	8953
H5	5	2081	1111	6557	10172
H6	5	2622	1681	7484	11133
H7	5	987	434	6447	10466
H8	5	-341	-264	4570	8002
H9	5	-408	-259	5233	9109
H10	5	3514	1876	6433	9291
H11	5	3295	1781	6478	9345
H12	5	4628	2869	7122	9556
A1	6	1028	464	5831	9580
A2	6	2134	1130	6824	10639
A3	6	-41	-115	5288	9133
A4	6	475	103	5127	8614
A5	6	1367	1012	6859	10742
A6	6	1091	585	6143	9979
A7	6	80	38	6049	10318
A8	6	1488	1007	7312	11587
A9	6	-585	-433	5201	9145
A10	6	2951	1587	6130	9151
A11	6	3451	1575	5531	8182
A12	6	3120	1790	6133	8944
B1	6	347	31	5067	8549
B2	6	-572	-482	4878	8708
B3	6	-471	-390	4962	8794
B4	6	-461	-393	4754	8360
B5	6	363	90	5796	9760
B6	6	-399	-369	4848	8554
B7	6	-566	-381	5164	9148
B8	6	-254	-213	5229	9105
B9	6	-526	-357	4835	8618
B10	6	2670	1290	6010	9080
B11	6	2777	1380	5779	9327
B12	6	2913	1529	6100	9089
C1	6	-248	-307	4619	8139
C2	6	-159	-332	4380	7758
C3	6	-1201	-836	3654	7012
C4	6	193	-83	5145	8787
C5	6	286	-33	5333	9123
C6	6	924	465	5991	9738
C7	6	-132	-98	5504	9408
C8	6	347	144	6251	10497
C9	6	2249	1666	6815	9945
C10	6	3250	1665	6064	8913
C11	6	3249	1642	6112	8984
C12	6	3480	1808	6522	9559
D1	6	342	32	5062	8572
D2	6	1887	1186	6900	10711
D3	6	822	468	6244	10104
D4	6	224	-10	5054	8699
D5	6	364	10	5243	8886
D6	6	7306	4680	9791	12684
D7	6	725	406	6073	9921
D8	6	343	168	6229	10004
D9	6	-188	-231	5426	9349
D10	6	4940	2771	7797	10890
D11	6	3515	1796	6578	9597
D12	6	3438	1729	6505	9552
E1	6	-56	-200	5214	9037
E2	6	203	-47	5557	9459
E3	6	-331	-348	5123	8984
E4	6	3038	2020	7817	11494
E5	6	418	121	5433	9108
E6	6	1442	910	6600	10502
E7	6	1812	1122	7693	12053
E8	6	2887	2020	8333	12480
E9	6	475	250	6226	10367
E10	6	4322	2318	7021	9974
E11	6	2953	1461	5934	8831
E12	6	3311	1702	6448	9508
F1	6	165	-57	5265	9015
F2	6	-191	-254	5527	9503
F3	6	160	-59	5384	9145
F4	6	2706	1534	13561	21231
F5	6	757	245	5688	9400
F6	6	135	-125	5247	8957
F7	6	1522	842	6894	10921
F8	6	596	281	5787	9648
F9	6	-16	-114	5498	9367
F10	6	3878	2058	6699	9614
F11	6	6985	2976	6751	9221
F12	6	3530	1843	6541	9579
G1	6	850	376	5912	9707
G2	6	-44	-159	5102	8768
G3	6	-776	-619	4792	8673
G4	6	224	-58	5160	8697
G5	6	820	218	5738	9540
G6	6	166	-60	5023	8557
G7	6	-267	-306	5202	9035
G8	6	466	199	5983	9851
G9	6	853	631	6493	10497
G10	6	2828	1418	5704	8441
G11	6	3323	1751	6549	9635
G12	6	2699	1390	5799	8721
H1	6	1902	1141	6554	10227
H2	6	-450	-299	4376	7709
H3	6	1410	1051	6174	9471
H4	6	1015	627	5694	8969
H5	6	2054	1082	6534	10141
H6	6	2605	1666	7452	11116
H7	6	872	381	6337	10333
H8	6	-466	-345	4477	7891
H9	6	-474	-305	5119	8995
H10	6	3449	1821	6359	9207
H11	6	3255	1756	6426	9307
H12	6	4390	2726	6986	9432
A1	7	986	467	5856	9624
A2	7	2109	1121	6845	10647
A3	7	-62	-132	5271	9117
A4	7	450	118	5131	8632
A5	7	1357	985	6846	10748
A6	7	1065	576	6157	10013
A7	7	20	15	6015	10275
A8	7	1448	976	7285	11572
A9	7	-608	-448	5182	9164
A10	7	2884	1542	6072	9090
A11	7	3408	1555	5490	8135
A12	7	3055	1768	6069	8882
B1	7	307	31	4998	8466
B2	7	-576	-500	4856	8710
B3	7	-478	-394	4966	8778
B4	7	-465	-396	4774	8358
B5	7	365	108	5830	9795
B6	7	-446	-361	4808	8487
B7	7	-606	-411	5128	9123
B8	7	-308	-230	5183	9029
B9	7	-564	-401	4751	8525
B10	7	2623	1276	5983	9044
B11	7	2730	1360	5707	9243
B12	7	2912	1522	6093	9055
C1	7	-213	-297	4646	8196
C2	7	-180	-349	4371	7712
C3	7	-1226	-875	3643	6966
C4	7	209	-80	5158	8805
C5	7	296	-22	5315	9071
C6	7	922	473	5973	9708
C7	7	-230	-160	5370	9241
C8	7	346	115	6260	10475
C9	7	2179	1622	6755	9900
C10	7	3220	1643	6053	8898
C11	7	3226	1611	6071	8925
C12	7	3513	1804	6570	9584
D1	7	365	62	5093	8635
D2	7	1857	1162	6868	10689
D3	7	868	512	6286	10161
D4	7	257	31	5102	8758
D5	7	371	33	5267	8904
D6	7	7690	4962	10041	12897
D7	7	804	467	6155	9979
D8	7	321	166	6174	9952
D9	7	-194	-250	5418	9362
D10	7	4836	2702	7703	10809
D11	7	3490	1766	6514	9521
D12	7	3398	1709	6480	9512
E1	7	-37	-182	5271	9057
E2	7	235	-34	5611	9517
E3	7	-308	-332	5156	9024
E4	7	3116	2084	7884	11577
E5	7	470	145	5485	9184
E6	7	1587	1005	6718	10632
E7	7	1950	1213	7812	12184
E8	7	2956	2065	8376	12527
E9	7	477	253	6236	10381
E10	7	4245	2266	6967	9904
E11	7	2905	1433	5889	8773
E12	7	3258	1662	6381	9402
F1	7	178	-39	5280	9021
F2	7	-170	-263	5554	9531
F3	7	159	-63	5419	9157
F4	7	2723	1537	13601	21290
F5	7	799	261	5751	9475
F6	7	160	-112	5290	9023
F7	7	1510	838	6873	10914
F8	7	561	255	5769	9596
F9	7	-45	-148	5492	9355
F10	7	3808	2025	6611	9529
F11	7	7060	3005	6769	9245
F12	7	3455	1774	6473	9486
G1	7	821	376	5867	9682
G2	7	-58	-152	5069	8762
G3	7	-778	-631	4778	8650
G4	7	222	-41	5196	8708
G5	7	810	218	5723	9537
G6	7	160	-86	5016	8562
G7	7	-329	-373	5083	8895
G8	7	410	173	5955	9816
G9	7	750	576	6395	10416
G10	7	2798	1399	5661	8404
G11	7	3312	1759	6553	9610
G12	7	2634	1351	5730	8634
H1	7	1929	1157	6603	10268
H2	7	-439	-305	4374	7703
H3	7	1413	1041	6185	9465
H4	7	1050	685	5748	9048
H5	7	1937	1009	6484	10088
H6	7	2578	1666	7470	11149
H7	7	803	332	6210	10205
H8	7	-551	-369	4403	7857
H9	7	-523	-343	5093	8966
H10	7	3387	1798	6304	9119
H11	7	3239	1752	6426	9326
H12	7	4270	2660	6930	9390
A1	8	978	464	5811	9602
A2	8	2097	1134	6839	10640
A3	8	-70	-143	5265	9116
A4	8	429	104	5090	8572
A5	8	1331	981	6866	10809
A6	8	1069	571	6170	10017
A7	8	-14	-28	5975	10230
A8	8	1420	979	7247	11528
A9	8	-643	-453	5184	9166
A10	8	2841	1504	6013	9021
A11	8	3360	1531	5450	8088
A12	8	2987	1721	6009	8811
B1	8	316	35	5021	8468
B2	8	-573	-503	4845	8693
B3	8	-488	-403	4955	8778
B4	8	-434	-364	4829	8451
B5	8	344	98	5813	9793
B6	8	-431	-366	4798	8490
B7	8	-639	-415	5105	9062
B8	8	-354	-258	5143	9002
B9	8	-638	-433	4707	8434
B10	8	2597	1231	5953	8998
B11	8	2751	1382	5718	9286
B12	8	2903	1515	6091	9075
C1	8	-227	-300	4623	8168
C2	8	-211	-349	4346	7688
C3	8	-1251	-882	3613	6947
C4	8	217	-72	5164	8799
C5	8	315	-17	5355	9109
C6	8	961	508	6036	9763
C7	8	-404	-286	5171	9027
C8	8	323	119	6234	10470
C9	8	2069	1553	6670	9789
C10	8	3212	1623	6051	8873
C11	8	3148	1571	5984	8810
C12	8	3536	1833	6612	9658
D1	8	360	47	5071	8611
D2	8	1850	1144	6853	10669
D3	8	857	492	6242	10106
D4	8	253	1	5062	8700
D5	8	380	9	5279	8918
D6	8	8046	5201	10285	13063
D7	8	876	518	6226	10059
D8	8	295	136	6154	9915
D9	8	-224	-268	5370	9311
D10	8	4793	2653	7664	10740
D11	8	3412	1735	6446	9426
D12	8	3415	1743	6488	9523
E1	8	-20	-155	5289	9102
E2	8	228	-17	5585	9497
E3	8	-303	-338	5132	9006
E4	8	2691	1724	7370	11058
E5	8	487	159	5476	9182
E6	8	1697	1075	6786	10685
E7	8	2041	1276	7888	12248
E8	8	2988	2074	8362	12503
E9	8	433	222	6163	10306
E10	8	4186	2228	6927	9859
E11	8	2841	1407	5848	8742
E12	8	3240	1637	6331	9353
F1	8	181	-31	5277	9034
F2	8	-158	-252	5547	9531
F3	8	165	-56	5411	9161
F4	8	2721	1540	13584	21312
F5	8	804	265	5728	9451
F6	8	176	-121	5288	9020
F7	8	1511	819	6868	10906
F8	8	526	220	5726	9528
F9	8	-77	-172	5439	9328
F10	8	3760	1986	6562	9460
F11	8	7039	2993	6756	9216
F12	8	3450	1767	6438	9414
G1	8	825	343	5864	9657
G2	8	-80	-176	5065	8753
G3	8	-801	-647	4757	8640
G4	8	233	-44	5224	8758
G5	8	816	205	5755	9554
G6	8	126	-119	5003	8534
G7	8	-392	-400	5022	8841
G8	8	370	165	5949	9799
G9	8	740	557	6392	10388
G10	8	2756	1392	5614	8376
G11	8	3287	1748	6533	9603
G12	8	2618	1319	5689	8592
H1	8	1936	1184	6614	10305
H2	8	-443	-308	4378	7681
H3	8	1417	1045	6178	9446
H4	8	1116	733	5836	9184
H5	8	1926	1026	6457	10078
H6	8	2597	1671	7509	11148
H7	8	728	279	6143	10122
H8	8	-553	-395	4393	7809
H9	8	-582	-368	5018	8884
H10	8	3331	1762	6244	9068
H11	8	3204	1743	6406	9286
H12	8	4223	2634	6905	9382
A1	9	962	445	5803	9546
A2	9	2079	1123	6835	10612
A3	9	-68	-141	5258	9114
A4	9	440	99	5104	8634
A5	9	1290	959	6821	10751
A6	9	1059	545	6149	9988
A7	9	-42	-35	5974	10220
A8	9	1428	997	7281	11553
A9	9	-668	-465	5161	9133
A10	9	2795	1512	5990	8997
A11	9	3324	1497	5443	8074
A12	9	2935	1698	5972	8798
B1	9	344	48	5071	8555
B2	9	-578	-478	4883	8738
B3	9	-492	-402	4947	8757
B4	9	-518	-430	4688	8250
B5	9	333	95	5790	9750
B6	9	-460	-383	4766	8460
B7	9	-680	-469	5068	9030
B8	9	-413	-311	5095	8918
B9	9	-653	-435	4662	8409
B10	9	2573	1223	5925	8984
B11	9	2746	1366	5727	9317
B12	9	2876	1512	6071	9052
C1	9	-183	-273	4678	8227
C2	9	-224	-365	4337	7713
C3	9	-1254	-893	3579	6895
C4	9	192	-80	5142	8784
C5	9	316	-6	5348	9134
C6	9	973	527	6021	9745
C7	9	-439	-332	5152	9001
C8	9	292	85	6199	10412
C9	9	1964	1489	6542	9640
C10	9	3205	1626	6040	8858
C11	9	3160	1563	6010	8836
C12	9	3541	1834	6577	9630
D1	9	346	50	5078	8613
D2	9	1798	1120	6833	10652
D3	9	886	525	6312	10189
D4	9	288	36	5137	8798
D5	9	377	43	5320	8968
D6	9	8354	5415	10489	13226
D7	9	916	535	6234	10089
D8	9	252	101	6088	9838
D9	9	-296	-301	5324	9235
D10	9	4744	2639	7624	10707
D11	9	3402	1740	6449	9449
D12	9	3371	1709	6449	9506
E1	9	7	-146	5336	9173
E2	9	191	-45	5526	9439
E3	9	-292	-333	5158	9042
E4	9	2549	1622	7305	11024
E5	9	486	160	5484	9202
E6	9	1860	1185	6884	10786
E7	9	2084	1326	7906	12264
E8	9	3025	2118	8386	12530
E9	9	443	231	6202	10349
E10	9	4167	2227	6892	9858
E11	9	2775	1359	5782	8646
E12	9	3246	1646	6357	9390
F1	9	187	-50	5290	9039
F2	9	-170	-246	5510	9470
F3	9	160	-61	5389	9151
F4	9	2777	1581	13665	21331
F5	9	783	272	5717	9443
F6	9	132	-124	5246	8974
F7	9	1523	833	6879	10908
F8	9	486	196	5662	9497
F9	9	-134	-178	5425	9298
F10	9	3723	1960	6533	9442
F11	9	7053	2984	6717	9159
F12	9	3454	1790	6465	9477
G1	9	796	343	5837	9656
G2	9	-75	-171	5103	8788
G3	9	-839	-659	4738	8591
G4	9	204	-67	5128	8663
G5	9	797	203	5724	9521
G6	9	87	-129	4940	8457
G7	9	-440	-400	5025	8848
G8	9	362	165	5931	9772
G9	9	675	517	6338	10346
G10	9	2709	1344	5600	8350
G11	9	3284	1729	6553	9628
G12	9	2559	1317	5655	8564
H1	9	1930	1184	6620	10308
H2	9	-467	-324	4351	7670
H3	9	1357	1014	6111	9355
H4	9	1132	720	5828	9152
H5	9	1915	1005	6448	10039
H6	9	2584	1681	7492	11160
H7	9	709	279	6142	10146
H8	9	-610	-410	4342	7786
H9	9	-631	-413	4987	8841
H10	9	3298	1748	6195	9004
H11	9	3188	1734	6399	9287
H12	9	4229	2641	6927	9408
A1	10	935	442	5784	9560
A2	10	2086	1109	6843	10643
A3	10	-64	-135	5280	9146
A4	10	446	79	5090	8568
A5	10	1400	1082	6997	10974
A6	10	1057	563	6162	10008
A7	10	-51	-38	5946	10214
A8	10	1451	997	7280	11561
A9	10	-687	-473	5150	9145
A10	10	2766	1459	5925	8928
A11	10	3289	1483	5391	8050
A12	10	2962	1730	6025	8875
B1	10	338	46	5071	8567
B2	10	-584	-498	4872	8730
B3	10	-491	-406	4928	8739
B4	10	-448	-370	4826	8466
B5	10	334	81	5771	9741
B6	10	-442	-373	4788	8481
B7	10	-695	-478	5053	9032
B8	10	-440	-316	5044	8885
B9	10	-687	-457	4641	8386
B10	10	2559	1222	5902	8973
B11	10	2688	1350	5691	9261
B12	10	2836	1476	6004	8982
C1	10	-175	-268	4692	8241
C2	10	-249	-365	4321	7671
C3	10	-1254	-895	3576	6907
C4	10	201	-79	5119	8768
C5	10	336	-13	5358	9147
C6	10	981	510	6023	9725
C7	10	-467	-330	5132	8988
C8	10	272	73	6192	10437
C9	10	1923	1467	6547	9651
C10	10	3183	1622	6016	8860
C11	10	3139	1540	5951	8778
C12	10	3512	1827	6572	9618
D1	10	360	58	5071	8612
D2	10	1790	1095	6813	10666
D3	10	931	544	6360	10245
D4	10	271	11	5083	8728
D5	10	384	58	5281	8963
D6	10	8672	5635	10691	13368
D7	10	933	543	6219	10063
D8	10	222	87	6030	9754
D9	10	-283	-327	5332	9280
D10	10	4695	2588	7559	10642
D11	10	3308	1674	6355	9325
D12	10	3364	1683	6456	9465
E1	10	44	-143	5320	9153
E2	10	195	-47	5549	9437
E3	10	-275	-310	5179	9067
E4	10	2216	1371	6916	10542
E5	10	522	176	5504	9206
E6	10	2014	1259	7002	10920
E7	10	2166	1373	7978	12331
E8	10	3064	2131	8399	12526
E9	10	434	224	6185	10341
E10	10	4113	2188	6860	9797
E11	10	2711	1336	5705	8584
E12	10	3188	1625	6313	9339
F1	10	191	-48	5275	9021
F2	10	-195	-278	5486	9469
F3	10	173	-55	5398	9145
F4	10	2715	1530	13535	21213
F5	10	796	263	5713	9458
F6	10	152	-109	5270	8996
F7	10	1540	847	6875	10896
F8	10	458	187	5670	9478
F9	10	-140	-194	5395	9289
F10	10	3702	1941	6516	9413
F11	10	7003	2958	6672	9111
F12	10	3400	1755	6425	9406
G1	10	822	340	5867	9711
G2	10	-68	-167	5082	8770
G3	10	-850	-659	4696	8538
G4	10	223	-34	5190	8739
G5	10	813	212	5738	9566
G6	10	86	-128	4923	8447
G7	10	-451	-434	4980	8794
G8	10	356	169	5901	9761
G9	10	655	496	6306	10327
G10	10	2703	1345	5589	8343
G11	10	3244	1709	6500	9579
G12	10	2513	1266	5579	8474
H1	10	1963	1196	6641	10311
H2	10	-446	-324	4367	7666
H3	10	1322	994	6057	9297
H4	10	1192	801	5954	9293
H5	10	1890	996	6444	10062
H6	10	2522	1633	7426	11100
H7	10	652	259	6106	10083
H8	10	-626	-437	4321	7749
H9	10	-644	-417	4947	8824
H10	10	3283	1714	6172	8996
H11	10	3143	1709	6393	9271
H12	10	4260	2686	6971	9448
A1	11	945	419	5790	9534
A2	11	2066	1115	6837	10651
A3	11	-84	-132	5287	9142
A4	11	435	95	5082	8575
A5	11	1340	1026	6892	10837
A6	11	1067	558	6138	9996
A7	11	-81	-54	5922	10187
A8	11	1458	971	7280	11542
A9	11	-695	-495	5140	9132
A10	11	2769	1479	5932	8963
A11	11	3268	1465	5385	8024
A12	11	2938	1703	6011	8855
B1	11	326	51	5054	8529
B2	11	-586	-486	4861	8697
B3	11	-476	-408	4954	8768
B4	11	-460	-379	4792	8405
B5	11	326	78	5787	9750
B6	11	-488	-384	4732	8413
B7	11	-694	-461	5039	9039
B8	11	-438	-314	5040	8905
B9	11	-704	-475	4656	8394
B10	11	2553	1216	5898	8976
B11	11	2673	1329	5650	9234
B12	11	2843	1489	6016	9003
C1	11	-180	-280	4665	8209
C2	11	-244	-382	4288	7623
C3	11	-1253	-896	3579	6905
C4	11	184	-69	5120	8751
C5	11	324	-5	5332	9102
C6	11	967	518	6017	9725
C7	11	-503	-363	5072	8906
C8	11	248	53	6158	10387
C9	11	1827	1407	6446	9561
C10	11	3180	1620	6034	8881
C11	11	3125	1541	5924	8738
C12	11	3537	1833	6577	9632
D1	11	362	50	5064	8608
D2	11	1784	1099	6819	10667
D3	11	950	540	6341	10189
D4	11	346	76	5160	8787
D5	11	356	29	5284	8951
D6	11	8948	5850	10862	13495
D7	11	953	588	6247	10084
D8	11	219	67	6031	9762
D9	11	-316	-327	5303	9227
D10	11	4674	2593	7567	10654
D11	11	3264	1649	6290	9250
D12	11	3371	1706	6448	9500
E1	11	46	-131	5314	9177
E2	11	223	-32	5588	9507
E3	11	-282	-326	5147	9019
E4	11	2175	1329	6856	10512
E5	11	536	195	5517	9216
E6	11	2073	1312	7041	10925
E7	11	2221	1393	8018	12353
E8	11	3131	2152	8413	12511
E9	11	413	206	6150	10279
E10	11	4047	2138	6782	9739
E11	11	2691	1306	5672	8516
E12	11	3202	1617	6304	9331
F1	11	183	-49	5254	9000
F2	11	-174	-259	5499	9491
F3	11	143	-57	5358	9086
F4	11	2724	1527	13530	21189
F5	11	784	254	5693	9437
F6	11	129	-116	5260	9002
F7	11	1556	867	6887	10923
F8	11	443	162	5612	9433
F9	11	-176	-211	5361	9247
F10	11	3650	1924	6451	9350
F11	11	7025	2956	6671	9109
F12	11	3403	1754	6406	9400
G1	11	740	300	5739	9539
G2	11	-59	-170	5089	8791
G3	11	-872	-679	4670	8529
G4	11	224	-62	5184	8693
G5	11	780	185	5686	9489
G6	11	53	-149	4903	8404
G7	11	-499	-458	4956	8773
G8	11	304	135	5891	9739
G9	11	612	484	6291	10289
G10	11	2650	1306	5559	8287
G11	11	3232	1717	6516	9592
G12	11	2516	1268	5591	8496
H1	11	1955	1195	6608	10272
H2	11	-461	-331	4328	7637
H3	11	1284	962	5993	9227
H4	11	1178	790	5929	9261
H5	11	1869	980	6411	10030
H6	11	2482	1611	7391	11062
H7	11	626	227	6067	10041
H8	11	-661	-465	4287	7730
H9	11	-700	-455	4907	8752
H10	11	3243	1721	6179	8978
H11	11	3155	1723	6384	9300
H12	11	4269	2683	6969	9419
A1	12	932	439	5767	9499
A2	12	2048	1103	6827	10620
A3	12	-44	-127	5297	9147
A4	12	423	97	5089	8588
A5	12	1275	968	6816	10745
A6	12	1054	564	6134	9993
A7	12	-86	-73	5915	10158
A8	12	1485	988	7328	11615
A9	12	-732	-511	5092	9089
A10	12	2785	1487	5968	8978
A11	12	3247	1453	5350	8007
A12	12	2969	1713	6031	8881
B1	12	349	59	5060	8532
B2	12	-569	-493	4888	8756
B3	12	-486	-396	4966	8784
B4	12	-443	-365	4823	8445
B5	12	320	77	5753	9706
B6	12	-461	-397	4755	8440
B7	12	-735	-495	5023	8979
B8	12	-460	-326	5025	8905
B9	12	-687	-464	4653	8399
B10	12	2572	1205	5902	8971
B11	12	2650	1311	5641	9232
B12	12	2825	1484	6027	9013
C1	12	-186	-273	4650	8178
C2	12	-256	-385	4289	7614
C3	12	-1252	-898	3563	6881
C4	12	201	-71	5121	8743
C5	12	351	8	5359	9164
C6	12	987	529	5998	9703
C7	12	-527	-379	5051	8883
C8	12	207	25	6115	10323
C9	12	1745	1347	6366	9480
C10	12	3168	1593	6005	8841
C11	12	3069	1509	5884	8704
C12	12	3514	1809	6577	9633
D1	12	364	63	5076	8605
D2	12	1743	1057	6772	10592
D3	12	976	580	6373	10214
D4	12	338	63	5157	8790
D5	12	384	40	5295	8932
D6	12	9235	6046	11055	13641
D7	12	1041	619	6334	10196
D8	12	182	72	6003	9750
D9	12	-364	-347	5222	9124
D10	12	4680	2592	7560	10645
D11	12	3285	1644	6312	9261
D12	12	3399	1721	6496	9555
E1	12	99	-106	5334	9163
E2	12	228	-33	5568	9464
E3	12	-258	-309	5143	9003
E4	12	2246	1361	6892	10544
E5	12	554	189	5532	9254
E6	12	2171	1371	7118	11008
E7	12	2324	1458	8088	12453
E8	12	3156	2188	8453	12565
E9	12	414	202	6137	10282
E10	12	3982	2107	6729	9676
E11	12	2685	1321	5701	8556
E12	12	3228	1656	6359	9404
F1	12	214	-25	5254	8997
F2	12	-190	-285	5471	9424
F3	12	159	-55	5368	9100
F4	12	2759	1535	13571	21271
F5	12	786	249	5707	9449
F6	12	158	-125	5258	9005
F7	12	1590	860	6905	10926
F8	12	445	167	5613	9438
F9	12	-210	-228	5354	9237
F10	12	3651	1932	6461	9382
F11	12	7017	2960	6669	9096
F12	12	3411	1760	6398	9408
G1	12	768	317	5757	9540
G2	12	-74	-168	5065	8754
G3	12	-851	-678	4678	8513
G4	12	215	-36	5176	8713
G5	12	759	167	5669	9471
G6	12	23	-162	4873	8362
G7	12	-530	-471	4937	8750
G8	12	308	142	5886	9749
G9	12	606	490	6296	10326
G10	12	2636	1319	5545	8294
G11	12	3238	1715	6536	9632
G12	12	2515	1286	5626	8540
H1	12	1990	1206	6609	10249
H2	12	-450	-314	4337	7625
H3	12	1255	935	5956	9207
H4	12	1174	785	5914	9255
H5	12	1805	956	6377	10013
H6	12	2463	1588	7372	11041
H7	12	582	213	6019	9974
H8	12	-691	-471	4282	7725
H9	12	-737	-470	4848	8680
H10	12	3217	1717	6138	8963
H11	12	3143	1704	6394	9330
H12	12	4290	2719	7024	9499
A1	13	932	445	5774	9501
A2	13	2046	1115	6822	10637
A3	13	-42	-132	5279	9124
A4	13	435	82	5102	8616
A5	13	1261	950	6810	10746
A6	13	1048	553	6130	10001
A7	13	-114	-89	5910	10159
A8	13	1479	1028	7321	11588
A9	13	-739	-536	5067	9059
A10	13	2769	1464	5930	8926
A11	13	3244	1460	5373	8030
A12	13	2970	1705	6018	8884
B1	13	393	64	5064	8544
B2	13	-553	-493	4885	8757
B3	13	-465	-401	4959	8782
B4	13	-510	-441	4681	8249
B5	13	303	85	5738	9682
B6	13	-470	-387	4791	8499
B7	13	-786	-503	5001	8964
B8	13	-474	-349	5038	8913
B9	13	-722	-486	4641	8386
B10	13	2567	1207	5886	8928
B11	13	2660	1310	5626	9200
B12	13	2835	1475	5987	8980
C1	13	-159	-264	4680	8224
C2	13	-262	-398	4255	7587
C3	13	-1264	-891	3544	6845
C4	13	202	-93	5135	8780
C5	13	361	-1	5360	9141
C6	13	1024	542	6045	9745
C7	13	-559	-415	5030	8901
C8	13	190	18	6100	10342
C9	13	1703	1313	6328	9425
C10	13	3197	1615	6014	8888
C11	13	3048	1500	5872	8671
C12	13	3489	1805	6556	9615
D1	13	342	41	5043	8577
D2	13	1737	1063	6767	10613
D3	13	1016	612	6394	10236
D4	13	389	97	5231	8913
D5	13	415	48	5344	9011
D6	13	9552	6231	11234	13789
D7	13	1065	642	6369	10212
D8	13	182	72	6028	9777
D9	13	-397	-377	5202	9120
D10	13	4632	2569	7528	10616
D11	13	3237	1635	6279	9241
D12	13	3394	1728	6485	9549
E1	13	96	-123	5324	9107
E2	13	286	-3	5599	9486
E3	13	-203	-303	5161	9009
E4	13	2248	1375	6945	10644
E5	13	548	192	5547	9262
E6	13	2294	1455	7232	11110
E7	13	2377	1480	8115	12466
E8	13	3207	2193	8463	12571
E9	13	379	197	6115	10233
E10	13	3960	2092	6719	9663
E11	13	2673	1301	5699	8562
E12	13	3188	1604	6299	9326
F1	13	238	-14	5239	8959
F2	13	-150	-258	5492	9421
F3	13	204	-52	5363	9084
F4	13	2808	1600	13590	21219
F5	13	781	263	5701	9421
F6	13	173	-103	5295	9034
F7	13	1593	876	6894	10925
F8	13	375	155	5561	9378
F9	13	-230	-250	5320	9204
F10	13	3622	1905	6453	9371
F11	13	7048	2961	6679	9137
F12	13	3391	1744	6386	9383
G1	13	1274	622	6190	9883
G2	13	-43	-167	5083	8777
G3	13	-836	-679	4673	8516
G4	13	204	-78	5150	8685
G5	13	749	191	5667	9487
G6	13	-10	-186	4832	8354
G7	13	-545	-496	4921	8727
G8	13	285	135	5872	9715
G9	13	596	471	6292	10328
G10	13	2620	1301	5520	8253
G11	13	3215	1712	6511	9638
G12	13	2471	1258	5572	8480
H1	13	2016	1225	6638	10280
H2	13	-444	-311	4332	7623
H3	13	1241	940	5948	9164
H4	13	1185	771	5874	9206
H5	13	1749	919	6357	9984
H6	13	2435	1564	7342	11028
H7	13	561	188	5990	9963
H8	13	-718	-487	4255	7703
H9	13	-767	-486	4793	8640
H10	13	3194	1661	6108	8937
H11	13	3143	1708	6427	9343
H12	13	4291	2712	7030	9470
A1	14	939	446	5756	9494
A2	14	2039	1122	6832	10633
A3	14	-32	-126	5284	9141
A4	14	415	86	5064	8557
A5	14	1258	950	6810	10765
A6	14	1061	562	6167	10025
A7	14	-138	-85	5903	10150
A8	14	1552	1060	7352	11632
A9	14	-746	-523	5085	9106
A10	14	2809	1491	5949	8935
A11	14	3254	1472	5368	8007
A12	14	2984	1733	6022	8870
B1	14	393	73	5088	8558
B2	14	-528	-473	4905	8761
B3	14	-420	-379	4983	8802
B4	14	-435	-380	4830	8455
B5	14	312	70	5760	9719
B6	14	-487	-404	4756	8442
B7	14	-776	-508	4954	8929
B8	14	-488	-350	5029	8895
B9	14	-768	-506	4578	8319
B10	14	2577	1224	5884	8940
B11	14	2670	1325	5605	9167
B12	14	2844	1491	5985	8961
C1	14	-116	-232	4688	8216
C2	14	-238	-379	4253	7569
C3	14	-1224	-897	3526	6834
C4	14	191	-79	5114	8728
C5	14	350	-3	5352	9118
C6	14	1015	539	5995	9696
C7	14	-596	-419	4966	8807
C8	14	202	20	6084	10315
C9	14	1712	1324	6340	9434
C10	14	3148	1610	5998	8843
C11	14	3073	1521	5880	8701
C12	14	3480	1799	6565	9601
D1	14	364	64	5021	8535
D2	14	1724	1054	6756	10577
D3	14	1070	636	6430	10262
D4	14	346	73	5145	8774
D5	14	392	44	5298	8953
D6	14	9695	6343	11347	13853
D7	14	1146	693	6409	10244
D8	14	181	59	5963	9718
D9	14	-401	-384	5233	9138
D10	14	4646	2573	7541	10641
D11	14	3238	1642	6278	9235
D12	14	3396	1716	6499	9553
E1	14	250	-45	5365	9135
E2	14	390	40	5630	9504
E3	14	-113	-243	5201	9042
E4	14	2210	1349	6848	10479
E5	14	581	223	5581	9296
E6	14	2323	1472	7213	11092
E7	14	2455	1533	8166	12510
E8	14	3244	2226	8479	12610
E9	14	418	224	6135	10263
E10	14	3957	2077	6707	9647
E11	14	2653	1291	5680	8531
E12	14	3201	1642	6351	9388
F1	14	312	25	5280	8979
F2	14	-59	-215	5549	9493
F3	14	280	-11	5403	9117
F4	14	2839	1592	13552	21238
F5	14	791	275	5717	9451
F6	14	153	-114	5253	9013
F7	14	1629	897	6922	10947
F8	14	389	144	5553	9367
F9	14	-248	-258	5325	9221
F10	14	3630	1899	6448	9348
F11	14	7063	2954	6690	9146
F12	14	3429	1748	6426	9430
G1	14	1210	561	6082	9763
G2	14	-9	-142	5092	8747
G3	14	-795	-639	4688	8517
G4	14	237	-44	5223	8764
G5	14	742	176	5666	9441
G6	14	-23	-189	4828	8319
G7	14	-567	-505	4895	8716
G8	14	285	147	5877	9715
G9	14	553	448	6232	10274
G10	14	2628	1308	5546	8282
G11	14	3213	1678	6521	9642
G12	14	2485	1265	5603	8507
H1	14	2123	1283	6687	10306
H2	14	-409	-290	4339	7619
H3	14	1286	922	5937	9119
H4	14	1155	778	5897	9218
H5	14	1729	911	6353	9990
H6	14	2401	1555	7346	11042
H7	14	542	176	5987	9948
H8	14	-743	-486	4253	7700
H9	14	-780	-501	4809	8617
H10	14	3151	1651	6069	8895
H11	14	3109	1695	6391	9329
H12	14	4283	2713	7001	9447
A1	15	972	443	5783	9516
A2	15	2055	1120	6842	10651
A3	15	-15	-120	5296	9134
A4	15	410	74	5040	8521
A5	15	1244	937	6811	10781
A6	15	1053	564	6149	10003
A7	15	-145	-105	5856	10110
A8	15	1568	1097	7388	11645
A9	15	-765	-538	5071	9051
A10	15	2845	1503	5949	8938
A11	15	3279	1468	5345	7972
A12	15	3013	1734	6016	8833
B1	15	434	79	5071	8525
B2	15	-478	-435	4910	8765
B3	15	-382	-362	5001	8820
B4	15	-429	-376	4852	8482
B5	15	259	46	5695	9642
B6	15	-482	-401	4771	8473
B7	15	-789	-534	4947	8931
B8	15	-525	-347	5026	8897
B9	15	-769	-523	4583	8347
B10	15	2668	1278	5908	8962
B11	15	2717	1338	5612	9128
B12	15	2910	1511	5981	8926
C1	15	-61	-198	4720	8230
C2	15	-180	-345	4254	7565
C3	15	-1186	-882	3523	6825
C4	15	195	-73	5112	8738
C5	15	411	49	5403	9206
C6	15	1019	556	6016	9678
C7	15	-540	-384	5006	8877
C8	15	172	-5	6075	10307
C9	15	1675	1307	6316	9429
C10	15	3148	1599	5983	8837
C11	15	3109	1528	5910	8732
C12	15	3489	1808	6559	9584
D1	15	432	67	5053	8572
D2	15	1760	1053	6730	10539
D3	15	1135	679	6444	10294
D4	15	363	83	5173	8804
D5	15	404	39	5301	8940
D6	15	10013	6551	11538	13993
D7	15	1192	727	6451	10311
D8	15	189	81	5990	9768
D9	15	-372	-361	5237	9183
D10	15	4666	2578	7543	10667
D11	15	3220	1621	6260	9188
D12	15	3356	1695	6427	9459
E1	15	432	52	5429	9188
E2	15	596	148	5685	9550
E3	15	83	-161	5256	9052
E4	15	2177	1318	6812	10421
E5	15	588	207	5562	9274
E6	15	2394	1509	7259	11113
E7	15	2529	1594	8248	12625
E8	15	3302	2278	8535	12643
E9	15	414	198	6121	10232
E10	15	3989	2120	6752	9704
E11	15	2590	1267	5619	8461
E12	15	3165	1600	6265	9302
F1	15	454	90	5347	9010
F2	15	102	-133	5572	9513
F3	15	431	65	5446	9146
F4	15	2970	1633	13497	21143
F5	15	768	257	5692	9422
F6	15	168	-139	5270	9014
F7	15	1643	906	6922	10960
F8	15	380	141	5531	9326
F9	15	-265	-263	5277	9194
F10	15	3661	1923	6485	9382
F11	15	7048	2960	6654	9114
F12	15	3338	1709	6330	9307
G1	15	1322	620	6084	9756
G2	15	71	-97	5098	8731
G3	15	-712	-589	4696	8524
G4	15	228	-45	5218	8760
G5	15	791	190	5690	9524
G6	15	-49	-214	4794	8290
G7	15	-602	-520	4845	8655
G8	15	290	153	5864	9726
G9	15	541	436	6252	10265
G10	15	2634	1287	5546	8318
G11	15	3168	1670	6460	9549
G12	15	2428	1241	5527	8411
H1	15	2298	1360	6726	10330
H2	15	-290	-259	4362	7626
H3	15	1367	979	5928	9112
H4	15	1155	798	5885	9228
H5	15	1716	912	6351	9980
H6	15	2377	1527	7310	11014
H7	15	502	152	5947	9933
H8	15	-733	-510	4256	7696
H9	15	-806	-515	4785	8622
H10	15	3142	1651	6064	8886
H11	15	3109	1696	6379	9304
H12	15	4296	2736	7019	9464
A1	16	1017	447	5784	9496
A2	16	2118	1151	6875	10664
A3	16	42	-97	5298	9106
A4	16	393	79	5036	8526
A5	16	1235	942	6815	10780
A6	16	1068	561	6154	10029
A7	16	-136	-108	5859	10131
A8	16	1586	1097	7388	11644
A9	16	-757	-543	5049	9060
A10	16	2959	1562	5971	8944
A11	16	3360	1505	5394	8011
A12	16	3112	1790	6054	8839
B1	16	567	151	5119	8586
B2	16	-371	-395	4926	8727
B3	16	-248	-310	5023	8800
B4	16	-442	-380	4822	8456
B5	16	319	83	5737	9693
B6	16	-481	-417	4745	8426
B7	16	-800	-557	4933	8905
B8	16	-534	-391	4988	8871
B9	16	-797	-528	4539	8287
B10	16	2810	1321	5915	8930
B11	16	2853	1395	5659	9169
B12	16	3046	1582	6026	8981
C1	16	89	-138	4721	8204
C2	16	-71	-290	4273	7560
C3	16	-1068	-802	3562	6820
C4	16	204	-84	5127	8758
C5	16	392	15	5392	9191
C6	16	1026	549	5985	9684
C7	16	-565	-399	4985	8843
C8	16	176	8	6055	10274
C9	16	1610	1254	6224	9328
C10	16	3164	1602	5988	8834
C11	16	3115	1540	5903	8723
C12	16	3498	1803	6552	9582
D1	16	491	96	5011	8518
D2	16	1831	1078	6730	10544
D3	16	1273	757	6512	10304
D4	16	374	92	5186	8837
D5	16	379	38	5304	8963
D6	16	10168	6681	11636	14048
D7	16	1244	751	6493	10349
D8	16	148	62	5949	9693
D9	16	-414	-392	5191	9115
D10	16	4661	2561	7519	10620
D11	16	3319	1675	6324	9295
D12	16	3408	1716	6452	9511
E1	16	819	220	5540	9241
E2	16	948	299	5798	9607
E3	16	447	14	5349	9103
E4	16	2207	1351	6837	10494
E5	16	600	224	5579	9292
E6	16	2456	1553	7316	11181
E7	16	2548	1603	8237	12574
E8	16	3365	2299	8537	12643
E9	16	460	231	6159	10295
E10	16	3995	2101	6721	9680
E11	16	2681	1314	5709	8592
E12	16	3186	1616	6301	9353
F1	16	752	208	5409	9044
F2	16	397	-6	5683	9545
F3	16	703	193	5542	9191
F4	16	3303	1796	13694	21322
F5	16	779	265	5707	9447
F6	16	154	-118	5273	9009
F7	16	1645	911	6920	10955
F8	16	392	151	5580	9386
F9	16	-275	-271	5311	9243
F10	16	3625	1912	6424	9323
F11	16	7137	3015	6742	9205
F12	16	3409	1733	6409	9401
G1	16	1509	707	6106	9741
G2	16	250	-8	5131	8740
G3	16	-509	-508	4772	8566
G4	16	223	-50	5207	8765
G5	16	764	176	5681	9501
G6	16	-60	-220	4774	8261
G7	16	-613	-528	4841	8633
G8	16	293	164	5907	9763
G9	16	517	441	6215	10242
G10	16	2635	1317	5551	8306
G11	16	3173	1655	6505	9625
G12	16	2472	1257	5588	8503
H1	16	2581	1499	6812	10377
H2	16	-90	-155	4423	7650
H3	16	1615	1082	6037	9184
H4	16	1189	798	5905	9228
H5	16	1714	908	6337	9987
H6	16	2383	1537	7316	11030
H7	16	492	148	5944	9906
H8	16	-749	-518	4225	7683
H9	16	-816	-527	4775	8601
H10	16	3133	1626	6052	8859
H11	16	3098	1691	6380	9336
H12	16	4288	2727	7009	9465
A1	17	1100	494	5830	9547
A2	17	2203	1205	6909	10702
A3	17	153	-45	5329	9145
A4	17	423	78	5065	8576
A5	17	1215	937	6819	10779
A6	17	1065	578	6159	10028
A7	17	-136	-97	5885	10152
A8	17	1591	1114	7428	11686
A9	17	-753	-548	5058	9062
A10	17	3203	1682	6047	8992
A11	17	3627	1613	5428	7992
A12	17	3352	1882	6083	8861
B1	17	744	234	5157	8580
B2	17	-165	-299	5002	8806
B3	17	-84	-209	5078	8861
B4	17	-503	-426	4692	8264
B5	17	316	90	5757	9711
B6	17	-493	-402	4728	8395
B7	17	-817	-536	4927	8907
B8	17	-566	-374	4964	8824
B9	17	-799	-526	4554	8334
B10	17	3192	1499	6046	9008
B11	17	3193	1551	5747	9187
B12	17	3377	1730	6113	8970
C1	17	355	-28	4793	8234
C2	17	214	-164	4360	7606
C3	17	-831	-711	3634	6868
C4	17	211	-85	5139	8799
C5	17	395	28	5387	9185
C6	17	1027	552	5972	9676
C7	17	-670	-474	4876	8711
C8	17	146	-4	6051	10277
C9	17	1607	1255	6234	9332
C10	17	3208	1628	5984	8825
C11	17	3168	1572	5925	8757
C12	17	3575	1847	6565	9584
D1	17	687	206	5115	8570
D2	17	2006	1167	6780	10553
D3	17	1520	895	6634	10431
D4	17	443	126	5291	8977
D5	17	408	58	5325	8992
D6	17	10359	6807	11747	14135
D7	17	1274	771	6469	10341
D8	17	138	33	5907	9659
D9	17	-390	-368	5246	9196
D10	17	4729	2580	7546	10657
D11	17	3339	1676	6286	9227
D12	17	3431	1712	6420	9444
E1	17	1561	561	5743	9325
E2	17	1634	621	5964	9639
E3	17	1169	343	5568	9203
E4	17	2325	1438	7005	10694
E5	17	612	238	5599	9328
E6	17	2543	1604	7349	11194
E7	17	2608	1659	8272	12628
E8	17	3342	2295	8500	12601
E9	17	458	228	6174	10306
E10	17	4007	2106	6719	9668
E11	17	2596	1259	5593	8428
E12	17	3165	1617	6257	9292
F1	17	1302	454	5546	9075
F2	17	941	256	5792	9561
F3	17	1250	461	5697	9251
F4	17	3853	2067	13874	21306
F5	17	774	270	5704	9445
F6	17	154	-126	5271	9024
F7	17	1651	914	6932	10945
F8	17	397	144	5519	9344
F9	17	-273	-285	5291	9211
F10	17	3654	1916	6446	9350
F11	17	7061	2957	6650	9092
F12	17	3409	1736	6378	9358
G1	17	1984	922	6318	9956
G2	17	655	159	5264	8829
G3	17	-157	-336	4869	8598
G4	17	184	-79	5126	8663
G5	17	755	182	5661	9432
G6	17	-99	-242	4742	8236
G7	17	-622	-535	4824	8636
G8	17	270	145	5855	9693
G9	17	491	413	6200	10212
G10	17	2646	1340	5548	8312
G11	17	3159	1646	6437	9524
G12	17	2470	1245	5543	8440
H1	17	3108	1741	6996	10484
H2	17	326	45	4531	7701
H3	17	2028	1265	6096	9165
H4	17	1159	775	5864	9164
H5	17	1690	906	6310	9949
H6	17	2375	1517	7302	11032
H7	17	450	118	5893	9869
H8	17	-776	-506	4226	7667
H9	17	-806	-524	4768	8595
H10	17	3127	1632	6039	8839
H11	17	3103	1698	6378	9309
H12	17	4308	2734	7008	9454
A1	18	1287	595	5883	9580
A2	18	2428	1303	6981	10730
A3	18	378	75	5398	9189
A4	18	421	79	5049	8551
A5	18	1219	931	6827	10779
A6	18	1071	567	6143	10007
A7	18	-146	-93	5870	10152
A8	18	1578	1099	7407	11666
A9	18	-770	-536	5077	9076
A10	18	3695	1896	6171	9026
A11	18	4032	1823	5540	8029
A12	18	3833	2102	6234	8918
B1	18	1141	425	5289	8620
B2	18	235	-107	5112	8823
B3	18	328	-44	5196	8899
B4	18	-420	-358	4861	8511
B5	18	341	99	5772	9727
B6	18	-465	-392	4761	8460
B7	18	-846	-554	4889	8878
B8	18	-532	-391	4956	8848
B9	18	-781	-527	4575	8323
B10	18	3895	1830	6272	9115
B11	18	3834	1848	5938	9306
B12	18	4006	2016	6274	9053
C1	18	892	229	4943	8284
C2	18	746	88	4505	7667
C3	18	-360	-490	3754	6901
C4	18	208	-68	5136	8753
C5	18	417	42	5405	9215
C6	18	1034	573	5998	9672
C7	18	-682	-473	4903	8728
C8	18	148	-5	6049	10267
C9	18	1545	1219	6161	9246
C10	18	3321	1648	6004	8811
C11	18	3278	1625	5970	8764
C12	18	3672	1894	6591	9592
D1	18	1068	364	5223	8605
D2	18	2360	1327	6869	10576
D3	18	1972	1091	6811	10542
D4	18	468	167	5294	8946
D5	18	412	60	5306	8974
D6	18	10547	6920	11883	14233
D7	18	1340	822	6534	10407
D8	18	98	24	5890	9639
D9	18	-400	-385	5233	9176
D10	18	4818	2649	7567	10627
D11	18	3475	1742	6355	9269
D12	18	3556	1789	6454	9452
E1	18	2998	1233	6202	9551
E2	18	3035	1263	6406	9868
E3	18	2596	1006	6010	9458
E4	18	2206	1336	6814	10446
E5	18	645	259	5629	9355
E6	18	2597	1640	7376	11241
E7	18	2667	1679	8327	12682
E8	18	3420	2338	8584	12668
E9	18	466	249	6183	10328
E10	18	4047	2125	6732	9665
E11	18	2619	1275	5574	8403
E12	18	3231	1656	6308	9341
F1	18	2399	980	5896	9258
F2	18	2103	788	6171	9750
F3	18	2349	961	6033	9426
F4	18	4854	2522	14091	21445
F5	18	765	249	5683	9401
F6	18	147	-114	5256	8999
F7	18	1684	917	6941	10972
F8	18	396	136	5535	9345
F9	18	-277	-283	5270	9199
F10	18	3701	1943	6442	9325
F11	18	7072	2958	6649	9068
F12	18	3445	1767	6401	9394
G1	18	2833	1319	6555	10033
G2	18	1406	498	5490	8911
G3	18	583	-4	5071	8682
G4	18	232	-41	5217	8758
G5	18	764	171	5653	9445
G6	18	-92	-238	4723	8186
G7	18	-653	-551	4788	8572
G8	18	255	150	5873	9715
G9	18	473	402	6186	10200
G10	18	2690	1325	5560	8315
G11	18	3209	1677	6463	9562
G12	18	2498	1275	5574	8445
H1	18	4136	2242	7322	10635
H2	18	1162	410	4764	7796
H3	18	2898	1667	6352	9275
H4	18	1166	793	5877	9232
H5	18	1689	891	6315	9938
H6	18	2359	1513	7294	11030
H7	18	447	118	5889	9865
H8	18	-800	-534	4205	7655
H9	18	-843	-539	4743	8577
H10	18	3167	1649	6031	8830
H11	18	3098	1690	6342	9257
H12	18	4325	2742	6989	9455
A1	19	1629	758	5974	9595
A2	19	2818	1493	7095	10772
A3	19	813	276	5541	9261
A4	19	421	87	5071	8552
A5	19	1202	946	6828	10773
A6	19	1058	559	6155	10012
A7	19	-154	-115	5864	10129
A8	19	1610	1140	7448	11693
A9	19	-791	-555	5051	9048
A10	19	4643	2329	6407	9086
A11	19	4915	2217	5779	8127
A12	19	4711	2523	6478	9000
B1	19	1921	777	5504	8747
B2	19	1041	260	5325	8926
B3	19	1083	329	5440	9002
B4	19	-419	-372	4861	8524
B5	19	323	76	5741	9685
B6	19	-477	-409	4743	8404
B7	19	-845	-558	4907	8878
B8	19	-594	-395	4946	8824
B9	19	-826	-562	4538	8295
B10	19	5233	2432	6620	9255
B11	19	5026	2407	6280	9451
B12	19	5253	2599	6666	9228
C1	19	1944	723	5248	8427
C2	19	1751	529	4787	7778
C3	19	552	-56	4062	7033
C4	19	225	-52	5147	8756
C5	19	435	56	5444	9272
C6	19	1047	566	5994	9669
C7	19	-730	-516	4837	8676
C8	19	149	4	6026	10255
C9	19	1541	1191	6128	9226
C10	19	3546	1756	6056	8833
C11	19	3503	1714	6016	8765
C12	19	3905	2011	6669	9653
D1	19	1756	683	5431	8711
D2	19	3089	1647	7053	10669
D3	19	2752	1482	7077	10688
D4	19	496	157	5283	8925
D5	19	411	59	5333	8995
D6	19	10746	7063	11985	14326
D7	19	1358	835	6531	10413
D8	19	114	24	5855	9599
D9	19	-407	-383	5210	9153
D10	19	5032	2722	7575	10589
D11	19	3684	1837	6341	9227
D12	19	3798	1886	6509	9455
E1	19	5588	2423	6952	9910
E2	19	5557	2432	7155	10184
E3	19	5112	2185	6774	9797
E4	19	2165	1309	6786	10441
E5	19	652	268	5646	9357
E6	19	2649	1659	7418	11260
E7	19	2699	1702	8337	12694
E8	19	3478	2389	8653	12752
E9	19	458	236	6144	10243
E10	19	4125	2164	6704	9624
E11	19	2681	1302	5595	8413
E12	19	3314	1670	6286	9296
F1	19	4395	1910	6490	9517
F2	19	4122	1729	6717	9956
F3	19	4355	1897	6616	9672
F4	19	6871	3464	14665	21688
F5	19	761	263	5690	9420
F6	19	155	-108	5285	9041
F7	19	1711	939	6944	10964
F8	19	390	149	5544	9325
F9	19	-324	-321	5235	9135
F10	19	3772	1963	6460	9313
F11	19	7152	3014	6668	9091
F12	19	3517	1792	6389	9346
G1	19	4340	1990	6908	10186
G2	19	2836	1184	5917	9133
G3	19	1961	629	5471	8848
G4	19	219	-42	5193	8726
G5	19	744	157	5640	9433
G6	19	-93	-243	4735	8191
G7	19	-655	-546	4812	8634
G8	19	272	151	5887	9715
G9	19	459	395	6177	10218
G10	19	2729	1342	5542	8285
G11	19	3253	1703	6441	9505
G12	19	2515	1276	5525	8393
H1	19	6047	3118	7903	10927
H2	19	2711	1141	5222	7979
H3	19	4505	2410	6816	9455
H4	19	1163	803	5896	9228
H5	19	1706	892	6311	9953
H6	19	2325	1492	7277	10992
H7	19	431	126	5885	9845
H8	19	-791	-534	4183	7621
H9	19	-849	-563	4718	8522
H10	19	3240	1683	6031	8822
H11	19	3167	1711	6358	9286
H12	19	4400	2783	7005	9463
A1	20	2316	1049	6170	9680
A2	20	3629	1869	7348	10906
A3	20	1656	669	5788	9370
A4	20	412	87	5054	8516
A5	20	1188	939	6823	10801
A6	20	1057	537	6155	10036
A7	20	-173	-124	5864	10132
A8	20	1682	1160	7487	11733
A9	20	-782	-549	5067	9085
A10	20	6539	3222	6983	9341
A11	20	6591	3003	6259	8334
A12	20	6525	3363	6995	9236
B1	20	3430	1467	5956	8963
B2	20	2578	978	5805	9150
B3	20	2583	1035	5890	9216
B4	20	-411	-357	4870	8513
B5	20	335	91	5768	9716
B6	20	-522	-426	4677	8354
B7	20	-832	-566	4912	8883
B8	20	-609	-423	4909	8772
B9	20	-855	-583	4480	8208
B10	20	7829	3630	7374	9598
B11	20	7395	3512	7014	9843
B12	20	7635	3711	7379	9548
C1	20	3916	1629	5849	8721
C2	20	3685	1431	5378	8061
C3	20	2246	740	4554	7267
C4	20	234	-68	5132	8758
C5	20	418	34	5395	9197
C6	20	1053	560	5993	9651
C7	20	-731	-532	4794	8618
C8	20	124	-32	6000	10213
C9	20	1537	1193	6134	9239
C10	20	3989	1971	6212	8896
C11	20	3867	1890	6093	8756
C12	20	4415	2241	6846	9765
D1	20	3125	1322	5817	8878
D2	20	4479	2290	7483	10862
D3	20	4237	2176	7512	10888
D4	20	471	158	5277	8939
D5	20	412	64	5351	9039
D6	20	10984	7216	12151	14393
D7	20	1431	887	6624	10484
D8	20	88	2	5817	9560
D9	20	-396	-381	5209	9158
D10	20	5561	2979	7736	10653
D11	20	4115	2026	6434	9204
D12	20	4335	2133	6698	9573
E1	20	10092	4480	8256	10481
E2	20	9951	4480	8469	10809
E3	20	9506	4220	8091	10410
E4	20	2218	1347	6848	10506
E5	20	685	273	5651	9389
E6	20	2680	1686	7429	11267
E7	20	2797	1758	8425	12775
E8	20	3554	2429	8702	12820
E9	20	453	241	6145	10251
E10	20	4351	2259	6776	9629
E11	20	2899	1398	5672	8446
E12	20	3499	1743	6321	9270
F1	20	8061	3578	7553	9968
F2	20	7940	3509	7877	10491
F3	20	8036	3607	7715	10187
F4	20	10751	5268	15843	22262
F5	20	789	269	5719	9458
F6	20	158	-141	5250	8991
F7	20	1737	943	6974	11037
F8	20	385	139	5527	9310
F9	20	-327	-301	5226	9128
F10	20	4007	2078	6559	9409
F11	20	7349	3113	6716	9131
F12	20	3663	1846	6401	9307
G1	20	7398	3419	7826	10594
G2	20	5543	2430	6745	9546
G3	20	4543	1824	6232	9167
G4	20	230	-28	5189	8736
G5	20	723	155	5610	9396
G6	20	-115	-250	4716	8187
G7	20	-675	-571	4783	8593
G8	20	245	144	5879	9706
G9	20	470	412	6182	10207
G10	20	2877	1408	5590	8322
G11	20	3373	1758	6488	9549
G12	20	2614	1303	5535	8376
H1	20	9492	4756	8954	11402
H2	20	5606	2500	6085	8362
H3	20	7534	3823	7695	9859
H4	20	1162	786	5889	9217
H5	20	1695	904	6324	9937
H6	20	2318	1493	7278	10986
H7	20	416	105	5853	9832
H8	20	-818	-548	4179	7606
H9	20	-867	-554	4704	8528
H10	20	3392	1752	6087	8836
H11	20	3324	1787	6437	9340
H12	20	4558	2839	7041	9467
A1	21	3575	1634	6533	9823
A2	21	5142	2577	7787	11109
A3	21	3226	1395	6253	9582
A4	21	408	82	5037	8529
A5	21	1160	942	6837	10818
A6	21	1054	558	6161	10042
A7	21	-193	-120	5820	10084
A8	21	1671	1164	7475	11746
A9	21	-800	-571	5015	9024
A10	21	10079	4894	8026	9829
A11	21	9756	4465	7179	8738
A12	21	9884	4912	8001	9707
B1	21	6158	2708	6788	9371
B2	21	5332	2264	6621	9527
B3	21	5268	2251	6668	9602
B4	21	-404	-364	4856	8487
B5	21	336	110	5751	9704
B6	21	-505	-421	4676	8348
B7	21	-857	-555	4881	8872
B8	21	-579	-400	4977	8910
B9	21	-855	-581	4496	8240
B10	21	12548	5824	8767	10205
B11	21	11604	5461	8263	10425
B12	21	11977	5738	8701	10185
C1	21	7286	3183	6835	9155
C2	21	6979	2946	6345	8505
C3	21	5188	2095	5429	7666
C4	21	226	-71	5129	8752
C5	21	422	13	5410	9208
C6	21	1064	579	5993	9651
C7	21	-733	-530	4792	8608
C8	21	119	-28	5990	10204
C9	21	1460	1149	6048	9137
C10	21	4826	2360	6439	9035
C11	21	4679	2247	6286	8821
C12	21	5331	2649	7096	9851
D1	21	5574	2448	6534	9186
D2	21	7032	3478	8223	11191
D3	21	6911	3445	8352	11287
D4	21	476	159	5300	8971
D5	21	420	51	5331	9015
D6	21	11105	7323	12242	14484
D7	21	1492	934	6676	10521
D8	21	71	13	5790	9546
D9	21	-420	-397	5129	9044
D10	21	6565	3443	8035	10809
D11	21	5171	2511	6753	9386
D12	21	5367	2635	7019	9745
E1	21	16391	7369	10126	11354
E2	21	16045	7296	10269	11647
E3	21	15513	7001	9837	11196
E4	21	2172	1299	6781	10410
E5	21	669	279	5657	9373
E6	21	2741	1721	7476	11296
E7	21	2853	1794	8445	12812
E8	21	3573	2434	8663	12761
E9	21	464	235	6147	10260
E10	21	4782	2442	6867	9665
E11	21	3314	1591	5781	8515
E12	21	4024	2002	6543	9457
F1	21	13601	6160	9228	10781
F2	21	13885	6248	9650	11341
F3	21	13617	6188	9369	10934
F4	21	17387	8324	17780	23150
F5	21	781	234	5700	9438
F6	21	192	-111	5312	9090
F7	21	1724	945	6944	10981
F8	21	393	119	5539	9359
F9	21	-321	-311	5240	9149
F10	21	4370	2247	6623	9380
F11	21	7698	3254	6811	9158
F12	21	4151	2076	6614	9485
G1	21	12412	5767	9385	11293
[truncated: 13,079 more rows]

## Sheet: BioGroup Analysis Result
Block Type	96well
Chemistry	SYBR_GREEN
Experiment File Name	D:\Applied Biosystems\StepOne Software v2.3\experiments\ishishita\180413actpitalas_sg2nd_is1st.eds
Experiment Run End Time	Not Started
Instrument Type	steponeplus
Passive Reference	ROX
Biogroup Name	Target Name	Task	RQ	RQ Min	RQ Max	Cт Mean	ΔCт Mean	ΔCт SE	ΔΔCт
wt	ACTB	UNKNOWN				22.0882
wt	PITX2	UNKNOWN	0.720864	0.245553	2.11622	33.9502	11.862	0.686819	0.472202
wt	PITX3-4-1	UNKNOWN	0.786092	0.435011	1.42052	33.9185	11.8303	0.38312	0.347231
wt	ALAS1-1-2	UNKNOWN	8.47025	5.38774	13.3164	22.0235	-0.0647179	0.292946	-3.08241
we	ACTB	UNKNOWN				21.3093
we	PITX2	UNKNOWN	1	0.397444	2.51608	32.6991	11.3898	0.597439	0
we	PITX3-4-1	UNKNOWN	1	0.266623	3.75061	32.7924	11.4831	0.855927	0
we	ALAS1-1-2	UNKNOWN	1	0.723425	1.38231	24.327	3.01769	0.20963	0
Analysis Type	Singleplex
Endogenous Control	ACTB
RQ Min/Max Confidence Level	95.0
Reference Biogroup Name	we

## Sheet: Technical Analysis Result
Block Type	96well
Chemistry	SYBR_GREEN
Experiment File Name	D:\Applied Biosystems\StepOne Software v2.3\experiments\ishishita\180413actpitalas_sg2nd_is1st.eds
Experiment Run End Time	Not Started
Instrument Type	steponeplus
Passive Reference	ROX
Sample Name	Target Name	Task	RQ	RQ Min	RQ Max	Cт Mean	ΔCт Mean	ΔCт SE	ΔΔCт
CMR9SGcDNA	ACTB	UNKNOWN				22.7044
CMR9SGcDNA	PITX2	UNKNOWN	1	0.235188	4.25192	35.2969	12.5926	0.656135	0
CMR9SGcDNA	PITX3-4-1	UNKNOWN	1	0.435046	2.29861	34.1327	11.4283	0.432481	0
CMR9SGcDNA	ALAS1-1-2	UNKNOWN	1	0.779592	1.28272	22.1922	-0.512202	0.129377	0
CMR10SGcDNA	ACTB	UNKNOWN				21.4721
CMR10SGcDNA	PITX2	UNKNOWN	2.01699	0.926128	4.39276	33.0524	11.5803	0.404446	-1.01221
CMR10SGcDNA	PITX3-4-1	UNKNOWN	0.572778	0.292957	1.11987	33.7044	12.2323	0.348391	0.803953
CMR10SGcDNA	ALAS1-1-2	UNKNOWN	0.537759	0.474138	0.609917	21.8549	0.382766	0.065426	0.894968
WER22SGcDNA	ACTB	UNKNOWN				20.859
WER22SGcDNA	PITX2	UNKNOWN	3.25154	1.48302	7.12901	31.7504	10.8914	0.407925	-1.70112
WER22SGcDNA	PITX3-4-1	UNKNOWN	0.466683	0.0507421	4.29216	33.3868	12.5278	1.15298	1.09948
WER22SGcDNA	ALAS1-1-2	UNKNOWN	0.0606863	0.0570936	0.0645051	24.3892	3.53028	0.0317106	4.04248
WER23SGcDNA	ACTB	UNKNOWN				21.7596
WER23SGcDNA	PITX2	UNKNOWN	1.62945	0.409272	6.48739	33.6478	11.8882	0.717916	-0.704385
WER23SGcDNA	PITX3-4-1	UNKNOWN	1.98618	0.152647	25.8432	32.198	10.4384	1.33326	-0.989993
WER23SGcDNA	ALAS1-1-2	UNKNOWN	0.123511	0.100005	0.152541	24.2647	2.50509	0.109695	3.01729
CMR6IScDNA	ACTB	UNKNOWN
CMR6IScDNA	PITX2	UNKNOWN
CMR6IScDNA	PITX3-4-1	UNKNOWN
CMR6IScDNA	ALAS1-1-2	UNKNOWN
CMR7IScDNA	ACTB	UNKNOWN
CMR7IScDNA	PITX2	UNKNOWN
CMR7IScDNA	PITX3-4-1	UNKNOWN
CMR7IScDNA	ALAS1-1-2	UNKNOWN
WER13IScDNA	ACTB	UNKNOWN
WER13IScDNA	PITX2	UNKNOWN
WER13IScDNA	PITX3-4-1	UNKNOWN
WER13IScDNA	ALAS1-1-2	UNKNOWN
WER15IScDNA	ACTB	UNKNOWN
WER15IScDNA	PITX2	UNKNOWN
WER15IScDNA	PITX3-4-1	UNKNOWN
WER15IScDNA	ALAS1-1-2	UNKNOWN
Analysis Type	Singleplex
Endogenous Control	ACTB
RQ Min/Max Confidence Level	95.0
Reference Sample	CMR9SGcDNA
