# Supplementary material for: Uterus-specific transcriptional regulation underlies eggshell pigment production in Japanese quail
Source: PLoS One. 2022 Mar 10;17(3):e0265008. doi: 10.1371/journal.pone.0265008 (PMC8912178; doi:10.1371/journal.pone.0265008)
Supplement: S9 Data — Data from five samples from both wild-type and mutant quails that were used for mRNA sequencing. (XLSX) [file pone.0265008.s017.xlsx]

## Sheet: Sample Setup
Block Type	96well
Chemistry	SYBR_GREEN
Experiment File Name	D:\Applied Biosystems\StepOne Software v2.3\experiments\ishishita\180421hep_quantify_10samples.eds
Experiment Run End Time	2018-04-21 20:19:36 PM PDT
Instrument Type	steponeplus
Passive Reference	ROX
Well	Sample Name	Sample Color	Biogroup Name	Biogroup Color	Target Name	Target Color	Task	Reporter	Quencher	Comments
A1
A2
A3
A4
A5
A6
A7
A8
A9
A10
A11
A12
B1	CMR6SGcDNA	RGB(255,102,0)	wt	RGB(180,255,0)	actb	RGB(139,189,249)	UNKNOWN	SYBR	None
B2	CMR6SGcDNA	RGB(255,102,0)	wt	RGB(180,255,0)	actb	RGB(139,189,249)	UNKNOWN	SYBR	None
B3	CMR6SGcDNA	RGB(255,102,0)	wt	RGB(180,255,0)	actb	RGB(139,189,249)	UNKNOWN	SYBR	None
B4	CMR6SGcDNA	RGB(255,102,0)	wt	RGB(180,255,0)	hep4-1	RGB(0,255,255)	UNKNOWN	SYBR	None
B5	CMR6SGcDNA	RGB(255,102,0)	wt	RGB(180,255,0)	hep4-1	RGB(0,255,255)	UNKNOWN	SYBR	None
B6	CMR6SGcDNA	RGB(255,102,0)	wt	RGB(180,255,0)	hep4-1	RGB(0,255,255)	UNKNOWN	SYBR	None
B7	CMR9SGcDNA	RGB(247,255,168)	wt	RGB(180,255,0)	actb	RGB(139,189,249)	UNKNOWN	SYBR	None
B8	CMR9SGcDNA	RGB(247,255,168)	wt	RGB(180,255,0)	actb	RGB(139,189,249)	UNKNOWN	SYBR	None
B9	CMR9SGcDNA	RGB(247,255,168)	wt	RGB(180,255,0)	actb	RGB(139,189,249)	UNKNOWN	SYBR	None
B10	CMR9SGcDNA	RGB(247,255,168)	wt	RGB(180,255,0)	hep4-1	RGB(0,255,255)	UNKNOWN	SYBR	None
B11	CMR9SGcDNA	RGB(247,255,168)	wt	RGB(180,255,0)	hep4-1	RGB(0,255,255)	UNKNOWN	SYBR	None
B12	CMR9SGcDNA	RGB(247,255,168)	wt	RGB(180,255,0)	hep4-1	RGB(0,255,255)	UNKNOWN	SYBR	None
C1	CMR7SGcDNA	RGB(132,193,241)	wt	RGB(180,255,0)	actb	RGB(139,189,249)	UNKNOWN	SYBR	None
C2	CMR7SGcDNA	RGB(132,193,241)	wt	RGB(180,255,0)	actb	RGB(139,189,249)	UNKNOWN	SYBR	None
C3	CMR7SGcDNA	RGB(132,193,241)	wt	RGB(180,255,0)	actb	RGB(139,189,249)	UNKNOWN	SYBR	None
C4	CMR7SGcDNA	RGB(132,193,241)	wt	RGB(180,255,0)	hep4-1	RGB(0,255,255)	UNKNOWN	SYBR	None
C5	CMR7SGcDNA	RGB(132,193,241)	wt	RGB(180,255,0)	hep4-1	RGB(0,255,255)	UNKNOWN	SYBR	None
C6	CMR7SGcDNA	RGB(132,193,241)	wt	RGB(180,255,0)	hep4-1	RGB(0,255,255)	UNKNOWN	SYBR	None
C7	CMR10SGcDNA	RGB(132,193,241)	wt	RGB(180,255,0)	actb	RGB(139,189,249)	UNKNOWN	SYBR	None
C8	CMR10SGcDNA	RGB(132,193,241)	wt	RGB(180,255,0)	actb	RGB(139,189,249)	UNKNOWN	SYBR	None
C9	CMR10SGcDNA	RGB(132,193,241)	wt	RGB(180,255,0)	actb	RGB(139,189,249)	UNKNOWN	SYBR	None
C10	CMR10SGcDNA	RGB(132,193,241)	wt	RGB(180,255,0)	hep4-1	RGB(0,255,255)	UNKNOWN	SYBR	None
C11	CMR10SGcDNA	RGB(132,193,241)	wt	RGB(180,255,0)	hep4-1	RGB(0,255,255)	UNKNOWN	SYBR	None
C12	CMR10SGcDNA	RGB(132,193,241)	wt	RGB(180,255,0)	hep4-1	RGB(0,255,255)	UNKNOWN	SYBR	None
D1	CMR8SGcDNA	RGB(168,255,222)	wt	RGB(180,255,0)	actb	RGB(139,189,249)	UNKNOWN	SYBR	None
D2	CMR8SGcDNA	RGB(168,255,222)	wt	RGB(180,255,0)	actb	RGB(139,189,249)	UNKNOWN	SYBR	None
D3	CMR8SGcDNA	RGB(168,255,222)	wt	RGB(180,255,0)	actb	RGB(139,189,249)	UNKNOWN	SYBR	None
D4	CMR8SGcDNA	RGB(168,255,222)	wt	RGB(180,255,0)	hep4-1	RGB(0,255,255)	UNKNOWN	SYBR	None
D5	CMR8SGcDNA	RGB(168,255,222)	wt	RGB(180,255,0)	hep4-1	RGB(0,255,255)	UNKNOWN	SYBR	None
D6	CMR8SGcDNA	RGB(168,255,222)	wt	RGB(180,255,0)	hep4-1	RGB(0,255,255)	UNKNOWN	SYBR	None
D7
D8
D9
D10
D11
D12
E1	WER13SGcDNA	RGB(168,255,222)	we	RGB(255,204,153)	actb	RGB(139,189,249)	UNKNOWN	SYBR	None
E2	WER13SGcDNA	RGB(168,255,222)	we	RGB(255,204,153)	actb	RGB(139,189,249)	UNKNOWN	SYBR	None
E3	WER13SGcDNA	RGB(168,255,222)	we	RGB(255,204,153)	actb	RGB(139,189,249)	UNKNOWN	SYBR	None
E4	WER13SGcDNA	RGB(168,255,222)	we	RGB(255,204,153)	hep4-1	RGB(0,255,255)	UNKNOWN	SYBR	None
E5	WER13SGcDNA	RGB(168,255,222)	we	RGB(255,204,153)	hep4-1	RGB(0,255,255)	UNKNOWN	SYBR	None
E6	WER13SGcDNA	RGB(168,255,222)	we	RGB(255,204,153)	hep4-1	RGB(0,255,255)	UNKNOWN	SYBR	None
E7	WER22SGcDNA	RGB(180,255,0)	we	RGB(255,204,153)	actb	RGB(139,189,249)	UNKNOWN	SYBR	None
E8	WER22SGcDNA	RGB(180,255,0)	we	RGB(255,204,153)	actb	RGB(139,189,249)	UNKNOWN	SYBR	None
E9	WER22SGcDNA	RGB(180,255,0)	we	RGB(255,204,153)	actb	RGB(139,189,249)	UNKNOWN	SYBR	None
E10	WER22SGcDNA	RGB(180,255,0)	we	RGB(255,204,153)	hep4-1	RGB(0,255,255)	UNKNOWN	SYBR	None
E11	WER22SGcDNA	RGB(180,255,0)	we	RGB(255,204,153)	hep4-1	RGB(0,255,255)	UNKNOWN	SYBR	None
E12	WER22SGcDNA	RGB(180,255,0)	we	RGB(255,204,153)	hep4-1	RGB(0,255,255)	UNKNOWN	SYBR	None
F1	WER15SGcDNA	RGB(223,221,142)	we	RGB(255,204,153)	actb	RGB(139,189,249)	UNKNOWN	SYBR	None
F2	WER15SGcDNA	RGB(223,221,142)	we	RGB(255,204,153)	actb	RGB(139,189,249)	UNKNOWN	SYBR	None
F3	WER15SGcDNA	RGB(223,221,142)	we	RGB(255,204,153)	actb	RGB(139,189,249)	UNKNOWN	SYBR	None
F4	WER15SGcDNA	RGB(223,221,142)	we	RGB(255,204,153)	hep4-1	RGB(0,255,255)	UNKNOWN	SYBR	None
F5	WER15SGcDNA	RGB(223,221,142)	we	RGB(255,204,153)	hep4-1	RGB(0,255,255)	UNKNOWN	SYBR	None
F6	WER15SGcDNA	RGB(223,221,142)	we	RGB(255,204,153)	hep4-1	RGB(0,255,255)	UNKNOWN	SYBR	None
F7	WER23SGcDNA	RGB(255,204,153)	we	RGB(255,204,153)	actb	RGB(139,189,249)	UNKNOWN	SYBR	None
F8	WER23SGcDNA	RGB(255,204,153)	we	RGB(255,204,153)	actb	RGB(139,189,249)	UNKNOWN	SYBR	None
F9	WER23SGcDNA	RGB(255,204,153)	we	RGB(255,204,153)	actb	RGB(139,189,249)	UNKNOWN	SYBR	None
F10	WER23SGcDNA	RGB(255,204,153)	we	RGB(255,204,153)	hep4-1	RGB(0,255,255)	UNKNOWN	SYBR	None
F11	WER23SGcDNA	RGB(255,204,153)	we	RGB(255,204,153)	hep4-1	RGB(0,255,255)	UNKNOWN	SYBR	None
F12	WER23SGcDNA	RGB(255,204,153)	we	RGB(255,204,153)	hep4-1	RGB(0,255,255)	UNKNOWN	SYBR	None
G1	WER20SGcDNA	RGB(247,255,168)	we	RGB(255,204,153)	actb	RGB(139,189,249)	UNKNOWN	SYBR	None
G2	WER20SGcDNA	RGB(247,255,168)	we	RGB(255,204,153)	actb	RGB(139,189,249)	UNKNOWN	SYBR	None
G3	WER20SGcDNA	RGB(247,255,168)	we	RGB(255,204,153)	actb	RGB(139,189,249)	UNKNOWN	SYBR	None
G4	WER20SGcDNA	RGB(247,255,168)	we	RGB(255,204,153)	hep4-1	RGB(0,255,255)	UNKNOWN	SYBR	None
G5	WER20SGcDNA	RGB(247,255,168)	we	RGB(255,204,153)	hep4-1	RGB(0,255,255)	UNKNOWN	SYBR	None
G6	WER20SGcDNA	RGB(247,255,168)	we	RGB(255,204,153)	hep4-1	RGB(0,255,255)	UNKNOWN	SYBR	None
G7					actb	RGB(139,189,249)	NTC	SYBR	None
G8					actb	RGB(139,189,249)	NTC	SYBR	None
G9					actb	RGB(139,189,249)	NTC	SYBR	None
G10					hep4-1	RGB(0,255,255)	NTC	SYBR	None
G11					hep4-1	RGB(0,255,255)	NTC	SYBR	None
G12					hep4-1	RGB(0,255,255)	NTC	SYBR	None
H1
H2
H3
H4
H5
H6
H7
H8
H9
H10
H11
H12

## Sheet: Results
Block Type	96well
Chemistry	SYBR_GREEN
Experiment File Name	D:\Applied Biosystems\StepOne Software v2.3\experiments\ishishita\180421hep_quantify_10samples.eds
Experiment Run End Time	2018-04-21 20:19:36 PM PDT
Instrument Type	steponeplus
Passive Reference	ROX
Well	Sample Name	Target Name	Task	Reporter	Quencher	RQ	RQ Min	RQ Max	Cт	Cт Mean	Cт SD	ΔCт	ΔCт Mean	ΔCт SE	HK Control ΔCт Mean	HK Control ΔCт SE	ΔΔCт	Automatic Ct Threshold	Ct Threshold	Automatic Baseline	Baseline Start	Baseline End	Efficiency	Tm1	Tm2	Tm3	Comments	HIGHSD	OUTLIERRG	EXPFAIL	MTP
B1	CMR6SGcDNA	actb	UNKNOWN	SYBR	None				21.7127	21.7287	0.0341066							TRUE	0.790679	TRUE	3	14	1	81.4739				N	N	N	N
B2	CMR6SGcDNA	actb	UNKNOWN	SYBR	None				21.7056	21.7287	0.0341066							TRUE	0.790679	TRUE	3	14	1	81.3245				N	N	N	N
B3	CMR6SGcDNA	actb	UNKNOWN	SYBR	None				21.7679	21.7287	0.0341066							TRUE	0.790679	TRUE	3	14	1	81.4773				N	N	N	N
B4	CMR6SGcDNA	hep4-1	UNKNOWN	SYBR	None	1	0.751245	1.33112	21.8564	21.6272	0.255154		-0.101526	0.148624			0	TRUE	0.00341347	TRUE	3	21	1	80.5809				N	N	N	N
B5	CMR6SGcDNA	hep4-1	UNKNOWN	SYBR	None	1	0.751245	1.33112	21.6729	21.6272	0.255154		-0.101526	0.148624			0	TRUE	0.00341347	TRUE	3	20	1	80.2858				N	N	N	N
B6	CMR6SGcDNA	hep4-1	UNKNOWN	SYBR	None	1	0.751245	1.33112	21.3523	21.6272	0.255154		-0.101526	0.148624			0	TRUE	0.00341347	TRUE	3	19	1	80.4352				N	N	N	N
B7	CMR9SGcDNA	actb	UNKNOWN	SYBR	None				21.9888	22.0105	0.027891							TRUE	0.790679	TRUE	3	15	1	81.3258				N	N	N	N
B8	CMR9SGcDNA	actb	UNKNOWN	SYBR	None				22.042	22.0105	0.027891							TRUE	0.790679	TRUE	3	15	1	81.3258				N	N	N	N
B9	CMR9SGcDNA	actb	UNKNOWN	SYBR	None				22.0008	22.0105	0.027891							TRUE	0.790679	TRUE	3	14	1	81.3304				N	N	N	N
B10	CMR9SGcDNA	hep4-1	UNKNOWN	SYBR	None	1.2941	1.16538	1.43705	21.4334	21.537	0.0900761		-0.47348	0.0544414			-0.371955	TRUE	0.00341347	TRUE	3	20	1	79.9858				N	N	N	N
B11	CMR9SGcDNA	hep4-1	UNKNOWN	SYBR	None	1.2941	1.16538	1.43705	21.5965	21.537	0.0900761		-0.47348	0.0544414			-0.371955	TRUE	0.00341347	TRUE	3	19	1	79.982				N	N	N	N
B12	CMR9SGcDNA	hep4-1	UNKNOWN	SYBR	None	1.2941	1.16538	1.43705	21.5812	21.537	0.0900761		-0.47348	0.0544414			-0.371955	TRUE	0.00341347	TRUE	3	20	1	79.982				N	N	N	N
C1	CMR7SGcDNA	actb	UNKNOWN	SYBR	None				21.4101	21.3788	0.0485377							TRUE	0.790679	TRUE	3	13	1	81.4739				N	N	N	N
C2	CMR7SGcDNA	actb	UNKNOWN	SYBR	None				21.4035	21.3788	0.0485377							TRUE	0.790679	TRUE	3	14	1	81.3245				N	N	N	N
C3	CMR7SGcDNA	actb	UNKNOWN	SYBR	None				21.3229	21.3788	0.0485377							TRUE	0.790679	TRUE	3	14	1	81.4773				N	N	N	N
C4	CMR7SGcDNA	hep4-1	UNKNOWN	SYBR	None	4.62193	3.73317	5.72229	18.8544	19.0688	0.185973		-2.31002	0.110968			-2.2085	TRUE	0.00341347	TRUE	3	16	1	81.3279				N	N	N	N
C5	CMR7SGcDNA	hep4-1	UNKNOWN	SYBR	None	4.62193	3.73317	5.72229	19.1663	19.0688	0.185973		-2.31002	0.110968			-2.2085	TRUE	0.00341347	TRUE	3	18	1	81.0328				N	N	N	N
C6	CMR7SGcDNA	hep4-1	UNKNOWN	SYBR	None	4.62193	3.73317	5.72229	19.1858	19.0688	0.185973		-2.31002	0.110968			-2.2085	TRUE	0.00341347	TRUE	3	17	1	81.0328				N	N	N	N
C7	CMR10SGcDNA	actb	UNKNOWN	SYBR	None				21.0013	20.9741	0.0316289							TRUE	0.790679	TRUE	3	13	1	81.4752				N	N	N	N
C8	CMR10SGcDNA	actb	UNKNOWN	SYBR	None				20.9817	20.9741	0.0316289							TRUE	0.790679	TRUE	3	13	1	81.4752				N	N	N	N
C9	CMR10SGcDNA	actb	UNKNOWN	SYBR	None				20.9394	20.9741	0.0316289							TRUE	0.790679	TRUE	3	13	1	81.6293				N	N	N	N
C10	CMR10SGcDNA	hep4-1	UNKNOWN	SYBR	None	9.45362	7.44762	11.9999	17.6952	17.6317	0.212311		-3.34239	0.123931			-3.24087	TRUE	0.00341347	TRUE	3	16	1	81.181				N	N	N	N
C11	CMR10SGcDNA	hep4-1	UNKNOWN	SYBR	None	9.45362	7.44762	11.9999	17.3949	17.6317	0.212311		-3.34239	0.123931			-3.24087	TRUE	0.00341347	TRUE	3	16	1	81.0276				N	N	N	N
C12	CMR10SGcDNA	hep4-1	UNKNOWN	SYBR	None	9.45362	7.44762	11.9999	17.805	17.6317	0.212311		-3.34239	0.123931			-3.24087	TRUE	0.00341347	TRUE	3	15	1	81.1769				N	N	N	N
D1	CMR8SGcDNA	actb	UNKNOWN	SYBR	None				20.9297	20.949	0.022539							TRUE	0.790679	TRUE	3	13	1	81.4739				N	N	N	N
D2	CMR8SGcDNA	actb	UNKNOWN	SYBR	None				20.9738	20.949	0.022539							TRUE	0.790679	TRUE	3	13	1	81.3245				N	N	N	N
D3	CMR8SGcDNA	actb	UNKNOWN	SYBR	None				20.9435	20.949	0.022539							TRUE	0.790679	TRUE	3	15	1	81.3279				N	N	N	N
D4	CMR8SGcDNA	hep4-1	UNKNOWN	SYBR	None	7.47792	5.48366	10.1974	17.6426	17.9448	0.278255		-3.00416	0.161176			-2.90264	TRUE	0.00341347	TRUE	3	16	1	81.3279				N	N	N	N
D5	CMR8SGcDNA	hep4-1	UNKNOWN	SYBR	None	7.47792	5.48366	10.1974	18.1904	17.9448	0.278255		-3.00416	0.161176			-2.90264	TRUE	0.00341347	TRUE	3	16	1	81.1822				N	N	N	N
D6	CMR8SGcDNA	hep4-1	UNKNOWN	SYBR	None	7.47792	5.48366	10.1974	18.0014	17.9448	0.278255		-3.00416	0.161176			-2.90264	TRUE	0.00341347	TRUE	3	16	1	81.1822				N	N	N	N
E1	WER13SGcDNA	actb	UNKNOWN	SYBR	None				21.3188	21.3572	0.070634							TRUE	0.790679	TRUE	3	14	1	81.7727				N	N	N	N
E2	WER13SGcDNA	actb	UNKNOWN	SYBR	None				21.3142	21.3572	0.070634							TRUE	0.790679	TRUE	3	14	1	81.7727				N	N	N	N
E3	WER13SGcDNA	actb	UNKNOWN	SYBR	None				21.4388	21.3572	0.070634							TRUE	0.790679	TRUE	3	14	1	81.7761				N	N	N	N
E4	WER13SGcDNA	hep4-1	UNKNOWN	SYBR	None	0.00540919	0.00483273	0.00605442	28.7553	28.7861	0.0435117		7.42884	0.0510851			7.53037	TRUE	0.00341347	TRUE	3	26	1	80.8797				N	N	N	N
E5	WER13SGcDNA	hep4-1	UNKNOWN	SYBR	None				Undetermined	28.7861	0.0435117							TRUE	0.00341347	TRUE	3	39	1	68.4833	80.4352	61.4615		N	N	Y	Y
E6	WER13SGcDNA	hep4-1	UNKNOWN	SYBR	None	0.00540919	0.00483273	0.00605442	28.8168	28.7861	0.0435117		7.42884	0.0510851			7.53037	TRUE	0.00341347	TRUE	3	27	1	80.734				N	N	N	N
E7	WER22SGcDNA	actb	UNKNOWN	SYBR	None				20.8662	20.7027	0.145909							TRUE	0.790679	TRUE	3	12	1	81.027				N	N	N	N
E8	WER22SGcDNA	actb	UNKNOWN	SYBR	None				20.6565	20.7027	0.145909							TRUE	0.790679	TRUE	3	13	1	81.1764				N	N	N	N
E9	WER22SGcDNA	actb	UNKNOWN	SYBR	None				20.5855	20.7027	0.145909							TRUE	0.790679	TRUE	3	13	1	81.181				N	N	N	N
E10	WER22SGcDNA	hep4-1	UNKNOWN	SYBR	None	0.00260562	0.000912339	0.00744157	29.3276	29.1854	0.933141		8.48263	0.545295			8.58416	TRUE	0.00341347	TRUE	3	27	1	80.7328				Y	N	N	N
E11	WER22SGcDNA	hep4-1	UNKNOWN	SYBR	None	0.00260562	0.000912339	0.00744157	30.0392	29.1854	0.933141		8.48263	0.545295			8.58416	TRUE	0.00341347	TRUE	3	28	1	80.5795				Y	N	N	N
E12	WER22SGcDNA	hep4-1	UNKNOWN	SYBR	None	0.00260562	0.000912339	0.00744157	28.1893	29.1854	0.933141		8.48263	0.545295			8.58416	TRUE	0.00341347	TRUE	3	25	1	75.2021	80.5795			Y	N	N	Y
F1	WER15SGcDNA	actb	UNKNOWN	SYBR	None				21.4666	21.3161	0.138296							TRUE	0.790679	TRUE	3	14	1	81.3245				N	N	N	N
F2	WER15SGcDNA	actb	UNKNOWN	SYBR	None				21.2872	21.3161	0.138296							TRUE	0.790679	TRUE	3	13	1	81.3245				N	N	N	N
F3	WER15SGcDNA	actb	UNKNOWN	SYBR	None				21.1946	21.3161	0.138296							TRUE	0.790679	TRUE	3	13	1	81.3279				N	N	N	N
F4	WER15SGcDNA	hep4-1	UNKNOWN	SYBR	None	0.0052451	0.00334434	0.00822615	28.8313	28.7894	0.380683		7.47329	0.233841			7.57481	TRUE	0.00341347	TRUE	3	27	1	80.8797	76.5472			N	N	N	Y
F5	WER15SGcDNA	hep4-1	UNKNOWN	SYBR	None	0.0052451	0.00334434	0.00822615	28.3895	28.7894	0.380683		7.47329	0.233841			7.57481	TRUE	0.00341347	TRUE	3	26	1	80.734	75.0569			N	N	N	Y
F6	WER15SGcDNA	hep4-1	UNKNOWN	SYBR	None	0.0052451	0.00334434	0.00822615	29.1474	28.7894	0.380683		7.47329	0.233841			7.57481	TRUE	0.00341347	TRUE	3	28	1	80.734	75.6545			N	N	N	Y
F7	WER23SGcDNA	actb	UNKNOWN	SYBR	None				21.3049	21.2108	0.108872							TRUE	0.790679	TRUE	3	14	1	81.3258				N	N	N	N
F8	WER23SGcDNA	actb	UNKNOWN	SYBR	None				21.0916	21.2108	0.108872							TRUE	0.790679	TRUE	3	13	1	81.3258				N	N	N	N
F9	WER23SGcDNA	actb	UNKNOWN	SYBR	None				21.2359	21.2108	0.108872							TRUE	0.790679	TRUE	3	14	1	81.3304				N	N	N	N
F10	WER23SGcDNA	hep4-1	UNKNOWN	SYBR	None	0.000650629	3.38125e-06	0.125196	28.674	31.6951	4.73251		10.4844	2.73304			10.5859	TRUE	0.00341347	TRUE	3	27	1	80.5834	74.9059			Y	N	N	Y
F11	WER23SGcDNA	hep4-1	UNKNOWN	SYBR	None	0.000650629	3.38125e-06	0.125196	29.2622	31.6951	4.73251		10.4844	2.73304			10.5859	TRUE	0.00341347	TRUE	3	27	1	80.7288				Y	N	N	N
F12	WER23SGcDNA	hep4-1	UNKNOWN	SYBR	None	0.000650629	3.38125e-06	0.125196	37.1492	31.6951	4.73251		10.4844	2.73304			10.5859	TRUE	0.00341347	TRUE	3	35	1	69.3766	87.5999	61.6093		Y	N	N	Y
G1	WER20SGcDNA	actb	UNKNOWN	SYBR	None				21.8094	21.7293	0.168367							TRUE	0.790679	TRUE	3	14	1	81.7727				N	N	N	N
G2	WER20SGcDNA	actb	UNKNOWN	SYBR	None				21.8426	21.7293	0.168367							TRUE	0.790679	TRUE	3	14	1	81.7727				N	N	N	N
G3	WER20SGcDNA	actb	UNKNOWN	SYBR	None				21.5358	21.7293	0.168367							TRUE	0.790679	TRUE	3	15	1	81.7761				N	N	N	N
G4	WER20SGcDNA	hep4-1	UNKNOWN	SYBR	None	0.00249613	0.000903038	0.00689968	30.8008	30.2738	0.899445		8.54456	0.528314			8.64609	TRUE	0.00341347	TRUE	3	28	1	75.5014				Y	N	N	N
G5	WER20SGcDNA	hep4-1	UNKNOWN	SYBR	None	0.00249613	0.000903038	0.00689968	30.7854	30.2738	0.899445		8.54456	0.528314			8.64609	TRUE	0.00341347	TRUE	3	29	1	75.3557				Y	N	N	N
G6	WER20SGcDNA	hep4-1	UNKNOWN	SYBR	None	0.00249613	0.000903038	0.00689968	29.2353	30.2738	0.899445		8.54456	0.528314			8.64609	TRUE	0.00341347	TRUE	3	28	1	80.734				Y	Y	N	N
G7		actb	NTC	SYBR	None				Undetermined									TRUE	0.790679	TRUE	3	39	1	67.1347				N	N	N	N
G8		actb	NTC	SYBR	None				Undetermined									TRUE	0.790679	TRUE	3	35	1	72.9605				N	N	N	N
G9		actb	NTC	SYBR	None				Undetermined									TRUE	0.790679	TRUE	3	39	1	68.332				N	N	N	N
G10		hep4-1	NTC	SYBR	None				Undetermined									TRUE	0.00341347	TRUE	3	39	1	67.8838	61.9075			N	N	N	Y
G11		hep4-1	NTC	SYBR	None				Undetermined									TRUE	0.00341347	TRUE	3	39	1	68.1817	62.5056			N	N	N	Y
G12		hep4-1	NTC	SYBR	None				Undetermined									TRUE	0.00341347	TRUE	3	39	1	68.9285	62.0575			N	N	N	Y
Analysis Type	Singleplex
Endogenous Control	actb
RQ Min/Max Confidence Level	95.0
Reference Sample	CMR6SGcDNA

## Sheet: Raw Data
Block Type	96well
Chemistry	SYBR_GREEN
Experiment File Name	D:\Applied Biosystems\StepOne Software v2.3\experiments\ishishita\180421hep_quantify_10samples.eds
Experiment Run End Time	2018-04-21 20:19:36 PM PDT
Instrument Type	steponeplus
Passive Reference	ROX
Well	Cycle	BLUE	GREEN	YELLOW	RED
A1	1	-2237	-1321	-1308	-1073
A2	1	-3091	-1795	-1848	-1487
A3	1	-3521	-2108	-2155	-1680
A4	1	-3006	-1814	-1808	-1394
A5	1	-3485	-2121	-2151	-1663
A6	1	-3450	-2111	-2142	-1677
A7	1	-4141	-2471	-2486	-1952
A8	1	-3818	-2278	-2280	-1766
A9	1	-4221	-2529	-2585	-2074
A10	1	-3476	-2045	-2013	-1448
A11	1	-3860	-2266	-2255	-1700
A12	1	-3214	-1915	-1967	-1545
B1	1	-2028	-1125	3671	7194
B2	1	-3360	-1915	3107	6796
B3	1	-2722	-1529	3459	7082
B4	1	-2460	-1407	3421	6913
B5	1	-2399	-1414	3621	7236
B6	1	-2658	-1542	3476	7133
B7	1	-3382	-1915	3409	7388
B8	1	-2853	-1618	3888	7902
B9	1	-2803	-1590	3656	7486
B10	1	-3226	-1845	3134	6850
B11	1	-2908	-1687	3284	6971
B12	1	-2325	-1286	3953	7766
C1	1	-2371	-1326	3680	7295
C2	1	-2596	-1461	3757	7517
C3	1	-2839	-1616	4110	8247
C4	1	-1985	-1176	3681	7158
C5	1	-2043	-1221	3768	7432
C6	1	-1865	-1095	4041	7711
C7	1	-3435	-1984	3462	7434
C8	1	-3095	-1767	3777	7833
C9	1	-3025	-1693	4007	8100
C10	1	-2046	-1183	4850	9041
C11	1	-2534	-1458	3578	7203
C12	1	-2520	-1421	3632	7364
D1	1	-952	-482	4778	8415
D2	1	-1661	-846	4628	8575
D3	1	-2120	-1135	4604	8604
D4	1	-1732	-1017	3773	7284
D5	1	-1813	-1054	4015	7640
D6	1	-1777	-1020	4045	7632
D7	1	-3383	-2035	-1991	-1476
D8	1	-3619	-2179	-2197	-1698
D9	1	-3836	-2316	-2387	-1865
D10	1	-3628	-2168	-2182	-1671
D11	1	-4359	-2596	-2606	-2030
D12	1	-4072	-2428	-2482	-1962
E1	1	-2356	-1343	3631	7215
E2	1	-2675	-1537	3729	7526
E3	1	-2611	-1470	4239	8332
E4	1	-1526	-874	4203	7882
E5	1	-2593	-1515	3655	7428
E6	1	-2195	-1258	3911	7608
E7	1	-2716	-1562	3943	7912
E8	1	-2135	-1177	4186	8039
E9	1	-2757	-1553	4191	8316
E10	1	-2094	-1225	4127	7979
E11	1	-2716	-1553	3363	6975
E12	1	-2096	-1150	3864	7514
F1	1	-2391	-1348	3804	7597
F2	1	-3022	-1723	3697	7617
F3	1	-2098	-1171	4525	8491
F4	1	-1523	-871	4473	8282
F5	1	-1581	-919	4308	7995
F6	1	-2195	-1294	3948	7675
F7	1	-2666	-1512	4238	8289
F8	1	-2666	-1534	3556	7279
F9	1	-2716	-1535	4006	7963
F10	1	-2299	-1326	4651	8865
F11	1	-2743	-1569	3423	7076
F12	1	-2557	-1469	3626	7327
G1	1	-2311	-1285	4107	8028
G2	1	-2341	-1284	3860	7584
G3	1	-3242	-1870	3299	7163
G4	1	-1396	-816	4209	7707
G5	1	-2571	-1481	3509	7177
G6	1	-2058	-1192	3958	7623
G7	1	-3823	-2145	3186	7204
G8	1	-3753	-2116	3082	6980
G9	1	-3567	-1962	1941	5035
G10	1	-2559	-1415	3991	7895
G11	1	-3981	-2276	2848	6789
G12	1	-3355	-1844	3541	7651
H1	1	-633	-462	-463	229
H2	1	-2577	-1569	-1639	-1287
H3	1	-2664	-1636	-1687	-1321
H4	1	-3115	-1911	-1964	-1538
H5	1	-2227	-1366	-1348	-1008
H6	1	-2615	-1600	-1579	-1139
H7	1	-3123	-1891	-1890	-1435
H8	1	-3748	-2252	-2255	-1730
H9	1	-2073	-1217	-1156	-765
H10	1	-2937	-1789	-1787	-1314
H11	1	-3288	-1956	-1961	-1486
H12	1	-2473	-1493	-1469	-1066
A1	2	-2156	-1272	-1252	-1053
A2	2	-3035	-1756	-1809	-1480
A3	2	-3444	-2092	-2127	-1667
A4	2	-2944	-1771	-1790	-1371
A5	2	-3397	-2083	-2120	-1668
A6	2	-3397	-2073	-2120	-1658
A7	2	-4056	-2453	-2462	-1937
A8	2	-3749	-2265	-2250	-1756
A9	2	-4121	-2493	-2578	-2045
A10	2	-3407	-2017	-1977	-1435
A11	2	-3799	-2249	-2239	-1686
A12	2	-3157	-1874	-1940	-1525
B1	2	-1818	-1029	3827	7371
B2	2	-3134	-1792	3317	7059
B3	2	-2539	-1430	3616	7251
B4	2	-2257	-1307	3607	7113
B5	2	-2169	-1281	3756	7407
B6	2	-2447	-1448	3607	7273
B7	2	-3201	-1816	3589	7572
B8	2	-2675	-1512	4065	8139
B9	2	-2619	-1480	3841	7681
B10	2	-3032	-1753	3306	7024
B11	2	-2718	-1593	3403	7072
B12	2	-2135	-1208	4042	7843
C1	2	-2168	-1230	3824	7465
C2	2	-2412	-1389	3872	7645
C3	2	-2614	-1517	4285	8441
C4	2	-1776	-1079	3811	7302
C5	2	-1801	-1100	3995	7690
C6	2	-1625	-980	4248	7938
C7	2	-3258	-1893	3591	7611
C8	2	-2885	-1662	3985	8108
C9	2	-2834	-1596	4134	8262
C10	2	-1840	-1077	5011	9222
C11	2	-2347	-1363	3725	7373
C12	2	-2355	-1341	3752	7477
D1	2	-704	-359	4956	8614
D2	2	-1445	-718	4789	8734
D3	2	-1824	-979	4853	8886
D4	2	-1547	-927	3949	7460
D5	2	-1578	-940	4203	7843
D6	2	-1549	-898	4222	7849
D7	2	-3289	-2003	-1962	-1470
D8	2	-3540	-2147	-2177	-1690
D9	2	-3744	-2297	-2353	-1841
D10	2	-3534	-2127	-2160	-1667
D11	2	-4264	-2555	-2554	-2011
D12	2	-3992	-2394	-2470	-1956
E1	2	-2138	-1231	3767	7371
E2	2	-2453	-1431	3898	7716
E3	2	-2395	-1347	4403	8509
E4	2	-1274	-742	4412	8116
E5	2	-2354	-1394	3828	7643
E6	2	-1949	-1134	4071	7773
E7	2	-2468	-1428	4117	8091
E8	2	-1878	-1039	4387	8269
E9	2	-2505	-1424	4339	8483
E10	2	-1879	-1145	4251	8081
E11	2	-2470	-1442	3548	7183
E12	2	-1867	-1042	4017	7680
F1	2	-2204	-1266	3983	7787
F2	2	-2806	-1627	3881	7834
F3	2	-1836	-1066	4695	8690
F4	2	-1256	-742	4667	8521
F5	2	-1304	-783	4537	8232
F6	2	-1948	-1151	4166	7945
F7	2	-2436	-1378	4404	8468
F8	2	-2447	-1435	3751	7475
F9	2	-2496	-1421	4125	8074
F10	2	-2060	-1213	4776	8995
F11	2	-2508	-1466	3574	7245
F12	2	-2272	-1325	3821	7565
G1	2	-2062	-1165	4363	8347
G2	2	-2060	-1129	4086	7825
G3	2	-3038	-1764	3429	7279
G4	2	-939	-573	4483	7951
G5	2	-2372	-1396	3629	7265
G6	2	-1818	-1077	4138	7825
G7	2	-3693	-2085	3347	7423
G8	2	-3653	-2054	3196	7123
G9	2	-3436	-1897	2114	5255
G10	2	-2401	-1329	4159	8119
G11	2	-3854	-2201	2964	6943
G12	2	-3243	-1791	3678	7833
H1	2	-523	-405	-387	260
H2	2	-2507	-1545	-1614	-1254
H3	2	-2591	-1595	-1657	-1291
H4	2	-3048	-1881	-1933	-1525
H5	2	-2122	-1320	-1313	-961
H6	2	-2525	-1570	-1553	-1121
H7	2	-3051	-1873	-1848	-1419
H8	2	-3673	-2233	-2224	-1737
H9	2	-1961	-1165	-1096	-699
H10	2	-2858	-1759	-1754	-1295
H11	2	-3224	-1930	-1934	-1452
H12	2	-2410	-1448	-1456	-1053
A1	3	-2101	-1257	-1248	-1046
A2	3	-2969	-1752	-1818	-1462
A3	3	-3397	-2061	-2093	-1674
A4	3	-2863	-1744	-1750	-1356
A5	3	-3353	-2050	-2105	-1642
A6	3	-3331	-2045	-2075	-1637
A7	3	-4017	-2412	-2451	-1924
A8	3	-3706	-2231	-2227	-1724
A9	3	-4071	-2496	-2561	-2034
A10	3	-3346	-1991	-1959	-1400
A11	3	-3744	-2219	-2213	-1693
A12	3	-3103	-1872	-1929	-1516
B1	3	-1677	-948	3899	7452
B2	3	-3017	-1723	3408	7151
B3	3	-2437	-1374	3652	7308
B4	3	-2175	-1263	3541	6972
B5	3	-2015	-1197	3850	7499
B6	3	-2288	-1356	3737	7424
B7	3	-3059	-1755	3652	7692
B8	3	-2555	-1452	4161	8238
B9	3	-2485	-1410	3912	7766
B10	3	-2932	-1701	3315	7031
B11	3	-2583	-1538	3473	7144
B12	3	-1997	-1154	4118	7927
C1	3	-2037	-1166	3895	7525
C2	3	-2293	-1326	3937	7689
C3	3	-2470	-1437	4383	8542
C4	3	-1617	-980	3968	7530
C5	3	-1674	-1031	4046	7715
C6	3	-1475	-905	4326	8004
C7	3	-3157	-1863	3634	7636
C8	3	-2741	-1566	4148	8283
C9	3	-2699	-1549	4246	8350
C10	3	-1731	-1026	5036	9224
C11	3	-2209	-1281	3821	7481
C12	3	-2223	-1281	3840	7569
D1	3	-587	-282	5045	8700
D2	3	-1286	-670	4868	8790
D3	3	-1727	-936	4929	9009
D4	3	-1326	-814	4193	7781
D5	3	-1413	-849	4321	7997
D6	3	-1410	-823	4309	7915
D7	3	-3250	-1974	-1952	-1453
D8	3	-3463	-2111	-2143	-1670
D9	3	-3698	-2265	-2326	-1826
D10	3	-3479	-2122	-2139	-1660
D11	3	-4211	-2523	-2539	-2002
D12	3	-3927	-2367	-2449	-1930
E1	3	-1978	-1160	3880	7472
E2	3	-2316	-1353	3980	7797
E3	3	-2243	-1285	4517	8627
E4	3	-1038	-631	4660	8440
E5	3	-2187	-1303	3956	7762
E6	3	-1791	-1064	4174	7897
E7	3	-2318	-1364	4219	8190
E8	3	-1728	-968	4491	8372
E9	3	-2366	-1345	4394	8523
E10	3	-1691	-1038	4378	8242
E11	3	-2315	-1361	3602	7225
E12	3	-1709	-973	4105	7766
F1	3	-2059	-1210	4063	7890
F2	3	-2665	-1560	3973	7922
F3	3	-1690	-983	4783	8789
F4	3	-1054	-637	4859	8708
F5	3	-1115	-679	4643	8351
F6	3	-1796	-1100	4254	8015
F7	3	-2275	-1321	4503	8578
F8	3	-2287	-1341	3823	7563
F9	3	-2343	-1360	4181	8123
F10	3	-1851	-1125	4943	9172
F11	3	-2375	-1398	3645	7302
F12	3	-2125	-1243	3928	7685
G1	3	-1856	-1037	4514	8515
G2	3	-1877	-1030	4184	7931
G3	3	-2930	-1711	3483	7349
G4	3	-664	-411	4590	7996
G5	3	-2234	-1324	3692	7350
G6	3	-1683	-1012	4195	7867
G7	3	-3631	-2060	3421	7503
G8	3	-3561	-2012	3280	7232
G9	3	-3295	-1819	2229	5409
G10	3	-2298	-1290	4216	8179
G11	3	-3785	-2171	3034	7005
G12	3	-3142	-1751	3771	7966
H1	3	-457	-370	-372	287
H2	3	-2463	-1510	-1601	-1247
H3	3	-2509	-1563	-1626	-1289
H4	3	-3009	-1853	-1910	-1525
H5	3	-2057	-1274	-1288	-953
H6	3	-2455	-1533	-1512	-1112
H7	3	-2966	-1826	-1845	-1410
H8	3	-3614	-2215	-2185	-1722
H9	3	-1892	-1130	-1049	-671
H10	3	-2802	-1738	-1736	-1284
H11	3	-3144	-1900	-1929	-1447
H12	3	-2359	-1436	-1427	-1038
A1	4	-2048	-1225	-1239	-1019
A2	4	-2926	-1707	-1769	-1435
A3	4	-3327	-2050	-2092	-1646
A4	4	-2796	-1726	-1745	-1353
A5	4	-3277	-2032	-2067	-1633
A6	4	-3249	-2018	-2053	-1641
A7	4	-3968	-2408	-2426	-1920
A8	4	-3639	-2215	-2214	-1729
A9	4	-4034	-2460	-2525	-2023
A10	4	-3256	-1975	-1935	-1394
A11	4	-3707	-2201	-2197	-1678
A12	4	-3039	-1839	-1900	-1495
B1	4	-1576	-894	4018	7548
B2	4	-2900	-1679	3474	7236
B3	4	-2316	-1339	3719	7408
B4	4	-2083	-1222	3582	7023
B5	4	-1904	-1155	3936	7579
B6	4	-2227	-1329	3716	7378
B7	4	-2972	-1712	3729	7747
B8	4	-2457	-1410	4211	8295
B9	4	-2385	-1369	3987	7878
B10	4	-2852	-1673	3358	7049
B11	4	-2503	-1480	3499	7192
B12	4	-1893	-1093	4202	8014
C1	4	-1940	-1109	3915	7549
C2	4	-2203	-1280	3971	7723
C3	4	-2356	-1395	4443	8612
C4	4	-1503	-946	4029	7601
C5	4	-1567	-990	4101	7732
C6	4	-1330	-837	4422	8094
C7	4	-3057	-1809	3686	7668
C8	4	-2611	-1528	4229	8379
C9	4	-2618	-1505	4279	8383
C10	4	-1625	-958	5087	9281
C11	4	-2099	-1245	3885	7513
C12	4	-2123	-1234	3913	7632
D1	4	-454	-233	5104	8767
D2	4	-1203	-602	4931	8852
D3	4	-1610	-874	4976	9030
D4	4	-1211	-755	4274	7864
D5	4	-1280	-787	4426	8124
D6	4	-1296	-781	4361	7958
D7	4	-3196	-1958	-1945	-1446
D8	4	-3413	-2078	-2138	-1667
D9	4	-3634	-2254	-2303	-1830
D10	4	-3415	-2074	-2113	-1645
D11	4	-4156	-2503	-2528	-1991
D12	4	-3887	-2334	-2418	-1928
E1	4	-1866	-1112	3953	7562
E2	4	-2214	-1294	4017	7833
E3	4	-2124	-1213	4586	8695
E4	4	-904	-557	4773	8551
E5	4	-2061	-1247	4054	7880
E6	4	-1701	-1014	4200	7909
E7	4	-2199	-1292	4327	8298
E8	4	-1621	-920	4542	8416
E9	4	-2265	-1322	4427	8534
E10	4	-1570	-973	4450	8327
E11	4	-2228	-1300	3669	7275
E12	4	-1597	-923	4167	7833
F1	4	-1949	-1140	4167	8006
F2	4	-2557	-1489	4031	7990
F3	4	-1568	-924	4857	8853
F4	4	-929	-571	4953	8803
F5	4	-961	-614	4763	8507
F6	4	-1668	-1030	4329	8094
F7	4	-2158	-1242	4592	8679
F8	4	-2191	-1300	3865	7608
F9	4	-2250	-1317	4200	8110
F10	4	-1743	-1043	5019	9253
F11	4	-2249	-1328	3713	7375
F12	4	-2033	-1202	3952	7688
G1	4	-1739	-984	4622	8638
G2	4	-1779	-963	4260	7983
G3	4	-2833	-1652	3566	7422
G4	4	-413	-230	4781	8148
G5	4	-2139	-1282	3708	7334
G6	4	-1550	-942	4289	7937
G7	4	-3553	-2012	3442	7543
G8	4	-3489	-1978	3328	7264
G9	4	-3218	-1761	2351	5553
G10	4	-2217	-1240	4291	8273
G11	4	-3702	-2126	3105	7078
G12	4	-3057	-1706	3844	8052
H1	4	-396	-352	-332	297
H2	4	-2402	-1499	-1576	-1236
H3	4	-2470	-1547	-1616	-1276
H4	4	-2950	-1848	-1903	-1512
H5	4	-1983	-1253	-1265	-959
H6	4	-2415	-1525	-1505	-1089
H7	4	-2925	-1807	-1812	-1386
H8	4	-3558	-2167	-2189	-1715
H9	4	-1812	-1082	-1025	-645
H10	4	-2740	-1699	-1706	-1264
H11	4	-3091	-1872	-1891	-1439
H12	4	-2290	-1405	-1396	-1018
A1	5	-1971	-1205	-1206	-1014
A2	5	-2884	-1712	-1767	-1438
A3	5	-3289	-2040	-2062	-1633
A4	5	-2759	-1705	-1708	-1337
A5	5	-3229	-2013	-2066	-1612
A6	5	-3198	-1984	-2050	-1628
A7	5	-3909	-2390	-2414	-1907
A8	5	-3598	-2208	-2208	-1714
A9	5	-3984	-2451	-2518	-2024
A10	5	-3226	-1943	-1916	-1364
A11	5	-3645	-2186	-2192	-1657
A12	5	-2997	-1827	-1874	-1479
B1	5	-1456	-852	4095	7640
B2	5	-2803	-1623	3545	7299
B3	5	-2266	-1300	3742	7406
B4	5	-1926	-1146	3783	7272
B5	5	-1811	-1118	3965	7596
B6	5	-2118	-1293	3792	7442
B7	5	-2886	-1661	3757	7786
B8	5	-2379	-1358	4278	8336
B9	5	-2309	-1328	4054	7913
B10	5	-2763	-1627	3408	7096
B11	5	-2407	-1440	3579	7274
B12	5	-1801	-1051	4249	8044
C1	5	-1832	-1072	3983	7606
C2	5	-2104	-1248	4031	7796
C3	5	-2266	-1333	4514	8669
C4	5	-1433	-901	4048	7565
C5	5	-1452	-937	4164	7826
C6	5	-1239	-799	4477	8155
C7	5	-3001	-1769	3710	7689
C8	5	-2536	-1487	4302	8473
C9	5	-2528	-1444	4332	8447
C10	5	-1541	-931	5133	9338
C11	5	-2017	-1206	3926	7562
C12	5	-2043	-1190	3920	7657
D1	5	-356	-183	5164	8805
D2	5	-1097	-552	5018	8927
D3	5	-1483	-813	5075	9171
D4	5	-1154	-727	4198	7749
D5	5	-1198	-744	4458	8124
D6	5	-1181	-728	4447	8045
D7	5	-3108	-1920	-1921	-1439
D8	5	-3364	-2070	-2102	-1644
D9	5	-3602	-2210	-2290	-1818
D10	5	-3355	-2059	-2101	-1630
D11	5	-4074	-2486	-2499	-1978
D12	5	-3825	-2336	-2412	-1911
E1	5	-1790	-1058	3966	7572
E2	5	-2151	-1257	4041	7827
E3	5	-2024	-1185	4630	8751
E4	5	-846	-536	4736	8456
E5	5	-1991	-1194	4093	7894
E6	5	-1582	-962	4278	7997
E7	5	-2103	-1251	4374	8325
E8	5	-1527	-865	4590	8464
E9	5	-2163	-1258	4472	8563
E10	5	-1454	-927	4523	8365
E11	5	-2128	-1271	3694	7313
E12	5	-1491	-854	4254	7921
F1	5	-1879	-1089	4206	8028
F2	5	-2490	-1483	4029	7947
F3	5	-1469	-866	4946	8914
F4	5	-830	-537	4969	8822
F5	5	-848	-569	4809	8491
F6	5	-1586	-987	4357	8137
F7	5	-2050	-1211	4665	8765
F8	5	-2080	-1243	3952	7673
F9	5	-2159	-1249	4219	8095
F10	5	-1631	-1008	5064	9293
F11	5	-2159	-1302	3739	7377
F12	5	-1900	-1139	4069	7839
G1	5	-1630	-903	4706	8707
G2	5	-1647	-910	4381	8142
G3	5	-2728	-1605	3592	7456
G4	5	-137	-60	4969	8322
G5	5	-2036	-1231	3783	7429
G6	5	-1464	-895	4320	7970
G7	5	-3477	-1972	3502	7573
G8	5	-3420	-1947	3393	7347
G9	5	-3131	-1717	2426	5645
G10	5	-2138	-1189	4361	8341
G11	5	-3611	-2089	3150	7154
G12	5	-2988	-1669	3894	8106
H1	5	-352	-316	-309	303
H2	5	-2361	-1479	-1561	-1243
H3	5	-2423	-1545	-1607	-1267
H4	5	-2898	-1830	-1883	-1499
H5	5	-1925	-1214	-1225	-927
H6	5	-2362	-1496	-1480	-1098
H7	5	-2869	-1784	-1792	-1373
H8	5	-3507	-2157	-2174	-1696
H9	5	-1749	-1056	-986	-620
H10	5	-2683	-1686	-1684	-1257
H11	5	-3038	-1841	-1878	-1415
H12	5	-2228	-1377	-1367	-1006
A1	6	-1938	-1188	-1177	-1000
A2	6	-2838	-1680	-1759	-1424
A3	6	-3236	-2012	-2044	-1644
A4	6	-2709	-1679	-1712	-1337
A5	6	-3191	-1988	-2055	-1612
A6	6	-3174	-1967	-2026	-1638
A7	6	-3875	-2377	-2401	-1893
A8	6	-3577	-2186	-2185	-1716
A9	6	-3950	-2433	-2508	-2022
A10	6	-3191	-1945	-1897	-1376
A11	6	-3615	-2174	-2169	-1651
A12	6	-2956	-1814	-1859	-1484
B1	6	-1401	-827	4111	7663
B2	6	-2744	-1594	3584	7341
B3	6	-2188	-1265	3801	7471
B4	6	-1901	-1142	3704	7160
B5	6	-1735	-1073	4028	7646
B6	6	-2027	-1244	3874	7540
B7	6	-2817	-1637	3815	7820
B8	6	-2295	-1358	4311	8361
B9	6	-2224	-1271	4119	8020
B10	6	-2688	-1594	3436	7126
B11	6	-2350	-1413	3626	7305
B12	6	-1731	-1013	4279	8074
C1	6	-1756	-1008	4067	7702
C2	6	-2036	-1199	4060	7808
C3	6	-2173	-1274	4586	8755
C4	6	-1325	-849	4136	7697
C5	6	-1387	-889	4208	7884
C6	6	-1160	-743	4531	8217
C7	6	-2915	-1734	3760	7737
C8	6	-2435	-1420	4364	8556
C9	6	-2458	-1435	4353	8472
C10	6	-1441	-878	5206	9382
C11	6	-1941	-1158	3956	7577
C12	6	-1978	-1148	3949	7665
D1	6	-278	-131	5232	8839
D2	6	-1019	-526	5034	8934
D3	6	-1411	-768	5114	9177
D4	6	-1041	-676	4351	7938
D5	6	-1080	-677	4549	8224
D6	6	-1102	-670	4493	8103
D7	6	-3056	-1914	-1900	-1422
D8	6	-3325	-2041	-2097	-1644
D9	6	-3540	-2211	-2273	-1815
D10	6	-3312	-2058	-2077	-1628
D11	6	-4066	-2462	-2495	-1965
D12	6	-3797	-2315	-2398	-1913
E1	6	-1704	-1024	4022	7636
E2	6	-2052	-1230	4081	7863
E3	6	-1946	-1130	4687	8788
E4	6	-724	-469	4848	8617
E5	6	-1896	-1152	4154	7975
E6	6	-1498	-918	4312	8029
E7	6	-2027	-1199	4446	8431
E8	6	-1455	-853	4611	8454
E9	6	-2089	-1214	4503	8586
E10	6	-1367	-877	4590	8437
E11	6	-2059	-1237	3712	7315
E12	6	-1426	-819	4288	7921
F1	6	-1807	-1064	4261	8100
F2	6	-2419	-1450	4060	7989
F3	6	-1398	-836	4951	8941
F4	6	-736	-465	5073	8916
F5	6	-734	-490	4898	8611
F6	6	-1513	-949	4414	8178
F7	6	-1969	-1162	4721	8805
F8	6	-2029	-1211	3963	7655
F9	6	-2072	-1225	4257	8123
F10	6	-1516	-944	5136	9375
F11	6	-2079	-1250	3784	7424
F12	6	-1828	-1108	4100	7888
G1	6	-1556	-859	4771	8793
G2	6	-1587	-874	4419	8165
G3	6	-2655	-1577	3660	7521
G4	6	52	52	5088	8401
G5	6	-1964	-1205	3808	7418
G6	6	-1384	-851	4384	8031
G7	6	-3435	-1962	3539	7631
G8	6	-3356	-1926	3436	7381
G9	6	-3073	-1693	2491	5737
G10	6	-2050	-1161	4423	8420
G11	6	-3561	-2052	3218	7222
G12	6	-2953	-1659	3925	8147
H1	6	-297	-289	-305	301
H2	6	-2337	-1467	-1551	-1226
H3	6	-2382	-1501	-1585	-1250
H4	6	-2863	-1799	-1879	-1506
H5	6	-1853	-1193	-1209	-895
H6	6	-2314	-1480	-1467	-1070
H7	6	-2828	-1765	-1791	-1366
H8	6	-3468	-2137	-2162	-1699
H9	6	-1677	-1028	-960	-601
H10	6	-2653	-1665	-1673	-1237
H11	6	-2985	-1835	-1867	-1402
H12	6	-2202	-1359	-1374	-992
A1	7	-1888	-1151	-1162	-979
A2	7	-2802	-1656	-1753	-1430
A3	7	-3202	-1995	-2038	-1634
A4	7	-2670	-1659	-1702	-1320
A5	7	-3141	-1978	-2025	-1601
A6	7	-3109	-1962	-2024	-1601
A7	7	-3855	-2361	-2388	-1883
A8	7	-3525	-2160	-2189	-1705
A9	7	-3907	-2406	-2501	-2009
A10	7	-3130	-1911	-1879	-1354
A11	7	-3581	-2166	-2161	-1650
A12	7	-2905	-1791	-1849	-1457
B1	7	-1350	-797	4124	7660
B2	7	-2679	-1573	3617	7366
B3	7	-2139	-1236	3841	7485
B4	7	-1792	-1072	3841	7339
B5	7	-1644	-1029	4077	7718
B6	7	-1991	-1228	3832	7472
B7	7	-2766	-1606	3826	7837
B8	7	-2254	-1311	4345	8393
B9	7	-2164	-1250	4159	8046
B10	7	-2664	-1575	3455	7131
B11	7	-2282	-1382	3653	7336
B12	7	-1649	-987	4321	8123
C1	7	-1658	-998	4138	7777
C2	7	-1966	-1176	4095	7837
C3	7	-2112	-1251	4592	8730
C4	7	-1275	-818	4148	7670
C5	7	-1324	-871	4208	7849
C6	7	-1070	-704	4573	8270
C7	7	-2850	-1693	3780	7744
C8	7	-2364	-1384	4407	8606
C9	7	-2409	-1397	4367	8490
C10	7	-1409	-849	5204	9371
C11	7	-1896	-1133	3945	7552
C12	7	-1885	-1107	4026	7757
D1	7	-187	-99	5280	8908
D2	7	-933	-490	5070	9002
D3	7	-1355	-739	5120	9156
D4	7	-1016	-656	4297	7845
D5	7	-1020	-655	4601	8283
D6	7	-1037	-655	4511	8083
D7	7	-2992	-1879	-1878	-1417
D8	7	-3267	-2028	-2080	-1637
D9	7	-3498	-2192	-2270	-1801
D10	7	-3267	-2013	-2067	-1623
D11	7	-4012	-2466	-2491	-1966
D12	7	-3737	-2278	-2379	-1900
E1	7	-1640	-979	4039	7641
E2	7	-1979	-1195	4150	7951
E3	7	-1873	-1110	4690	8806
E4	7	-680	-459	4836	8565
E5	7	-1820	-1115	4187	8008
E6	7	-1425	-864	4397	8115
E7	7	-1954	-1153	4517	8496
E8	7	-1371	-796	4677	8534
E9	7	-2031	-1191	4468	8552
E10	7	-1292	-845	4632	8500
E11	7	-1985	-1212	3734	7316
E12	7	-1332	-785	4325	7975
F1	7	-1732	-1018	4276	8116
F2	7	-2341	-1399	4162	8096
F3	7	-1330	-798	4986	8973
F4	7	-664	-457	5080	8943
F5	7	-657	-449	4935	8645
F6	7	-1404	-907	4484	8276
F7	7	-1896	-1122	4774	8874
F8	7	-1956	-1177	3996	7708
F9	7	-2016	-1202	4264	8125
F10	7	-1452	-902	5197	9425
F11	7	-2021	-1208	3811	7465
F12	7	-1746	-1064	4138	7891
G1	7	-1491	-843	4803	8800
G2	7	-1504	-819	4495	8253
G3	7	-2580	-1550	3695	7534
G4	7	227	198	5231	8544
G5	7	-1906	-1158	3850	7449
G6	7	-1304	-798	4425	8070
G7	7	-3395	-1918	3546	7622
G8	7	-3327	-1897	3440	7405
G9	7	-3012	-1659	2559	5811
G10	7	-2004	-1130	4463	8445
G11	7	-3496	-2029	3254	7257
G12	7	-2889	-1614	3971	8204
H1	7	-237	-265	-255	310
H2	7	-2297	-1450	-1524	-1219
H3	7	-2308	-1484	-1568	-1230
H4	7	-2836	-1803	-1861	-1487
H5	7	-1819	-1170	-1179	-904
H6	7	-2267	-1450	-1462	-1066
H7	7	-2767	-1743	-1757	-1353
H8	7	-3426	-2125	-2141	-1678
H9	7	-1617	-1006	-930	-592
H10	7	-2592	-1624	-1642	-1222
H11	7	-2942	-1799	-1832	-1403
H12	7	-2144	-1326	-1347	-980
A1	8	-1861	-1126	-1148	-952
A2	8	-2759	-1654	-1718	-1414
A3	8	-3169	-1973	-2030	-1611
A4	8	-2632	-1647	-1689	-1323
A5	8	-3112	-1956	-2014	-1612
A6	8	-3076	-1952	-2021	-1597
A7	8	-3821	-2330	-2368	-1899
A8	8	-3479	-2147	-2174	-1689
A9	8	-3875	-2397	-2476	-2000
A10	8	-3113	-1882	-1871	-1345
A11	8	-3553	-2119	-2146	-1649
A12	8	-2863	-1759	-1841	-1449
B1	8	-1274	-754	4158	7698
B2	8	-2607	-1539	3672	7423
B3	8	-2072	-1219	3866	7514
B4	8	-1694	-1038	3906	7431
B5	8	-1586	-1014	4103	7745
B6	8	-1918	-1194	3877	7523
B7	8	-2698	-1585	3848	7876
B8	8	-2204	-1287	4327	8362
B9	8	-2094	-1220	4185	8098
B10	8	-2598	-1546	3501	7175
B11	8	-2215	-1334	3703	7391
B12	8	-1623	-974	4333	8116
C1	8	-1600	-953	4187	7847
C2	8	-1928	-1152	4117	7863
C3	8	-2031	-1221	4645	8795
C4	8	-1202	-784	4177	7700
C5	8	-1264	-836	4255	7909
C6	8	-998	-670	4608	8304
C7	8	-2803	-1684	3782	7733
C8	8	-2296	-1369	4454	8633
C9	8	-2354	-1369	4403	8497
C10	8	-1332	-827	5247	9406
C11	8	-1845	-1113	3995	7605
C12	8	-1838	-1086	4040	7755
D1	8	-112	-39	5337	8966
D2	8	-873	-439	5117	9047
D3	8	-1283	-706	5202	9265
D4	8	-953	-652	4314	7852
D5	8	-962	-623	4576	8241
D6	8	-964	-613	4553	8131
D7	8	-2963	-1871	-1887	-1393
D8	8	-3230	-2008	-2075	-1639
D9	8	-3454	-2176	-2256	-1809
D10	8	-3212	-2006	-2064	-1612
D11	8	-3964	-2442	-2456	-1956
D12	8	-3699	-2266	-2364	-1921
E1	8	-1585	-957	4100	7661
E2	8	-1923	-1154	4162	7935
E3	8	-1816	-1075	4724	8822
E4	8	-655	-459	4803	8489
E5	8	-1758	-1100	4219	8030
E6	8	-1358	-844	4398	8087
E7	8	-1878	-1138	4575	8544
E8	8	-1312	-774	4672	8516
E9	8	-1978	-1171	4500	8599
E10	8	-1224	-804	4679	8522
E11	8	-1957	-1192	3734	7312
E12	8	-1261	-744	4372	8011
F1	8	-1663	-1012	4328	8163
F2	8	-2273	-1378	4188	8119
F3	8	-1253	-763	5046	8988
F4	8	-620	-435	5085	8926
F5	8	-591	-408	4960	8697
F6	8	-1344	-874	4523	8280
F7	8	-1831	-1087	4814	8927
F8	8	-1907	-1150	4015	7713
F9	8	-1950	-1153	4325	8151
F10	8	-1373	-865	5230	9459
F11	8	-1963	-1198	3835	7469
F12	8	-1695	-1052	4145	7898
G1	8	-1419	-794	4830	8836
G2	8	-1446	-786	4512	8272
G3	8	-2537	-1517	3717	7554
G4	8	409	327	5416	8686
G5	8	-1845	-1134	3871	7461
G6	8	-1225	-787	4468	8133
G7	8	-3357	-1909	3554	7613
G8	8	-3267	-1877	3485	7427
G9	8	-2942	-1636	2598	5863
G10	8	-1947	-1100	4510	8500
G11	8	-3469	-2018	3283	7266
G12	8	-2839	-1608	3972	8190
H1	8	-181	-236	-251	290
H2	8	-2238	-1426	-1509	-1180
H3	8	-2307	-1471	-1563	-1257
H4	8	-2777	-1781	-1856	-1482
H5	8	-1770	-1148	-1159	-874
H6	8	-2227	-1425	-1459	-1048
H7	8	-2724	-1734	-1740	-1343
H8	8	-3389	-2117	-2126	-1685
H9	8	-1573	-972	-918	-571
H10	8	-2538	-1626	-1636	-1210
H11	8	-2898	-1795	-1838	-1381
H12	8	-2107	-1310	-1326	-972
A1	9	-1826	-1125	-1126	-977
A2	9	-2736	-1642	-1711	-1402
A3	9	-3131	-1950	-2008	-1604
A4	9	-2598	-1643	-1688	-1311
A5	9	-3064	-1935	-2016	-1586
A6	9	-3053	-1932	-2005	-1579
A7	9	-3779	-2327	-2364	-1883
A8	9	-3442	-2123	-2132	-1680
A9	9	-3846	-2379	-2473	-1999
A10	9	-3059	-1859	-1859	-1346
A11	9	-3520	-2117	-2142	-1633
A12	9	-2828	-1739	-1821	-1443
B1	9	-1187	-716	4232	7786
B2	9	-2562	-1496	3684	7427
B3	9	-2041	-1186	3854	7505
B4	9	-1636	-997	3954	7473
B5	9	-1560	-989	4108	7736
B6	9	-1849	-1167	3947	7621
B7	9	-2665	-1546	3866	7883
B8	9	-2149	-1266	4363	8404
B9	9	-2061	-1198	4217	8123
B10	9	-2553	-1517	3496	7178
B11	9	-2177	-1311	3722	7413
B12	9	-1538	-923	4401	8210
C1	9	-1582	-932	4120	7691
C2	9	-1869	-1125	4138	7860
C3	9	-1980	-1196	4671	8822
C4	9	-1154	-750	4179	7689
C5	9	-1197	-814	4286	7939
C6	9	-958	-646	4638	8310
C7	9	-2745	-1654	3824	7781
C8	9	-2229	-1324	4498	8671
C9	9	-2292	-1343	4421	8510
C10	9	-1274	-806	5266	9432
C11	9	-1797	-1107	3977	7582
C12	9	-1776	-1058	4098	7835
D1	9	-95	-44	5304	8911
D2	9	-818	-417	5148	9042
D3	9	-1177	-663	5244	9295
D4	9	-909	-617	4334	7852
D5	9	-883	-584	4670	8338
D6	9	-904	-585	4596	8179
D7	9	-2914	-1830	-1849	-1416
D8	9	-3206	-2008	-2048	-1617
D9	9	-3397	-2141	-2237	-1790
D10	9	-3190	-1974	-2050	-1604
D11	9	-3942	-2425	-2449	-1955
D12	9	-3664	-2268	-2350	-1890
E1	9	-1529	-933	4094	7679
E2	9	-1855	-1136	4187	7971
E3	9	-1778	-1032	4749	8852
E4	9	-608	-418	4831	8541
E5	9	-1692	-1054	4253	8058
E6	9	-1297	-815	4445	8151
E7	9	-1848	-1108	4583	8552
E8	9	-1262	-738	4710	8529
E9	9	-1916	-1123	4524	8592
E10	9	-1163	-765	4739	8576
E11	9	-1883	-1161	3772	7331
E12	9	-1215	-707	4392	8046
F1	9	-1616	-982	4367	8189
F2	9	-2246	-1352	4186	8115
F3	9	-1200	-736	5055	9004
F4	9	-557	-393	5114	8965
F5	9	-536	-401	4984	8673
F6	9	-1292	-842	4537	8307
F7	9	-1772	-1071	4831	8918
F8	9	-1847	-1140	4056	7754
F9	9	-1877	-1141	4333	8174
F10	9	-1296	-822	5311	9563
F11	9	-1903	-1161	3887	7515
F12	9	-1624	-980	4208	7968
G1	9	-1366	-766	4865	8838
G2	9	-1346	-721	4584	8327
G3	9	-2490	-1482	3758	7603
G4	9	537	418	5498	8756
G5	9	-1788	-1118	3887	7499
G6	9	-1163	-750	4486	8113
G7	9	-3317	-1894	3580	7637
G8	9	-3238	-1865	3492	7448
G9	9	-2907	-1606	2618	5897
G10	9	-1893	-1085	4538	8539
G11	9	-3403	-1984	3332	7339
G12	9	-2796	-1576	4034	8271
H1	9	-135	-221	-222	303
H2	9	-2214	-1404	-1492	-1185
H3	9	-2261	-1463	-1546	-1228
H4	9	-2757	-1754	-1838	-1476
H5	9	-1702	-1115	-1150	-856
H6	9	-2196	-1411	-1428	-1036
H7	9	-2673	-1706	-1726	-1329
H8	9	-3333	-2092	-2119	-1680
H9	9	-1508	-937	-882	-553
H10	9	-2502	-1596	-1624	-1204
H11	9	-2866	-1777	-1822	-1381
H12	9	-2053	-1300	-1307	-960
A1	10	-1768	-1112	-1113	-956
A2	10	-2710	-1618	-1695	-1408
A3	10	-3081	-1938	-2006	-1604
A4	10	-2564	-1608	-1654	-1291
A5	10	-3041	-1933	-1997	-1580
A6	10	-3008	-1914	-1995	-1578
A7	10	-3731	-2312	-2351	-1862
A8	10	-3403	-2108	-2133	-1673
A9	10	-3817	-2365	-2467	-1990
A10	10	-3004	-1856	-1834	-1337
A11	10	-3482	-2097	-2133	-1630
A12	10	-2795	-1732	-1809	-1422
B1	10	-1167	-706	4188	7735
B2	10	-2498	-1474	3741	7505
B3	10	-1990	-1174	3909	7562
B4	10	-1655	-1013	3844	7295
B5	10	-1486	-958	4152	7772
B6	10	-1847	-1140	3925	7559
B7	10	-2596	-1538	3883	7892
B8	10	-2100	-1225	4386	8453
B9	10	-1998	-1166	4255	8130
B10	10	-2525	-1513	3522	7203
B11	10	-2151	-1320	3714	7368
B12	10	-1509	-897	4400	8162
C1	10	-1492	-908	4214	7812
C2	10	-1808	-1097	4161	7890
C3	10	-1917	-1160	4714	8891
C4	10	-1080	-720	4276	7818
C5	10	-1175	-796	4267	7905
C6	10	-894	-623	4678	8357
C7	10	-2695	-1626	3852	7799
C8	10	-2186	-1304	4523	8711
C9	10	-2235	-1331	4446	8556
C10	10	-1243	-785	5264	9420
C11	10	-1777	-1067	3996	7587
C12	10	-1721	-1038	4101	7827
D1	10	27	18	5395	9012
D2	10	-778	-393	5192	9095
D3	10	-1186	-679	5201	9214
D4	10	-813	-561	4478	8034
D5	10	-841	-560	4664	8326
D6	10	-873	-586	4572	8154
D7	10	-2895	-1805	-1836	-1374
D8	10	-3160	-1977	-2043	-1620
D9	10	-3375	-2131	-2245	-1765
D10	10	-3140	-1966	-2026	-1581
D11	10	-3897	-2396	-2435	-1933
D12	10	-3642	-2238	-2340	-1881
E1	10	-1453	-912	4147	7725
E2	10	-1808	-1094	4251	8049
E3	10	-1730	-1023	4761	8822
E4	10	-509	-365	4953	8698
E5	10	-1646	-1041	4281	8099
E6	10	-1257	-811	4428	8115
E7	10	-1805	-1100	4571	8553
E8	10	-1206	-712	4725	8557
E9	10	-1870	-1114	4567	8612
E10	10	-1095	-733	4746	8615
E11	10	-1842	-1129	3790	7366
E12	10	-1146	-689	4443	8085
F1	10	-1560	-938	4391	8210
F2	10	-2167	-1294	4285	8218
F3	10	-1153	-704	5070	9021
F4	10	-486	-358	5186	9015
F5	10	-479	-348	5049	8779
F6	10	-1238	-815	4571	8344
F7	10	-1741	-1048	4831	8927
F8	10	-1805	-1097	4101	7800
F9	10	-1831	-1107	4375	8197
F10	10	-1256	-805	5308	9520
F11	10	-1858	-1122	3914	7541
F12	10	-1561	-981	4244	7987
G1	10	-1316	-736	4872	8859
G2	10	-1284	-698	4619	8362
G3	10	-2429	-1462	3795	7637
G4	10	646	493	5548	8801
G5	10	-1756	-1107	3892	7476
G6	10	-1124	-737	4502	8150
G7	10	-3267	-1881	3578	7655
G8	10	-3208	-1820	3520	7484
G9	10	-2877	-1582	2663	5912
G10	10	-1826	-1057	4579	8591
G11	10	-3350	-1951	3409	7435
G12	10	-2765	-1560	4072	8289
H1	10	-110	-215	-212	299
H2	10	-2168	-1381	-1493	-1173
H3	10	-2225	-1436	-1506	-1205
H4	10	-2729	-1761	-1850	-1478
H5	10	-1652	-1083	-1136	-857
H6	10	-2141	-1391	-1408	-1033
H7	10	-2653	-1683	-1725	-1331
H8	10	-3303	-2072	-2123	-1659
H9	10	-1468	-913	-865	-531
H10	10	-2453	-1576	-1599	-1204
H11	10	-2835	-1767	-1798	-1376
H12	10	-2036	-1285	-1292	-931
A1	11	-1745	-1086	-1125	-947
A2	11	-2674	-1618	-1690	-1403
A3	11	-3063	-1918	-2004	-1603
A4	11	-2526	-1604	-1656	-1298
A5	11	-3016	-1909	-1994	-1574
A6	11	-2970	-1904	-1969	-1586
A7	11	-3700	-2295	-2342	-1866
A8	11	-3394	-2110	-2136	-1659
A9	11	-3805	-2355	-2462	-2011
A10	11	-2994	-1835	-1839	-1321
A11	11	-3452	-2101	-2126	-1631
A12	11	-2760	-1724	-1800	-1413
B1	11	-1116	-652	4256	7775
B2	11	-2449	-1450	3756	7506
B3	11	-1936	-1134	3936	7574
B4	11	-1630	-1024	3864	7292
B5	11	-1459	-919	4170	7833
B6	11	-1795	-1123	3934	7564
B7	11	-2572	-1511	3902	7903
B8	11	-2056	-1214	4424	8448
B9	11	-1955	-1142	4271	8188
B10	11	-2491	-1503	3541	7218
B11	11	-2100	-1283	3737	7410
B12	11	-1476	-891	4383	8165
C1	11	-1426	-861	4235	7822
C2	11	-1770	-1074	4192	7933
C3	11	-1879	-1142	4747	8880
C4	11	-1029	-692	4321	7862
C5	11	-1116	-764	4328	7977
C6	11	-838	-595	4704	8372
C7	11	-2655	-1590	3890	7834
C8	11	-2134	-1271	4541	8711
C9	11	-2209	-1310	4386	8452
C10	11	-1189	-759	5307	9472
C11	11	-1729	-1063	4026	7630
C12	11	-1697	-1015	4083	7784
D1	11	91	52	5422	9058
D2	11	-695	-362	5237	9151
D3	11	-1121	-646	5229	9253
D4	11	-753	-527	4510	8061
D5	11	-817	-545	4658	8323
D6	11	-836	-576	4607	8161
D7	11	-2852	-1826	-1833	-1367
D8	11	-3127	-1971	-2048	-1605
D9	11	-3342	-2126	-2244	-1785
D10	11	-3104	-1977	-2017	-1584
D11	11	-3859	-2387	-2421	-1916
D12	11	-3616	-2229	-2334	-1877
E1	11	-1392	-879	4187	7757
E2	11	-1765	-1096	4250	8038
E3	11	-1678	-997	4787	8868
E4	11	-448	-353	4988	8730
E5	11	-1603	-1014	4298	8116
E6	11	-1207	-787	4457	8121
E7	11	-1762	-1068	4623	8586
E8	11	-1166	-694	4755	8582
E9	11	-1826	-1105	4548	8556
E10	11	-1040	-718	4798	8670
E11	11	-1797	-1094	3821	7378
E12	11	-1080	-651	4502	8152
F1	11	-1521	-916	4424	8250
F2	11	-2119	-1290	4287	8220
F3	11	-1076	-683	5116	9061
F4	11	-440	-351	5190	9021
F5	11	-430	-346	5064	8781
F6	11	-1204	-802	4590	8334
F7	11	-1674	-1021	4869	8939
F8	11	-1755	-1070	4082	7780
F9	11	-1762	-1084	4405	8240
F10	11	-1214	-780	5364	9570
F11	11	-1809	-1123	3910	7509
F12	11	-1501	-951	4300	8075
G1	11	-1252	-701	4921	8921
G2	11	-1225	-654	4672	8420
G3	11	-2370	-1459	3819	7661
G4	11	773	569	5650	8900
G5	11	-1707	-1070	3915	7495
G6	11	-1065	-700	4544	8187
G7	11	-3237	-1874	3611	7686
G8	11	-3180	-1819	3540	7477
G9	11	-2826	-1560	2709	6010
G10	11	-1803	-1039	4594	8588
G11	11	-3339	-1934	3399	7425
G12	11	-2719	-1543	4079	8312
H1	11	-53	-187	-175	320
H2	11	-2136	-1375	-1476	-1189
H3	11	-2176	-1432	-1518	-1198
H4	11	-2709	-1734	-1815	-1470
H5	11	-1618	-1079	-1105	-849
H6	11	-2112	-1382	-1407	-1028
H7	11	-2609	-1678	-1708	-1316
H8	11	-3279	-2046	-2109	-1647
H9	11	-1407	-892	-840	-507
H10	11	-2432	-1565	-1599	-1201
H11	11	-2792	-1750	-1807	-1370
H12	11	-2004	-1264	-1281	-944
A1	12	-1704	-1075	-1091	-935
A2	12	-2667	-1598	-1688	-1388
A3	12	-3035	-1922	-1997	-1591
A4	12	-2489	-1595	-1637	-1285
A5	12	-2974	-1895	-1983	-1567
A6	12	-2938	-1883	-1958	-1586
A7	12	-3687	-2291	-2335	-1851
A8	12	-3341	-2083	-2113	-1664
A9	12	-3769	-2342	-2452	-1992
A10	12	-2939	-1820	-1816	-1312
A11	12	-3423	-2070	-2101	-1608
A12	12	-2761	-1714	-1792	-1409
B1	12	-1041	-639	4274	7835
B2	12	-2414	-1423	3792	7535
B3	12	-1912	-1135	3921	7540
B4	12	-1574	-988	3885	7302
B5	12	-1405	-907	4206	7849
B6	12	-1736	-1087	3975	7624
B7	12	-2531	-1486	3934	7934
B8	12	-2017	-1203	4412	8447
B9	12	-1905	-1138	4281	8182
B10	12	-2460	-1483	3557	7223
B11	12	-2068	-1274	3748	7409
B12	12	-1422	-866	4451	8214
C1	12	-1372	-839	4250	7864
C2	12	-1704	-1057	4226	7946
C3	12	-1806	-1112	4750	8906
C4	12	-978	-678	4334	7883
C5	12	-1068	-748	4346	7984
C6	12	-774	-580	4730	8400
C7	12	-2614	-1604	3890	7822
C8	12	-2076	-1242	4588	8738
C9	12	-2162	-1302	4461	8491
C10	12	-1157	-734	5323	9454
C11	12	-1682	-1024	4057	7643
C12	12	-1615	-987	4169	7895
D1	12	150	68	5455	9069
D2	12	-625	-328	5279	9180
D3	12	-1049	-595	5310	9334
D4	12	-702	-532	4514	8084
D5	12	-773	-527	4672	8340
D6	12	-773	-535	4616	8193
D7	12	-2825	-1796	-1823	-1375
D8	12	-3096	-1964	-2020	-1597
D9	12	-3308	-2126	-2216	-1777
D10	12	-3061	-1946	-1999	-1569
D11	12	-3816	-2360	-2422	-1928
D12	12	-3573	-2211	-2322	-1868
E1	12	-1339	-853	4172	7732
E2	12	-1706	-1054	4284	8069
E3	12	-1616	-985	4816	8896
E4	12	-409	-341	5040	8776
E5	12	-1554	-994	4298	8128
E6	12	-1168	-754	4494	8185
E7	12	-1713	-1035	4635	8593
E8	12	-1120	-670	4760	8567
E9	12	-1781	-1065	4586	8576
E10	12	-979	-682	4851	8730
E11	12	-1735	-1090	3866	7430
E12	12	-1041	-646	4492	8140
F1	12	-1466	-904	4421	8234
F2	12	-2073	-1281	4282	8218
F3	12	-1016	-655	5154	9113
F4	12	-390	-307	5210	9058
F5	12	-368	-321	5096	8782
F6	12	-1154	-789	4603	8351
F7	12	-1630	-1002	4894	8968
F8	12	-1693	-1066	4101	7814
F9	12	-1717	-1057	4423	8235
F10	12	-1130	-738	5399	9642
F11	12	-1737	-1086	3969	7584
F12	12	-1454	-926	4324	8065
G1	12	-1226	-692	4953	8920
G2	12	-1194	-643	4694	8417
G3	12	-2335	-1433	3822	7646
G4	12	877	664	5736	8949
G5	12	-1673	-1060	3937	7529
G6	12	-1037	-664	4554	8163
G7	12	-3190	-1846	3633	7699
G8	12	-3135	-1796	3545	7490
G9	12	-2768	-1540	2747	6022
G10	12	-1773	-1011	4628	8630
G11	12	-3283	-1916	3448	7460
G12	12	-2692	-1521	4096	8336
H1	12	-25	-174	-179	297
H2	12	-2120	-1382	-1469	-1175
H3	12	-2165	-1406	-1516	-1206
H4	12	-2668	-1729	-1808	-1473
H5	12	-1583	-1059	-1106	-821
H6	12	-2079	-1374	-1399	-1023
H7	12	-2567	-1675	-1678	-1306
H8	12	-3229	-2035	-2086	-1642
H9	12	-1376	-881	-827	-473
H10	12	-2408	-1566	-1585	-1198
H11	12	-2751	-1724	-1788	-1349
H12	12	-1958	-1252	-1270	-925
A1	13	-1663	-1052	-1089	-917
A2	13	-2610	-1587	-1687	-1383
A3	13	-3001	-1898	-1979	-1579
A4	13	-2486	-1572	-1641	-1284
A5	13	-2940	-1900	-1973	-1559
A6	13	-2918	-1873	-1961	-1570
A7	13	-3659	-2259	-2336	-1846
A8	13	-3322	-2077	-2110	-1657
A9	13	-3737	-2343	-2432	-1978
A10	13	-2923	-1815	-1819	-1318
A11	13	-3384	-2069	-2099	-1617
A12	13	-2718	-1705	-1780	-1410
B1	13	-1026	-624	4270	7803
B2	13	-2368	-1403	3795	7513
B3	13	-1858	-1118	3930	7566
B4	13	-1463	-927	4074	7574
B5	13	-1396	-920	4179	7761
B6	13	-1701	-1081	3989	7621
B7	13	-2481	-1483	3919	7925
B8	13	-1977	-1166	4448	8471
B9	13	-1863	-1103	4305	8204
B10	13	-2423	-1462	3583	7241
B11	13	-2062	-1254	3736	7389
B12	13	-1405	-849	4423	8191
C1	13	-1323	-825	4290	7897
C2	13	-1678	-1048	4230	7960
C3	13	-1781	-1103	4774	8906
C4	13	-966	-676	4286	7776
C5	13	-995	-707	4424	8094
C6	13	-760	-551	4731	8394
C7	13	-2551	-1554	3924	7879
C8	13	-2023	-1210	4594	8762
C9	13	-2108	-1271	4440	8465
C10	13	-1119	-705	5355	9478
C11	13	-1636	-1021	4071	7655
C12	13	-1605	-986	4133	7831
D1	13	213	112	5474	9080
D2	13	-575	-300	5283	9211
D3	13	-1012	-586	5289	9343
D4	13	-729	-542	4397	7903
D5	13	-729	-495	4698	8345
D6	13	-744	-504	4644	8212
D7	13	-2796	-1780	-1802	-1372
D8	13	-3081	-1949	-2008	-1589
D9	13	-3277	-2108	-2215	-1767
D10	13	-3044	-1935	-1998	-1576
D11	13	-3783	-2361	-2415	-1922
D12	13	-3536	-2195	-2318	-1858
E1	13	-1289	-819	4227	7785
E2	13	-1673	-1033	4278	8041
E3	13	-1565	-938	4860	8926
E4	13	-447	-354	4879	8558
E5	13	-1543	-989	4297	8074
E6	13	-1127	-734	4522	8183
E7	13	-1664	-1021	4662	8640
E8	13	-1040	-642	4785	8604
E9	13	-1702	-1044	4598	8601
E10	13	-948	-670	4841	8685
E11	13	-1695	-1060	3870	7447
E12	13	-1006	-616	4513	8151
F1	13	-1415	-872	4450	8277
F2	13	-2031	-1261	4305	8210
F3	13	-966	-622	5184	9132
F4	13	-396	-309	5186	9022
F5	13	-353	-317	5072	8747
F6	13	-1111	-761	4617	8381
F7	13	-1576	-973	4908	8969
F8	13	-1654	-1025	4162	7857
F9	13	-1653	-1024	4464	8266
F10	13	-1107	-731	5386	9590
F11	13	-1741	-1080	3971	7578
F12	13	-1440	-911	4323	8062
G1	13	-1159	-667	4954	8920
G2	13	-1117	-596	4736	8474
G3	13	-2296	-1405	3809	7654
G4	13	1020	754	5886	9086
G5	13	-1627	-1039	3999	7601
G6	13	-976	-655	4591	8187
G7	13	-3195	-1836	3634	7670
G8	13	-3118	-1789	3580	7509
G9	13	-2753	-1520	2762	6049
G10	13	-1738	-996	4646	8650
G11	13	-3242	-1933	3470	7511
G12	13	-2672	-1519	4104	8314
H1	13	12	-146	-155	293
H2	13	-2070	-1352	-1448	-1150
H3	13	-2134	-1400	-1498	-1206
H4	13	-2632	-1725	-1813	-1439
H5	13	-1545	-1042	-1095	-809
H6	13	-2038	-1340	-1370	-1022
H7	13	-2540	-1645	-1681	-1309
H8	13	-3209	-2029	-2080	-1654
H9	13	-1321	-860	-790	-478
H10	13	-2366	-1527	-1562	-1174
H11	13	-2723	-1707	-1759	-1349
H12	13	-1928	-1241	-1249	-926
A1	14	-1645	-1036	-1068	-918
A2	14	-2598	-1578	-1668	-1371
A3	14	-2986	-1884	-1973	-1566
A4	14	-2437	-1553	-1623	-1277
A5	14	-2915	-1883	-1949	-1560
A6	14	-2883	-1857	-1946	-1562
A7	14	-3623	-2255	-2316	-1838
A8	14	-3296	-2061	-2115	-1639
A9	14	-3707	-2327	-2430	-1990
A10	14	-2886	-1795	-1798	-1303
A11	14	-3362	-2051	-2077	-1589
A12	14	-2700	-1694	-1785	-1409
B1	14	-954	-593	4323	7867
B2	14	-2290	-1366	3827	7585
B3	14	-1807	-1098	3971	7593
B4	14	-1498	-940	3939	7368
B5	14	-1345	-894	4173	7786
B6	14	-1685	-1062	3972	7595
B7	14	-2453	-1470	3952	7915
B8	14	-1943	-1148	4425	8429
B9	14	-1814	-1072	4330	8221
B10	14	-2389	-1455	3590	7253
B11	14	-2020	-1250	3756	7400
B12	14	-1356	-836	4446	8204
C1	14	-1267	-783	4283	7852
C2	14	-1609	-1013	4247	7958
C3	14	-1715	-1053	4778	8916
C4	14	-909	-629	4363	7893
C5	14	-976	-697	4403	8029
C6	14	-718	-540	4731	8385
C7	14	-2499	-1529	3958	7882
C8	14	-1949	-1189	4618	8772
C9	14	-2054	-1235	4479	8453
C10	14	-1066	-708	5349	9490
C11	14	-1599	-991	4093	7668
C12	14	-1567	-957	4186	7873
D1	14	270	126	5463	9041
D2	14	-486	-254	5320	9205
D3	14	-889	-516	5348	9347
D4	14	-638	-470	4544	8099
D5	14	-665	-468	4756	8412
D6	14	-714	-480	4650	8208
D7	14	-2754	-1788	-1790	-1364
D8	14	-3062	-1944	-2030	-1592
D9	14	-3249	-2083	-2205	-1774
D10	14	-2993	-1908	-1995	-1557
D11	14	-3752	-2350	-2396	-1916
D12	14	-3497	-2190	-2294	-1857
E1	14	-1239	-797	4195	7737
E2	14	-1577	-1007	4322	8071
E3	14	-1505	-913	4856	8932
E4	14	-361	-300	4997	8709
E5	14	-1509	-965	4320	8101
E6	14	-1101	-727	4512	8182
E7	14	-1570	-980	4726	8683
E8	14	-980	-607	4795	8609
E9	14	-1643	-1002	4627	8588
E10	14	-919	-648	4856	8728
E11	14	-1646	-1051	3913	7486
E12	14	-970	-603	4557	8180
F1	14	-1357	-852	4476	8251
F2	14	-1974	-1212	4327	8264
F3	14	-897	-585	5199	9130
F4	14	-339	-281	5238	9032
F5	14	-287	-278	5115	8826
F6	14	-1088	-744	4624	8376
F7	14	-1499	-941	4954	9034
F8	14	-1597	-1005	4133	7793
F9	14	-1575	-976	4497	8301
F10	14	-1069	-701	5404	9622
F11	14	-1673	-1057	4011	7644
F12	14	-1388	-875	4354	8097
G1	14	-1115	-645	4976	8928
G2	14	-1073	-587	4759	8484
G3	14	-2221	-1375	3861	7698
G4	14	1089	818	5898	9095
G5	14	-1616	-1026	3978	7557
G6	14	-954	-645	4576	8206
G7	14	-3170	-1834	3634	7660
G8	14	-3089	-1787	3564	7473
G9	14	-2711	-1517	2793	6079
G10	14	-1702	-973	4680	8665
G11	14	-3226	-1898	3444	7465
G12	14	-2628	-1504	4139	8348
H1	14	47	-138	-150	311
H2	14	-2052	-1342	-1446	-1145
H3	14	-2092	-1382	-1492	-1185
H4	14	-2613	-1697	-1799	-1449
H5	14	-1490	-1032	-1069	-813
H6	14	-1988	-1321	-1359	-995
H7	14	-2508	-1639	-1671	-1281
H8	14	-3180	-2019	-2060	-1636
H9	14	-1273	-824	-764	-462
H10	14	-2335	-1518	-1552	-1176
H11	14	-2708	-1699	-1765	-1331
H12	14	-1896	-1216	-1246	-914
A1	15	-1612	-1034	-1057	-905
A2	15	-2569	-1559	-1655	-1379
A3	15	-2941	-1885	-1965	-1572
A4	15	-2428	-1558	-1612	-1281
A5	15	-2877	-1853	-1961	-1556
A6	15	-2849	-1834	-1933	-1546
A7	15	-3618	-2239	-2313	-1836
A8	15	-3265	-2062	-2096	-1643
A9	15	-3679	-2312	-2437	-1976
A10	15	-2852	-1784	-1789	-1291
A11	15	-3337	-2041	-2078	-1609
A12	15	-2665	-1687	-1761	-1402
B1	15	-873	-568	4361	7885
B2	15	-2220	-1338	3865	7567
B3	15	-1741	-1054	4010	7627
B4	15	-1390	-899	4067	7534
B5	15	-1327	-885	4201	7813
B6	15	-1657	-1061	3995	7604
B7	15	-2379	-1425	3969	7942
B8	15	-1843	-1124	4496	8488
B9	15	-1752	-1059	4361	8213
B10	15	-2370	-1442	3580	7260
B11	15	-1979	-1241	3779	7443
B12	15	-1325	-822	4460	8233
C1	15	-1155	-730	4359	7912
C2	15	-1532	-974	4272	7964
C3	15	-1614	-1021	4827	8933
C4	15	-892	-622	4342	7829
C5	15	-934	-672	4434	8057
C6	15	-675	-513	4765	8412
C7	15	-2386	-1476	4004	7938
C8	15	-1851	-1128	4660	8786
C9	15	-1928	-1169	4510	8525
C10	15	-1025	-665	5358	9474
C11	15	-1556	-969	4074	7643
C12	15	-1524	-919	4192	7868
D1	15	422	201	5543	9102
D2	15	-376	-204	5361	9220
D3	15	-680	-389	5429	9420
D4	15	-632	-477	4477	7999
D5	15	-601	-447	4799	8469
D6	15	-676	-473	4671	8203
D7	15	-2721	-1771	-1804	-1359
D8	15	-3025	-1931	-2015	-1583
D9	15	-3220	-2080	-2191	-1757
D10	15	-2963	-1909	-1992	-1579
D11	15	-3724	-2337	-2399	-1921
D12	15	-3478	-2190	-2315	-1848
E1	15	-1153	-755	4235	7762
E2	15	-1488	-964	4359	8117
E3	15	-1398	-879	4897	8937
E4	15	-376	-310	4927	8626
E5	15	-1459	-940	4363	8133
E6	15	-1082	-724	4493	8166
E7	15	-1461	-916	4781	8747
E8	15	-842	-549	4828	8599
E9	15	-1496	-941	4668	8634
E10	15	-869	-616	4909	8762
E11	15	-1637	-1026	3929	7498
E12	15	-942	-581	4518	8154
F1	15	-1270	-808	4473	8275
F2	15	-1865	-1170	4376	8292
F3	15	-778	-551	5240	9157
F4	15	-327	-281	5225	9062
F5	15	-281	-267	5110	8804
F6	15	-1054	-730	4638	8396
F7	15	-1399	-880	4961	9033
F8	15	-1493	-961	4186	7829
F9	15	-1477	-930	4526	8314
F10	15	-1014	-670	5460	9673
F11	15	-1646	-1050	4026	7621
F12	15	-1355	-868	4334	8076
G1	15	-1022	-604	5012	8967
G2	15	-1003	-537	4778	8487
G3	15	-2129	-1326	3924	7736
G4	15	1197	886	6022	9209
G5	15	-1562	-999	4039	7637
G6	15	-921	-622	4602	8192
G7	15	-3126	-1818	3620	7625
G8	15	-3053	-1764	3577	7520
G9	15	-2695	-1500	2799	6106
G10	15	-1667	-954	4689	8676
G11	15	-3190	-1879	3496	7540
G12	15	-2604	-1486	4149	8372
H1	15	78	-117	-113	287
H2	15	-2018	-1341	-1424	-1163
H3	15	-2080	-1380	-1468	-1186
H4	15	-2588	-1686	-1789	-1436
H5	15	-1460	-1018	-1044	-800
H6	15	-1975	-1323	-1339	-986
H7	15	-2501	-1622	-1674	-1290
H8	15	-3156	-2001	-2060	-1639
H9	15	-1237	-810	-757	-429
H10	15	-2294	-1511	-1559	-1157
H11	15	-2668	-1691	-1742	-1344
H12	15	-1860	-1210	-1233	-904
A1	16	-1586	-1027	-1048	-892
A2	16	-2550	-1558	-1655	-1379
A3	16	-2928	-1872	-1974	-1567
A4	16	-2393	-1544	-1605	-1271
A5	16	-2863	-1851	-1956	-1545
A6	16	-2813	-1830	-1915	-1544
A7	16	-3563	-2233	-2291	-1837
A8	16	-3254	-2049	-2088	-1654
A9	16	-3650	-2301	-2423	-1954
A10	16	-2828	-1777	-1789	-1302
A11	16	-3311	-2024	-2060	-1587
A12	16	-2645	-1657	-1758	-1391
B1	16	-754	-509	4376	7876
B2	16	-2113	-1271	3908	7597
B3	16	-1626	-990	4058	7672
B4	16	-1368	-878	4094	7573
B5	16	-1278	-866	4210	7806
B6	16	-1599	-1033	4024	7638
B7	16	-2297	-1381	3990	7932
B8	16	-1761	-1081	4506	8464
B9	16	-1652	-995	4381	8236
B10	16	-2337	-1431	3596	7264
B11	16	-1951	-1212	3786	7447
B12	16	-1294	-799	4449	8207
C1	16	-1027	-661	4394	7968
C2	16	-1381	-906	4309	7967
C3	16	-1442	-935	4875	8979
C4	16	-807	-597	4379	7870
C5	16	-886	-640	4469	8133
C6	16	-622	-489	4782	8424
C7	16	-2221	-1399	4053	7947
C8	16	-1644	-1047	4700	8801
C9	16	-1769	-1090	4554	8515
C10	16	-979	-658	5375	9487
C11	16	-1494	-941	4122	7673
C12	16	-1442	-905	4232	7916
D1	16	627	304	5607	9138
D2	16	-158	-100	5418	9255
D3	16	-610	-407	5417	9392
D4	16	-561	-435	4509	8004
D5	16	-549	-427	4807	8454
D6	16	-594	-431	4698	8240
D7	16	-2697	-1760	-1789	-1351
D8	16	-3006	-1933	-2012	-1606
D9	16	-3206	-2049	-2183	-1756
D10	16	-2924	-1900	-1976	-1559
D11	16	-3712	-2338	-2388	-1909
D12	16	-3459	-2169	-2297	-1844
E1	16	-998	-696	4279	7776
E2	16	-1345	-879	4401	8132
E3	16	-1236	-795	4954	8993
E4	16	-332	-305	4932	8596
E5	16	-1432	-945	4344	8127
E6	16	-1042	-692	4524	8200
E7	16	-1266	-838	4811	8746
E8	16	-646	-468	4887	8613
E9	16	-1287	-850	4729	8643
E10	16	-827	-600	4921	8820
E11	16	-1598	-998	3932	7497
E12	16	-933	-583	4519	8110
F1	16	-1141	-745	4528	8293
F2	16	-1730	-1101	4383	8275
F3	16	-591	-461	5303	9209
F4	16	-285	-283	5226	9021
F5	16	-243	-249	5146	8818
F6	16	-1017	-707	4646	8409
F7	16	-1258	-815	5024	9060
F8	16	-1333	-904	4219	7844
F9	16	-1321	-867	4608	8373
F10	16	-974	-652	5503	9738
F11	16	-1625	-1023	4026	7616
F12	16	-1328	-855	4367	8058
G1	16	-885	-531	5076	9005
G2	16	-894	-486	4797	8478
G3	16	-2033	-1279	3923	7711
G4	16	1281	938	6060	9227
G5	16	-1520	-1005	4045	7636
G6	16	-879	-598	4620	8224
G7	16	-3103	-1795	3665	7697
G8	16	-3031	-1753	3578	7495
G9	16	-2644	-1472	2828	6108
G10	16	-1616	-941	4694	8704
G11	16	-3173	-1851	3497	7515
G12	16	-2582	-1482	4139	8357
H1	16	128	-98	-128	296
H2	16	-2003	-1311	-1432	-1138
H3	16	-2048	-1355	-1468	-1186
H4	16	-2540	-1681	-1772	-1445
H5	16	-1429	-991	-1040	-783
H6	16	-1937	-1309	-1353	-988
H7	16	-2454	-1594	-1643	-1286
H8	16	-3116	-1999	-2048	-1631
H9	16	-1197	-778	-743	-426
H10	16	-2276	-1485	-1526	-1144
H11	16	-2640	-1678	-1739	-1326
H12	16	-1848	-1190	-1234	-880
A1	17	-1547	-997	-1049	-891
A2	17	-2529	-1547	-1648	-1375
A3	17	-2920	-1863	-1935	-1566
A4	17	-2369	-1535	-1605	-1274
A5	17	-2846	-1848	-1949	-1542
A6	17	-2791	-1829	-1911	-1544
A7	17	-3563	-2229	-2283	-1835
A8	17	-3226	-2041	-2071	-1636
A9	17	-3629	-2299	-2398	-1959
A10	17	-2801	-1778	-1790	-1296
A11	17	-3292	-2032	-2065	-1591
A12	17	-2637	-1653	-1754	-1388
B1	17	-558	-407	4461	7926
B2	17	-1908	-1182	3948	7635
B3	17	-1425	-906	4123	7718
B4	17	-1303	-834	4151	7657
B5	17	-1257	-858	4218	7826
B6	17	-1574	-1023	4022	7631
B7	17	-2130	-1312	4053	7964
B8	17	-1603	-992	4559	8538
B9	17	-1497	-935	4405	8232
B10	17	-2323	-1410	3627	7279
B11	17	-1922	-1204	3798	7437
B12	17	-1255	-769	4512	8251
C1	17	-768	-548	4486	8001
C2	17	-1160	-792	4386	8019
C3	17	-1162	-801	4976	9021
C4	17	-765	-570	4410	7896
C5	17	-820	-600	4482	8119
C6	17	-574	-459	4800	8417
C7	17	-1910	-1262	4160	8006
C8	17	-1306	-884	4831	8891
C9	17	-1450	-952	4623	8516
C10	17	-887	-602	5403	9499
C11	17	-1414	-898	4148	7710
C12	17	-1350	-856	4286	7959
D1	17	974	455	5715	9195
D2	17	191	78	5552	9319
D3	17	-113	-134	5615	9479
D4	17	-506	-429	4513	7999
D5	17	-490	-402	4801	8419
D6	17	-525	-397	4704	8233
D7	17	-2660	-1739	-1767	-1346
D8	17	-2974	-1918	-2011	-1583
D9	17	-3157	-2054	-2175	-1743
D10	17	-2913	-1888	-1986	-1554
D11	17	-3674	-2321	-2384	-1905
D12	17	-3425	-2154	-2265	-1828
E1	17	-771	-589	4353	7794
E2	17	-1082	-771	4498	8203
E3	17	-998	-691	5002	8983
E4	17	-304	-278	4940	8602
E5	17	-1394	-937	4348	8109
E6	17	-1013	-694	4522	8165
E7	17	-900	-660	4942	8827
E8	17	-245	-250	5029	8694
E9	17	-878	-644	4853	8697
E10	17	-781	-577	4988	8852
E11	17	-1580	-1005	3911	7465
E12	17	-882	-553	4551	8151
F1	17	-916	-637	4598	8325
F2	17	-1458	-984	4477	8300
F3	17	-332	-338	5374	9219
F4	17	-241	-249	5270	9094
F5	17	-201	-245	5145	8816
F6	17	-999	-716	4664	8414
F7	17	-967	-665	5107	9124
F8	17	-1081	-767	4283	7874
F9	17	-1039	-719	4693	8431
F10	17	-916	-623	5549	9791
F11	17	-1582	-996	4031	7658
F12	17	-1272	-829	4403	8130
G1	17	-666	-428	5140	9049
G2	17	-698	-394	4859	8510
G3	17	-1797	-1174	4021	7795
G4	17	1386	1015	6145	9304
G5	17	-1506	-974	4057	7650
G6	17	-845	-592	4624	8217
G7	17	-3071	-1793	3683	7731
G8	17	-2994	-1751	3620	7531
G9	17	-2618	-1474	2831	6134
G10	17	-1577	-923	4747	8750
G11	17	-3122	-1837	3551	7598
G12	17	-2549	-1467	4160	8393
H1	17	151	-83	-113	301
H2	17	-1970	-1294	-1404	-1138
H3	17	-2003	-1361	-1465	-1183
H4	17	-2528	-1665	-1776	-1436
H5	17	-1409	-975	-1037	-779
H6	17	-1903	-1275	-1316	-973
H7	17	-2421	-1587	-1642	-1275
H8	17	-3106	-1990	-2050	-1628
H9	17	-1140	-757	-721	-398
H10	17	-2243	-1465	-1524	-1139
H11	17	-2612	-1666	-1731	-1313
H12	17	-1826	-1203	-1219	-879
A1	18	-1542	-998	-1036	-888
A2	18	-2500	-1538	-1633	-1366
A3	18	-2873	-1865	-1944	-1557
A4	18	-2324	-1531	-1591	-1252
A5	18	-2811	-1842	-1929	-1535
A6	18	-2762	-1811	-1908	-1533
A7	18	-3522	-2223	-2278	-1831
A8	18	-3196	-2021	-2079	-1641
A9	18	-3595	-2274	-2406	-1953
A10	18	-2769	-1746	-1769	-1279
A11	18	-3263	-2013	-2071	-1575
A12	18	-2600	-1648	-1746	-1388
B1	18	-197	-245	4547	7982
B2	18	-1550	-1028	4059	7691
B3	18	-1121	-764	4213	7734
B4	18	-1344	-873	3992	7418
B5	18	-1220	-819	4266	7863
B6	18	-1553	-1019	4030	7642
B7	18	-1864	-1177	4112	7999
B8	18	-1316	-857	4640	8533
B9	18	-1191	-793	4513	8290
B10	18	-2280	-1400	3630	7295
B11	18	-1879	-1190	3813	7478
B12	18	-1203	-762	4546	8275
C1	18	-370	-371	4538	7953
C2	18	-735	-596	4504	8065
C3	18	-659	-571	5129	9115
C4	18	-678	-522	4465	7990
C5	18	-760	-592	4480	8095
C6	18	-487	-420	4818	8446
C7	18	-1386	-1003	4318	8085
C8	18	-717	-592	5010	8960
C9	18	-870	-679	4762	8585
C10	18	-738	-535	5448	9511
C11	18	-1292	-860	4175	7696
C12	18	-1238	-786	4323	7976
D1	18	1624	778	5913	9279
D2	18	849	378	5731	9409
D3	18	446	103	5762	9558
D4	18	-306	-311	4690	8212
D5	18	-353	-325	4859	8476
D6	18	-399	-338	4743	8227
D7	18	-2629	-1708	-1769	-1341
D8	18	-2975	-1923	-1997	-1595
D9	18	-3128	-2062	-2166	-1757
D10	18	-2886	-1869	-1962	-1536
D11	18	-3652	-2320	-2383	-1888
D12	18	-3397	-2142	-2261	-1836
E1	18	-293	-358	4509	7890
E2	18	-639	-558	4632	8253
E3	18	-518	-453	5211	9139
E4	18	-207	-230	5074	8787
E5	18	-1356	-904	4431	8223
E6	18	-997	-687	4532	8179
E7	18	-214	-341	5165	8947
E8	18	459	71	5239	8796
E9	18	-117	-301	5082	8821
E10	18	-732	-540	5022	8889
E11	18	-1548	-994	3940	7481
E12	18	-848	-557	4595	8186
F1	18	-459	-423	4765	8428
F2	18	-976	-748	4648	8424
F3	18	226	-63	5563	9332
F4	18	-191	-223	5287	9080
F5	18	-151	-198	5201	8908
F6	18	-971	-695	4651	8381
F7	18	-487	-456	5261	9201
F8	18	-593	-521	4449	7947
F9	18	-552	-480	4851	8506
F10	18	-873	-613	5571	9814
F11	18	-1544	-995	4073	7654
F12	18	-1274	-820	4380	8088
G1	18	-296	-241	5266	9077
G2	18	-291	-202	5009	8606
G3	18	-1421	-1001	4100	7794
G4	18	1399	1046	6141	9282
G5	18	-1484	-975	4013	7569
G6	18	-813	-577	4638	8239
G7	18	-3048	-1782	3667	7654
G8	18	-2981	-1733	3618	7532
G9	18	-2595	-1469	2856	6169
G10	18	-1531	-903	4778	8770
G11	18	-3097	-1820	3587	7642
G12	18	-2538	-1447	4183	8390
H1	18	177	-69	-67	282
H2	18	-1949	-1305	-1407	-1135
H3	18	-2001	-1330	-1449	-1169
H4	18	-2499	-1669	-1753	-1425
H5	18	-1358	-965	-1008	-775
H6	18	-1886	-1272	-1319	-970
H7	18	-2414	-1586	-1620	-1277
H8	18	-3068	-1967	-2024	-1622
H9	18	-1127	-747	-690	-388
H10	18	-2208	-1459	-1509	-1141
H11	18	-2581	-1651	-1721	-1312
H12	18	-1797	-1175	-1220	-873
A1	19	-1504	-990	-1028	-888
A2	19	-2476	-1525	-1629	-1366
A3	19	-2854	-1852	-1940	-1566
A4	19	-2292	-1507	-1575	-1243
A5	19	-2787	-1818	-1926	-1532
A6	19	-2737	-1793	-1893	-1543
A7	19	-3500	-2215	-2286	-1814
A8	19	-3187	-2029	-2068	-1619
A9	19	-3579	-2284	-2395	-1955
A10	19	-2743	-1729	-1764	-1278
A11	19	-3233	-1994	-2047	-1579
A12	19	-2573	-1629	-1727	-1369
B1	19	486	70	4793	8128
B2	19	-900	-720	4280	7797
B3	19	-448	-456	4444	7888
B4	19	-1292	-836	4030	7457
B5	19	-1155	-791	4319	7909
B6	19	-1515	-1005	4027	7608
B7	19	-1294	-916	4289	8076
B8	19	-773	-607	4795	8602
B9	19	-633	-516	4695	8389
B10	19	-2249	-1376	3626	7283
B11	19	-1831	-1153	3853	7477
B12	19	-1175	-753	4498	8220
C1	19	447	-8	4801	8093
C2	19	91	-214	4769	8193
C3	19	304	-118	5432	9276
C4	19	-534	-441	4537	8033
C5	19	-656	-546	4455	8008
C6	19	-355	-358	4862	8458
C7	19	-371	-535	4628	8211
C8	19	430	-58	5344	9139
C9	19	253	-149	5140	8772
C10	19	-477	-416	5509	9547
C11	19	-1037	-719	4322	7831
C12	19	-1014	-699	4333	7941
D1	19	2847	1326	6277	9474
D2	19	2107	961	6122	9609
D3	19	1772	724	6152	9719
D4	19	-87	-222	4769	8261
D5	19	-107	-204	4965	8559
D6	19	-199	-256	4780	8222
D7	19	-2585	-1714	-1759	-1320
D8	19	-2941	-1920	-2015	-1592
D9	19	-3105	-2033	-2172	-1753
D10	19	-2854	-1862	-1951	-1542
D11	19	-3609	-2292	-2371	-1908
D12	19	-3391	-2135	-2275	-1825
E1	19	535	27	4782	8060
E2	19	228	-167	4889	8379
E3	19	333	-78	5418	9206
E4	19	-185	-205	5107	8816
E5	19	-1338	-883	4420	8227
E6	19	-969	-660	4543	8182
E7	19	1054	267	5528	9099
E8	19	1833	725	5634	8965
E9	19	1329	398	5534	9048
E10	19	-703	-554	4994	8836
E11	19	-1523	-987	3941	7450
E12	19	-811	-509	4629	8257
F1	19	373	-41	5039	8602
F2	19	-67	-332	4932	8537
F3	19	1256	416	5838	9430
F4	19	-156	-192	5312	9113
F5	19	-80	-153	5280	9004
F6	19	-939	-663	4672	8427
F7	19	484	5	5564	9343
F8	19	358	-78	4724	8079
F9	19	345	-68	5114	8640
F10	19	-862	-600	5530	9742
F11	19	-1523	-976	4051	7619
F12	19	-1215	-797	4456	8207
G1	19	425	82	5477	9196
G2	19	369	100	5198	8689
G3	19	-670	-653	4343	7933
G4	19	1470	1098	6205	9325
G5	19	-1463	-971	4024	7559
G6	19	-769	-545	4680	8280
G7	19	-3029	-1763	3682	7719
G8	19	-2953	-1734	3619	7547
G9	19	-2569	-1457	2869	6168
G10	19	-1505	-877	4781	8773
G11	19	-3080	-1817	3546	7570
G12	19	-2517	-1434	4161	8400
H1	19	207	-49	-73	294
H2	19	-1923	-1273	-1393	-1115
H3	19	-1962	-1327	-1450	-1168
H4	19	-2498	-1647	-1759	-1425
H5	19	-1308	-945	-990	-761
H6	19	-1854	-1276	-1313	-974
H7	19	-2378	-1563	-1628	-1253
H8	19	-3055	-1971	-2031	-1615
H9	19	-1114	-739	-694	-393
H10	19	-2176	-1449	-1511	-1123
H11	19	-2569	-1649	-1719	-1322
H12	19	-1749	-1161	-1209	-868
A1	20	-1474	-964	-1014	-878
A2	20	-2452	-1529	-1634	-1352
A3	20	-2807	-1827	-1923	-1540
A4	20	-2266	-1498	-1561	-1239
A5	20	-2758	-1805	-1910	-1528
A6	20	-2708	-1789	-1876	-1522
A7	20	-3485	-2209	-2261	-1809
A8	20	-3151	-1992	-2078	-1641
A9	20	-3545	-2275	-2394	-1945
A10	20	-2723	-1731	-1755	-1270
A11	20	-3238	-1990	-2021	-1566
A12	20	-2549	-1617	-1719	-1375
B1	20	1708	623	5096	8192
B2	20	326	-144	4631	7939
B3	20	718	88	4768	8030
B4	20	-1246	-828	4017	7424
B5	20	-1102	-780	4309	7913
B6	20	-1440	-965	4073	7655
B7	20	-282	-424	4611	8248
B8	20	251	-109	5124	8792
B9	20	394	-30	4969	8493
B10	20	-2192	-1350	3652	7286
B11	20	-1797	-1134	3823	7429
B12	20	-1095	-709	4576	8303
C1	20	1983	706	5295	8365
C2	20	1583	463	5189	8376
C3	20	2079	692	5936	9480
C4	20	-295	-352	4595	8051
C5	20	-401	-421	4556	8086
C6	20	-114	-243	4944	8502
C7	20	1547	374	5179	8498
C8	20	2593	964	6003	9427
C9	20	2325	828	5753	9042
C10	20	4	-193	5655	9592
C11	20	-637	-532	4398	7817
C12	20	-609	-506	4495	8046
D1	20	5105	2358	6954	9790
D2	20	4380	2009	6787	9910
D3	20	4105	1807	6812	10003
D4	20	328	1	4891	8327
D5	20	314	-1	5115	8651
D6	20	209	-45	4912	8298
D7	20	-2584	-1701	-1748	-1329
D8	20	-2901	-1910	-1988	-1586
D9	20	-3062	-2027	-2143	-1743
D10	20	-2848	-1843	-1940	-1534
D11	20	-3595	-2285	-2336	-1891
D12	20	-3346	-2119	-2243	-1818
E1	20	2099	743	5239	8268
E2	20	1884	624	5398	8636
E3	20	2017	713	5947	9447
E4	20	-154	-193	5120	8827
E5	20	-1305	-891	4424	8213
E6	20	-924	-659	4547	8202
E7	20	3381	1361	6210	9390
E8	20	4428	1946	6448	9368
E9	20	4019	1651	6357	9411
E10	20	-678	-534	5002	8871
E11	20	-1494	-959	3969	7499
E12	20	-769	-505	4663	8285
F1	20	1914	666	5506	8836
F2	20	1685	473	5462	8851
F3	20	3199	1309	6417	9692
F4	20	-134	-190	5344	9132
F5	20	-65	-170	5254	8955
F6	20	-905	-665	4673	8410
F7	20	2289	863	6124	9589
F8	20	2130	766	5284	8357
F9	20	2098	751	5680	8913
F10	20	-828	-583	5586	9805
F11	20	-1476	-955	4122	7706
F12	20	-1212	-783	4446	8159
G1	20	1765	719	5886	9379
G2	20	1658	712	5589	8897
G3	20	698	-8	4756	8141
G4	20	1551	1152	6259	9381
G5	20	-1444	-949	4024	7575
G6	20	-757	-551	4674	8256
G7	20	-3011	-1747	3744	7770
G8	20	-2912	-1704	3641	7572
G9	20	-2560	-1448	2886	6162
G10	20	-1491	-868	4791	8782
G11	20	-3022	-1796	3644	7733
G12	20	-2483	-1429	4211	8446
H1	20	241	-44	-71	291
H2	20	-1894	-1272	-1386	-1110
H3	20	-1931	-1335	-1425	-1133
H4	20	-2457	-1639	-1748	-1410
H5	20	-1286	-930	-979	-756
H6	20	-1828	-1245	-1296	-959
H7	20	-2337	-1544	-1601	-1257
H8	20	-3031	-1959	-2010	-1613
H9	20	-1065	-716	-670	-364
H10	20	-2165	-1438	-1485	-1123
H11	20	-2532	-1634	-1708	-1293
H12	20	-1743	-1157	-1185	-858
A1	21	-1461	-964	-1021	-868
A2	21	-2433	-1507	-1615	-1347
A3	21	-2803	-1831	-1922	-1541
A4	21	-2278	-1483	-1567	-1229
A5	21	-2726	-1803	-1906	-1528
A6	21	-2686	-1784	-1881	-1510
A7	21	-3472	-2209	-2262	-1809
A8	21	-3144	-1995	-2047	-1610
A9	21	-3532	-2253	-2382	-1945
A10	21	-2713	-1724	-1737	-1266
A11	21	-3202	-2001	-2043	-1568
A12	21	-2525	-1622	-1717	-1364
B1	21	4044	1706	5793	8526
B2	21	2669	926	5306	8251
B3	21	2910	1125	5448	8343
B4	21	-1054	-725	4249	7711
B5	21	-1023	-738	4325	7893
B6	21	-1342	-903	4132	7715
B7	21	1641	494	5198	8520
B8	21	2236	819	5718	9045
B9	21	2341	891	5558	8755
B10	21	-2110	-1310	3678	7292
B11	21	-1702	-1098	3876	7491
B12	21	-1001	-663	4584	8318
C1	21	4756	1988	6099	8718
C2	21	4396	1768	6024	8787
C3	21	5334	2216	6930	9935
C4	21	99	-148	4702	8046
C5	21	57	-221	4727	8227
C6	21	314	-47	5100	8600
C7	21	5068	2030	6251	8971
C8	21	6511	2811	7198	9972
C9	21	6118	2598	6856	9524
C10	21	917	243	5907	9712
C11	21	159	-159	4618	7919
C12	21	191	-119	4765	8208
D1	21	9065	4195	8158	10372
D2	21	8480	3910	8037	10500
D3	21	8457	3849	8156	10622
D4	21	1026	322	5030	8296
D5	21	1094	366	5339	8739
D6	21	1002	322	5143	8394
D7	21	-2538	-1692	-1733	-1317
D8	21	-2918	-1891	-1987	-1585
D9	21	-3043	-2025	-2148	-1736
D10	21	-2797	-1835	-1932	-1524
D11	21	-3595	-2284	-2368	-1893
D12	21	-3329	-2123	-2238	-1807
E1	21	4987	2074	6093	8664
E2	21	4879	1988	6270	9017
E3	21	5057	2125	6822	9851
E4	21	-181	-206	5017	8686
E5	21	-1263	-849	4433	8210
E6	21	-891	-615	4576	8204
E7	21	7674	3363	7556	10071
E8	21	8954	4092	7797	9977
E9	21	8789	3902	7765	10079
E10	21	-648	-520	5035	8907
E11	21	-1478	-949	3960	7472
E12	21	-756	-512	4618	8216
F1	21	4727	1972	6321	9200
F2	21	4727	1869	6319	9149
F3	21	6741	2954	7461	10169
F4	21	-124	-182	5331	9155
F5	21	-93	-177	5209	8878
F6	21	-891	-651	4679	8415
F7	21	5628	2442	7114	10052
F8	21	5397	2291	6253	8778
F9	21	5299	2262	6637	9359
F10	21	-783	-558	5612	9845
F11	21	-1439	-942	4135	7714
F12	21	-1170	-783	4409	8132
G1	21	4281	1878	6635	9728
[truncated: 12,983 more rows]

## Sheet: BioGroup Analysis Result
Block Type	96well
Chemistry	SYBR_GREEN
Experiment File Name	D:\Applied Biosystems\StepOne Software v2.3\experiments\ishishita\180421hep_quantify_10samples.eds
Experiment Run End Time	2018-04-21 20:19:36 PM PDT
Instrument Type	steponeplus
Passive Reference	ROX
Biogroup Name	Target Name	Task	RQ	RQ Min	RQ Max	Cт Mean	ΔCт Mean	ΔCт SE	ΔΔCт
wt	actb	UNKNOWN				21.4082
wt	hep4-1	UNKNOWN	1348.95	687.52	2646.69	19.5619	-1.84632	0.47469	-10.3976
we	actb	UNKNOWN				21.2632
we	hep4-1	UNKNOWN	1	0.420009	2.3809	29.8145	8.5513	0.609947	0
Analysis Type	Singleplex
Endogenous Control	actb
RQ Min/Max Confidence Level	95.0
Reference Biogroup Name	we

## Sheet: Technical Analysis Result
Block Type	96well
Chemistry	SYBR_GREEN
Experiment File Name	D:\Applied Biosystems\StepOne Software v2.3\experiments\ishishita\180421hep_quantify_10samples.eds
Experiment Run End Time	2018-04-21 20:19:36 PM PDT
Instrument Type	steponeplus
Passive Reference	ROX
Sample Name	Target Name	Task	RQ	RQ Min	RQ Max	Cт Mean	ΔCт Mean	ΔCт SE	ΔΔCт
CMR6SGcDNA	actb	UNKNOWN				21.7287
CMR6SGcDNA	hep4-1	UNKNOWN	1	0.751245	1.33112	21.6272	-0.101526	0.148624	0
CMR9SGcDNA	actb	UNKNOWN				22.0105
CMR9SGcDNA	hep4-1	UNKNOWN	1.2941	1.16538	1.43705	21.537	-0.47348	0.0544414	-0.371955
CMR7SGcDNA	actb	UNKNOWN				21.3788
CMR7SGcDNA	hep4-1	UNKNOWN	4.62193	3.73317	5.72229	19.0688	-2.31002	0.110968	-2.2085
CMR10SGcDNA	actb	UNKNOWN				20.9741
CMR10SGcDNA	hep4-1	UNKNOWN	9.45362	7.44762	11.9999	17.6317	-3.34239	0.123931	-3.24087
CMR8SGcDNA	actb	UNKNOWN				20.949
CMR8SGcDNA	hep4-1	UNKNOWN	7.47792	5.48366	10.1974	17.9448	-3.00416	0.161176	-2.90264
WER13SGcDNA	actb	UNKNOWN				21.3572
WER13SGcDNA	hep4-1	UNKNOWN	0.00540919	0.00483273	0.00605442	28.7861	7.42884	0.0510851	7.53037
WER22SGcDNA	actb	UNKNOWN				20.7027
WER22SGcDNA	hep4-1	UNKNOWN	0.00260562	0.000912339	0.00744157	29.1854	8.48263	0.545295	8.58416
WER15SGcDNA	actb	UNKNOWN				21.3161
WER15SGcDNA	hep4-1	UNKNOWN	0.0052451	0.00334434	0.00822615	28.7894	7.47329	0.233841	7.57481
WER23SGcDNA	actb	UNKNOWN				21.2108
WER23SGcDNA	hep4-1	UNKNOWN	0.000650629	3.38125e-06	0.125196	31.6951	10.4844	2.73304	10.5859
WER20SGcDNA	actb	UNKNOWN				21.7293
WER20SGcDNA	hep4-1	UNKNOWN	0.00249613	0.000903038	0.00689968	30.2738	8.54456	0.528314	8.64609
	actb	NTC
	hep4-1	NTC
Analysis Type	Singleplex
Endogenous Control	actb
RQ Min/Max Confidence Level	95.0
Reference Sample	CMR6SGcDNA
