# Supplementary material for: Uterus-specific transcriptional regulation underlies eggshell pigment production in Japanese quail
Source: PLoS One. 2022 Mar 10;17(3):e0265008. doi: 10.1371/journal.pone.0265008 (PMC8912178; doi:10.1371/journal.pone.0265008)
Supplement: S10 Data — Data of five samples from wild-type quails that were not used for mRNA sequencing. (XLSX) [file pone.0265008.s018.xlsx]

## Sheet: Sample Setup
Block Type	96well
Chemistry	SYBR_GREEN
Experiment File Name	D:\Applied Biosystems\StepOne Software v2.3\experiments\ishishita\190108_17h_20h_ALAS_HEP_PIT.eds
Experiment Run End Time	2019-01-08 18:28:08 PM PST
Instrument Type	steponeplus
Passive Reference	ROX
Well	Sample Name	Sample Color	Biogroup Name	Biogroup Color	Target Name	Target Color	Task	Reporter	Quencher	Comments
A1	17h_qPCR2	RGB(255,102,0)	wt	RGB(180,255,0)	actb	RGB(139,189,249)	UNKNOWN	SYBR	None
A2	17h_qPCR2	RGB(255,102,0)	wt	RGB(180,255,0)	actb	RGB(139,189,249)	UNKNOWN	SYBR	None
A3	17h_qPCR2	RGB(255,102,0)	wt	RGB(180,255,0)	actb	RGB(139,189,249)	UNKNOWN	SYBR	None
A4	17h_qPCR2	RGB(255,102,0)	wt	RGB(180,255,0)	ALAS1_2F2R	RGB(0,255,255)	UNKNOWN	SYBR	None
A5	17h_qPCR2	RGB(255,102,0)	wt	RGB(180,255,0)	ALAS1_2F2R	RGB(0,255,255)	UNKNOWN	SYBR	None
A6	17h_qPCR2	RGB(255,102,0)	wt	RGB(180,255,0)	ALAS1_2F2R	RGB(0,255,255)	UNKNOWN	SYBR	None
A7	17h_qPCR2	RGB(255,102,0)	wt	RGB(180,255,0)	HEPHL1_4F4R	RGB(255,0,255)	UNKNOWN	SYBR	None
A8	17h_qPCR2	RGB(255,102,0)	wt	RGB(180,255,0)	HEPHL1_4F4R	RGB(255,0,255)	UNKNOWN	SYBR	None
A9	17h_qPCR2	RGB(255,102,0)	wt	RGB(180,255,0)	HEPHL1_4F4R	RGB(255,0,255)	UNKNOWN	SYBR	None
A10	17h_qPCR2	RGB(255,102,0)	wt	RGB(180,255,0)	PITX3	RGB(0,255,0)	UNKNOWN	SYBR	None
A11	17h_qPCR2	RGB(255,102,0)	wt	RGB(180,255,0)	PITX3	RGB(0,255,0)	UNKNOWN	SYBR	None
A12	17h_qPCR2	RGB(255,102,0)	wt	RGB(180,255,0)	PITX3	RGB(0,255,0)	UNKNOWN	SYBR	None
B1	17h_P1	RGB(132,193,241)	wt	RGB(180,255,0)	actb	RGB(139,189,249)	UNKNOWN	SYBR	None
B2	17h_P1	RGB(132,193,241)	wt	RGB(180,255,0)	actb	RGB(139,189,249)	UNKNOWN	SYBR	None
B3	17h_P1	RGB(132,193,241)	wt	RGB(180,255,0)	actb	RGB(139,189,249)	UNKNOWN	SYBR	None
B4	17h_P1	RGB(132,193,241)	wt	RGB(180,255,0)	ALAS1_2F2R	RGB(0,255,255)	UNKNOWN	SYBR	None
B5	17h_P1	RGB(132,193,241)	wt	RGB(180,255,0)	ALAS1_2F2R	RGB(0,255,255)	UNKNOWN	SYBR	None
B6	17h_P1	RGB(132,193,241)	wt	RGB(180,255,0)	ALAS1_2F2R	RGB(0,255,255)	UNKNOWN	SYBR	None
B7	17h_P1	RGB(132,193,241)	wt	RGB(180,255,0)	HEPHL1_4F4R	RGB(255,0,255)	UNKNOWN	SYBR	None
B8	17h_P1	RGB(132,193,241)	wt	RGB(180,255,0)	HEPHL1_4F4R	RGB(255,0,255)	UNKNOWN	SYBR	None
B9	17h_P1	RGB(132,193,241)	wt	RGB(180,255,0)	HEPHL1_4F4R	RGB(255,0,255)	UNKNOWN	SYBR	None
B10	17h_P1	RGB(132,193,241)	wt	RGB(180,255,0)	PITX3	RGB(0,255,0)	UNKNOWN	SYBR	None
B11	17h_P1	RGB(132,193,241)	wt	RGB(180,255,0)	PITX3	RGB(0,255,0)	UNKNOWN	SYBR	None
B12	17h_P1	RGB(132,193,241)	wt	RGB(180,255,0)	PITX3	RGB(0,255,0)	UNKNOWN	SYBR	None
C1	17h_P2	RGB(168,255,222)	wt	RGB(180,255,0)	actb	RGB(139,189,249)	UNKNOWN	SYBR	None
C2	17h_P2	RGB(168,255,222)	wt	RGB(180,255,0)	actb	RGB(139,189,249)	UNKNOWN	SYBR	None
C3	17h_P2	RGB(168,255,222)	wt	RGB(180,255,0)	actb	RGB(139,189,249)	UNKNOWN	SYBR	None
C4	17h_P2	RGB(168,255,222)	wt	RGB(180,255,0)	ALAS1_2F2R	RGB(0,255,255)	UNKNOWN	SYBR	None
C5	17h_P2	RGB(168,255,222)	wt	RGB(180,255,0)	ALAS1_2F2R	RGB(0,255,255)	UNKNOWN	SYBR	None
C6	17h_P2	RGB(168,255,222)	wt	RGB(180,255,0)	ALAS1_2F2R	RGB(0,255,255)	UNKNOWN	SYBR	None
C7	17h_P2	RGB(168,255,222)	wt	RGB(180,255,0)	HEPHL1_4F4R	RGB(255,0,255)	UNKNOWN	SYBR	None
C8	17h_P2	RGB(168,255,222)	wt	RGB(180,255,0)	HEPHL1_4F4R	RGB(255,0,255)	UNKNOWN	SYBR	None
C9	17h_P2	RGB(168,255,222)	wt	RGB(180,255,0)	HEPHL1_4F4R	RGB(255,0,255)	UNKNOWN	SYBR	None
C10	17h_P2	RGB(168,255,222)	wt	RGB(180,255,0)	PITX3	RGB(0,255,0)	UNKNOWN	SYBR	None
C11	17h_P2	RGB(168,255,222)	wt	RGB(180,255,0)	PITX3	RGB(0,255,0)	UNKNOWN	SYBR	None
C12	17h_P2	RGB(168,255,222)	wt	RGB(180,255,0)	PITX3	RGB(0,255,0)	UNKNOWN	SYBR	None
D1	17h_P3	RGB(247,255,168)	wt	RGB(180,255,0)	actb	RGB(139,189,249)	UNKNOWN	SYBR	None
D2	17h_P3	RGB(247,255,168)	wt	RGB(180,255,0)	actb	RGB(139,189,249)	UNKNOWN	SYBR	None
D3	17h_P3	RGB(247,255,168)	wt	RGB(180,255,0)	actb	RGB(139,189,249)	UNKNOWN	SYBR	None
D4	17h_P3	RGB(247,255,168)	wt	RGB(180,255,0)	ALAS1_2F2R	RGB(0,255,255)	UNKNOWN	SYBR	None
D5	17h_P3	RGB(247,255,168)	wt	RGB(180,255,0)	ALAS1_2F2R	RGB(0,255,255)	UNKNOWN	SYBR	None
D6	17h_P3	RGB(247,255,168)	wt	RGB(180,255,0)	ALAS1_2F2R	RGB(0,255,255)	UNKNOWN	SYBR	None
D7	17h_P3	RGB(247,255,168)	wt	RGB(180,255,0)	HEPHL1_4F4R	RGB(255,0,255)	UNKNOWN	SYBR	None
D8	17h_P3	RGB(247,255,168)	wt	RGB(180,255,0)	HEPHL1_4F4R	RGB(255,0,255)	UNKNOWN	SYBR	None
D9	17h_P3	RGB(247,255,168)	wt	RGB(180,255,0)	HEPHL1_4F4R	RGB(255,0,255)	UNKNOWN	SYBR	None
D10	17h_P3	RGB(247,255,168)	wt	RGB(180,255,0)	PITX3	RGB(0,255,0)	UNKNOWN	SYBR	None
D11	17h_P3	RGB(247,255,168)	wt	RGB(180,255,0)	PITX3	RGB(0,255,0)	UNKNOWN	SYBR	None
D12	17h_P3	RGB(247,255,168)	wt	RGB(180,255,0)	PITX3	RGB(0,255,0)	UNKNOWN	SYBR	None
E1	17h_P4	RGB(0,255,0)	wt	RGB(180,255,0)	actb	RGB(139,189,249)	UNKNOWN	SYBR	None
E2	17h_P4	RGB(0,255,0)	wt	RGB(180,255,0)	actb	RGB(139,189,249)	UNKNOWN	SYBR	None
E3	17h_P4	RGB(0,255,0)	wt	RGB(180,255,0)	actb	RGB(139,189,249)	UNKNOWN	SYBR	None
E4	17h_P4	RGB(0,255,0)	wt	RGB(180,255,0)	ALAS1_2F2R	RGB(0,255,255)	UNKNOWN	SYBR	None
E5	17h_P4	RGB(0,255,0)	wt	RGB(180,255,0)	ALAS1_2F2R	RGB(0,255,255)	UNKNOWN	SYBR	None
E6	17h_P4	RGB(0,255,0)	wt	RGB(180,255,0)	ALAS1_2F2R	RGB(0,255,255)	UNKNOWN	SYBR	None
E7	17h_P4	RGB(0,255,0)	wt	RGB(180,255,0)	HEPHL1_4F4R	RGB(255,0,255)	UNKNOWN	SYBR	None
E8	17h_P4	RGB(0,255,0)	wt	RGB(180,255,0)	HEPHL1_4F4R	RGB(255,0,255)	UNKNOWN	SYBR	None
E9	17h_P4	RGB(0,255,0)	wt	RGB(180,255,0)	HEPHL1_4F4R	RGB(255,0,255)	UNKNOWN	SYBR	None
E10	17h_P4	RGB(0,255,0)	wt	RGB(180,255,0)	PITX3	RGB(0,255,0)	UNKNOWN	SYBR	None
E11	17h_P4	RGB(0,255,0)	wt	RGB(180,255,0)	PITX3	RGB(0,255,0)	UNKNOWN	SYBR	None
E12	17h_P4	RGB(0,255,0)	wt	RGB(180,255,0)	PITX3	RGB(0,255,0)	UNKNOWN	SYBR	None
F1	20h_DY1	RGB(0,0,255)	wt	RGB(180,255,0)	actb	RGB(139,189,249)	UNKNOWN	SYBR	None
F2	20h_DY1	RGB(0,0,255)	wt	RGB(180,255,0)	actb	RGB(139,189,249)	UNKNOWN	SYBR	None
F3	20h_DY1	RGB(0,0,255)	wt	RGB(180,255,0)	actb	RGB(139,189,249)	UNKNOWN	SYBR	None
F4	20h_DY1	RGB(0,0,255)	wt	RGB(180,255,0)	ALAS1_2F2R	RGB(0,255,255)	UNKNOWN	SYBR	None
F5	20h_DY1	RGB(0,0,255)	wt	RGB(180,255,0)	ALAS1_2F2R	RGB(0,255,255)	UNKNOWN	SYBR	None
F6	20h_DY1	RGB(0,0,255)	wt	RGB(180,255,0)	ALAS1_2F2R	RGB(0,255,255)	UNKNOWN	SYBR	None
F7	20h_DY1	RGB(0,0,255)	wt	RGB(180,255,0)	HEPHL1_4F4R	RGB(255,0,255)	UNKNOWN	SYBR	None
F8	20h_DY1	RGB(0,0,255)	wt	RGB(180,255,0)	HEPHL1_4F4R	RGB(255,0,255)	UNKNOWN	SYBR	None
F9	20h_DY1	RGB(0,0,255)	wt	RGB(180,255,0)	HEPHL1_4F4R	RGB(255,0,255)	UNKNOWN	SYBR	None
F10	20h_DY1	RGB(0,0,255)	wt	RGB(180,255,0)	PITX3	RGB(0,255,0)	UNKNOWN	SYBR	None
F11	20h_DY1	RGB(0,0,255)	wt	RGB(180,255,0)	PITX3	RGB(0,255,0)	UNKNOWN	SYBR	None
F12	20h_DY1	RGB(0,0,255)	wt	RGB(180,255,0)	PITX3	RGB(0,255,0)	UNKNOWN	SYBR	None
G1	20h_RWN1	RGB(153,51,102)	wt	RGB(180,255,0)	actb	RGB(139,189,249)	UNKNOWN	SYBR	None
G2	20h_RWN1	RGB(153,51,102)	wt	RGB(180,255,0)	actb	RGB(139,189,249)	UNKNOWN	SYBR	None
G3	20h_RWN1	RGB(153,51,102)	wt	RGB(180,255,0)	actb	RGB(139,189,249)	UNKNOWN	SYBR	None
G4	20h_RWN1	RGB(153,51,102)	wt	RGB(180,255,0)	ALAS1_2F2R	RGB(0,255,255)	UNKNOWN	SYBR	None
G5	20h_RWN1	RGB(153,51,102)	wt	RGB(180,255,0)	ALAS1_2F2R	RGB(0,255,255)	UNKNOWN	SYBR	None
G6	20h_RWN1	RGB(153,51,102)	wt	RGB(180,255,0)	ALAS1_2F2R	RGB(0,255,255)	UNKNOWN	SYBR	None
G7	20h_RWN1	RGB(153,51,102)	wt	RGB(180,255,0)	HEPHL1_4F4R	RGB(255,0,255)	UNKNOWN	SYBR	None
G8	20h_RWN1	RGB(153,51,102)	wt	RGB(180,255,0)	HEPHL1_4F4R	RGB(255,0,255)	UNKNOWN	SYBR	None
G9	20h_RWN1	RGB(153,51,102)	wt	RGB(180,255,0)	HEPHL1_4F4R	RGB(255,0,255)	UNKNOWN	SYBR	None
G10	20h_RWN1	RGB(153,51,102)	wt	RGB(180,255,0)	PITX3	RGB(0,255,0)	UNKNOWN	SYBR	None
G11	20h_RWN1	RGB(153,51,102)	wt	RGB(180,255,0)	PITX3	RGB(0,255,0)	UNKNOWN	SYBR	None
G12	20h_RWN1	RGB(153,51,102)	wt	RGB(180,255,0)	PITX3	RGB(0,255,0)	UNKNOWN	SYBR	None
H1	20h_RWN2	RGB(255,204,153)	wt	RGB(180,255,0)	actb	RGB(139,189,249)	UNKNOWN	SYBR	None
H2	20h_RWN2	RGB(255,204,153)	wt	RGB(180,255,0)	actb	RGB(139,189,249)	UNKNOWN	SYBR	None
H3	20h_RWN2	RGB(255,204,153)	wt	RGB(180,255,0)	actb	RGB(139,189,249)	UNKNOWN	SYBR	None
H4	20h_RWN2	RGB(255,204,153)	wt	RGB(180,255,0)	ALAS1_2F2R	RGB(0,255,255)	UNKNOWN	SYBR	None
H5	20h_RWN2	RGB(255,204,153)	wt	RGB(180,255,0)	ALAS1_2F2R	RGB(0,255,255)	UNKNOWN	SYBR	None
H6	20h_RWN2	RGB(255,204,153)	wt	RGB(180,255,0)	ALAS1_2F2R	RGB(0,255,255)	UNKNOWN	SYBR	None
H7	20h_RWN2	RGB(255,204,153)	wt	RGB(180,255,0)	HEPHL1_4F4R	RGB(255,0,255)	UNKNOWN	SYBR	None
H8	20h_RWN2	RGB(255,204,153)	wt	RGB(180,255,0)	HEPHL1_4F4R	RGB(255,0,255)	UNKNOWN	SYBR	None
H9	20h_RWN2	RGB(255,204,153)	wt	RGB(180,255,0)	HEPHL1_4F4R	RGB(255,0,255)	UNKNOWN	SYBR	None
H10	20h_RWN2	RGB(255,204,153)	wt	RGB(180,255,0)	PITX3	RGB(0,255,0)	UNKNOWN	SYBR	None
H11	20h_RWN2	RGB(255,204,153)	wt	RGB(180,255,0)	PITX3	RGB(0,255,0)	UNKNOWN	SYBR	None
H12	20h_RWN2	RGB(255,204,153)	wt	RGB(180,255,0)	PITX3	RGB(0,255,0)	UNKNOWN	SYBR	None

## Sheet: Results
Block Type	96well
Chemistry	SYBR_GREEN
Experiment File Name	D:\Applied Biosystems\StepOne Software v2.3\experiments\ishishita\190108_17h_20h_ALAS_HEP_PIT.eds
Experiment Run End Time	2019-01-08 18:28:08 PM PST
Instrument Type	steponeplus
Passive Reference	ROX
Well	Sample Name	Target Name	Task	Reporter	Quencher	RQ	RQ Min	RQ Max	Cт	Cт Mean	Cт SD	ΔCт	ΔCт Mean	ΔCт SE	HK Control ΔCт Mean	HK Control ΔCт SE	ΔΔCт	Automatic Ct Threshold	Ct Threshold	Automatic Baseline	Baseline Start	Baseline End	Efficiency	Tm1	Tm2	Tm3	Comments	BADROX	HIGHSD	SPIKE	OUTLIERRG	EXPFAIL	MTP
A1	17h_qPCR2	actb	UNKNOWN	SYBR	None				20.4164	20.4404	0.0923128							TRUE	1.49045	TRUE	3	13	1	82.013				N	N	N	N	N	N
A2	17h_qPCR2	actb	UNKNOWN	SYBR	None				20.5424	20.4404	0.0923128							TRUE	1.49045	TRUE	3	13	1	82.013				N	N	N	N	N	N
A3	17h_qPCR2	actb	UNKNOWN	SYBR	None				20.3625	20.4404	0.0923128							TRUE	1.49045	TRUE	3	13	1	82.0145				N	N	N	N	N	N
A4	17h_qPCR2	ALAS1_2F2R	UNKNOWN	SYBR	None	2.43808	2.19989	2.70207	21.0866	21.0822	0.00627713		0.641783	0.0534199			-1.28575	TRUE	2.95231	TRUE	3	13	1	83.8026				N	N	N	N	N	N
A5	17h_qPCR2	ALAS1_2F2R	UNKNOWN	SYBR	None	2.43808	2.19989	2.70207	21.085	21.0822	0.00627713		0.641783	0.0534199			-1.28575	TRUE	2.95231	TRUE	3	13	1	83.5075				N	N	N	N	N	N
A6	17h_qPCR2	ALAS1_2F2R	UNKNOWN	SYBR	None	2.43808	2.19989	2.70207	21.075	21.0822	0.00627713		0.641783	0.0534199			-1.28575	TRUE	2.95231	TRUE	3	12	1	83.5075				N	N	N	N	N	N
A7	17h_qPCR2	HEPHL1_4F4R	UNKNOWN	SYBR	None	17.8801	13.4629	23.7466	22.6017	22.5988	0.238111		2.15837	0.147443			-4.16028	TRUE	1.50394	TRUE	3	15	1	81.1177				N	N	N	N	N	N
A8	17h_qPCR2	HEPHL1_4F4R	UNKNOWN	SYBR	None	17.8801	13.4629	23.7466	22.8354	22.5988	0.238111		2.15837	0.147443			-4.16028	TRUE	1.50394	TRUE	3	15	1	81.1177				N	N	N	N	N	N
A9	17h_qPCR2	HEPHL1_4F4R	UNKNOWN	SYBR	None	17.8801	13.4629	23.7466	22.3592	22.5988	0.238111		2.15837	0.147443			-4.16028	TRUE	1.50394	TRUE	3	15	1	81.2703				N	N	N	N	N	N
A10	17h_qPCR2	PITX3	UNKNOWN	SYBR	None	5.1729	4.17059	6.41609	25.0059	25.0625	0.170447		4.62213	0.111914			-2.37097	TRUE	0.0509103	TRUE	3	23	1	81.2703				N	N	N	N	N	N
A11	17h_qPCR2	PITX3	UNKNOWN	SYBR	None	5.1729	4.17059	6.41609	25.2541	25.0625	0.170447		4.62213	0.111914			-2.37097	TRUE	0.0509103	TRUE	3	23	1	80.9731				N	N	N	N	N	N
A12	17h_qPCR2	PITX3	UNKNOWN	SYBR	None	5.1729	4.17059	6.41609	24.9276	25.0625	0.170447		4.62213	0.111914			-2.37097	TRUE	0.0509103	TRUE	3	23	1	81.1222				N	N	N	N	N	N
B1	17h_P1	actb	UNKNOWN	SYBR	None				19.9708	20.2893	0.277153							TRUE	1.49045	TRUE	3	12	1	81.566				Y	N	N	N	N	N
B2	17h_P1	actb	UNKNOWN	SYBR	None				20.4215	20.2893	0.277153							TRUE	1.49045	TRUE	3	13	1	81.417				N	N	N	N	N	N
B3	17h_P1	actb	UNKNOWN	SYBR	None				20.4756	20.2893	0.277153							TRUE	1.49045	TRUE	3	13	1	81.5674				N	N	N	N	N	N
B4	17h_P1	ALAS1_2F2R	UNKNOWN	SYBR	None	4.29398	3.00483	6.1362	20.0114	20.1145	0.162533		-0.174784	0.1855			-2.10231	TRUE	2.95231	TRUE	3	12	1	83.8026				N	N	Y	N	N	N
B5	17h_P1	ALAS1_2F2R	UNKNOWN	SYBR	None	4.29398	3.00483	6.1362	20.3019	20.1145	0.162533		-0.174784	0.1855			-2.10231	TRUE	2.95231	TRUE	3	12	1	83.6566				N	N	Y	N	N	N
B6	17h_P1	ALAS1_2F2R	UNKNOWN	SYBR	None	4.29398	3.00483	6.1362	20.0302	20.1145	0.162533		-0.174784	0.1855			-2.10231	TRUE	2.95231	TRUE	3	11	1	83.6566				N	N	N	N	N	N
B7	17h_P1	HEPHL1_4F4R	UNKNOWN	SYBR	None	11.3911	8.06103	16.0969	23.2605	23.0981	0.141566		2.80882	0.17968			-3.50984	TRUE	1.50394	TRUE	3	15	1	81.2667				N	N	N	N	N	N
B8	17h_P1	HEPHL1_4F4R	UNKNOWN	SYBR	None	11.3911	8.06103	16.0969	23.0335	23.0981	0.141566		2.80882	0.17968			-3.50984	TRUE	1.50394	TRUE	3	16	1	81.2667				N	N	N	N	N	N
B9	17h_P1	HEPHL1_4F4R	UNKNOWN	SYBR	None	11.3911	8.06103	16.0969	23.0004	23.0981	0.141566		2.80882	0.17968			-3.50984	TRUE	1.50394	TRUE	3	16	1	81.4193				Y	N	N	N	N	N
B10	17h_P1	PITX3	UNKNOWN	SYBR	None	3.06279	2.14736	4.36847	25.7535	25.6676	0.159119		5.37825	0.184511			-1.61484	TRUE	0.0509103	TRUE	3	23	1	81.1213				N	N	N	N	N	N
B11	17h_P1	PITX3	UNKNOWN	SYBR	None	3.06279	2.14736	4.36847	25.4839	25.6676	0.159119		5.37825	0.184511			-1.61484	TRUE	0.0509103	TRUE	3	23	1	80.9731				N	N	N	N	N	N
B12	17h_P1	PITX3	UNKNOWN	SYBR	None	3.06279	2.14736	4.36847	25.7653	25.6676	0.159119		5.37825	0.184511			-1.61484	TRUE	0.0509103	TRUE	3	24	1	81.1222				N	N	N	N	N	N
C1	17h_P2	actb	UNKNOWN	SYBR	None				22.0972	22.1647	0.489878							TRUE	1.49045	TRUE	3	15	1	81.566				N	N	N	N	N	N
C2	17h_P2	actb	UNKNOWN	SYBR	None				22.6849	22.1647	0.489878							TRUE	1.49045	TRUE	3	15	1	81.417				Y	N	N	N	N	N
C3	17h_P2	actb	UNKNOWN	SYBR	None				21.7121	22.1647	0.489878							TRUE	1.49045	TRUE	3	15	1	81.5674				N	N	N	N	N	N
C4	17h_P2	ALAS1_2F2R	UNKNOWN	SYBR	None	1.63909	0.672377	3.99571	22.6595	23.3794	0.634971		1.21463	0.463022			-0.712898	TRUE	2.95231	TRUE	3	14	1	83.8026				N	Y	N	N	N	N
C5	17h_P2	ALAS1_2F2R	UNKNOWN	SYBR	None	1.63909	0.672377	3.99571	23.6186	23.3794	0.634971		1.21463	0.463022			-0.712898	TRUE	2.95231	TRUE	3	15	1	83.5075				N	Y	Y	N	N	N
C6	17h_P2	ALAS1_2F2R	UNKNOWN	SYBR	None	1.63909	0.672377	3.99571	23.86	23.3794	0.634971		1.21463	0.463022			-0.712898	TRUE	2.95231	TRUE	3	15	1	83.5075				N	Y	N	N	N	N
C7	17h_P2	HEPHL1_4F4R	UNKNOWN	SYBR	None	0.534692	0.23232	1.23061	28.9309	29.3866	0.568203		7.22187	0.433142			0.903221	TRUE	1.50394	TRUE	3	21	1	81.1177				N	Y	N	N	N	N
C8	17h_P2	HEPHL1_4F4R	UNKNOWN	SYBR	None	0.534692	0.23232	1.23061	29.2056	29.3866	0.568203		7.22187	0.433142			0.903221	TRUE	1.50394	TRUE	3	22	1	81.1177				N	Y	N	N	N	N
C9	17h_P2	HEPHL1_4F4R	UNKNOWN	SYBR	None	0.534692	0.23232	1.23061	30.0233	29.3866	0.568203		7.22187	0.433142			0.903221	TRUE	1.50394	TRUE	3	24	1	81.1213				N	Y	N	N	N	N
C10	17h_P2	PITX3	UNKNOWN	SYBR	None				Undetermined	37.1667								TRUE	0.0509103	TRUE	3	39	1	70.3924	61.6006			N	N	N	N	Y	Y
C11	17h_P2	PITX3	UNKNOWN	SYBR	None				Undetermined	37.1667								TRUE	0.0509103	TRUE	3	39	1	72.6271	61.4493	82.4635		N	N	N	N	Y	Y
C12	17h_P2	PITX3	UNKNOWN	SYBR	None	0.00388229			37.1667	37.1667			15.002				8.00888	TRUE	0.0509103	TRUE	3	35	1	81.2712	72.0309			N	N	N	N	N	Y
D1	17h_P3	actb	UNKNOWN	SYBR	None				20.4493	20.7598	0.271616							TRUE	1.49045	TRUE	3	13	1	81.566				N	N	N	N	N	N
D2	17h_P3	actb	UNKNOWN	SYBR	None				20.8769	20.7598	0.271616							TRUE	1.49045	TRUE	3	13	1	81.417				N	N	N	N	N	N
D3	17h_P3	actb	UNKNOWN	SYBR	None				20.9533	20.7598	0.271616							TRUE	1.49045	TRUE	3	13	1	81.5674				N	N	N	N	N	N
D4	17h_P3	ALAS1_2F2R	UNKNOWN	SYBR	None	2.6774	1.88261	3.80773	21.1574	21.2665	0.163386		0.506696	0.183003			-1.42083	TRUE	2.95231	TRUE	3	13	1	83.8026				N	N	N	N	N	N
D5	17h_P3	ALAS1_2F2R	UNKNOWN	SYBR	None	2.6774	1.88261	3.80773	21.4544	21.2665	0.163386		0.506696	0.183003			-1.42083	TRUE	2.95231	TRUE	3	12	1	83.5075				N	N	N	N	N	N
D6	17h_P3	ALAS1_2F2R	UNKNOWN	SYBR	None	2.6774	1.88261	3.80773	21.1878	21.2665	0.163386		0.506696	0.183003			-1.42083	TRUE	2.95231	TRUE	3	13	1	83.5075				N	N	N	N	N	N
D7	17h_P3	HEPHL1_4F4R	UNKNOWN	SYBR	None	3.23127	2.0516	5.08924	25.4334	25.3864	0.305562		4.62655	0.236039			-1.6921	TRUE	1.50394	TRUE	3	18	1	81.2667				N	N	N	N	N	N
D8	17h_P3	HEPHL1_4F4R	UNKNOWN	SYBR	None	3.23127	2.0516	5.08924	25.06	25.3864	0.305562		4.62655	0.236039			-1.6921	TRUE	1.50394	TRUE	3	17	1	81.2667				N	N	N	N	N	N
D9	17h_P3	HEPHL1_4F4R	UNKNOWN	SYBR	None	3.23127	2.0516	5.08924	25.6657	25.3864	0.305562		4.62655	0.236039			-1.6921	TRUE	1.50394	TRUE	3	19	1	81.2703				N	N	N	N	N	N
D10	17h_P3	PITX3	UNKNOWN	SYBR	None	0.896155	0.253423	3.16898	29.1749	27.9111	1.10383		7.15128	0.656307			0.158179	TRUE	0.0509103	TRUE	3	27	1	81.1213				N	Y	N	N	N	N
D11	17h_P3	PITX3	UNKNOWN	SYBR	None	0.896155	0.253423	3.16898	27.4227	27.9111	1.10383		7.15128	0.656307			0.158179	TRUE	0.0509103	TRUE	3	25	1	80.9731				N	Y	N	N	N	N
D12	17h_P3	PITX3	UNKNOWN	SYBR	None	0.896155	0.253423	3.16898	27.1358	27.9111	1.10383		7.15128	0.656307			0.158179	TRUE	0.0509103	TRUE	3	25	1	80.9731				N	Y	N	N	N	N
E1	17h_P4	actb	UNKNOWN	SYBR	None				20.8387	21.262	0.465733							TRUE	1.49045	TRUE	3	13	1	81.417				N	N	N	N	N	N
E2	17h_P4	actb	UNKNOWN	SYBR	None				21.1864	21.262	0.465733							TRUE	1.49045	TRUE	3	13	1	81.417				N	N	N	N	N	N
E3	17h_P4	actb	UNKNOWN	SYBR	None				21.7609	21.262	0.465733							TRUE	1.49045	TRUE	3	15	1	81.4184				N	N	N	N	N	N
E4	17h_P4	ALAS1_2F2R	UNKNOWN	SYBR	None	1.37764	0.771078	2.46136	22.4687	22.7273	0.236432		1.46533	0.301556			-0.462201	TRUE	2.95231	TRUE	3	13	1	83.8026				N	N	N	N	N	N
E5	17h_P4	ALAS1_2F2R	UNKNOWN	SYBR	None	1.37764	0.771078	2.46136	22.9324	22.7273	0.236432		1.46533	0.301556			-0.462201	TRUE	2.95231	TRUE	3	14	1	83.5075				N	N	N	N	N	N
E6	17h_P4	ALAS1_2F2R	UNKNOWN	SYBR	None	1.37764	0.771078	2.46136	22.7808	22.7273	0.236432		1.46533	0.301556			-0.462201	TRUE	2.95231	TRUE	3	14	1	83.5075				N	N	N	N	N	N
E7	17h_P4	HEPHL1_4F4R	UNKNOWN	SYBR	None	6.20084	3.69415	10.4085	24.9583	24.9482	0.0195707		3.68619	0.269129			-2.63246	TRUE	1.50394	TRUE	3	17	1	81.2667				N	N	N	N	N	N
E8	17h_P4	HEPHL1_4F4R	UNKNOWN	SYBR	None	6.20084	3.69415	10.4085	24.9256	24.9482	0.0195707		3.68619	0.269129			-2.63246	TRUE	1.50394	TRUE	3	17	1	81.2667				N	N	N	N	N	N
E9	17h_P4	HEPHL1_4F4R	UNKNOWN	SYBR	None	6.20084	3.69415	10.4085	24.9606	24.9482	0.0195707		3.68619	0.269129			-2.63246	TRUE	1.50394	TRUE	3	17	1	81.2703				N	N	N	N	N	N
E10	17h_P4	PITX3	UNKNOWN	SYBR	None	0.335281	0.104753	1.07313	29.7587	29.8317	0.937749		8.56966	0.604505			1.57656	TRUE	0.0509103	TRUE	3	27	1	80.9723				N	Y	N	N	N	N
E11	17h_P4	PITX3	UNKNOWN	SYBR	None	0.335281	0.104753	1.07313	30.8038	29.8317	0.937749		8.56966	0.604505			1.57656	TRUE	0.0509103	TRUE	3	29	1	80.6751				N	Y	N	N	N	N
E12	17h_P4	PITX3	UNKNOWN	SYBR	None	0.335281	0.104753	1.07313	28.9325	29.8317	0.937749		8.56966	0.604505			1.57656	TRUE	0.0509103	TRUE	3	27	1	80.8241				N	Y	N	N	N	N
F1	20h_DY1	actb	UNKNOWN	SYBR	None				19.4798	19.3256	0.230637							TRUE	1.49045	TRUE	3	12	1	81.715				N	N	N	N	N	N
F2	20h_DY1	actb	UNKNOWN	SYBR	None				19.0605	19.3256	0.230637							TRUE	1.49045	TRUE	3	12	1	81.715				N	N	N	N	N	N
F3	20h_DY1	actb	UNKNOWN	SYBR	None				19.4366	19.3256	0.230637							TRUE	1.49045	TRUE	3	11	1	81.7165				N	N	N	N	N	N
F4	20h_DY1	ALAS1_2F2R	UNKNOWN	SYBR	None	1.44464	1.09418	1.90735	20.7985	20.7225	0.0966553		1.39682	0.144379			-0.530706	TRUE	2.95231	TRUE	3	12	1	83.5045				N	N	N	N	N	N
F5	20h_DY1	ALAS1_2F2R	UNKNOWN	SYBR	None	1.44464	1.09418	1.90735	20.7552	20.7225	0.0966553		1.39682	0.144379			-0.530706	TRUE	2.95231	TRUE	3	12	1	83.3585				N	N	Y	N	N	N
F6	20h_DY1	ALAS1_2F2R	UNKNOWN	SYBR	None	1.44464	1.09418	1.90735	20.6137	20.7225	0.0966553		1.39682	0.144379			-0.530706	TRUE	2.95231	TRUE	3	12	1	83.3585				N	N	N	N	N	N
F7	20h_DY1	HEPHL1_4F4R	UNKNOWN	SYBR	None	2.03405	1.46257	2.82882	24.8043	24.6199	0.186887		5.2943	0.171387			-1.02435	TRUE	1.50394	TRUE	3	17	1	81.2667				N	N	N	N	N	N
F8	20h_DY1	HEPHL1_4F4R	UNKNOWN	SYBR	None	2.03405	1.46257	2.82882	24.4306	24.6199	0.186887		5.2943	0.171387			-1.02435	TRUE	1.50394	TRUE	3	17	1	81.2667				N	N	N	N	N	N
F9	20h_DY1	HEPHL1_4F4R	UNKNOWN	SYBR	None	2.03405	1.46257	2.82882	24.6249	24.6199	0.186887		5.2943	0.171387			-1.02435	TRUE	1.50394	TRUE	3	17	1	81.2703				N	N	N	N	N	N
F10	20h_DY1	PITX3	UNKNOWN	SYBR	None	6.43555	4.63986	8.92618	23.4318	23.6327	0.183032		4.30704	0.169995			-2.68606	TRUE	0.0509103	TRUE	3	21	1	81.2703				N	N	N	N	N	N
F11	20h_DY1	PITX3	UNKNOWN	SYBR	None	6.43555	4.63986	8.92618	23.6762	23.6327	0.183032		4.30704	0.169995			-2.68606	TRUE	0.0509103	TRUE	3	21	1	81.1222				N	N	N	N	N	N
F12	20h_DY1	PITX3	UNKNOWN	SYBR	None	6.43555	4.63986	8.92618	23.79	23.6327	0.183032		4.30704	0.169995			-2.68606	TRUE	0.0509103	TRUE	3	21	1	81.2712				N	N	N	N	N	N
G1	20h_RWN1	actb	UNKNOWN	SYBR	None				21.4762	21.2961	0.156171							TRUE	1.49045	TRUE	3	14	1	82.013				N	N	N	N	N	N
G2	20h_RWN1	actb	UNKNOWN	SYBR	None				21.215	21.2961	0.156171							TRUE	1.49045	TRUE	3	14	1	82.013				N	N	N	N	N	N
G3	20h_RWN1	actb	UNKNOWN	SYBR	None				21.1972	21.2961	0.156171							TRUE	1.49045	TRUE	3	14	1	82.0145				N	N	N	N	N	N
G4	20h_RWN1	ALAS1_2F2R	UNKNOWN	SYBR	None	0.295847	0.234671	0.372971	24.8491	24.9808	0.138132		3.68461	0.120374			1.75708	TRUE	2.95231	TRUE	3	15	1	83.6535				N	N	N	N	N	N
G5	20h_RWN1	ALAS1_2F2R	UNKNOWN	SYBR	None	0.295847	0.234671	0.372971	24.9686	24.9808	0.138132		3.68461	0.120374			1.75708	TRUE	2.95231	TRUE	3	17	1	83.5075				N	N	N	N	N	N
G6	20h_RWN1	ALAS1_2F2R	UNKNOWN	SYBR	None	0.295847	0.234671	0.372971	25.1246	24.9808	0.138132		3.68461	0.120374			1.75708	TRUE	2.95231	TRUE	3	17	1	83.5075				N	N	N	N	N	N
G7	20h_RWN1	HEPHL1_4F4R	UNKNOWN	SYBR	None	0.00625132	0.00311417	0.0125488	35.2392	34.9364	0.428155		13.6403	0.315893			7.32162	TRUE	1.50394	TRUE	3	27	1	80.8196	75.1566			N	N	N	N	N	Y
G8	20h_RWN1	HEPHL1_4F4R	UNKNOWN	SYBR	None				Undetermined	34.9364	0.428155							TRUE	1.50394	TRUE	3	39	1	69.3446	61.4461	81.5648		N	N	N	N	Y	Y
G9	20h_RWN1	HEPHL1_4F4R	UNKNOWN	SYBR	None	0.00625132	0.00311417	0.0125488	34.6337	34.9364	0.428155		13.6403	0.315893			7.32162	TRUE	1.50394	TRUE	3	27	1	80.8233				N	N	N	N	N	N
G10	20h_RWN1	PITX3	UNKNOWN	SYBR	None	0.367376	0.109293	1.23489	30.9599	29.7339	1.07989		8.43777	0.629964			1.44467	TRUE	0.0509103	TRUE	3	29	1	81.2703				N	Y	N	N	N	N
G11	20h_RWN1	PITX3	UNKNOWN	SYBR	None	0.367376	0.109293	1.23489	28.9238	29.7339	1.07989		8.43777	0.629964			1.44467	TRUE	0.0509103	TRUE	3	27	1	81.1222				N	Y	N	N	N	N
G12	20h_RWN1	PITX3	UNKNOWN	SYBR	None	0.367376	0.109293	1.23489	29.318	29.7339	1.07989		8.43777	0.629964			1.44467	TRUE	0.0509103	TRUE	3	27	1	81.2712				N	Y	N	N	N	N
H1	20h_RWN2	actb	UNKNOWN	SYBR	None				22.7971	22.8701	0.0651091							TRUE	1.49045	TRUE	3	15	1	82.013				N	N	N	N	N	N
H2	20h_RWN2	actb	UNKNOWN	SYBR	None				22.9221	22.8701	0.0651091							TRUE	1.49045	TRUE	3	17	1	82.013				N	N	N	N	N	N
H3	20h_RWN2	actb	UNKNOWN	SYBR	None				22.891	22.8701	0.0651091							TRUE	1.49045	TRUE	3	16	1	82.0145				N	N	N	N	N	N
H4	20h_RWN2	ALAS1_2F2R	UNKNOWN	SYBR	None	1	0.854763	1.16992	24.6667	24.7976	0.125337		1.92753	0.0815445			0	TRUE	2.95231	TRUE	3	16	1	83.8026				N	N	N	N	N	N
H5	20h_RWN2	ALAS1_2F2R	UNKNOWN	SYBR	None	1	0.854763	1.16992	24.8095	24.7976	0.125337		1.92753	0.0815445			0	TRUE	2.95231	TRUE	3	16	1	83.6566				N	N	N	N	N	N
H6	20h_RWN2	ALAS1_2F2R	UNKNOWN	SYBR	None	1	0.854763	1.16992	24.9166	24.7976	0.125337		1.92753	0.0815445			0	TRUE	2.95231	TRUE	3	16	1	83.6566				N	N	N	N	N	N
H7	20h_RWN2	HEPHL1_4F4R	UNKNOWN	SYBR	None	1	0.503193	1.98731	29.8984	29.1887	0.614669		6.31865	0.356865			0	TRUE	1.50394	TRUE	3	22	1	81.1177				N	Y	N	Y	N	N
H8	20h_RWN2	HEPHL1_4F4R	UNKNOWN	SYBR	None	1	0.503193	1.98731	28.8228	29.1887	0.614669		6.31865	0.356865			0	TRUE	1.50394	TRUE	3	21	1	80.9687				N	Y	N	N	N	N
H9	20h_RWN2	HEPHL1_4F4R	UNKNOWN	SYBR	None	1	0.503193	1.98731	28.845	29.1887	0.614669		6.31865	0.356865			0	TRUE	1.50394	TRUE	3	21	1	80.9723				N	Y	N	N	N	N
H10	20h_RWN2	PITX3	UNKNOWN	SYBR	None	1	0.424055	2.35818	29.4761	29.8632	0.547422		6.9931	0.388907			0	TRUE	0.0509103	TRUE	3	27	1	80.9723				N	Y	N	N	N	N
H11	20h_RWN2	PITX3	UNKNOWN	SYBR	None	1	0.424055	2.35818	30.2502	29.8632	0.547422		6.9931	0.388907			0	TRUE	0.0509103	TRUE	3	27	1	80.9731				N	Y	N	N	N	N
H12	20h_RWN2	PITX3	UNKNOWN	SYBR	None				Undetermined	29.8632	0.547422							TRUE	0.0509103	TRUE	3	39	1	61.7474	68.454	73.2232		N	N	N	N	Y	Y
Analysis Type	Singleplex
Endogenous Control	actb
RQ Min/Max Confidence Level	95.0
Reference Sample	20h_RWN2

## Sheet: Raw Data
Block Type	96well
Chemistry	SYBR_GREEN
Experiment File Name	D:\Applied Biosystems\StepOne Software v2.3\experiments\ishishita\190108_17h_20h_ALAS_HEP_PIT.eds
Experiment Run End Time	2019-01-08 18:28:08 PM PST
Instrument Type	steponeplus
Passive Reference	ROX
Well	Cycle	BLUE	GREEN	YELLOW	RED
A1	1	347	-168	2958	5290
A2	1	1851	604	3919	6299
A3	1	-471	-542	2840	5375
A4	1	1700	595	3842	6112
A5	1	1582	558	3953	6340
A6	1	1506	524	3837	6176
A7	1	-389	-526	3261	6891
A8	1	-404	-464	3247	6011
A9	1	-1038	-886	3047	5980
A10	1	439	215	4489	7531
A11	1	969	404	4146	6706
A12	1	1068	518	4348	7042
B1	1	1067	277	3153	5235
B2	1	-409	-569	2549	4938
B3	1	67	-232	2944	5319
B4	1	1827	701	3801	5892
B5	1	2045	805	4228	6579
B6	1	2904	1323	4740	7023
B7	1	-524	-541	3354	6243
B8	1	156	-135	4204	7348
B9	1	-106	-314	3306	5985
B10	1	1248	594	5491	8767
B11	1	1755	867	5661	8820
B12	1	2070	1107	5775	8842
C1	1	104	-283	2652	4846
C2	1	1347	390	3329	5452
C3	1	-269	-457	2364	4479
C4	1	1805	666	3632	5681
C5	1	2116	826	4469	6976
C6	1	1862	755	3957	6137
C7	1	-941	-788	2696	5316
C8	1	-189	-398	3231	5952
C9	1	-888	-730	2754	5374
C10	1	1329	725	5063	7918
C11	1	1365	669	4941	7729
C12	1	1440	807	5683	8889
D1	1	481	22	3021	5278
D2	1	856	298	3624	6010
D3	1	-338	-463	2818	5223
D4	1	1682	683	3661	5774
D5	1	2271	965	4275	6602
D6	1	2129	877	3926	6018
D7	1	-260	-396	3303	5996
D8	1	3	-235	3602	6342
D9	1	-845	-745	2991	5771
D10	1	1288	709	5224	8210
D11	1	859	428	5076	8145
D12	1	1213	657	5506	8745
E1	1	-37	-300	2821	5152
E2	1	374	-94	3359	5895
E3	1	-299	-426	2839	5270
E4	1	2093	840	3859	5991
E5	1	2877	1446	4820	6938
E6	1	1583	570	3730	5960
E7	1	-229	-410	3604	6527
E8	1	279	-125	3650	6414
E9	1	-528	-572	3404	6332
E10	1	1483	815	5472	8563
E11	1	1261	627	5204	8276
E12	1	1442	821	5560	8754
F1	1	852	231	3857	6406
F2	1	1563	726	3936	6072
F3	1	262	-94	3068	5367
F4	1	2838	1265	4540	6767
F5	1	3190	1405	4728	6948
F6	1	3024	1261	4430	6583
F7	1	746	110	4074	6921
F8	1	1166	390	4229	7005
F9	1	341	-49	3955	6808
F10	1	1954	1029	5761	8865
F11	1	2881	1614	6417	9544
F12	1	1676	971	5703	8905
G1	1	-177	-276	3117	5637
G2	1	-497	-542	2767	5250
G3	1	-1636	-1193	1953	4422
G4	1	1678	607	3841	6051
G5	1	2138	819	4126	6386
G6	1	1523	539	3839	6167
G7	1	-717	-724	3216	6168
G8	1	190	-252	4099	7273
G9	1	-205	-293	3893	6979
G10	1	648	399	4882	7842
G11	1	807	445	5734	9316
G12	1	445	280	4878	8074
H1	1	-147	-294	2754	5046
H2	1	-1032	-817	2943	5781
H3	1	-882	-725	3105	5923
H4	1	1883	770	3942	6079
H5	1	3651	1610	4987	7217
H6	1	3258	1505	5087	7449
H7	1	9420	6670	13085	16526
H8	1	-1163	-950	2468	5249
H9	1	-890	-730	3376	6466
H10	1	1196	688	5671	8943
H11	1	753	460	4944	7984
H12	1	491	229	4640	7754
A1	2	283	-183	2972	5305
A2	2	1847	621	4015	6436
A3	2	-503	-541	2890	5454
A4	2	1814	655	3985	6280
A5	2	1719	610	4071	6481
A6	2	1712	629	4058	6463
A7	2	-289	-476	3460	7264
A8	2	-389	-436	3446	6320
A9	2	-905	-816	3227	6224
A10	2	314	131	4373	7391
A11	2	756	273	3975	6542
A12	2	721	306	4126	6815
B1	2	976	236	3107	5186
B2	2	-346	-531	2651	5119
B3	2	81	-223	2982	5371
B4	2	1870	724	3868	6011
B5	2	2133	850	4314	6675
B6	2	3002	1371	4866	7210
B7	2	-596	-572	3321	6258
B8	2	203	-131	4289	7420
B9	2	-192	-395	3237	5934
B10	2	1196	587	5496	8823
B11	2	1646	805	5586	8775
B12	2	1950	1021	5702	8791
C1	2	106	-301	2664	4882
C2	2	1234	328	3295	5427
C3	2	-277	-427	2393	4539
C4	2	1879	675	3714	5805
C5	2	2332	946	4649	7213
C6	2	1985	810	4065	6301
C7	2	-834	-730	2875	5576
C8	2	-117	-354	3431	6279
C9	2	-820	-676	2901	5561
C10	2	1379	766	5207	8126
C11	2	1316	645	4947	7761
C12	2	1451	791	5720	8970
D1	2	532	46	3106	5373
D2	2	864	280	3628	6045
D3	2	-261	-388	2923	5379
D4	2	1786	727	3793	5929
D5	2	2466	1073	4468	6823
D6	2	2215	910	3997	6095
D7	2	-164	-350	3446	6201
D8	2	0	-237	3628	6408
D9	2	-716	-668	3200	6094
D10	2	1367	755	5389	8424
D11	2	911	475	5182	8335
D12	2	1169	650	5546	8837
E1	2	9	-285	2906	5280
E2	2	446	-32	3501	6083
E3	2	-239	-370	2947	5393
E4	2	2172	873	3964	6132
E5	2	3151	1648	5119	7244
E6	2	1672	603	3799	6049
E7	2	-143	-376	3751	6749
E8	2	258	-141	3685	6474
E9	2	-431	-485	3599	6619
E10	2	1626	928	5732	8922
E11	2	1143	550	5156	8237
E12	2	1320	747	5497	8689
F1	2	920	257	3944	6561
F2	2	1811	913	4212	6383
F3	2	357	-58	3158	5502
F4	2	2963	1331	4653	6920
F5	2	3298	1451	4824	7040
F6	2	3141	1313	4538	6739
F7	2	790	120	4153	7038
F8	2	1099	336	4194	6963
F9	2	404	-4	4109	7030
F10	2	2043	1104	5957	9124
F11	2	2645	1481	6294	9455
F12	2	1800	1014	5866	9133
G1	2	-97	-234	3258	5817
G2	2	-535	-533	2805	5327
G3	2	-1677	-1219	1914	4424
G4	2	1758	663	3954	6172
G5	2	2148	802	4135	6452
G6	2	1775	651	4057	6414
G7	2	-740	-719	3250	6217
G8	2	92	-295	4015	7163
G9	2	-354	-364	3775	6854
G10	2	461	281	4716	7685
G11	2	704	404	5680	9259
G12	2	302	186	4779	7985
H1	2	-112	-279	2857	5194
H2	2	-1064	-834	2962	5860
H3	2	-910	-739	3141	6013
H4	2	1859	713	3928	6089
H5	2	3649	1574	4953	7171
H6	2	3393	1576	5179	7577
H7	2	10248	7306	13947	17358
H8	2	-1322	-1013	2340	5096
H9	2	-944	-740	3363	6486
H10	2	1135	655	5580	8858
H11	2	597	358	4799	7817
H12	2	267	119	4367	7438
A1	3	146	-252	2871	5233
A2	3	1736	542	3997	6430
A3	3	-575	-616	2844	5435
A4	3	1788	635	3969	6266
A5	3	1752	620	4127	6563
A6	3	1784	677	4163	6616
A7	3	-295	-473	3531	7371
A8	3	-497	-493	3414	6345
A9	3	-940	-823	3223	6258
A10	3	-175	-143	3824	6772
A11	3	219	-15	3462	5944
A12	3	247	42	3684	6341
B1	3	956	208	3093	5161
B2	3	-396	-552	2662	5120
B3	3	64	-233	3017	5392
B4	3	1959	776	4028	6198
B5	3	2181	874	4365	6721
B6	3	3093	1446	4962	7310
B7	3	-778	-672	3160	6048
B8	3	123	-158	4212	7368
B9	3	-357	-479	3112	5783
B10	3	1079	536	5411	8740
B11	3	1384	668	5342	8493
B12	3	1470	746	5176	8168
C1	3	41	-336	2624	4812
C2	3	977	195	3097	5189
C3	3	-391	-516	2313	4437
C4	3	1943	706	3784	5883
C5	3	2388	973	4732	7302
C6	3	2040	839	4123	6375
C7	3	-812	-699	2988	5715
C8	3	-152	-386	3483	6372
C9	3	-907	-717	2893	5568
C10	3	1370	739	5258	8230
C11	3	1083	513	4739	7508
C12	3	1301	708	5560	8774
D1	3	457	-6	3026	5285
D2	3	804	245	3597	6004
D3	3	-218	-371	2987	5461
D4	3	1793	738	3816	5965
D5	3	2497	1098	4510	6871
D6	3	2306	954	4092	6229
D7	3	-162	-356	3483	6259
D8	3	-31	-245	3641	6440
D9	3	-733	-668	3240	6154
D10	3	1345	751	5417	8503
D11	3	823	403	5113	8268
D12	3	1068	576	5451	8715
E1	3	27	-252	2930	5306
E2	3	482	-27	3570	6176
E3	3	-244	-350	2974	5419
E4	3	2192	885	3979	6163
E5	3	3256	1757	5261	7371
E6	3	1705	616	3814	6088
E7	3	-156	-376	3816	6882
E8	3	241	-148	3716	6574
E9	3	-445	-517	3643	6719
E10	3	1551	872	5680	8856
E11	3	848	386	4887	7919
E12	3	1079	631	5260	8438
F1	3	935	268	3994	6638
F2	3	1891	968	4318	6489
F3	3	373	-67	3206	5582
F4	3	2917	1303	4639	6894
F5	3	3301	1444	4839	7078
F6	3	3205	1345	4615	6824
F7	3	772	101	4172	7080
F8	3	1049	322	4204	6975
F9	3	290	-60	4033	6946
F10	3	1940	1037	5884	9049
F11	3	2376	1293	5986	9101
F12	3	1658	910	5722	8952
G1	3	-162	-228	3193	5729
G2	3	-567	-544	2834	5390
G3	3	-1801	-1271	1848	4342
G4	3	1856	733	4072	6321
G5	3	2129	799	4171	6481
G6	3	1707	599	4031	6401
G7	3	-849	-786	3189	6132
G8	3	-68	-385	3860	7026
G9	3	-544	-467	3639	6738
G10	3	44	27	4303	7182
G11	3	506	291	5478	9001
G12	3	-60	-11	4376	7501
H1	3	-108	-262	2860	5225
H2	3	-1204	-926	2858	5742
H3	3	-1006	-808	3071	5976
H4	3	1755	681	3879	6054
H5	3	3508	1503	4872	7105
H6	3	3360	1558	5209	7612
H7	3	10330	7387	14091	17495
H8	3	-1677	-1233	1963	4625
H9	3	-1229	-908	3040	6058
H10	3	896	507	5325	8545
H11	3	294	177	4437	7405
H12	3	-125	-125	3925	6911
A1	4	103	-264	2876	5228
A2	4	1611	481	3923	6369
A3	4	-639	-628	2787	5374
A4	4	1738	606	3931	6273
A5	4	1722	626	4108	6558
A6	4	1850	684	4254	6728
A7	4	-318	-495	3546	7410
A8	4	-557	-514	3409	6363
A9	4	-970	-816	3245	6300
A10	4	-318	-229	3683	6577
A11	4	107	-78	3392	5868
A12	4	134	-32	3590	6243
B1	4	882	161	3009	5087
B2	4	-434	-563	2641	5109
B3	4	24	-250	2972	5350
B4	4	1779	674	3845	6023
B5	4	2199	881	4370	6735
B6	4	3017	1389	4923	7233
B7	4	-830	-712	3123	6010
B8	4	22	-211	4120	7254
B9	4	-571	-579	2913	5516
B10	4	934	436	5279	8606
B11	4	1162	553	5100	8219
B12	4	1283	653	4975	7946
C1	4	-71	-371	2509	4702
C2	4	836	98	2966	5019
C3	4	-498	-544	2218	4337
C4	4	1988	750	3837	5992
C5	4	2412	984	4745	7330
C6	4	2100	874	4203	6460
C7	4	-819	-703	3018	5755
C8	4	-213	-414	3456	6337
C9	4	-990	-763	2833	5499
C10	4	1331	739	5253	8240
C11	4	917	433	4567	7317
C12	4	1150	628	5414	8606
D1	4	392	-44	2923	5162
D2	4	736	221	3536	5943
D3	4	-192	-343	3044	5535
D4	4	1887	809	3961	6142
D5	4	2586	1135	4583	6976
D6	4	2299	954	4083	6222
D7	4	-185	-358	3487	6269
D8	4	-40	-269	3646	6487
D9	4	-733	-652	3309	6242
D10	4	1135	631	5204	8268
D11	4	744	371	5064	8223
D12	4	865	478	5258	8495
E1	4	4	-263	2922	5327
E2	4	486	-26	3584	6214
E3	4	-239	-347	2983	5442
E4	4	2309	943	4108	6343
E5	4	3361	1851	5406	7540
E6	4	1696	624	3846	6111
E7	4	-170	-379	3843	6910
E8	4	229	-150	3744	6610
E9	4	-454	-504	3696	6788
E10	4	1487	849	5632	8809
E11	4	577	256	4623	7600
E12	4	904	504	5047	8228
F1	4	931	265	4007	6663
F2	4	1878	995	4323	6477
F3	4	363	-58	3233	5590
F4	4	3015	1360	4734	7041
F5	4	3314	1479	4875	7116
F6	4	3200	1348	4619	6861
F7	4	738	102	4146	7064
F8	4	1012	302	4155	6933
F9	4	177	-115	3947	6878
F10	4	1769	962	5724	8887
F11	4	2241	1220	5837	8924
F12	4	1570	859	5611	8846
G1	4	-164	-233	3210	5730
G2	4	-629	-576	2782	5336
G3	4	-1825	-1293	1798	4304
G4	4	1791	691	4025	6265
G5	4	2088	782	4113	6448
G6	4	1596	546	3920	6272
G7	4	-1000	-876	3043	5976
G8	4	-301	-498	3638	6762
G9	4	-749	-593	3406	6452
G10	4	-127	-67	4095	6942
G11	4	329	190	5288	8808
G12	4	-171	-77	4255	7359
H1	4	-126	-280	2899	5296
H2	4	-1283	-949	2791	5639
H3	4	-1096	-844	2957	5835
H4	4	1573	601	3706	5854
H5	4	3331	1397	4739	6948
H6	4	3251	1518	5143	7550
H7	4	10211	7366	14090	17490
H8	4	-1790	-1289	1868	4514
H9	4	-1314	-949	2949	5971
H10	4	802	458	5228	8400
H11	4	243	147	4434	7420
H12	4	-163	-138	3889	6867
A1	5	80	-296	2873	5239
A2	5	1502	468	3849	6282
A3	5	-714	-660	2716	5294
A4	5	1664	564	3865	6212
A5	5	1690	589	4062	6506
A6	5	1807	699	4245	6730
A7	5	-318	-489	3548	7439
A8	5	-623	-546	3387	6344
A9	5	-984	-820	3229	6271
A10	5	-394	-266	3621	6508
A11	5	53	-116	3357	5848
A12	5	64	-58	3559	6239
B1	5	829	142	2986	5023
B2	5	-475	-599	2622	5090
B3	5	-6	-276	2926	5285
B4	5	1773	677	3863	6039
B5	5	2155	854	4307	6679
B6	5	3063	1415	4955	7288
B7	5	-839	-709	3140	6032
B8	5	-64	-247	4029	7134
B9	5	-598	-604	2900	5517
B10	5	838	387	5220	8521
B11	5	1035	484	4936	8007
B12	5	1156	595	4889	7830
C1	5	-31	-369	2553	4734
C2	5	728	30	2856	4923
C3	5	-611	-621	2114	4197
C4	5	1994	751	3877	6027
C5	5	2472	1004	4805	7414
C6	5	2124	878	4227	6500
C7	5	-811	-690	3052	5821
C8	5	-276	-441	3418	6303
C9	5	-1081	-828	2740	5388
C10	5	1310	714	5279	8263
C11	5	777	378	4450	7184
C12	5	1014	538	5278	8443
D1	5	372	-51	2913	5156
D2	5	687	181	3483	5880
D3	5	-143	-319	3102	5610
D4	5	1922	837	3978	6195
D5	5	2659	1160	4651	7059
D6	5	2326	968	4123	6269
D7	5	-251	-415	3434	6220
D8	5	-87	-261	3649	6445
D9	5	-773	-704	3274	6205
D10	5	1003	561	5076	8114
D11	5	641	304	4971	8122
D12	5	697	364	5076	8270
E1	5	19	-268	2949	5342
E2	5	492	-7	3614	6261
E3	5	-257	-351	2998	5478
E4	5	2339	963	4161	6404
E5	5	3555	2034	5680	7789
E6	5	1738	642	3859	6151
E7	5	-210	-379	3856	6953
E8	5	186	-169	3732	6608
E9	5	-516	-524	3654	6746
E10	5	1446	815	5593	8753
E11	5	457	190	4510	7470
E12	5	782	435	4940	8068
F1	5	915	259	3974	6627
F2	5	1953	1057	4388	6550
F3	5	398	-46	3251	5634
F4	5	3053	1376	4779	7073
F5	5	3340	1479	4881	7127
F6	5	3188	1354	4634	6854
F7	5	627	48	4057	6977
F8	5	1005	325	4181	6973
F9	5	43	-200	3806	6707
F10	5	1597	863	5551	8668
F11	5	2122	1170	5707	8775
F12	5	1523	848	5544	8765
G1	5	-197	-266	3145	5661
G2	5	-652	-582	2766	5287
G3	5	-1897	-1312	1763	4214
G4	5	1783	659	3992	6241
G5	5	2032	760	4112	6430
G6	5	1507	491	3828	6165
G7	5	-1066	-901	2988	5890
G8	5	-459	-586	3522	6616
G9	5	-855	-667	3286	6319
G10	5	-251	-139	3990	6804
G11	5	210	125	5189	8701
G12	5	-289	-158	4122	7212
H1	5	-145	-289	2904	5294
H2	5	-1384	-1002	2713	5571
H3	5	-1176	-887	2872	5729
H4	5	1483	552	3637	5758
H5	5	3218	1342	4663	6852
H6	5	3255	1512	5149	7557
H7	5	10058	7261	13926	17284
H8	5	-1843	-1305	1825	4486
H9	5	-1425	-1011	2826	5834
H10	5	752	446	5153	8312
H11	5	166	101	4360	7305
H12	5	-215	-192	3844	6820
A1	6	70	-302	2857	5257
A2	6	1427	413	3801	6240
A3	6	-771	-676	2663	5238
A4	6	1613	552	3850	6194
A5	6	1670	574	4058	6502
A6	6	1845	726	4270	6775
A7	6	-350	-485	3562	7475
A8	6	-667	-561	3361	6360
A9	6	-988	-841	3293	6366
A10	6	-496	-339	3494	6356
A11	6	-37	-146	3285	5788
A12	6	-23	-101	3507	6176
B1	6	781	118	2915	4963
B2	6	-508	-611	2582	5028
B3	6	-43	-289	2928	5284
B4	6	1704	636	3807	5955
B5	6	2178	860	4343	6699
B6	6	3097	1440	4987	7350
B7	6	-858	-723	3122	6006
B8	6	-101	-261	4023	7106
B9	6	-704	-647	2792	5378
B10	6	769	357	5135	8449
B11	6	943	439	4881	7903
B12	6	1069	554	4803	7734
C1	6	-14	-354	2587	4783
C2	6	620	4	2791	4844
C3	6	-642	-641	2088	4177
C4	6	2051	787	3944	6127
C5	6	2497	1029	4853	7455
C6	6	2161	888	4294	6574
C7	6	-799	-688	3098	5865
C8	6	-324	-466	3384	6276
C9	6	-1076	-793	2786	5466
C10	6	1374	780	5342	8367
C11	6	716	333	4408	7145
C12	6	933	520	5209	8360
D1	6	338	-71	2898	5141
D2	6	612	153	3423	5795
D3	6	-169	-347	3084	5590
D4	6	2007	890	4106	6302
D5	6	2660	1169	4653	7072
D6	6	2363	993	4175	6335
D7	6	-259	-395	3434	6265
D8	6	-84	-266	3689	6510
D9	6	-733	-662	3370	6339
D10	6	899	500	4959	7976
D11	6	560	273	4908	8042
D12	6	573	307	4948	8140
E1	6	1	-270	2903	5311
E2	6	448	-29	3569	6186
E3	6	-263	-335	3015	5469
E4	6	2392	1009	4226	6488
E5	6	3510	2005	5683	7817
E6	6	1770	653	3927	6215
E7	6	-218	-407	3870	6975
E8	6	164	-184	3755	6655
E9	6	-509	-513	3730	6855
E10	6	1421	812	5582	8768
E11	6	381	164	4439	7407
E12	6	694	390	4860	7991
F1	6	859	232	3934	6553
F2	6	1892	1056	4339	6461
F3	6	398	-31	3253	5658
F4	6	3083	1389	4800	7102
F5	6	3337	1466	4884	7137
F6	6	3230	1359	4677	6917
F7	6	590	23	4032	6940
F8	6	1004	325	4203	6980
F9	6	6	-218	3795	6720
F10	6	1505	782	5460	8563
F11	6	2052	1105	5638	8688
F12	6	1458	818	5513	8719
G1	6	-254	-274	3132	5632
G2	6	-685	-598	2742	5272
G3	6	-1931	-1344	1694	4156
G4	6	1752	654	3988	6221
G5	6	1987	737	4083	6401
G6	6	1442	459	3766	6110
G7	6	-1127	-921	2946	5882
G8	6	-551	-639	3435	6533
G9	6	-993	-744	3138	6114
G10	6	-328	-176	3908	6720
G11	6	133	79	5107	8598
G12	6	-382	-196	4047	7125
H1	6	-169	-305	2892	5295
H2	6	-1448	-1043	2621	5442
H3	6	-1248	-937	2813	5629
H4	6	1409	503	3559	5683
H5	6	3133	1300	4599	6812
H6	6	3205	1495	5119	7514
H7	6	9862	7110	13767	17120
H8	6	-1913	-1349	1791	4429
H9	6	-1467	-1030	2787	5790
H10	6	664	415	5060	8221
H11	6	122	81	4315	7254
H12	6	-265	-200	3823	6786
A1	7	12	-323	2810	5174
A2	7	1359	397	3767	6191
A3	7	-845	-719	2599	5150
A4	7	1543	511	3796	6128
A5	7	1623	575	4029	6479
A6	7	1814	691	4237	6727
A7	7	-343	-487	3596	7486
A8	7	-715	-584	3351	6361
A9	7	-1035	-846	3248	6330
A10	7	-519	-335	3471	6326
A11	7	-101	-171	3247	5747
A12	7	-86	-145	3454	6114
B1	7	759	121	2925	4965
B2	7	-574	-647	2531	4982
B3	7	-54	-305	2914	5313
B4	7	1668	646	3791	5984
B5	7	2119	827	4297	6650
B6	7	3173	1512	5071	7450
B7	7	-876	-724	3102	6003
B8	7	-133	-279	3979	7099
B9	7	-699	-652	2792	5390
B10	7	714	337	5116	8417
B11	7	876	396	4805	7851
B12	7	1000	503	4737	7647
C1	7	-68	-380	2549	4722
C2	7	559	-49	2716	4762
C3	7	-720	-689	2005	4087
C4	7	2079	816	3984	6171
C5	7	2525	1042	4853	7474
C6	7	2193	928	4322	6618
C7	7	-782	-671	3142	5964
C8	7	-372	-492	3358	6240
C9	7	-1120	-836	2732	5418
C10	7	1276	723	5275	8294
C11	7	649	309	4366	7110
C12	7	899	500	5156	8321
D1	7	324	-98	2852	5084
D2	7	578	119	3394	5763
D3	7	-186	-331	3062	5591
D4	7	2019	882	4125	6366
D5	7	2685	1182	4698	7122
D6	7	2429	1025	4242	6401
D7	7	-305	-418	3427	6273
D8	7	-110	-263	3671	6550
D9	7	-780	-675	3317	6283
D10	7	838	484	4931	7949
D11	7	483	225	4830	7968
D12	7	490	241	4850	8004
E1	7	-8	-272	2931	5316
E2	7	445	-28	3585	6231
E3	7	-244	-346	3024	5486
E4	7	2455	1038	4302	6569
E5	7	3682	2173	5895	8034
E6	7	1781	674	3942	6256
E7	7	-267	-413	3857	6962
E8	7	128	-196	3747	6640
E9	7	-540	-528	3705	6825
E10	7	1354	772	5513	8710
E11	7	324	139	4395	7367
E12	7	614	343	4799	7925
F1	7	851	225	3913	6552
F2	7	1853	1048	4339	6458
F3	7	406	-29	3273	5671
F4	7	3106	1415	4847	7155
F5	7	3317	1449	4858	7123
F6	7	3263	1383	4743	6993
F7	7	497	-10	3964	6851
F8	7	982	313	4187	6989
F9	7	-72	-257	3723	6609
F10	7	1391	748	5368	8447
F11	7	1981	1071	5581	8642
F12	7	1466	805	5499	8712
G1	7	-294	-288	3072	5564
G2	7	-692	-595	2755	5293
G3	7	-1983	-1363	1650	4099
G4	7	1730	644	3949	6193
G5	7	1938	706	4044	6385
G6	7	1378	433	3730	6053
G7	7	-1149	-932	2955	5858
G8	7	-629	-681	3371	6475
G9	7	-1065	-774	3085	6072
G10	7	-423	-231	3807	6618
G11	7	61	42	5032	8530
G12	7	-457	-232	3986	7045
H1	7	-216	-323	2864	5275
H2	7	-1517	-1090	2551	5364
H3	7	-1304	-966	2730	5567
H4	7	1385	499	3542	5653
H5	7	3029	1280	4522	6749
H6	7	3174	1502	5117	7543
H7	7	9714	7006	13637	16968
H8	7	-1938	-1365	1751	4381
H9	7	-1505	-1045	2724	5715
H10	7	644	406	5041	8198
H11	7	50	45	4255	7196
H12	7	-301	-210	3797	6763
A1	8	-34	-336	2788	5151
A2	8	1312	372	3714	6147
A3	8	-895	-766	2543	5080
A4	8	1471	478	3747	6078
A5	8	1596	540	4001	6446
A6	8	2065	812	4503	7080
A7	8	-350	-502	3572	7474
A8	8	-745	-606	3347	6342
A9	8	-1049	-859	3259	6350
A10	8	-591	-365	3420	6259
A11	8	-165	-203	3218	5716
A12	8	-149	-165	3401	6053
B1	8	710	101	2872	4929
B2	8	-630	-687	2451	4882
B3	8	-89	-312	2899	5269
B4	8	1635	643	3767	5925
B5	8	2113	830	4290	6650
B6	8	3161	1470	5054	7432
B7	8	-929	-749	3074	5974
B8	8	-191	-314	3914	7010
B9	8	-758	-693	2743	5331
B10	8	642	288	5025	8323
B11	8	806	343	4723	7748
B12	8	942	496	4693	7600
C1	8	-60	-375	2531	4740
C2	8	487	-71	2648	4689
C3	8	-791	-726	1952	4011
C4	8	2119	810	4029	6229
C5	8	2514	1025	4867	7483
C6	8	2216	944	4346	6639
C7	8	-857	-699	3063	5847
C8	8	-389	-504	3337	6229
C9	8	-1163	-833	2727	5403
C10	8	1199	681	5230	8232
C11	8	598	261	4302	7017
C12	8	855	480	5156	8294
D1	8	296	-95	2861	5086
D2	8	534	96	3347	5714
D3	8	-184	-340	3073	5580
D4	8	2036	920	4148	6392
D5	8	2729	1210	4730	7165
D6	8	2406	1017	4228	6392
D7	8	-356	-446	3374	6178
D8	8	-142	-304	3667	6507
D9	8	-769	-679	3372	6338
D10	8	787	425	4855	7879
D11	8	399	189	4754	7876
D12	8	428	207	4780	7930
E1	8	-39	-287	2920	5304
E2	8	452	-18	3610	6255
E3	8	-304	-355	3020	5487
E4	8	2459	1027	4300	6570
E5	8	3682	2197	5973	8125
E6	8	1779	656	3970	6293
E7	8	-275	-450	3856	6962
E8	8	113	-193	3739	6635
E9	8	-563	-564	3715	6840
E10	8	1300	745	5483	8642
E11	8	262	87	4358	7289
E12	8	510	291	4683	7782
F1	8	791	201	3876	6467
F2	8	1817	1044	4339	6434
F3	8	421	-28	3286	5674
F4	8	3140	1422	4895	7195
F5	8	3292	1460	4846	7097
F6	8	3297	1412	4762	7032
F7	8	477	-29	3953	6879
F8	8	951	319	4186	6982
F9	8	-106	-265	3731	6636
F10	8	1314	696	5264	8342
F11	8	1921	1032	5529	8576
F12	8	1382	761	5423	8616
G1	8	-331	-297	3065	5552
G2	8	-760	-641	2680	5204
G3	8	-2026	-1393	1590	4013
G4	8	1765	670	4000	6254
G5	8	1918	687	4037	6376
G6	8	1351	419	3707	6046
G7	8	-1182	-945	2921	5833
G8	8	-699	-701	3344	6446
G9	8	-1187	-836	2954	5907
G10	8	-477	-258	3753	6562
G11	8	-23	8	4977	8453
G12	8	-521	-279	3889	6928
H1	8	-245	-339	2836	5244
H2	8	-1570	-1109	2495	5278
H3	8	-1367	-989	2676	5463
H4	8	1348	482	3522	5636
H5	8	2973	1231	4499	6683
H6	8	3167	1480	5129	7548
H7	8	9543	6886	13504	16857
H8	8	-1986	-1386	1719	4348
H9	8	-1547	-1082	2716	5707
H10	8	602	370	5004	8116
H11	8	21	29	4217	7170
H12	8	-330	-241	3769	6724
A1	9	-85	-367	2769	5132
A2	9	1249	326	3641	6074
A3	9	-929	-767	2512	5063
A4	9	1438	449	3715	6035
A5	9	1585	548	4002	6467
A6	9	1945	751	4346	6884
A7	9	-344	-489	3577	7496
A8	9	-778	-652	3311	6303
A9	9	-1101	-886	3197	6252
A10	9	-628	-400	3383	6221
A11	9	-217	-243	3171	5663
A12	9	-193	-201	3326	5996
B1	9	692	75	2835	4892
B2	9	-665	-686	2418	4872
B3	9	-134	-331	2853	5233
B4	9	1606	610	3734	5905
B5	9	2087	840	4285	6660
B6	9	3099	1443	4978	7340
B7	9	-940	-757	3050	5949
B8	9	-199	-308	3937	7031
B9	9	-742	-660	2782	5379
B10	9	589	257	4993	8267
B11	9	769	335	4697	7733
B12	9	908	466	4653	7569
C1	9	-87	-380	2537	4731
C2	9	435	-105	2635	4660
C3	9	-833	-731	1891	3963
C4	9	2124	825	4041	6252
C5	9	2443	1011	4787	7388
C6	9	2219	943	4362	6662
C7	9	-843	-712	3098	5851
C8	9	-408	-522	3318	6212
C9	9	-1249	-901	2608	5265
C10	9	1157	663	5189	8214
C11	9	518	234	4245	6969
C12	9	805	457	5086	8235
D1	9	257	-101	2814	5014
D2	9	491	76	3318	5700
D3	9	-161	-321	3106	5654
D4	9	2059	946	4214	6467
D5	9	2738	1229	4752	7191
D6	9	2419	1018	4219	6397
D7	9	-399	-471	3369	6157
D8	9	-127	-290	3677	6534
D9	9	-869	-729	3245	6191
D10	9	746	415	4828	7833
D11	9	329	151	4680	7790
D12	9	414	228	4765	7892
E1	9	-61	-292	2879	5265
E2	9	426	-39	3583	6245
E3	9	-277	-329	3022	5510
E4	9	2449	1035	4319	6618
E5	9	3718	2251	6064	8230
E6	9	1780	667	3978	6311
E7	9	-308	-436	3839	6941
E8	9	94	-212	3738	6647
E9	9	-663	-625	3607	6702
E10	9	1282	742	5466	8666
E11	9	222	67	4303	7258
E12	9	485	268	4662	7764
F1	9	792	206	3858	6453
F2	9	1807	1040	4327	6406
F3	9	426	-21	3292	5701
F4	9	3116	1422	4865	7204
F5	9	3295	1453	4868	7117
F6	9	3258	1389	4753	7023
F7	9	455	-48	3926	6815
F8	9	962	309	4234	7049
F9	9	-212	-329	3596	6460
F10	9	1243	659	5184	8258
F11	9	1834	998	5460	8488
F12	9	1324	737	5378	8556
G1	9	-370	-335	2982	5431
G2	9	-801	-668	2638	5150
G3	9	-2053	-1422	1582	3999
G4	9	1731	646	3980	6222
G5	9	1847	655	3973	6291
G6	9	1296	390	3662	5996
G7	9	-1200	-957	2902	5813
G8	9	-702	-710	3314	6411
G9	9	-1197	-859	2946	5930
G10	9	-553	-312	3672	6450
G11	9	-52	-14	4924	8389
G12	9	-583	-321	3840	6886
H1	9	-293	-370	2803	5170
H2	9	-1622	-1130	2432	5195
H3	9	-1377	-1003	2636	5405
H4	9	1356	502	3564	5754
H5	9	2920	1222	4475	6646
H6	9	3160	1501	5139	7554
H7	9	9387	6781	13408	16763
H8	9	-2020	-1406	1693	4314
H9	9	-1590	-1088	2645	5619
H10	9	549	351	4962	8092
H11	9	-12	3	4196	7133
H12	9	-340	-231	3766	6720
A1	10	-105	-367	2727	5087
A2	10	1204	313	3620	6030
A3	10	-954	-787	2467	4993
A4	10	1373	428	3668	5966
A5	10	1577	540	4008	6472
A6	10	1916	748	4334	6892
A7	10	-374	-505	3563	7474
A8	10	-818	-653	3300	6295
A9	10	-1108	-866	3213	6313
A10	10	-660	-407	3324	6186
A11	10	-277	-273	3096	5595
A12	10	-264	-239	3294	5942
B1	10	642	61	2839	4851
B2	10	-705	-706	2401	4836
B3	10	-140	-337	2841	5212
B4	10	1647	625	3800	5984
B5	10	2139	844	4328	6709
B6	10	3021	1391	4915	7260
B7	10	-964	-761	3035	5933
B8	10	-225	-328	3900	6998
B9	10	-808	-708	2702	5255
B10	10	561	233	4963	8240
B11	10	722	313	4676	7698
B12	10	861	429	4617	7532
C1	10	-107	-388	2521	4707
C2	10	386	-124	2594	4618
C3	10	-932	-783	1824	3873
C4	10	2126	821	4062	6300
C5	10	2425	997	4786	7396
C6	10	2221	934	4371	6671
C7	10	-859	-717	3078	5859
C8	10	-445	-531	3299	6161
C9	10	-1224	-888	2661	5348
C10	10	1115	614	5139	8168
C11	10	446	188	4191	6898
C12	10	795	441	5057	8216
D1	10	235	-126	2781	4989
D2	10	442	48	3299	5664
D3	10	-162	-336	3097	5603
D4	10	2056	937	4199	6443
D5	10	2677	1196	4695	7124
D6	10	2388	1006	4213	6377
D7	10	-437	-494	3333	6131
D8	10	-163	-300	3636	6484
D9	10	-823	-698	3336	6309
D10	10	699	409	4808	7790
D11	10	234	96	4589	7673
D12	10	338	156	4691	7815
E1	10	-65	-296	2879	5253
E2	10	409	-63	3566	6220
E3	10	-322	-363	3001	5494
E4	10	2431	1032	4309	6599
E5	10	3816	2359	6235	8428
E6	10	1762	652	3974	6289
E7	10	-302	-433	3847	6986
E8	10	57	-221	3722	6635
E9	10	-610	-582	3658	6788
E10	10	1232	725	5423	8589
E11	10	133	22	4233	7156
E12	10	458	260	4635	7752
F1	10	759	171	3809	6383
F2	10	1774	1038	4289	6375
F3	10	406	-27	3279	5667
F4	10	3151	1429	4906	7240
F5	10	3299	1456	4884	7141
F6	10	3249	1394	4747	7022
F7	10	426	-62	3911	6824
F8	10	899	281	4174	6965
F9	10	-206	-327	3634	6527
F10	10	1179	612	5118	8175
F11	10	1731	942	5346	8348
F12	10	1334	763	5387	8610
G1	10	-402	-348	2930	5374
G2	10	-839	-676	2622	5119
G3	10	-2067	-1417	1548	3972
G4	10	1785	670	4048	6291
G5	10	1801	632	3945	6253
G6	10	1265	365	3655	5959
G7	10	-1241	-983	2865	5784
G8	10	-757	-744	3276	6340
G9	10	-1294	-910	2843	5795
G10	10	-606	-360	3619	6398
G11	10	-94	-24	4883	8345
G12	10	-613	-331	3808	6852
H1	10	-344	-382	2736	5096
H2	10	-1681	-1161	2355	5103
H3	10	-1434	-1031	2580	5351
H4	10	1329	502	3553	5751
H5	10	2865	1172	4439	6622
H6	10	3145	1492	5138	7567
H7	10	9201	6675	13236	16607
H8	10	-2062	-1420	1672	4282
H9	10	-1605	-1104	2657	5635
H10	10	519	332	4905	8020
H11	10	-62	-38	4135	7065
H12	10	-375	-259	3739	6674
A1	11	-128	-387	2714	5073
A2	11	1144	297	3597	5997
A3	11	-975	-780	2465	4981
A4	11	1372	414	3640	5942
A5	11	1556	519	3962	6399
A6	11	1884	746	4300	6818
A7	11	-375	-493	3578	7497
A8	11	-826	-644	3312	6325
A9	11	-1108	-876	3225	6312
A10	11	-690	-423	3286	6131
A11	11	-314	-286	3092	5561
A12	11	-293	-254	3285	5928
B1	11	640	54	2792	4813
B2	11	-746	-737	2363	4782
B3	11	-140	-329	2851	5198
B4	11	1629	642	3799	5975
B5	11	2049	795	4226	6574
B6	11	3116	1442	5016	7364
B7	11	-975	-777	3022	5927
B8	11	-261	-351	3855	6936
B9	11	-843	-726	2681	5196
B10	11	522	219	4927	8212
B11	11	681	302	4634	7642
B12	11	825	436	4611	7496
C1	11	-86	-381	2517	4706
C2	11	321	-146	2544	4547
C3	11	-929	-787	1836	3897
C4	11	2132	817	4072	6300
C5	11	2488	1051	4882	7507
C6	11	2226	938	4381	6691
C7	11	-850	-699	3100	5913
C8	11	-474	-567	3254	6106
C9	11	-1231	-893	2681	5344
C10	11	1055	586	5107	8142
C11	11	425	192	4184	6917
C12	11	738	401	5025	8162
D1	11	235	-115	2776	4988
D2	11	431	27	3261	5639
D3	11	-167	-318	3104	5614
D4	11	2061	947	4227	6479
D5	11	2765	1248	4803	7235
D6	11	2400	1019	4235	6408
D7	11	-448	-495	3329	6123
D8	11	-193	-306	3608	6477
D9	11	-817	-695	3327	6329
D10	11	687	389	4769	7783
D11	11	211	74	4571	7667
D12	11	306	152	4695	7817
E1	11	-86	-290	2850	5234
E2	11	399	-77	3544	6191
E3	11	-357	-371	3007	5497
E4	11	2446	1045	4324	6620
E5	11	3654	2207	6013	8205
E6	11	1797	663	4015	6343
E7	11	-320	-432	3856	6997
E8	11	58	-232	3702	6610
E9	11	-644	-581	3684	6797
E10	11	1234	714	5433	8588
E11	11	102	15	4199	7124
E12	11	418	255	4633	7737
F1	11	743	161	3770	6350
F2	11	1741	1015	4264	6332
F3	11	409	-30	3268	5673
F4	11	3161	1431	4926	7275
F5	11	3218	1417	4803	7055
F6	11	3243	1388	4738	7001
F7	11	388	-80	3883	6774
F8	11	873	276	4163	6941
F9	11	-248	-354	3610	6505
F10	11	1131	588	5097	8141
F11	11	1716	912	5303	8304
F12	11	1327	738	5378	8579
G1	11	-452	-362	2907	5343
G2	11	-842	-686	2582	5089
G3	11	-2114	-1433	1517	3932
G4	11	1765	676	4045	6296
G5	11	1768	609	3938	6249
G6	11	1237	371	3615	5944
G7	11	-1263	-987	2847	5765
G8	11	-796	-763	3250	6316
G9	11	-1378	-956	2759	5673
G10	11	-643	-358	3578	6377
G11	11	-141	-54	4860	8336
G12	11	-629	-347	3774	6837
H1	11	-376	-399	2683	5063
H2	11	-1728	-1202	2266	4982
H3	11	-1467	-1048	2532	5278
H4	11	1285	453	3498	5612
H5	11	2787	1145	4368	6572
H6	11	3105	1467	5122	7550
H7	11	9031	6514	13023	16379
H8	11	-2087	-1435	1631	4252
H9	11	-1623	-1117	2643	5625
H10	11	474	308	4869	7949
H11	11	-81	-27	4100	7032
H12	11	-394	-273	3701	6629
A1	12	-135	-391	2670	5028
A2	12	1129	291	3559	5972
A3	12	-991	-787	2435	4933
A4	12	1327	399	3623	5910
A5	12	1529	525	3947	6380
A6	12	1904	739	4300	6832
A7	12	-357	-492	3571	7490
A8	12	-850	-655	3295	6321
A9	12	-1140	-885	3184	6272
A10	12	-725	-459	3262	6122
A11	12	-323	-294	3059	5541
A12	12	-324	-261	3226	5874
B1	12	639	73	2788	4813
B2	12	-749	-755	2338	4755
B3	12	-158	-343	2830	5207
B4	12	1652	648	3794	5971
B5	12	2084	830	4236	6582
B6	12	3142	1472	5028	7378
B7	12	-986	-787	3028	5929
B8	12	-265	-351	3846	6904
B9	12	-867	-747	2637	5184
B10	12	494	215	4905	8175
B11	12	547	228	4481	7464
B12	12	804	416	4566	7454
C1	12	-115	-398	2469	4671
C2	12	276	-177	2493	4492
C3	12	-992	-830	1759	3820
C4	12	2122	822	4072	6297
C5	12	2468	1036	4859	7470
C6	12	2204	937	4391	6707
C7	12	-913	-740	3043	5815
C8	12	-493	-549	3258	6126
C9	12	-1283	-904	2620	5273
C10	12	1041	585	5107	8150
C11	12	395	170	4157	6865
C12	12	743	407	5016	8153
D1	12	212	-121	2773	4977
D2	12	399	3	3242	5612
D3	12	-182	-340	3084	5585
D4	12	2087	965	4254	6502
D5	12	2781	1234	4790	7255
D6	12	2433	1019	4247	6415
D7	12	-471	-520	3290	6093
D8	12	-169	-312	3624	6473
D9	12	-873	-735	3281	6251
D10	12	639	351	4716	7707
D11	12	189	78	4551	7640
D12	12	241	116	4591	7703
E1	12	-55	-291	2880	5264
E2	12	353	-78	3529	6188
E3	12	-393	-371	2968	5440
E4	12	2460	1048	4358	6666
E5	12	3649	2222	6086	8281
E6	12	1808	678	4038	6380
E7	12	-333	-457	3838	6977
E8	12	29	-235	3697	6601
E9	12	-708	-619	3587	6698
E10	12	1193	700	5397	8562
E11	12	104	13	4210	7160
E12	12	390	213	4586	7682
F1	12	769	181	3794	6388
F2	12	1733	1000	4242	6321
F3	12	418	-33	3269	5649
F4	12	3179	1471	4944	7301
F5	12	3270	1444	4831	7098
F6	12	3295	1404	4768	7059
F7	12	365	-85	3868	6769
F8	12	840	253	4127	6938
F9	12	-316	-378	3528	6413
F10	12	1089	573	5031	8065
F11	12	1686	920	5309	8318
F12	12	1307	720	5361	8547
G1	12	-493	-379	2850	5257
G2	12	-843	-684	2593	5087
G3	12	-2103	-1447	1507	3920
G4	12	1735	655	4007	6241
G5	12	1714	612	3880	6215
G6	12	1202	342	3610	5959
G7	12	-1269	-993	2837	5773
G8	12	-853	-789	3198	6262
G9	12	-1428	-957	2731	5641
G10	12	-696	-398	3539	6297
G11	12	-161	-59	4862	8346
G12	12	-696	-363	3716	6731
H1	12	-446	-426	2655	5002
H2	12	-1785	-1232	2199	4889
H3	12	-1495	-1059	2488	5232
H4	12	1250	441	3451	5544
H5	12	2745	1115	4362	6539
H6	12	3071	1466	5106	7525
H7	12	8903	6443	12969	16314
H8	12	-2120	-1432	1613	4237
H9	12	-1674	-1142	2593	5569
H10	12	424	284	4813	7888
H11	12	-86	-37	4100	7044
H12	12	-431	-291	3677	6621
A1	13	-131	-392	2674	5005
A2	13	1108	267	3541	5924
A3	13	-992	-795	2399	4893
A4	13	1350	419	3610	5921
A5	13	1589	529	3954	6374
A6	13	1972	775	4334	6862
A7	13	-352	-495	3582	7481
A8	13	-855	-669	3284	6307
A9	13	-1124	-897	3205	6301
A10	13	-755	-449	3229	6059
A11	13	-352	-312	3058	5551
A12	13	-370	-284	3217	5836
B1	13	636	46	2788	4808
B2	13	-769	-755	2327	4724
B3	13	-150	-339	2831	5170
B4	13	1657	650	3753	5914
B5	13	2145	864	4290	6622
B6	13	3210	1468	4984	7295
B7	13	-999	-780	3022	5903
B8	13	-280	-360	3831	6925
B9	13	-896	-773	2624	5148
B10	13	471	214	4864	8151
B11	13	534	225	4466	7448
B12	13	780	406	4550	7472
C1	13	-101	-394	2491	4684
C2	13	244	-178	2460	4475
C3	13	-1046	-843	1708	3737
C4	13	2144	849	4084	6308
C5	13	2464	1028	4845	7465
C6	13	2211	943	4388	6702
C7	13	-927	-745	3018	5804
C8	13	-497	-568	3240	6121
C9	13	-1258	-910	2634	5297
C10	13	1034	558	5099	8120
C11	13	401	161	4164	6888
C12	13	694	389	4982	8126
D1	13	252	-114	2780	4986
D2	13	383	12	3217	5577
D3	13	-156	-326	3085	5605
D4	13	2153	998	4292	6553
D5	13	2796	1251	4790	7226
D6	13	2436	1027	4221	6400
D7	13	-464	-522	3293	6116
D8	13	-181	-321	3629	6486
D9	13	-878	-722	3297	6268
D10	13	591	325	4669	7646
D11	13	191	89	4564	7656
D12	13	222	101	4591	7716
E1	13	-75	-294	2878	5266
E2	13	380	-61	3542	6198
E3	13	-394	-387	2979	5426
E4	13	2497	1062	4400	6716
E5	13	3840	2420	6336	8534
E6	13	1796	672	4031	6364
E7	13	-319	-419	3861	7010
E8	13	-5	-260	3691	6572
E9	13	-722	-621	3574	6699
E10	13	1132	657	5337	8508
E11	13	83	11	4201	7145
E12	13	334	209	4535	7628
F1	13	804	194	3805	6363
F2	13	1759	1029	4229	6264
F3	13	487	-10	3277	5656
F4	13	3254	1489	4966	7307
F5	13	3319	1471	4862	7094
F6	13	3289	1393	4738	6997
F7	13	338	-112	3853	6726
F8	13	815	236	4110	6916
F9	13	-350	-399	3506	6390
F10	13	1034	546	4965	7996
F11	13	1719	942	5332	8346
F12	13	1277	721	5303	8510
G1	13	-524	-381	2815	5222
G2	13	-888	-699	2547	5014
G3	13	-2145	-1460	1471	3877
G4	13	1676	623	3957	6199
G5	13	1685	573	3865	6174
G6	13	1178	326	3584	5924
G7	13	-1299	-996	2851	5742
G8	13	-854	-795	3198	6256
G9	13	-1478	-1003	2671	5560
G10	13	-738	-429	3488	6255
G11	13	-193	-90	4838	8311
G12	13	-737	-398	3681	6705
H1	13	-457	-447	2617	4946
H2	13	-1833	-1246	2157	4822
H3	13	-1530	-1065	2457	5197
H4	13	1219	425	3434	5486
H5	13	2715	1104	4336	6516
H6	13	3048	1467	5116	7523
H7	13	8783	6364	12841	16202
H8	13	-2154	-1453	1592	4196
H9	13	-1695	-1150	2557	5538
H10	13	403	279	4783	7855
H11	13	-106	-39	4090	7013
H12	13	-430	-304	3656	6607
A1	14	-108	-378	2658	4986
A2	14	1136	285	3527	5918
A3	14	-954	-768	2414	4886
A4	14	1381	425	3578	5823
A5	14	1636	574	3956	6371
A6	14	2050	815	4382	6887
A7	14	-350	-501	3602	7514
A8	14	-870	-660	3282	6287
A9	14	-1151	-909	3149	6210
A10	14	-758	-463	3242	6070
A11	14	-374	-309	3069	5559
A12	14	-388	-294	3181	5830
B1	14	685	75	2808	4805
B2	14	-736	-740	2308	4723
B3	14	-110	-323	2827	5139
B4	14	1963	813	3950	6129
B5	14	2270	919	4266	6581
B6	14	3380	1582	5037	7314
B7	14	-977	-797	3032	5924
B8	14	-306	-379	3792	6867
B9	14	-905	-746	2623	5162
B10	14	463	184	4865	8154
B11	14	474	170	4411	7349
B12	14	742	372	4513	7404
C1	14	-126	-425	2460	4627
C2	14	214	-202	2460	4453
C3	14	-1051	-860	1669	3700
C4	14	2174	844	4102	6304
C5	14	2469	1022	4839	7463
C6	14	2189	934	4351	6687
C7	14	-960	-756	3027	5827
C8	14	-530	-575	3215	6091
C9	14	-1341	-951	2554	5194
C10	14	1015	568	5084	8120
C11	14	390	153	4174	6880
C12	14	667	358	4940	8067
D1	14	268	-109	2771	4926
D2	14	417	21	3239	5606
D3	14	-114	-309	3119	5629
D4	14	2172	1003	4250	6479
D5	14	2928	1313	4849	7305
D6	14	2503	1052	4251	6405
D7	14	-492	-526	3282	6092
D8	14	-191	-334	3621	6443
D9	14	-915	-742	3234	6195
D10	14	583	321	4658	7648
D11	14	151	52	4512	7618
D12	14	151	80	4536	7635
E1	14	-44	-288	2864	5223
E2	14	387	-57	3554	6180
E3	14	-373	-384	2991	5445
E4	14	2441	1021	4300	6587
E5	14	3828	2414	6316	8498
E6	14	1808	699	4018	6381
E7	14	-320	-444	3867	7012
E8	14	-19	-250	3666	6587
E9	14	-757	-646	3542	6653
E10	14	1153	672	5358	8532
E11	14	63	-18	4174	7125
E12	14	325	188	4513	7606
F1	14	914	242	3795	6339
F2	14	1854	1072	4225	6231
F3	14	587	62	3321	5681
F4	14	3356	1516	4977	7301
F5	14	3391	1497	4848	7087
F6	14	3421	1455	4779	7033
F7	14	305	-135	3811	6709
F8	14	810	234	4131	6934
F9	14	-402	-438	3426	6305
F10	14	1003	512	4955	7967
F11	14	1646	893	5250	8262
F12	14	1291	719	5328	8509
G1	14	-526	-400	2805	5178
G2	14	-866	-689	2550	5029
G3	14	-2130	-1440	1481	3865
G4	14	1770	678	4058	6298
G5	14	1652	575	3866	6198
G6	14	1171	318	3576	5885
G7	14	-1318	-1019	2834	5722
G8	14	-869	-810	3182	6226
G9	14	-1518	-1009	2652	5544
G10	14	-771	-452	3453	6220
G11	14	-216	-84	4843	8327
G12	14	-748	-415	3677	6713
H1	14	-473	-451	2577	4905
H2	14	-1897	-1293	2068	4711
H3	14	-1534	-1075	2410	5111
H4	14	1204	415	3432	5533
H5	14	2654	1061	4296	6484
H6	14	3017	1447	5097	7507
H7	14	8655	6271	12730	16069
H8	14	-2181	-1482	1571	4163
H9	14	-1718	-1155	2521	5466
H10	14	372	245	4749	7825
H11	14	255	171	4483	7509
H12	14	-473	-295	3625	6551
A1	15	-24	-337	2697	5010
A2	15	1209	325	3536	5918
A3	15	-866	-743	2415	4872
A4	15	1522	488	3630	5878
A5	15	1809	641	4024	6391
A6	15	2270	908	4450	6938
A7	15	-320	-470	3611	7515
A8	15	-851	-663	3308	6321
A9	15	-1100	-859	3211	6304
A10	15	-811	-503	3193	6010
A11	15	-406	-324	3006	5488
A12	15	-407	-302	3168	5822
B1	15	750	112	2778	4745
B2	15	-667	-701	2327	4712
B3	15	-27	-287	2824	5141
B4	15	2158	872	3886	5936
B5	15	2614	1088	4429	6688
B6	15	3768	1748	5136	7349
B7	15	-987	-774	3019	5935
B8	15	-300	-374	3779	6849
B9	15	-928	-778	2560	5056
B10	15	415	153	4796	8052
B11	15	443	163	4370	7316
B12	15	689	345	4468	7356
C1	15	-82	-385	2476	4655
C2	15	203	-233	2427	4426
C3	15	-1058	-871	1679	3687
C4	15	2255	889	4129	6374
C5	15	2455	1010	4775	7373
C6	15	2212	950	4358	6672
C7	15	-952	-745	3052	5837
C8	15	-548	-581	3211	6077
C9	15	-1296	-913	2617	5269
C10	15	990	566	5064	8094
C11	15	332	136	4102	6822
C12	15	611	347	4909	8018
D1	15	364	-51	2778	4965
D2	15	483	60	3234	5585
D3	15	-9	-260	3157	5656
D4	15	2427	1158	4424	6647
D5	15	3030	1365	4859	7260
D6	15	2641	1131	4274	6398
D7	15	-503	-535	3258	6055
D8	15	-202	-319	3617	6455
D9	15	-886	-720	3302	6281
D10	15	540	313	4613	7602
D11	15	119	29	4464	7566
D12	15	119	57	4486	7594
E1	15	27	-253	2877	5214
E2	15	466	-21	3587	6218
E3	15	-343	-373	2972	5422
E4	15	2627	1119	4455	6767
E5	15	3816	2339	6217	8441
E6	15	1844	680	4008	6341
E7	15	-308	-451	3860	7021
E8	15	23	-237	3701	6597
E9	15	-728	-644	3585	6728
E10	15	1094	637	5298	8458
E11	15	17	-24	4125	7075
E12	15	300	172	4508	7604
F1	15	1135	354	3863	6339
F2	15	2135	1196	4299	6265
F3	15	821	173	3392	5705
F4	15	3626	1673	5083	7362
F5	15	3698	1643	4985	7186
F6	15	3646	1563	4832	7032
F7	15	266	-138	3773	6634
F8	15	806	255	4117	6942
F9	15	-394	-432	3459	6340
F10	15	964	511	4904	7914
F11	15	1600	889	5221	8217
F12	15	1291	730	5332	8526
G1	15	-491	-372	2793	5156
G2	15	-832	-675	2535	5004
G3	15	-2089	-1436	1480	3857
G4	15	1643	612	3918	6153
G5	15	1592	529	3808	6106
G6	15	1129	314	3563	5888
G7	15	-1312	-1027	2815	5740
G8	15	-890	-803	3184	6234
G9	15	-1578	-1070	2549	5447
G10	15	-840	-461	3419	6160
G11	15	-237	-102	4816	8266
G12	15	-784	-412	3632	6664
H1	15	-495	-458	2544	4870
H2	15	-1927	-1303	2004	4605
H3	15	-1534	-1085	2387	5097
H4	15	1188	406	3403	5466
H5	15	2652	1075	4290	6489
H6	15	3040	1462	5104	7543
H7	15	8548	6219	12638	16007
H8	15	-2176	-1483	1552	4155
H9	15	-1741	-1169	2531	5485
H10	15	332	237	4706	7760
H11	15	179	119	4366	7350
H12	15	-494	-320	3600	6546
A1	16	154	-243	2734	4983
A2	16	1391	415	3589	5906
A3	16	-675	-657	2473	4886
A4	16	1829	624	3707	5905
A5	16	2134	796	4115	6425
A6	16	2664	1078	4572	6994
A7	16	-239	-438	3633	7553
A8	16	-825	-658	3269	6266
A9	16	-1060	-863	3167	6223
A10	16	-809	-494	3169	5992
A11	16	-416	-336	3028	5512
A12	16	-472	-320	3129	5735
B1	16	1018	231	2884	4819
B2	16	-500	-634	2324	4657
B3	16	177	-189	2890	5188
B4	16	2821	1189	4091	6067
B5	16	3202	1355	4580	6752
B6	16	4551	2126	5361	7438
B7	16	-944	-750	3047	5941
B8	16	-263	-349	3801	6856
B9	16	-859	-758	2568	5127
B10	16	373	149	4774	8026
B11	16	405	142	4353	7307
B12	16	659	332	4434	7323
C1	16	-41	-378	2487	4639
C2	16	170	-254	2347	4342
C3	16	-1015	-849	1680	3709
C4	16	2370	942	4167	6378
C5	16	2497	1040	4800	7374
C6	16	2273	961	4392	6690
C7	16	-967	-777	3001	5806
C8	16	-559	-594	3206	6085
C9	16	-1359	-946	2555	5204
C10	16	982	549	5059	8096
C11	16	342	140	4117	6831
C12	16	573	327	4854	7962
D1	16	561	26	2826	4962
D2	16	615	117	3254	5578
D3	16	142	-198	3180	5641
D4	16	2751	1286	4507	6664
D5	16	3342	1505	4941	7317
D6	16	2960	1261	4360	6433
D7	16	-526	-537	3243	6046
D8	16	-203	-324	3589	6437
D9	16	-914	-749	3224	6197
D10	16	509	286	4590	7563
D11	16	93	23	4473	7543
D12	16	84	26	4437	7517
E1	16	198	-179	2941	5274
E2	16	581	36	3619	6239
E3	16	-324	-354	2965	5405
E4	16	2746	1188	4475	6769
E5	16	4076	2554	6491	8638
E6	16	1945	747	4053	6363
E7	16	-329	-452	3836	6967
E8	16	-7	-267	3667	6561
E9	16	-769	-661	3508	6625
E10	16	1061	613	5273	8397
E11	16	22	-29	4136	7087
E12	16	257	148	4463	7536
F1	16	1586	544	3969	6389
F2	16	2685	1453	4405	6262
F3	16	1264	350	3499	5741
F4	16	4092	1878	5215	7414
F5	16	4146	1852	5101	7218
F6	16	4159	1809	4988	7126
F7	16	269	-142	3756	6630
F8	16	803	231	4126	6936
F9	16	-438	-442	3397	6248
F10	16	895	469	4843	7838
F11	16	1580	867	5195	8173
F12	16	1242	706	5298	8487
G1	16	-418	-350	2798	5129
G2	16	-744	-635	2530	4972
G3	16	-2014	-1389	1482	3844
G4	16	1683	637	3936	6187
G5	16	1591	518	3782	6086
G6	16	1130	323	3566	5884
G7	16	-1315	-1027	2824	5734
G8	16	-930	-829	3147	6202
G9	16	-1595	-1083	2546	5446
G10	16	-857	-494	3359	6112
G11	16	-281	-138	4751	8202
G12	16	-827	-458	3566	6580
H1	16	-505	-478	2517	4803
H2	16	-1915	-1301	1949	4554
H3	16	-1540	-1088	2353	5053
H4	16	1174	411	3383	5439
H5	16	2610	1059	4258	6446
H6	16	3023	1456	5084	7493
H7	16	8491	6153	12564	15919
H8	16	-2219	-1496	1514	4131
H9	16	-1770	-1195	2486	5426
H10	16	293	217	4677	7732
H11	16	123	85	4306	7284
H12	16	-502	-322	3575	6522
A1	17	566	-57	2846	5060
A2	17	1801	595	3689	5930
A3	17	-264	-450	2570	4912
A4	17	2433	919	3872	5967
A5	17	2809	1110	4286	6500
A6	17	3410	1460	4763	7046
A7	17	-79	-357	3683	7558
A8	17	-689	-582	3346	6335
A9	17	-875	-766	3266	6356
A10	17	-819	-499	3161	5982
A11	17	-452	-361	2990	5450
A12	17	-468	-346	3112	5729
B1	17	1499	437	2964	4814
B2	17	-138	-462	2433	4709
B3	17	572	-18	3015	5248
B4	17	4147	1815	4493	6269
B5	17	4372	1894	4892	6889
B6	17	6198	2893	5906	7754
B7	17	-865	-719	3076	5953
B8	17	-180	-325	3798	6827
B9	17	-823	-726	2571	5073
B10	17	394	165	4790	8054
B11	17	392	129	4308	7279
B12	17	645	317	4387	7266
C1	17	95	-303	2540	4674
C2	17	235	-218	2376	4337
C3	17	-915	-796	1694	3679
C4	17	2594	1052	4232	6409
C5	17	2696	1122	4896	7462
C6	17	2391	1024	4445	6742
C7	17	-972	-764	3005	5817
C8	17	-567	-612	3186	6055
C9	17	-1280	-909	2651	5334
C10	17	978	544	5040	8104
C11	17	255	103	4040	6737
C12	17	552	296	4816	7914
D1	17	973	221	2967	5046
D2	17	928	253	3332	5604
D3	17	482	-33	3277	5693
D4	17	3445	1613	4701	6763
D5	17	3976	1796	5154	7420
D6	17	3624	1576	4576	6563
D7	17	-521	-534	3251	6035
D8	17	-191	-315	3588	6422
D9	17	-839	-700	3326	6362
D10	17	509	272	4590	7564
D11	17	36	-23	4367	7436
D12	17	48	3	4395	7456
E1	17	519	-8	3037	5306
E2	17	872	193	3702	6283
E3	17	-140	-271	3016	5413
E4	17	3046	1331	4565	6799
E5	17	4239	2556	6388	8513
E6	17	2209	865	4149	6458
E7	17	-294	-432	3849	6974
E8	17	8	-251	3674	6571
E9	17	-697	-620	3636	6765
E10	17	1045	610	5253	8385
E11	17	-8	-34	4101	7048
E12	17	253	136	4456	7544
F1	17	2543	1012	4243	6517
F2	17	3860	1991	4742	6378
F3	17	2157	783	3767	5867
F4	17	5074	2326	5491	7563
F5	17	5046	2287	5355	7311
F6	17	5218	2311	5326	7285
F7	17	291	-129	3754	6636
F8	17	833	243	4099	6911
F9	17	-395	-414	3443	6329
F10	17	888	455	4818	7824
F11	17	1536	856	5173	8156
F12	17	1255	707	5322	8497
G1	17	-226	-260	2828	5119
G2	17	-509	-519	2620	4999
G3	17	-1833	-1309	1524	3843
G4	17	1745	678	3965	6183
G5	17	1645	560	3813	6106
G6	17	1164	323	3555	5870
G7	17	-1347	-1029	2816	5708
G8	17	-954	-822	3122	6180
G9	17	-1664	-1119	2478	5338
G10	17	-878	-501	3349	6088
G11	17	-303	-147	4735	8192
G12	17	-848	-455	3524	6500
H1	17	-441	-436	2515	4795
H2	17	-1884	-1295	1929	4491
H3	17	-1481	-1053	2351	5014
H4	17	1233	450	3411	5467
H5	17	2639	1059	4250	6433
H6	17	3071	1477	5106	7521
H7	17	8380	6080	12449	15781
H8	17	-2231	-1504	1515	4109
H9	17	-1770	-1184	2502	5452
H10	17	288	199	4664	7699
H11	17	88	81	4281	7249
H12	17	-515	-334	3586	6519
A1	18	1374	318	3098	5163
A2	18	2622	977	3939	6038
A3	18	526	-75	2807	5005
A4	18	3648	1469	4234	6118
A5	18	4100	1702	4650	6622
A6	18	4895	2171	5228	7273
A7	18	211	-214	3772	7618
A8	18	-497	-509	3378	6307
A9	18	-585	-627	3341	6346
A10	18	-858	-504	3137	5932
A11	18	-461	-355	2979	5455
A12	18	-479	-354	3128	5753
B1	18	2406	870	3222	4909
B2	18	584	-112	2651	4785
B3	18	1356	358	3240	5351
B4	18	6571	2944	5204	6567
B5	18	6666	2946	5588	7181
B6	18	9181	4330	6791	8131
B7	18	-731	-662	3102	5972
B8	18	16	-223	3861	6870
B9	18	-702	-681	2580	5033
B10	18	361	141	4745	8002
B11	18	349	115	4277	7223
B12	18	577	276	4340	7218
C1	18	319	-192	2618	4710
C2	18	321	-173	2376	4312
C3	18	-689	-698	1761	3684
C4	18	3078	1281	4390	6492
C5	18	2963	1259	4970	7486
C6	18	2625	1143	4515	6777
C7	18	-994	-764	2989	5796
C8	18	-576	-596	3199	6058
C9	18	-1334	-929	2606	5278
C10	18	956	527	5062	8098
C11	18	246	87	4021	6733
C12	18	489	272	4761	7861
D1	18	1745	574	3185	5137
D2	18	1553	536	3491	5662
D3	18	1117	267	3443	5757
D4	18	4856	2287	5143	6986
D5	18	5188	2361	5522	7601
D6	18	4863	2162	4936	6722
D7	18	-487	-523	3240	6033
D8	18	-152	-314	3601	6430
D9	18	-816	-718	3332	6308
D10	18	484	258	4565	7518
D11	18	6	-33	4349	7430
D12	18	25	2	4374	7452
E1	18	1150	271	3200	5366
E2	18	1455	444	3861	6333
E3	18	194	-113	3101	5441
E4	18	3631	1585	4756	6897
E5	18	4835	2860	6616	8660
E6	18	2637	1063	4267	6499
E7	18	-257	-405	3869	6996
E8	18	58	-232	3678	6567
E9	18	-664	-604	3602	6746
E10	18	1033	603	5228	8375
E11	18	-55	-71	4037	6958
E12	18	219	140	4443	7513
F1	18	4341	1821	4744	6684
F2	18	6143	3071	5419	6679
F3	18	3904	1610	4280	6083
F4	18	6957	3217	6082	7821
F5	18	6859	3121	5884	7539
F6	18	7170	3195	5891	7536
F7	18	332	-124	3757	6605
F8	18	909	274	4137	6944
F9	18	-348	-405	3439	6305
F10	18	864	444	4791	7774
F11	18	1488	810	5096	8044
F12	18	1276	730	5313	8501
G1	18	156	-51	2952	5186
G2	18	-72	-330	2724	4994
G3	18	-1465	-1147	1640	3899
G4	18	1825	696	3973	6185
G5	18	1663	564	3766	6042
G6	18	1219	332	3536	5859
G7	18	-1368	-1031	2778	5698
G8	18	-970	-856	3140	6172
G9	18	-1684	-1135	2452	5296
G10	18	-913	-511	3330	6046
G11	18	-298	-157	4740	8197
G12	18	-882	-483	3529	6525
H1	18	-310	-376	2521	4782
H2	18	-1800	-1244	1895	4414
H3	18	-1353	-1002	2361	4988
H4	18	1308	476	3405	5436
H5	18	2714	1099	4249	6393
H6	18	3171	1504	5129	7527
H7	18	8343	6051	12413	15741
H8	18	-2252	-1507	1503	4095
H9	18	-1783	-1186	2469	5419
H10	18	262	179	4631	7665
H11	18	80	78	4253	7214
H12	18	-523	-329	3581	6498
A1	19	2912	1019	3546	5371
A2	19	4203	1721	4422	6259
A3	19	2084	670	3283	5209
A4	19	5954	2548	4914	6415
A5	19	6643	2913	5440	7020
A6	19	7731	3499	6094	7707
A7	19	787	65	3951	7686
A8	19	-64	-293	3523	6415
A9	19	4	-353	3516	6446
A10	19	-863	-523	3107	5916
A11	19	-481	-392	2950	5440
A12	19	-500	-353	3091	5706
B1	19	4330	1772	3806	5203
B2	19	2018	568	3080	4947
B3	19	2921	1089	3706	5549
B4	19	11138	5067	6556	7187
B5	19	11003	4990	6873	7805
B6	19	14613	6878	8410	8854
B7	19	-451	-511	3185	5989
B8	19	376	-51	3956	6898
B9	19	-431	-537	2653	5060
B10	19	339	132	4738	7991
B11	19	346	113	4276	7234
B12	19	549	282	4306	7181
C1	19	780	24	2734	4760
C2	19	583	-53	2462	4335
C3	19	-216	-463	1886	3744
C4	19	4028	1719	4669	6614
C5	19	3479	1491	5071	7492
C6	19	3064	1339	4648	6847
C7	19	-1005	-789	2993	5786
C8	19	-575	-601	3161	6046
C9	19	-1331	-933	2597	5277
C10	19	953	534	5048	8079
C11	19	242	92	4031	6759
C12	19	457	260	4741	7828
D1	19	3175	1246	3602	5295
D2	19	2819	1136	3896	5834
D3	19	2402	893	3858	5947
D4	19	7452	3495	5917	7333
D5	19	7480	3431	6175	7908
D6	19	7211	3268	5628	7037
D7	19	-424	-504	3256	6032
D8	19	-41	-253	3635	6429
D9	19	-770	-667	3362	6317
D10	19	466	268	4549	7533
D11	19	16	-34	4368	7444
D12	19	3	-34	4342	7417
E1	19	2375	839	3539	5509
E2	19	2606	988	4223	6511
E3	19	907	213	3313	5537
E4	19	4748	2112	5094	7075
E5	19	6096	3529	7156	9037
E6	19	3454	1463	4499	6586
E7	19	-148	-352	3877	6980
E8	19	175	-184	3736	6611
E9	19	-574	-555	3629	6757
E10	19	1044	611	5249	8410
E11	19	-42	-44	4087	7020
E12	19	211	136	4428	7516
F1	19	7793	3429	5768	7130
F2	19	10461	5072	6704	7257
F3	19	7227	3152	5283	6536
F4	19	10498	4867	7110	8301
F5	19	10350	4772	6931	8070
F6	19	10885	4955	6989	8039
F7	19	420	-62	3780	6599
F8	19	1043	339	4181	6954
F9	19	-254	-367	3445	6285
F10	19	873	438	4795	7807
F11	19	1495	828	5102	8055
F12	19	1263	713	5319	8512
G1	19	952	298	3179	5256
G2	19	825	103	2989	5128
G3	19	-700	-765	1887	4019
G4	19	2009	780	4038	6211
G5	19	1812	644	3798	6041
G6	19	1353	403	3584	5865
G7	19	-1365	-1037	2769	5674
G8	19	-988	-861	3123	6194
G9	19	-1711	-1143	2441	5291
G10	19	-919	-532	3273	6009
G11	19	-355	-175	4676	8111
G12	19	-923	-507	3468	6459
H1	19	-18	-236	2598	4782
H2	19	-1553	-1140	1949	4420
H3	19	-1072	-863	2446	5013
H4	19	1487	554	3457	5479
H5	19	2903	1187	4308	6434
H6	19	3407	1639	5218	7572
H7	19	8269	6012	12363	15715
H8	19	-2247	-1505	1488	4082
H9	19	-1805	-1211	2441	5397
H10	19	239	185	4619	7664
H11	19	67	62	4250	7200
H12	19	-547	-343	3571	6493
A1	20	5826	2371	4441	5772
A2	20	7235	3158	5330	6661
A3	20	5012	2056	4171	5621
A4	20	10295	4546	6207	7015
A5	20	11266	5068	6764	7578
A6	20	12830	5889	7595	8348
A7	20	1941	600	4324	7883
A8	20	777	110	3760	6504
A9	20	1095	170	3814	6509
A10	20	-886	-537	3084	5898
A11	20	-496	-367	2969	5453
A12	20	-533	-364	3048	5650
B1	20	7823	3388	4850	5647
B2	20	4713	1829	3873	5308
B3	20	5867	2470	4588	5944
B4	20	18632	8523	8698	8087
B5	20	18273	8326	8940	8649
B6	20	24015	11277	11230	10181
B7	20	151	-245	3375	6061
B8	20	1153	316	4191	7024
B9	20	185	-260	2855	5177
B10	20	347	121	4726	7978
B11	20	345	89	4235	7188
B12	20	542	255	4286	7165
C1	20	1695	455	3030	4893
C2	20	1112	196	2586	4392
C3	20	674	-43	2118	3798
C4	20	5835	2547	5216	6875
C5	20	4712	2079	5534	7826
C6	20	3920	1747	4922	6980
C7	20	-1010	-783	2984	5786
C8	20	-579	-596	3180	6061
C9	20	-1381	-959	2525	5193
C10	20	958	539	5038	8083
C11	20	242	81	4031	6754
C12	20	456	251	4713	7797
D1	20	5986	2551	4451	5685
D2	20	5199	2237	4576	6125
D3	20	4869	2032	4609	6287
D4	20	12301	5756	7379	8025
D5	20	11788	5436	7451	8473
D6	20	11727	5372	6996	7683
D7	20	-333	-458	3289	6032
D8	20	137	-152	3699	6483
D9	20	-683	-651	3314	6261
D10	20	456	245	4511	7482
D11	20	7	-36	4348	7430
D12	20	-65	-56	4272	7326
E1	20	4743	1936	4264	5804
E2	20	4788	2022	4883	6784
E3	20	2288	878	3717	5725
E4	20	6956	3135	5779	7403
E5	20	8242	4536	7786	9280
E6	20	5140	2262	5033	6847
E7	20	51	-267	3927	6975
E8	20	375	-62	3793	6634
E9	20	-419	-491	3626	6702
E10	20	1012	582	5225	8354
E11	20	-43	-59	4078	7009
E12	20	202	128	4400	7499
F1	20	14003	6298	7602	7949
F2	20	17793	8490	8849	8196
F3	20	13248	5955	7055	7340
F4	20	16881	7870	9023	9159
F5	20	16383	7557	8654	8767
F6	20	17493	8030	8905	8914
F7	20	605	25	3807	6598
F8	20	1330	480	4266	6987
F9	20	-81	-299	3463	6228
F10	20	845	424	4757	7753
F11	20	1524	827	5128	8100
F12	20	1306	742	5354	8562
G1	20	2453	1015	3627	5462
G2	20	2585	935	3498	5345
G3	20	722	-100	2297	4201
G4	20	2422	971	4143	6284
G5	20	2161	792	3896	6092
G6	20	1649	550	3679	5898
G7	20	-1370	-1048	2772	5698
G8	20	-981	-873	3115	6163
G9	20	-1738	-1151	2426	5276
G10	20	-1004	-561	3205	5926
G11	20	-393	-189	4647	8074
G12	20	-955	-510	3448	6428
H1	20	563	30	2778	4853
H2	20	-1039	-895	2093	4443
H3	20	-510	-610	2570	5025
H4	20	1839	713	3539	5468
H5	20	3253	1364	4385	6429
H6	20	3857	1820	5328	7615
H7	20	8203	5960	12291	15642
H8	20	-2273	-1508	1465	4065
H9	20	-1815	-1213	2431	5333
H10	20	232	191	4611	7644
H11	20	43	55	4233	7197
H12	20	-576	-363	3551	6466
A1	21	11113	4814	6024	6483
A2	21	12747	5732	7003	7434
A3	21	10327	4550	5798	6351
A4	21	17588	7911	8316	7948
A5	21	19243	8781	9161	8688
A6	21	21650	10034	10263	9592
A7	21	4101	1632	4968	8148
A8	21	2398	874	4266	6734
A9	21	3328	1224	4527	6876
A10	21	-898	-548	3068	5861
A11	21	-504	-380	2942	5433
A12	21	-570	-380	3017	5612
B1	21	14009	6256	6683	6513
B2	21	9705	4158	5388	6047
B3	21	11257	4977	6224	6693
B4	21	30433	13970	12182	9716
B5	21	30211	13847	12479	10325
B6	21	37538	17542	15148	11932
B7	21	1254	275	3691	6213
B8	21	2602	989	4629	7205
B9	21	1244	257	3157	5274
B10	21	321	113	4697	7966
B11	21	319	90	4231	7177
B12	21	545	259	4300	7157
C1	21	3454	1250	3537	5126
C2	21	2197	686	2908	4520
C3	21	2466	815	2668	4051
C4	21	9228	4123	6201	7317
C5	21	6840	3051	6129	8033
C6	21	5598	2536	5417	7188
C7	21	-985	-771	3001	5811
C8	21	-582	-595	3179	6030
C9	21	-1326	-911	2610	5304
C10	21	936	527	5038	8079
C11	21	214	75	4012	6729
C12	21	436	250	4712	7801
D1	21	11023	4878	5952	6383
D2	21	9596	4273	5865	6714
D3	21	9416	4183	5976	6900
D4	21	20433	9519	9773	9108
D5	21	19266	8887	9618	9436
D6	21	19246	8876	9182	8644
D7	21	-69	-322	3357	6052
D8	21	484	6	3790	6508
D9	21	-376	-501	3470	6406
D10	21	420	225	4503	7470
D11	21	-16	-34	4335	7406
D12	21	-66	-58	4286	7345
E1	21	9192	4006	5588	6408
E2	21	8929	3941	6099	7335
E3	21	4962	2140	4512	6081
E4	21	10937	4986	6922	7909
E5	21	12255	6407	9012	9878
E6	21	8251	3700	5913	7220
E7	21	489	-55	4074	7072
E8	21	774	118	3934	6710
E9	21	41	-270	3826	6839
E10	21	982	583	5199	8350
E11	21	-95	-89	4031	6966
E12	21	154	117	4355	7426
F1	21	24140	11006	10631	9335
F2	21	28477	13435	12025	9665
F3	21	23163	10553	10000	8685
F4	21	27521	12794	12139	10585
F5	21	26721	12330	11692	10179
F6	21	28317	13056	12082	10348
F7	21	1020	206	3929	6652
F8	21	1910	758	4440	7059
F9	21	411	-47	3632	6357
F10	21	864	438	4759	7729
F11	21	1487	805	5086	8029
F12	21	1289	724	5318	8509
G1	21	5317	2374	4508	5861
[truncated: 13,079 more rows]

## Sheet: Amplification Data
Block Type	96well
Chemistry	SYBR_GREEN
Experiment File Name	D:\Applied Biosystems\StepOne Software v2.3\experiments\ishishita\190108_17h_20h_ALAS_HEP_PIT.eds
Experiment Run End Time	2019-01-08 18:28:08 PM PST
Instrument Type	steponeplus
Passive Reference	ROX
Well	Cycle	Target Name	Rn	ΔRn
A1	1	actb	-0.0309931	0.0235392
A1	2	actb	-0.0403886	0.0196668
A1	3	actb	-0.0644116	0.00116681
A1	4	actb	-0.070671	0.000430471
A1	5	actb	-0.0760057	0.00061883
A1	6	actb	-0.0784036	0.00374402
A1	7	actb	-0.0877075	-3.68419e-05
A1	8	actb	-0.0950489	-0.00185516
A1	9	actb	-0.104215	-0.00549783
A1	10	actb	-0.107752	-0.00351255
A1	11	actb	-0.112423	-0.00265984
A1	12	actb	-0.114642	0.000644346
A1	13	actb	-0.113851	0.00695774
A1	14	actb	-0.110131	0.0162007
A1	15	actb	-0.0949342	0.036921
A1	16	actb	-0.062524	0.0748543
A1	17	actb	0.00941896	0.15232
A1	18	actb	0.153605	0.302029
A1	19	actb	0.428369	0.582316
A1	20	actb	0.956639	1.11611
A1	21	actb	1.94316	2.10816
A1	22	actb	3.5975	3.76802
A1	23	actb	5.8447	6.02074
A1	24	actb	8.0101	8.19166
A1	25	actb	9.56431	9.75139
A1	26	actb	11.3658	11.5584
A1	27	actb	13.0182	13.2163
A1	28	actb	14.3943	14.5979
A1	29	actb	15.6287	15.8379
A1	30	actb	16.6117	16.8264
A1	31	actb	17.587	17.8072
A1	32	actb	18.5815	18.8072
A1	33	actb	19.1739	19.4052
A1	34	actb	20.0405	20.2773
A1	35	actb	20.2743	20.5166
A1	36	actb	20.8862	21.134
A1	37	actb	21.1839	21.4373
A1	38	actb	21.6262	21.8851
A1	39	actb	22.0882	22.3526
A1	40	actb	22.4222	22.6921
A2	1	actb	0.189153	0.0182044
A2	2	actb	0.184224	0.020901
A2	3	actb	0.16654	0.0108432
A2	4	actb	0.14994	0.00186865
A2	5	actb	0.138866	-0.00157944
A2	6	actb	0.127696	-0.00512403
A2	7	actb	0.120028	-0.00516575
A2	8	actb	0.113798	-0.00377031
A2	9	actb	0.105056	-0.00488617
A2	10	actb	0.100078	-0.00223874
A2	11	actb	0.0925794	-0.00211148
A2	12	actb	0.0906493	0.00358418
A2	13	actb	0.0880193	0.00857993
A2	14	actb	0.0925938	0.0207802
A2	15	actb	0.104333	0.0401455
A2	16	actb	0.134199	0.0776368
A2	17	actb	0.19841	0.149474
A2	18	actb	0.326926	0.285616
A2	19	actb	0.575315	0.541631
A2	20	actb	1.06094	1.03489
A2	21	actb	1.94948	1.93105
A2	22	actb	3.44155	3.43074
A2	23	actb	5.41652	5.41334
A2	24	actb	7.30667	7.31111
A2	25	actb	8.72892	8.74099
A2	26	actb	10.1367	10.1564
A2	27	actb	11.4761	11.5034
A2	28	actb	12.542	12.5769
A2	29	actb	13.5848	13.6274
A2	30	actb	14.3877	14.4379
A2	31	actb	15.102	15.1598
A2	32	actb	15.7423	15.8077
A2	33	actb	16.1995	16.2726
A2	34	actb	16.7924	16.8731
A2	35	actb	17.1955	17.2838
A2	36	actb	17.544	17.6399
A2	37	actb	17.8878	17.9914
A2	38	actb	18.1265	18.2377
A2	39	actb	18.3936	18.5125
A2	40	actb	18.7096	18.8361
A3	1	actb	-0.163916	0.00720764
A3	2	actb	-0.166171	0.0137112
A3	3	actb	-0.180845	0.00779583
A3	4	actb	-0.191418	0.00598121
A3	5	actb	-0.205364	0.000794014
A3	6	actb	-0.215637	-0.000719852
A3	7	actb	-0.230613	-0.00693715
A3	8	actb	-0.242697	-0.0102626
A3	9	actb	-0.248467	-0.00727419
A3	10	actb	-0.255638	-0.00568602
A3	11	actb	-0.258151	0.000559503
A3	12	actb	-0.2626	0.00486964
A3	13	actb	-0.265349	0.0108797
A3	14	actb	-0.258181	0.026806
A3	15	actb	-0.24519	0.0485559
A3	16	actb	-0.211888	0.0906169
A3	17	actb	-0.13913	0.172134
A3	18	actb	0.00249096	0.322513
A3	19	actb	0.284619	0.6134
A3	20	actb	0.817245	1.15478
A3	21	actb	1.80126	2.14756
A3	22	actb	3.44445	3.79951
A3	23	actb	5.57003	5.93384
A3	24	actb	7.46883	7.8414
A3	25	actb	8.88799	9.26932
A3	26	actb	10.3837	10.7738
A3	27	actb	11.7465	12.1454
A3	28	actb	12.8862	13.2938
A3	29	actb	13.9326	14.3489
A3	30	actb	14.7449	15.17
A3	31	actb	15.4172	15.8511
A3	32	actb	15.998	16.4407
A3	33	actb	16.574	17.0254
A3	34	actb	17.0828	17.5429
A3	35	actb	17.6235	18.0924
A3	36	actb	17.9377	18.4154
A3	37	actb	18.237	18.7235
A3	38	actb	18.4587	18.9539
A3	39	actb	18.78	19.284
A3	40	actb	19.1757	19.6884
A4	1	ALAS1_2F2R	0.176523	-0.0137538
A4	2	ALAS1_2F2R	0.187693	0.00350872
A4	3	ALAS1_2F2R	0.183834	0.0057423
A4	4	ALAS1_2F2R	0.175287	0.0032883
A4	5	ALAS1_2F2R	0.165815	-9.12704e-05
A4	6	ALAS1_2F2R	0.159503	-0.000310631
A4	7	ALAS1_2F2R	0.150706	-0.00301421
A4	8	ALAS1_2F2R	0.141365	-0.00626269
A4	9	ALAS1_2F2R	0.136914	-0.00462105
A4	10	ALAS1_2F2R	0.129783	-0.00565944
A4	11	ALAS1_2F2R	0.129403	5.38157e-05
A4	12	ALAS1_2F2R	0.123897	0.000640518
A4	13	ALAS1_2F2R	0.127398	0.0102344
A4	14	ALAS1_2F2R	0.135466	0.0243952
A4	15	ALAS1_2F2R	0.155807	0.0508288
A4	16	ALAS1_2F2R	0.203788	0.104903
A4	17	ALAS1_2F2R	0.300451	0.207658
A4	18	ALAS1_2F2R	0.492225	0.405525
A4	19	ALAS1_2F2R	0.862124	0.781516
A4	20	ALAS1_2F2R	1.55979	1.48528
A4	21	ALAS1_2F2R	2.7984	2.72998
A4	22	ALAS1_2F2R	4.75194	4.68961
A4	23	ALAS1_2F2R	7.49443	7.43819
A4	24	ALAS1_2F2R	10.5561	10.506
A4	25	ALAS1_2F2R	13.4317	13.3876
A4	26	ALAS1_2F2R	15.211	15.173
A4	27	ALAS1_2F2R	16.4564	16.4246
A4	28	ALAS1_2F2R	16.7282	16.7025
A4	29	ALAS1_2F2R	16.5837	16.564
A4	30	ALAS1_2F2R	16.5766	16.563
A4	31	ALAS1_2F2R	16.3755	16.368
A4	32	ALAS1_2F2R	16.2203	16.2189
A4	33	ALAS1_2F2R	16.4324	16.437
A4	34	ALAS1_2F2R	16.1556	16.1664
A4	35	ALAS1_2F2R	15.9902	16.0071
A4	36	ALAS1_2F2R	16.1404	16.1633
A4	37	ALAS1_2F2R	15.7932	15.8222
A4	38	ALAS1_2F2R	15.6637	15.6988
A4	39	ALAS1_2F2R	15.7927	15.834
A4	40	ALAS1_2F2R	15.6056	15.653
A5	1	ALAS1_2F2R	0.151227	-0.0174817
A5	2	ALAS1_2F2R	0.165682	-0.000652421
A5	3	ALAS1_2F2R	0.167156	0.00319585
A5	4	ALAS1_2F2R	0.164051	0.00246511
A5	5	ALAS1_2F2R	0.159926	0.000714032
A5	6	ALAS1_2F2R	0.156871	3.33171e-05
A5	7	ALAS1_2F2R	0.152105	-0.00235818
A5	8	ALAS1_2F2R	0.147977	-0.00411201
A5	9	ALAS1_2F2R	0.146311	-0.00340361
A5	10	ALAS1_2F2R	0.144794	-0.00254639
A5	11	ALAS1_2F2R	0.143541	-0.00142527
A5	12	ALAS1_2F2R	0.141315	-0.00127672
A5	13	ALAS1_2F2R	0.148932	0.00871386
A5	14	ALAS1_2F2R	0.157266	0.0194227
A5	15	ALAS1_2F2R	0.181601	0.0461322
A5	16	ALAS1_2F2R	0.228919	0.0958238
A5	17	ALAS1_2F2R	0.327092	0.196371
A5	18	ALAS1_2F2R	0.51899	0.390644
A5	19	ALAS1_2F2R	0.887975	0.762003
A5	20	ALAS1_2F2R	1.5964	1.4728
A5	21	ALAS1_2F2R	2.82035	2.69913
A5	22	ALAS1_2F2R	4.81685	4.698
A5	23	ALAS1_2F2R	7.56429	7.44782
A5	24	ALAS1_2F2R	10.4912	10.3771
A5	25	ALAS1_2F2R	13.2403	13.1285
A5	26	ALAS1_2F2R	14.9092	14.7998
A5	27	ALAS1_2F2R	16.1375	16.0305
A5	28	ALAS1_2F2R	16.42	16.3154
A5	29	ALAS1_2F2R	16.5392	16.437
A5	30	ALAS1_2F2R	15.9769	15.877
A5	31	ALAS1_2F2R	16.2069	16.1094
A5	32	ALAS1_2F2R	16.0389	15.9438
A5	33	ALAS1_2F2R	15.9608	15.8681
A5	34	ALAS1_2F2R	15.8862	15.7958
A5	35	ALAS1_2F2R	15.8535	15.7655
A5	36	ALAS1_2F2R	15.8096	15.724
A5	37	ALAS1_2F2R	15.6731	15.5899
A5	38	ALAS1_2F2R	15.7147	15.6338
A5	39	ALAS1_2F2R	15.3168	15.2383
A5	40	ALAS1_2F2R	15.3793	15.3032
A6	1	ALAS1_2F2R	0.146586	-0.0254747
A6	2	ALAS1_2F2R	0.167582	-0.00569037
A6	3	ALAS1_2F2R	0.173156	-0.00132847
A6	4	ALAS1_2F2R	0.177151	0.00145547
A6	5	ALAS1_2F2R	0.172973	-0.00393486
A6	6	ALAS1_2F2R	0.177073	-0.00104624
A6	7	ALAS1_2F2R	0.173355	-0.00597617
A6	8	ALAS1_2F2R	0.195019	0.0144756
A6	9	ALAS1_2F2R	0.185633	0.00387732
A6	10	ALAS1_2F2R	0.181802	-0.00116552
A6	11	ALAS1_2F2R	0.180991	-0.00318857
A6	12	ALAS1_2F2R	0.182223	-0.00316857
A6	13	ALAS1_2F2R	0.190795	0.00419186
A6	14	ALAS1_2F2R	0.201003	0.0131878
A6	15	ALAS1_2F2R	0.22882	0.0397929
A6	16	ALAS1_2F2R	0.280442	0.0902035
A6	17	ALAS1_2F2R	0.385366	0.193916
A6	18	ALAS1_2F2R	0.584774	0.392112
A6	19	ALAS1_2F2R	0.963306	0.769432
A6	20	ALAS1_2F2R	1.67798	1.48289
A6	21	ALAS1_2F2R	2.91736	2.72107
A6	22	ALAS1_2F2R	4.89385	4.69634
A6	23	ALAS1_2F2R	7.57999	7.38126
A6	24	ALAS1_2F2R	10.4049	10.205
A6	25	ALAS1_2F2R	12.9674	12.7663
A6	26	ALAS1_2F2R	14.4877	14.2854
A6	27	ALAS1_2F2R	15.6821	15.4785
A6	28	ALAS1_2F2R	15.8002	15.5955
A6	29	ALAS1_2F2R	15.8138	15.6078
A6	30	ALAS1_2F2R	15.4854	15.2782
A6	31	ALAS1_2F2R	15.5915	15.383
A6	32	ALAS1_2F2R	15.5247	15.3151
A6	33	ALAS1_2F2R	15.5185	15.3077
A6	34	ALAS1_2F2R	15.4223	15.2103
A6	35	ALAS1_2F2R	15.3664	15.1532
A6	36	ALAS1_2F2R	15.4169	15.2024
A6	37	ALAS1_2F2R	15.2132	14.9975
A6	38	ALAS1_2F2R	15.1507	14.9338
A6	39	ALAS1_2F2R	15.0111	14.793
A6	40	ALAS1_2F2R	15.062	14.8427
A7	1	HEPHL1_4F4R	-0.143241	-0.0135001
A7	2	HEPHL1_4F4R	-0.127696	0.002268
A7	3	HEPHL1_4F4R	-0.126952	0.00323621
A7	4	HEPHL1_4F4R	-0.129904	0.000507274
A7	5	HEPHL1_4F4R	-0.129692	0.000942862
A7	6	HEPHL1_4F4R	-0.132262	-0.0014036
A7	7	HEPHL1_4F4R	-0.130999	8.36726e-05
A7	8	HEPHL1_4F4R	-0.132806	-0.00149943
A7	9	HEPHL1_4F4R	-0.131634	-0.00010419
A7	10	HEPHL1_4F4R	-0.135334	-0.00358053
A7	11	HEPHL1_4F4R	-0.134621	-0.00264366
A7	12	HEPHL1_4F4R	-0.133068	-0.00086718
A7	13	HEPHL1_4F4R	-0.132474	-4.93166e-05
A7	14	HEPHL1_4F4R	-0.13223	0.000418384
A7	15	HEPHL1_4F4R	-0.127912	0.0049595
A7	16	HEPHL1_4F4R	-0.118786	0.0143097
A7	17	HEPHL1_4F4R	-0.0994896	0.0338296
A7	18	HEPHL1_4F4R	-0.0650619	0.0684809
A7	19	HEPHL1_4F4R	0.00370557	0.137472
A7	20	HEPHL1_4F4R	0.139279	0.273269
A7	21	HEPHL1_4F4R	0.39846	0.532673
A7	22	HEPHL1_4F4R	0.881388	1.01583
A7	23	HEPHL1_4F4R	1.75072	1.88538
A7	24	HEPHL1_4F4R	3.18593	3.32082
A7	25	HEPHL1_4F4R	5.14713	5.28224
A7	26	HEPHL1_4F4R	7.09377	7.22911
A7	27	HEPHL1_4F4R	8.50971	8.64527
A7	28	HEPHL1_4F4R	9.38509	9.52087
A7	29	HEPHL1_4F4R	10.0743	10.2103
A7	30	HEPHL1_4F4R	10.6771	10.8134
A7	31	HEPHL1_4F4R	11.0445	11.1809
A7	32	HEPHL1_4F4R	11.4438	11.5805
A7	33	HEPHL1_4F4R	11.6276	11.7645
A7	34	HEPHL1_4F4R	11.8994	12.0365
A7	35	HEPHL1_4F4R	12.0585	12.1958
A7	36	HEPHL1_4F4R	12.1439	12.2814
A7	37	HEPHL1_4F4R	12.2189	12.3567
A7	38	HEPHL1_4F4R	12.2722	12.4102
A7	39	HEPHL1_4F4R	12.3254	12.4637
A7	40	HEPHL1_4F4R	12.3714	12.5099
A8	1	HEPHL1_4F4R	-0.140015	0.00804503
A8	2	HEPHL1_4F4R	-0.13271	0.019533
A8	3	HEPHL1_4F4R	-0.147935	0.00849138
A8	4	HEPHL1_4F4R	-0.15544	0.00516939
A8	5	HEPHL1_4F4R	-0.164532	0.000260551
A8	6	HEPHL1_4F4R	-0.17056	-0.00158379
A8	7	HEPHL1_4F4R	-0.176971	-0.00381174
A8	8	HEPHL1_4F4R	-0.181342	-0.00400002
A8	9	HEPHL1_4F4R	-0.18822	-0.00669404
A8	10	HEPHL1_4F4R	-0.192758	-0.00704936
A8	11	HEPHL1_4F4R	-0.192672	-0.00277953
A8	12	HEPHL1_4F4R	-0.196204	-0.00212839
A8	13	HEPHL1_4F4R	-0.197806	0.000452458
A8	14	HEPHL1_4F4R	-0.19905	0.00339212
A8	15	HEPHL1_4F4R	-0.196344	0.010281
A8	16	HEPHL1_4F4R	-0.19474	0.0160678
A8	17	HEPHL1_4F4R	-0.174356	0.0406349
A8	18	HEPHL1_4F4R	-0.149643	0.0695313
A8	19	HEPHL1_4F4R	-0.0894955	0.133862
A8	20	HEPHL1_4F4R	0.0265234	0.254064
A8	21	HEPHL1_4F4R	0.250465	0.482189
A8	22	HEPHL1_4F4R	0.665744	0.901651
A8	23	HEPHL1_4F4R	1.38427	1.62436
A8	24	HEPHL1_4F4R	2.51753	2.7618
A8	25	HEPHL1_4F4R	3.95998	4.20844
A8	26	HEPHL1_4F4R	5.22936	5.482
A8	27	HEPHL1_4F4R	6.08136	6.33819
A8	28	HEPHL1_4F4R	6.58875	6.84975
A8	29	HEPHL1_4F4R	6.99089	7.25607
A8	30	HEPHL1_4F4R	7.29133	7.56071
A8	31	HEPHL1_4F4R	7.54521	7.81877
A8	32	HEPHL1_4F4R	7.68571	7.96345
A8	33	HEPHL1_4F4R	7.8181	8.10002
A8	34	HEPHL1_4F4R	7.94701	8.23311
A8	35	HEPHL1_4F4R	7.99985	8.29014
A8	36	HEPHL1_4F4R	8.08773	8.3822
A8	37	HEPHL1_4F4R	8.19278	8.49143
A8	38	HEPHL1_4F4R	8.1988	8.50164
A8	39	HEPHL1_4F4R	8.27367	8.58069
A8	40	HEPHL1_4F4R	8.3155	8.62671
A9	1	HEPHL1_4F4R	-0.236936	-0.0252806
A9	2	HEPHL1_4F4R	-0.211767	0.00214468
A9	3	HEPHL1_4F4R	-0.215634	0.000534524
A9	4	HEPHL1_4F4R	-0.217416	0.00100959
A9	5	HEPHL1_4F4R	-0.219736	0.000945814
A9	6	HEPHL1_4F4R	-0.21862	0.00431851
A9	7	HEPHL1_4F4R	-0.225227	-3.20568e-05
A9	8	HEPHL1_4F4R	-0.226804	0.000647348
A9	9	HEPHL1_4F4R	-0.236172	-0.00646393
A9	10	HEPHL1_4F4R	-0.234822	-0.00285795
A9	11	HEPHL1_4F4R	-0.234969	-0.000747768
A9	12	HEPHL1_4F4R	-0.240299	-0.00382201
A9	13	HEPHL1_4F4R	-0.238348	0.000385811
A9	14	HEPHL1_4F4R	-0.244351	-0.00336068
A9	15	HEPHL1_4F4R	-0.233804	0.0094428
A9	16	HEPHL1_4F4R	-0.231989	0.0135147
A9	17	HEPHL1_4F4R	-0.204226	0.0435341
A9	18	HEPHL1_4F4R	-0.165209	0.0848081
A9	19	HEPHL1_4F4R	-0.0852179	0.167055
A9	20	HEPHL1_4F4R	0.0664567	0.320987
A9	21	HEPHL1_4F4R	0.373717	0.630503
A9	22	HEPHL1_4F4R	0.941267	1.20031
A9	23	HEPHL1_4F4R	1.95365	2.21495
A9	24	HEPHL1_4F4R	3.63089	3.89445
A9	25	HEPHL1_4F4R	6.08373	6.34954
A9	26	HEPHL1_4F4R	8.5443	8.81237
A9	27	HEPHL1_4F4R	10.3267	10.597
A9	28	HEPHL1_4F4R	11.2435	11.5161
A9	29	HEPHL1_4F4R	12.1593	12.4341
A9	30	HEPHL1_4F4R	12.7285	13.0056
A9	31	HEPHL1_4F4R	13.5862	13.8655
A9	32	HEPHL1_4F4R	13.9796	14.2612
A9	33	HEPHL1_4F4R	14.4022	14.6861
A9	34	HEPHL1_4F4R	14.8046	15.0907
A9	35	HEPHL1_4F4R	14.5288	14.8172
A9	36	HEPHL1_4F4R	14.5907	14.8814
A9	37	HEPHL1_4F4R	15.2276	15.5205
A9	38	HEPHL1_4F4R	15.121	15.4162
A9	39	HEPHL1_4F4R	15.3075	15.6049
A9	40	HEPHL1_4F4R	15.0987	15.3984
A10	1	PITX3	-0.00782096	0.0975943
A10	2	PITX3	-0.0231297	0.0873125
A10	3	PITX3	-0.0869799	0.0284893
A10	4	PITX3	-0.107453	0.0130429
A10	5	PITX3	-0.118193	0.00733067
A10	6	PITX3	-0.135033	-0.00448263
A10	7	PITX3	-0.137737	-0.00215974
A10	8	PITX3	-0.148063	-0.00745908
A10	9	PITX3	-0.154754	-0.00912271
A10	10	PITX3	-0.160122	-0.00946421
A10	11	PITX3	-0.165244	-0.00955932
A10	12	PITX3	-0.171583	-0.0108713
A10	13	PITX3	-0.175334	-0.00959444
A10	14	PITX3	-0.176003	-0.00523728
A10	15	PITX3	-0.185452	-0.00965894
A10	16	PITX3	-0.185526	-0.00470586
A10	17	PITX3	-0.187155	-0.00130782
A10	18	PITX3	-0.192601	-0.0017265
A10	19	PITX3	-0.19516	0.000740904
A10	20	PITX3	-0.199239	0.00168907
A10	21	PITX3	-0.201857	0.004098
A10	22	PITX3	-0.199295	0.0116865
A10	23	PITX3	-0.197737	0.0182724
A10	24	PITX3	-0.190744	0.0302924
A10	25	PITX3	-0.174931	0.0511324
A10	26	PITX3	-0.138827	0.0922628
A10	27	PITX3	-0.0674209	0.168696
A10	28	PITX3	0.0729271	0.314071
A10	29	PITX3	0.333022	0.579193
A10	30	PITX3	0.81104	1.06224
A10	31	PITX3	1.6181	1.87432
A10	32	PITX3	2.84079	3.10204
A10	33	PITX3	4.39587	4.66215
A10	34	PITX3	5.98623	6.25754
A10	35	PITX3	7.22232	7.49865
A10	36	PITX3	8.09048	8.37183
A10	37	PITX3	8.73473	9.02112
A10	38	PITX3	9.19461	9.48602
A10	39	PITX3	9.54033	9.83677
A10	40	PITX3	9.78976	10.0912
A11	1	PITX3	0.0655038	0.117162
A11	2	PITX3	0.0370215	0.0941392
A11	3	PITX3	-0.0368491	0.0257282
A11	4	PITX3	-0.053979	0.0140579
A11	5	PITX3	-0.0630649	0.0104317
A11	6	PITX3	-0.0764042	0.00255207
A11	7	PITX3	-0.0859284	-0.00151252
A11	8	PITX3	-0.0958227	-0.00594717
A11	9	PITX3	-0.105138	-0.00980319
A11	10	PITX3	-0.115659	-0.0148637
A11	11	PITX3	-0.12078	-0.0145259
A11	12	PITX3	-0.123171	-0.0114574
A11	13	PITX3	-0.127825	-0.0106513
A11	14	PITX3	-0.130016	-0.00738309
A11	15	PITX3	-0.136327	-0.00823388
A11	16	PITX3	-0.137687	-0.00413476
A11	17	PITX3	-0.144495	-0.00548291
A11	18	PITX3	-0.14558	-0.00110768
A11	19	PITX3	-0.151085	-0.00115341
A11	20	PITX3	-0.150856	0.00453531
A11	21	PITX3	-0.153409	0.00744161
A11	22	PITX3	-0.152571	0.0137392
A11	23	PITX3	-0.153999	0.0177709
A11	24	PITX3	-0.150293	0.0269366
A11	25	PITX3	-0.137682	0.0450074
A11	26	PITX3	-0.101215	0.0869337
A11	27	PITX3	-0.0347387	0.15887
A11	28	PITX3	0.096648	0.295716
A11	29	PITX3	0.352278	0.556806
A11	30	PITX3	0.816597	1.02658
A11	31	PITX3	1.61201	1.82746
A11	32	PITX3	2.86227	3.08318
A11	33	PITX3	4.52734	4.75371
A11	34	PITX3	6.24153	6.47336
A11	35	PITX3	7.71799	7.95528
A11	36	PITX3	8.64724	8.88999
A11	37	PITX3	9.36305	9.61126
A11	38	PITX3	9.86482	10.1185
A11	39	PITX3	10.3357	10.5949
A11	40	PITX3	10.5823	10.8469
A12	1	PITX3	0.0782197	0.118845
A12	2	PITX3	0.033743	0.0803402
A12	3	PITX3	-0.0296954	0.0228737
A12	4	PITX3	-0.0466476	0.0118935
A12	5	PITX3	-0.0564522	0.00806084
A12	6	PITX3	-0.0688183	0.00166666
A12	7	PITX3	-0.0787889	-0.00233208
A12	8	PITX3	-0.0876252	-0.00519638
A12	9	PITX3	-0.0959514	-0.00755072
A12	10	PITX3	-0.106514	-0.0121418
A12	11	PITX3	-0.110785	-0.0104405
A12	12	PITX3	-0.115959	-0.00964215
A12	13	PITX3	-0.122558	-0.0102698
A12	14	PITX3	-0.126161	-0.00790061
A12	15	PITX3	-0.129125	-0.00489252
A12	16	PITX3	-0.138449	-0.0082448
A12	17	PITX3	-0.139931	-0.00375464
A12	18	PITX3	-0.141261	0.000886691
A12	19	PITX3	-0.144612	0.00350812
A12	20	PITX3	-0.150278	0.00381395
A12	21	PITX3	-0.156453	0.00361103
A12	22	PITX3	-0.156696	0.00933946
A12	23	PITX3	-0.155296	0.0167121
A12	24	PITX3	-0.14628	0.0316994
A12	25	PITX3	-0.129268	0.0546839
A12	26	PITX3	-0.0956122	0.0943113
A12	27	PITX3	-0.0231848	0.172711
A12	28	PITX3	0.11842	0.320287
A12	29	PITX3	0.385559	0.593398
A12	30	PITX3	0.867388	1.0812
A12	31	PITX3	1.68101	1.90079
A12	32	PITX3	2.88812	3.11388
A12	33	PITX3	4.42142	4.65315
A12	34	PITX3	5.99761	6.23531
A12	35	PITX3	7.20437	7.44804
A12	36	PITX3	8.09053	8.34017
A12	37	PITX3	8.69929	8.95491
A12	38	PITX3	9.10509	9.36667
A12	39	PITX3	9.41009	9.67765
A12	40	PITX3	9.65035	9.92388
B1	1	actb	0.103775	0.0146899
B1	2	actb	0.0892269	0.00569768
B1	3	actb	0.0851893	0.00721591
B1	4	actb	0.0725738	0.000156366
B1	5	actb	0.0655719	-0.00128956
B1	6	actb	0.0576021	-0.00370351
B1	7	actb	0.054733	-0.00101659
B1	8	actb	0.0462243	-0.00396945
B1	9	actb	0.0421611	-0.00247671
B1	10	actb	0.0352506	-0.00383125
B1	11	actb	0.0346332	0.00110723
B1	12	actb	0.0357776	0.00780757
B1	13	actb	0.0335237	0.0111096
B1	14	actb	0.0436133	0.0267551
B1	15	actb	0.0578432	0.0465409
B1	16	actb	0.107128	0.101382
B1	17	actb	0.200468	0.200278
B1	18	actb	0.379474	0.384839
B1	19	actb	0.752436	0.763358
B1	20	actb	1.45553	1.47201
B1	21	actb	2.72385	2.74589
B1	22	actb	4.81158	4.83917
B1	23	actb	7.32344	7.35659
B1	24	actb	9.35037	9.38907
B1	25	actb	11.2357	11.2799
B1	26	actb	13.052	13.1018
B1	27	actb	14.8433	14.8987
B1	28	actb	16.4065	16.4674
B1	29	actb	17.7836	17.85
B1	30	actb	19.1478	19.2199
B1	31	actb	20.0858	20.1634
B1	32	actb	20.9555	21.0386
B1	33	actb	22.0011	22.0898
B1	34	actb	22.4889	22.5832
B1	35	actb	23.2906	23.3904
B1	36	actb	24.0136	24.1189
B1	37	actb	24.665	24.776
B1	38	actb	24.788	24.9045
B1	39	actb	25.7127	25.8347
B1	40	actb	25.9641	26.0917
B2	1	actb	-0.167008	-0.0237467
B2	2	actb	-0.152809	-0.00110072
B2	3	actb	-0.16031	-0.000155152
B2	4	actb	-0.166664	0.0019376
B2	5	actb	-0.174958	0.00208971
B2	6	actb	-0.181583	0.00391101
B2	7	actb	-0.194594	-0.000652737
B2	8	actb	-0.208221	-0.00583386
B2	9	actb	-0.214183	-0.00334866
B2	10	actb	-0.221851	-0.00257074
B2	11	actb	-0.231499	-0.00377244
B2	12	actb	-0.234418	0.00175586
B2	13	actb	-0.237981	0.00663941
B2	14	actb	-0.233242	0.0198248
B2	15	actb	-0.220473	0.0410401
B2	16	actb	-0.193054	0.0769057
B2	17	actb	-0.125315	0.153091
B2	18	actb	0.0114265	0.298279
B2	19	actb	0.286059	0.581359
B2	20	actb	0.807115	1.11086
B2	21	actb	1.77171	2.0839
B2	22	actb	3.42095	3.74159
B2	23	actb	5.58371	5.9128
B2	24	actb	7.7295	8.06703
B2	25	actb	9.22175	9.56773
B2	26	actb	10.909	11.2635
B2	27	actb	12.4627	12.8256
B2	28	actb	13.7919	14.1632
B2	29	actb	15.1572	15.5369
B2	30	actb	16.1997	16.5879
B2	31	actb	17.1606	17.5573
B2	32	actb	17.9891	18.3942
B2	33	actb	18.7244	19.138
B2	34	actb	19.5379	19.9599
B2	35	actb	19.9459	20.3764
B2	36	actb	20.8936	21.3325
B2	37	actb	21.1805	21.6279
B2	38	actb	21.438	21.8938
B2	39	actb	21.8656	22.3299
B2	40	actb	22.4851	22.9577
B3	1	actb	-0.0732415	-0.00345784
B3	2	actb	-0.0705706	0.00310301
B3	3	actb	-0.0727268	0.00483688
B3	4	actb	-0.0795715	0.00188217
B3	5	actb	-0.0855481	-0.000204356
B3	6	actb	-0.0910907	-0.00185697
B3	7	actb	-0.0942354	-0.0011116
B3	8	actb	-0.0991626	-0.00214877
B3	9	actb	-0.107204	-0.00629969
B3	10	actb	-0.108539	-0.00374515
B3	11	actb	-0.107608	0.0010758
B3	12	actb	-0.111553	0.0010214
B3	13	actb	-0.109914	0.00655028
B3	14	actb	-0.103458	0.016896
B3	15	actb	-0.0902217	0.0340223
B3	16	actb	-0.055406	0.0727281
B3	17	actb	0.0110052	0.143029
B3	18	actb	0.145552	0.281466
B3	19	actb	0.416106	0.55591
B3	20	actb	0.931596	1.07529
B3	21	actb	1.88567	2.03325
B3	22	actb	3.50688	3.65836
B3	23	actb	5.71377	5.86914
B3	24	actb	7.87274	8.032
B3	25	actb	9.50511	9.66825
B3	26	actb	11.0069	11.174
B3	27	actb	12.4949	12.6658
B3	28	actb	13.8949	14.0697
B3	29	actb	15.0352	15.2139
B3	30	actb	16.133	16.3155
B3	31	actb	17.0561	17.2426
B3	32	actb	17.926	18.1164
B3	33	actb	18.6152	18.8095
B3	34	actb	19.3307	19.5289
B3	35	actb	19.7023	19.9043
B3	36	actb	20.1663	20.3722
B3	37	actb	20.7979	21.0078
B3	38	actb	20.9277	21.1414
B3	39	actb	21.5649	21.7825
B3	40	actb	21.6432	21.8647
B4	1	ALAS1_2F2R	0.210143	0.000304204
B4	2	ALAS1_2F2R	0.211387	0.00515539
B4	3	ALAS1_2F2R	0.217386	0.0147615
B4	4	ALAS1_2F2R	0.195783	-0.00323499
B4	5	ALAS1_2F2R	0.194582	-0.000828013
B4	6	ALAS1_2F2R	0.186883	-0.00492019
B4	7	ALAS1_2F2R	0.181301	-0.00689564
B4	8	ALAS1_2F2R	0.179544	-0.00504524
B4	9	ALAS1_2F2R	0.174333	-0.00664931
B4	10	ALAS1_2F2R	0.17742	4.50611e-05
B4	11	ALAS1_2F2R	0.176629	0.00286106
B4	12	ALAS1_2F2R	0.180067	0.00990581
B4	13	ALAS1_2F2R	0.183202	0.0166486
B4	14	ALAS1_2F2R	0.223175	0.0602279
B4	15	ALAS1_2F2R	0.262849	0.103509
B4	16	ALAS1_2F2R	0.364027	0.208294
B4	17	ALAS1_2F2R	0.569316	0.41719
B4	18	ALAS1_2F2R	0.954998	0.80648
B4	19	ALAS1_2F2R	1.6861	1.54119
B4	20	ALAS1_2F2R	2.98198	2.84067
B4	21	ALAS1_2F2R	5.03073	4.89303
B4	22	ALAS1_2F2R	7.90561	7.77152
B4	23	ALAS1_2F2R	11.0314	10.901
B4	24	ALAS1_2F2R	13.7411	13.6142
B4	25	ALAS1_2F2R	15.1005	14.9773
B4	26	ALAS1_2F2R	16.2519	16.1322
B4	27	ALAS1_2F2R	16.7114	16.5953
B4	28	ALAS1_2F2R	16.9595	16.847
B4	29	ALAS1_2F2R	17.0692	16.9604
B4	30	ALAS1_2F2R	16.8383	16.733
B4	31	ALAS1_2F2R	16.8295	16.7279
B4	32	ALAS1_2F2R	16.8468	16.7488
B4	33	ALAS1_2F2R	16.2695	16.1751
B4	34	ALAS1_2F2R	16.695	16.6042
B4	35	ALAS1_2F2R	16.6229	16.5357
B4	36	ALAS1_2F2R	16.2032	16.1196
B4	37	ALAS1_2F2R	16.5444	16.4644
B4	38	ALAS1_2F2R	16.464	16.3876
B4	39	ALAS1_2F2R	16.2604	16.1876
B4	40	ALAS1_2F2R	16.3814	16.3122
B5	1	ALAS1_2F2R	0.212034	-0.0175351
B5	2	ALAS1_2F2R	0.220848	-0.00732848
B5	3	ALAS1_2F2R	0.225876	-0.000908231
B5	4	ALAS1_2F2R	0.22768	0.00228725
B5	5	ALAS1_2F2R	0.223359	-0.000641386
B5	6	ALAS1_2F2R	0.225651	0.00304316
B5	7	ALAS1_2F2R	0.219004	-0.002212
B5	8	ALAS1_2F2R	0.218422	-0.00140092
B5	9	ALAS1_2F2R	0.215458	-0.00297273
B5	10	ALAS1_2F2R	0.219633	0.00259391
B5	11	ALAS1_2F2R	0.212148	-0.00349907
B5	12	ALAS1_2F2R	0.217964	0.00371003
B5	13	ALAS1_2F2R	0.225504	0.0126414
B5	14	ALAS1_2F2R	0.24534	0.0338702
B5	15	ALAS1_2F2R	0.290971	0.080893
B5	16	ALAS1_2F2R	0.373657	0.164972
B5	17	ALAS1_2F2R	0.539901	0.332608
B5	18	ALAS1_2F2R	0.867321	0.66142
B5	19	ALAS1_2F2R	1.48872	1.28421
B5	20	ALAS1_2F2R	2.62322	2.4201
B5	21	ALAS1_2F2R	4.47538	4.27366
B5	22	ALAS1_2F2R	7.37331	7.17298
B5	23	ALAS1_2F2R	10.8976	10.6987
B5	24	ALAS1_2F2R	13.8945	13.697
B5	25	ALAS1_2F2R	16.5605	16.3644
B5	26	ALAS1_2F2R	17.968	17.7733
B5	27	ALAS1_2F2R	18.8769	18.6836
B5	28	ALAS1_2F2R	18.8992	18.7073
B5	29	ALAS1_2F2R	18.921	18.7304
B5	30	ALAS1_2F2R	18.3194	18.1302
B5	31	ALAS1_2F2R	18.8439	18.6561
B5	32	ALAS1_2F2R	18.6377	18.4513
B5	33	ALAS1_2F2R	18.555	18.3699
B5	34	ALAS1_2F2R	18.5599	18.3763
B5	35	ALAS1_2F2R	18.6728	18.4906
B5	36	ALAS1_2F2R	18.5894	18.4085
B5	37	ALAS1_2F2R	18.3189	18.1394
B5	38	ALAS1_2F2R	18.4687	18.2906
B5	39	ALAS1_2F2R	17.9312	17.7545
B5	40	ALAS1_2F2R	18.1381	17.9628
B6	1	ALAS1_2F2R	0.320584	-0.00939901
B6	2	ALAS1_2F2R	0.323584	-0.00644678
B6	3	ALAS1_2F2R	0.332147	0.00206946
B6	4	ALAS1_2F2R	0.325074	-0.00505078
B6	5	ALAS1_2F2R	0.328433	-0.00173854
B6	6	ALAS1_2F2R	0.329972	-0.000245873
B6	7	ALAS1_2F2R	0.336484	0.0062191
B6	8	ALAS1_2F2R	0.333935	0.00362256
B6	9	ALAS1_2F2R	0.330915	0.000555671
B6	10	ALAS1_2F2R	0.324011	-0.00639505
B6	11	ALAS1_2F2R	0.331417	0.000963453
B6	12	ALAS1_2F2R	0.335085	0.00458519
B6	13	ALAS1_2F2R	0.34721	0.0166633
B6	14	ALAS1_2F2R	0.371292	0.0406974
B6	15	ALAS1_2F2R	0.42177	0.0911285
B6	16	ALAS1_2F2R	0.525543	0.194855
B6	17	ALAS1_2F2R	0.729867	0.399132
B6	18	ALAS1_2F2R	1.12567	0.794887
B6	19	ALAS1_2F2R	1.85321	1.52238
B6	20	ALAS1_2F2R	3.1256	2.79472
B6	21	ALAS1_2F2R	5.14629	4.81537
B6	22	ALAS1_2F2R	7.87759	7.54662
B6	23	ALAS1_2F2R	10.7747	10.4437
B6	24	ALAS1_2F2R	13.2319	12.9008
B6	25	ALAS1_2F2R	13.9438	13.6126
B6	26	ALAS1_2F2R	14.899	14.5678
B6	27	ALAS1_2F2R	15.103	14.7718
B6	28	ALAS1_2F2R	15.2705	14.9392
B6	29	ALAS1_2F2R	15.1916	14.8603
B6	30	ALAS1_2F2R	15.1869	14.8555
B6	31	ALAS1_2F2R	15.172	14.8406
B6	32	ALAS1_2F2R	15.0515	14.7201
B6	33	ALAS1_2F2R	14.9505	14.619
B6	34	ALAS1_2F2R	15.0241	14.6925
B6	35	ALAS1_2F2R	14.9595	14.628
B6	36	ALAS1_2F2R	14.7758	14.4441
B6	37	ALAS1_2F2R	14.8204	14.4888
B6	38	ALAS1_2F2R	14.8217	14.49
B6	39	ALAS1_2F2R	14.7862	14.4544
B6	40	ALAS1_2F2R	14.7063	14.3745
B7	1	HEPHL1_4F4R	-0.154326	0.0392892
B7	2	HEPHL1_4F4R	-0.164455	0.0320284
B7	3	HEPHL1_4F4R	-0.194157	0.00519426
B7	4	HEPHL1_4F4R	-0.203183	-0.000964842
B7	5	HEPHL1_4F4R	-0.203359	0.00172643
B7	6	HEPHL1_4F4R	-0.206843	0.00111089
B7	7	HEPHL1_4F4R	-0.209464	0.00135684
B7	8	HEPHL1_4F4R	-0.217576	-0.0038875
B7	9	HEPHL1_4F4R	-0.220132	-0.00357633
B7	10	HEPHL1_4F4R	-0.223549	-0.00412574
B7	11	HEPHL1_4F4R	-0.226061	-0.00376952
B7	12	HEPHL1_4F4R	-0.22758	-0.00242132
B7	13	HEPHL1_4F4R	-0.229042	-0.00101572
B7	14	HEPHL1_4F4R	-0.227056	0.00383776
B7	15	HEPHL1_4F4R	-0.227226	0.00653479
B7	16	HEPHL1_4F4R	-0.220349	0.0162798
B7	17	HEPHL1_4F4R	-0.209122	0.0303747
B7	18	HEPHL1_4F4R	-0.190554	0.0518095
B7	19	HEPHL1_4F4R	-0.149076	0.0961551
B7	20	HEPHL1_4F4R	-0.0623401	0.185759
B7	21	HEPHL1_4F4R	0.0981829	0.349149
B7	22	HEPHL1_4F4R	0.412841	0.666675
B7	23	HEPHL1_4F4R	1.0061	1.2628
B7	24	HEPHL1_4F4R	2.06721	2.32678
B7	25	HEPHL1_4F4R	3.8111	4.07354
B7	26	HEPHL1_4F4R	6.21104	6.47635
B7	27	HEPHL1_4F4R	8.59456	8.86273
B7	28	HEPHL1_4F4R	10.4288	10.6998
B7	29	HEPHL1_4F4R	11.8008	12.0747
B7	30	HEPHL1_4F4R	13.1291	13.4059
B7	31	HEPHL1_4F4R	14.0046	14.2842
B7	32	HEPHL1_4F4R	14.8034	15.0859
B7	33	HEPHL1_4F4R	15.2261	15.5115
B7	34	HEPHL1_4F4R	15.8513	16.1396
B7	35	HEPHL1_4F4R	16.3467	16.6379
B7	36	HEPHL1_4F4R	16.597	16.891
B7	37	HEPHL1_4F4R	16.8419	17.1387
B7	38	HEPHL1_4F4R	17.1624	17.4621
B7	39	HEPHL1_4F4R	17.3516	17.6542
B7	40	HEPHL1_4F4R	17.4148	17.7202
B8	1	HEPHL1_4F4R	-0.0555292	0.0101368
B8	2	HEPHL1_4F4R	-0.0502422	0.0191811
B8	3	HEPHL1_4F4R	-0.0597619	0.0134187
B8	4	HEPHL1_4F4R	-0.0722486	0.00468933
B8	5	HEPHL1_4F4R	-0.0827766	-0.00208137
B8	6	HEPHL1_4F4R	-0.0868468	-0.00239436
B8	7	HEPHL1_4F4R	-0.0916216	-0.00341188
B8	8	HEPHL1_4F4R	-0.0995561	-0.00758903
B8	9	HEPHL1_4F4R	-0.0996976	-0.0039733
B8	10	HEPHL1_4F4R	-0.103726	-0.00424443
B8	11	HEPHL1_4F4R	-0.108899	-0.00566016
B8	12	HEPHL1_4F4R	-0.109288	-0.00229209
B8	13	HEPHL1_4F4R	-0.111648	-0.000894864
B8	14	HEPHL1_4F4R	-0.11565	-0.00113877
B8	15	HEPHL1_4F4R	-0.115015	0.0032534
B8	16	HEPHL1_4F4R	-0.109707	0.0123188
B8	17	HEPHL1_4F4R	-0.100207	0.0255756
B8	18	HEPHL1_4F4R	-0.0747317	0.0548083
B8	19	HEPHL1_4F4R	-0.0284977	0.1048
B8	20	HEPHL1_4F4R	0.0708741	0.207929
B8	21	HEPHL1_4F4R	0.257748	0.39856
B8	22	HEPHL1_4F4R	0.620164	0.764733
B8	23	HEPHL1_4F4R	1.28577	1.4341
B8	24	HEPHL1_4F4R	2.46218	2.61426
B8	25	HEPHL1_4F4R	4.32891	4.48475
B8	26	HEPHL1_4F4R	6.65451	6.81411
B8	27	HEPHL1_4F4R	8.81353	8.97689
B8	28	HEPHL1_4F4R	10.3807	10.5478
B8	29	HEPHL1_4F4R	11.7247	11.8956
B8	30	HEPHL1_4F4R	12.7365	12.9111
B8	31	HEPHL1_4F4R	13.5557	13.734
B8	32	HEPHL1_4F4R	14.2485	14.4306
B8	33	HEPHL1_4F4R	14.7623	14.9482
B8	34	HEPHL1_4F4R	15.1808	15.3705
B8	35	HEPHL1_4F4R	15.5616	15.755
B8	36	HEPHL1_4F4R	15.79	15.9871
B8	37	HEPHL1_4F4R	15.9347	16.1356
B8	38	HEPHL1_4F4R	16.2054	16.4101
B8	39	HEPHL1_4F4R	16.3855	16.594
B8	40	HEPHL1_4F4R	16.5843	16.7965
B9	1	HEPHL1_4F4R	-0.0958747	0.0565636
B9	2	HEPHL1_4F4R	-0.111555	0.0476168
B9	3	HEPHL1_4F4R	-0.137821	0.0280845
B9	4	HEPHL1_4F4R	-0.174387	-0.00174753
B9	5	HEPHL1_4F4R	-0.179473	-9.92891e-05
B9	6	HEPHL1_4F4R	-0.198802	-0.0126952
B9	7	HEPHL1_4F4R	-0.198431	-0.00558959
B9	8	HEPHL1_4F4R	-0.210059	-0.0104844
B9	9	HEPHL1_4F4R	-0.204494	0.00181485
B9	10	HEPHL1_4F4R	-0.219101	-0.00605884
B9	11	HEPHL1_4F4R	-0.225797	-0.00602109
B9	12	HEPHL1_4F4R	-0.231765	-0.00525491
B9	13	HEPHL1_4F4R	-0.237829	-0.00458537
B9	14	HEPHL1_4F4R	-0.237168	0.00280938
B9	15	HEPHL1_4F4R	-0.245702	0.00100885
B9	16	HEPHL1_4F4R	-0.234627	0.0188186
B9	17	HEPHL1_4F4R	-0.228592	0.0315865
B9	18	HEPHL1_4F4R	-0.210356	0.0565567
B9	19	HEPHL1_4F4R	-0.163342	0.110304
B9	20	HEPHL1_4F4R	-0.0586603	0.22172
B9	21	HEPHL1_4F4R	0.125803	0.412917
B9	22	HEPHL1_4F4R	0.491921	0.785769
B9	23	HEPHL1_4F4R	1.17591	1.47649
B9	24	HEPHL1_4F4R	2.42215	2.72946
B9	25	HEPHL1_4F4R	4.44851	4.76256
B9	26	HEPHL1_4F4R	7.14647	7.46725
B9	27	HEPHL1_4F4R	9.87171	10.1992
B9	28	HEPHL1_4F4R	12.073	12.4072
B9	29	HEPHL1_4F4R	13.7841	14.125
B9	30	HEPHL1_4F4R	15.3512	15.6989
B9	31	HEPHL1_4F4R	16.2855	16.64
B9	32	HEPHL1_4F4R	17.2644	17.6256
B9	33	HEPHL1_4F4R	17.9704	18.3383
B9	34	HEPHL1_4F4R	18.4726	18.8472
B9	35	HEPHL1_4F4R	19.5078	19.8892
B9	36	HEPHL1_4F4R	20.0363	20.4245
B9	37	HEPHL1_4F4R	19.8728	20.2676
B9	38	HEPHL1_4F4R	20.6785	21.0801
B9	39	HEPHL1_4F4R	20.8233	21.2316
B9	40	HEPHL1_4F4R	21.2749	21.6899
B10	1	PITX3	0.0690172	0.0311011
B10	2	PITX3	0.0633407	0.0288144
B10	3	PITX3	0.0524191	0.0212826
B10	4	PITX3	0.037379	0.00963231
B10	5	PITX3	0.0282253	0.00386845
B10	6	PITX3	0.0213671	0.00040004
B10	7	PITX3	0.0162369	-0.00134035
B10	8	PITX3	0.00843763	-0.00574975
B10	9	PITX3	0.00311372	-0.00768385
B10	10	PITX3	-0.000283701	-0.00769144
B10	11	PITX3	-0.00429203	-0.00830995
B10	12	PITX3	-0.00660673	-0.00723483
B10	13	PITX3	-0.00888377	-0.00612205
B10	14	PITX3	-0.01087	-0.00471845
B10	15	PITX3	-0.0158799	-0.00633856
B10	16	PITX3	-0.0196566	-0.00672538
B10	17	PITX3	-0.0173064	-0.000985391
B10	18	PITX3	-0.0211674	-0.00145656
B10	19	PITX3	-0.0234211	-0.000320461
B10	20	PITX3	-0.0232133	0.00327714
B10	21	PITX3	-0.0261328	0.00374745
B10	22	PITX3	-0.0251881	0.00808196
B10	23	PITX3	-0.0222728	0.0143871
B10	24	PITX3	-0.0183546	0.0216952
B10	25	PITX3	-0.00759261	0.035847
B10	26	PITX3	0.0129869	0.0598163
B10	27	PITX3	0.0609371	0.111156
B10	28	PITX3	0.154231	0.20784
B10	29	PITX3	0.329901	0.3869
B10	30	PITX3	0.666789	0.727177
B10	31	PITX3	1.27007	1.33385
B10	32	PITX3	2.27362	2.34079
B10	33	PITX3	3.77967	3.85023
B10	34	PITX3	5.63413	5.70808
B10	35	PITX3	7.46911	7.54645
B10	36	PITX3	8.85771	8.93843
B10	37	PITX3	9.93851	10.0226
B10	38	PITX3	10.669	10.7565
B10	39	PITX3	11.273	11.3639
B10	40	PITX3	11.7344	11.8286
B11	1	PITX3	0.121162	0.048761
B11	2	PITX3	0.109938	0.0428013
B11	3	PITX3	0.0865373	0.0246646
B11	4	PITX3	0.065997	0.0093884
B11	5	PITX3	0.0544192	0.00307476
B11	6	PITX3	0.0456945	-0.000385762
B11	7	PITX3	0.0377429	-0.00307332
B11	8	PITX3	0.0299207	-0.0056314
B11	9	PITX3	0.0260793	-0.00420861
B11	10	PITX3	0.0211435	-0.00388031
B11	11	PITX3	0.0173105	-0.00244918
B11	12	PITX3	0.00229697	-0.0121986
B11	13	PITX3	0.000973823	-0.00825763
B11	14	PITX3	-0.00644927	-0.0104166
B11	15	PITX3	-0.00987213	-0.00857533
B11	16	PITX3	-0.0146391	-0.00807814
B11	17	PITX3	-0.0168271	-0.00500202
B11	18	PITX3	-0.0212705	-0.00418129
B11	19	PITX3	-0.0218494	0.000503906
B11	20	PITX3	-0.0230954	0.00452198
B11	21	PITX3	-0.0254683	0.00741324
B11	22	PITX3	-0.0300361	0.00810952
B11	23	PITX3	-0.024748	0.0186618
B11	24	PITX3	-0.0212668	0.0274071
B11	25	PITX3	-0.00841967	0.0455184
B11	26	PITX3	0.00660418	0.0658063
B11	27	PITX3	0.0526625	0.117129
B11	28	PITX3	0.139408	0.209139
B11	29	PITX3	0.305798	0.380792
B11	30	PITX3	0.617734	0.697993
B11	31	PITX3	1.19501	1.28054
B11	32	PITX3	2.146	2.23679
B11	33	PITX3	3.5715	3.66755
B11	34	PITX3	5.31558	5.41689
B11	35	PITX3	7.02247	7.12905
B11	36	PITX3	8.29516	8.407
B11	37	PITX3	9.27514	9.39225
B11	38	PITX3	10.0239	10.1463
B11	39	PITX3	10.4914	10.619
B11	40	PITX3	10.8538	10.9867
B12	1	PITX3	0.160995	0.0705927
B12	2	PITX3	0.148133	0.0618932
B12	3	PITX3	0.106877	0.0247991
B12	4	PITX3	0.0893199	0.0114045
B12	5	PITX3	0.0768897	0.00313652
B12	6	PITX3	0.068174	-0.0014169
B12	7	PITX3	0.0605632	-0.0048654
B12	8	PITX3	0.0552573	-0.00600909
B12	9	PITX3	0.0507889	-0.00631523
B12	10	PITX3	0.0449217	-0.00802013
B12	11	PITX3	0.0425459	-0.00623364
B12	12	PITX3	0.0398569	-0.00476033
B12	13	PITX3	0.0364432	-0.0040118
B12	14	PITX3	0.032109	-0.0041837
B12	15	PITX3	0.0260312	-0.00609922
B12	16	PITX3	0.0226494	-0.00531875
B12	17	PITX3	0.0209824	-0.00282343
B12	18	PITX3	0.0125542	-0.00708943
B12	19	PITX3	0.0102423	-0.005239
B12	20	PITX3	0.00822097	-0.00309806
B12	21	PITX3	0.0091104	0.00195365
B12	22	PITX3	0.0073594	0.00436492
B12	23	PITX3	0.00960838	0.0107762
B12	24	PITX3	0.0137192	0.0190493
B12	25	PITX3	0.0221391	0.0316314
B12	26	PITX3	0.0465309	0.0601855
B12	27	PITX3	0.0931261	0.110943
B12	28	PITX3	0.178143	0.200122
B12	29	PITX3	0.353946	0.380087
B12	30	PITX3	0.674372	0.704675
B12	31	PITX3	1.25404	1.28851
B12	32	PITX3	2.1982	2.23683
B12	33	PITX3	3.59579	3.63858
B12	34	PITX3	5.26712	5.31407
B12	35	PITX3	6.89066	6.94178
B12	36	PITX3	8.08987	8.14515
B12	37	PITX3	9.00738	9.06682
B12	38	PITX3	9.59221	9.65581
B12	39	PITX3	10.053	10.1207
B12	40	PITX3	10.35	10.4219
C1	1	actb	-0.0725296	0.0192127
C1	2	actb	-0.0736826	0.0199276
C1	3	actb	-0.085581	0.00989735
C1	4	actb	-0.106596	-0.00924946
C1	5	actb	-0.099545	-0.000330686
C1	6	actb	-0.095512	0.00557039
C1	7	actb	-0.105668	-0.00271762
C1	8	actb	-0.10494	-0.000121514
C1	9	actb	-0.108896	-0.00220945
C1	10	actb	-0.112657	-0.00410249
C1	11	actb	-0.109249	0.00117301
C1	12	actb	-0.115972	-0.00368176
C1	13	actb	-0.113015	0.00114317
C1	14	actb	-0.11945	-0.00342317
C1	15	actb	-0.109842	0.00805223
C1	16	actb	-0.10278	0.0169825
C1	17	actb	-0.0760405	0.04559
C1	18	actb	-0.0330267	0.0904718
C1	19	actb	0.054256	0.179623
C1	20	actb	0.228835	0.356069
C1	21	actb	0.565387	0.694489
C1	22	actb	1.21994	1.35091
C1	23	actb	2.44589	2.57873
C1	24	actb	4.468	4.60271
C1	25	actb	7.01858	7.15515
C1	26	actb	9.28903	9.42747
C1	27	actb	11.3812	11.5215
C1	28	actb	13.3744	13.5166
C1	29	actb	15.3451	15.4891
C1	30	actb	17.1849	17.3308
C1	31	actb	18.6318	18.7795
C1	32	actb	20.3832	20.5329
C1	33	actb	21.313	21.4645
C1	34	actb	22.6326	22.786
C1	35	actb	23.6025	23.7578
C1	36	actb	24.6246	24.7817
C1	37	actb	25.2632	25.4222
C1	38	actb	25.9914	26.1522
C1	39	actb	27.1445	27.3072
C1	40	actb	27.5232	27.6878
C2	1	actb	0.143595	0.0537124
C2	2	actb	0.124437	0.0457547
C2	3	actb	0.086144	0.0186615
C2	4	actb	0.0631408	0.00685814
C2	5	actb	0.0435825	-0.00150027
C2	6	actb	0.026899	-0.00698387
C2	7	actb	0.0146765	-0.0080065
C2	8	actb	0.00260855	-0.00887458
C2	9	actb	-0.00736071	-0.00764396
C2	10	actb	-0.0162615	-0.00534483
C2	11	actb	-0.0275438	-0.00542731
C2	12	actb	-0.0370955	-0.00377906
C2	13	actb	-0.0427995	0.00171675
C2	14	actb	-0.0488608	0.00685534
C2	15	actb	-0.0534474	0.0134687
C2	16	actb	-0.0612346	0.0168813
C2	17	actb	-0.0468893	0.0424265
C2	18	actb	-0.0287231	0.0717926
C2	19	actb	0.0260061	0.137722
C2	20	actb	0.136423	0.259339
C2	21	actb	0.365151	0.499266
C2	22	actb	0.802616	0.947932
C2	23	actb	1.64483	1.80134
C2	24	actb	3.14427	3.31199
C2	25	actb	5.34892	5.52784
C2	26	actb	7.74701	7.93713
C2	27	actb	9.68023	9.88155
C2	28	actb	11.4259	11.6384
C2	29	actb	13.1919	13.4156
C2	30	actb	14.8336	15.0686
C2	31	actb	16.2706	16.5167
C2	32	actb	17.6359	17.8932
C2	33	actb	18.5741	18.8426
C2	34	actb	19.8065	20.0862
C2	35	actb	20.6461	20.937
C2	36	actb	21.5054	21.8075
C2	37	actb	22.1408	22.4541
C2	38	actb	22.7536	23.0781
C2	39	actb	23.3896	23.7253
C2	40	actb	23.9911	24.3381
C3	1	actb	-0.14603	0.00909435
C3	2	actb	-0.144168	0.0259855
C3	3	actb	-0.17047	0.0147126
C3	4	actb	-0.192777	0.00743436
C3	5	actb	-0.22146	-0.00621947
C3	6	actb	-0.229178	0.00109222
C3	7	actb	-0.250205	-0.00490596
C3	8	actb	-0.268302	-0.00797379
C3	9	actb	-0.279544	-0.00418705
C3	10	actb	-0.305493	-0.015107
C3	11	actb	-0.303975	0.00143997
C3	12	actb	-0.324235	-0.00379067
C3	13	actb	-0.340046	-0.00457248
C3	14	actb	-0.345988	0.0045141
C3	15	actb	-0.347968	0.0175632
C3	16	actb	-0.338076	0.0424847
C3	17	actb	-0.317104	0.078485
C3	18	actb	-0.266167	0.144451
C3	19	actb	-0.155587	0.270061
C3	20	actb	0.0558105	0.496487
C3	21	actb	0.488659	0.944365
C3	22	actb	1.30128	1.77201
C3	23	actb	2.72547	3.21123
C3	24	actb	4.85544	5.35623
C3	25	actb	7.12691	7.64274
C3	26	actb	8.75867	9.28952
C3	27	actb	10.46	11.0059
C3	28	actb	11.8902	12.4511
C3	29	actb	13.3999	13.9758
C3	30	actb	14.5932	15.1841
C3	31	actb	15.614	16.22
C3	32	actb	16.4276	17.0486
C3	33	actb	17.3843	18.0204
C3	34	actb	18.0525	18.7035
C3	35	actb	18.6618	19.3279
C3	36	actb	19.0387	19.7199
C3	37	actb	19.4283	20.1245
C3	38	actb	19.8225	20.5337
C3	39	actb	20.3584	21.0847
C3	40	actb	20.6154	21.3566
C4	1	ALAS1_2F2R	0.215029	-0.0106382
C4	2	ALAS1_2F2R	0.219292	-0.00758836
C4	3	ALAS1_2F2R	0.225999	-0.00209502
C4	4	ALAS1_2F2R	0.22899	-0.000317471
C4	5	ALAS1_2F2R	0.228207	-0.0023144
C4	6	ALAS1_2F2R	0.232732	0.000997157
C4	7	ALAS1_2F2R	0.235953	0.00300484
C4	8	ALAS1_2F2R	0.237723	0.00356135
C4	9	ALAS1_2F2R	0.238088	0.00271274
C4	10	ALAS1_2F2R	0.235612	-0.000977377
C4	11	ALAS1_2F2R	0.236188	-0.00161488
C4	12	ALAS1_2F2R	0.235424	-0.00359247
C4	13	ALAS1_2F2R	0.239275	-0.000954313
C4	14	ALAS1_2F2R	0.243033	0.00158985
C4	15	ALAS1_2F2R	0.252018	0.00936173
C4	16	ALAS1_2F2R	0.269429	0.0255585
C4	17	ALAS1_2F2R	0.302402	0.0573179
C4	18	ALAS1_2F2R	0.372068	0.125771
C4	19	ALAS1_2F2R	0.511168	0.263657
C4	20	ALAS1_2F2R	0.773621	0.524897
C4	21	ALAS1_2F2R	1.28052	1.03058
C4	22	ALAS1_2F2R	2.20691	1.95576
C4	23	ALAS1_2F2R	3.80229	3.54992
C4	24	ALAS1_2F2R	6.21612	5.96254
C4	25	ALAS1_2F2R	9.42406	9.16927
C4	26	ALAS1_2F2R	12.6375	12.3815
C4	27	ALAS1_2F2R	15.1231	14.8659
C4	28	ALAS1_2F2R	16.5872	16.3288
C4	29	ALAS1_2F2R	17.4974	17.2378
C4	30	ALAS1_2F2R	17.7159	17.455
C4	31	ALAS1_2F2R	17.6147	17.3527
C4	32	ALAS1_2F2R	17.5525	17.2892
C4	33	ALAS1_2F2R	17.684	17.4195
C4	34	ALAS1_2F2R	17.4319	17.1662
C4	35	ALAS1_2F2R	17.3657	17.0987
C4	36	ALAS1_2F2R	17.5086	17.2405
C4	37	ALAS1_2F2R	17.2861	17.0168
C4	38	ALAS1_2F2R	17.2154	16.9448
C4	39	ALAS1_2F2R	17.0848	16.8131
C4	40	ALAS1_2F2R	17.0627	16.7897
C5	1	ALAS1_2F2R	0.204646	-0.0287387
C5	2	ALAS1_2F2R	0.225108	-0.00836125
C5	3	ALAS1_2F2R	0.228985	-0.00456777
C5	4	ALAS1_2F2R	0.230894	-0.00274246
C5	5	ALAS1_2F2R	0.234764	0.00104472
C5	6	ALAS1_2F2R	0.237097	0.0032932
C5	7	ALAS1_2F2R	0.239793	0.00590595
C5	8	ALAS1_2F2R	0.237451	0.00348028
C5	9	ALAS1_2F2R	0.233175	-0.000878891
C5	10	ALAS1_2F2R	0.230186	-0.00395229
C5	11	ALAS1_2F2R	0.2351	0.000879057
C5	12	ALAS1_2F2R	0.2338	-0.000505382
C5	13	ALAS1_2F2R	0.233104	-0.00128498
C5	14	ALAS1_2F2R	0.233362	-0.00111062
C5	15	ALAS1_2F2R	0.234995	0.000439185
C5	16	ALAS1_2F2R	0.241109	0.00646946
C5	17	ALAS1_2F2R	0.262643	0.0279201
C5	18	ALAS1_2F2R	0.297128	0.0623211
C5	19	ALAS1_2F2R	0.364907	0.130016
C5	20	ALAS1_2F2R	0.507805	0.272831
C5	21	ALAS1_2F2R	0.780625	0.545567
C5	22	ALAS1_2F2R	1.29574	1.06059
C5	23	ALAS1_2F2R	2.23796	2.00273
C5	24	ALAS1_2F2R	3.85536	3.62006
C5	25	ALAS1_2F2R	6.22105	5.98566
C5	26	ALAS1_2F2R	9.28434	9.04887
C5	27	ALAS1_2F2R	12.1695	11.9339
C5	28	ALAS1_2F2R	14.5428	14.3072
C5	29	ALAS1_2F2R	16.1509	15.9151
C5	30	ALAS1_2F2R	17.53	17.2942
C5	31	ALAS1_2F2R	17.3162	17.0803
C5	32	ALAS1_2F2R	17.4428	17.2068
C5	33	ALAS1_2F2R	17.2243	16.9883
C5	34	ALAS1_2F2R	17.1647	16.9286
C5	35	ALAS1_2F2R	17.0836	16.8474
C5	36	ALAS1_2F2R	16.9533	16.717
C5	37	ALAS1_2F2R	17.036	16.7996
C5	38	ALAS1_2F2R	16.8029	16.5665
C5	39	ALAS1_2F2R	17.0537	16.8172
C5	40	ALAS1_2F2R	16.857	16.6204
C6	1	ALAS1_2F2R	0.207711	-0.0210428
C6	2	ALAS1_2F2R	0.218761	-0.0106683
C6	3	ALAS1_2F2R	0.223851	-0.00625349
C6	4	ALAS1_2F2R	0.229396	-0.00138392
C6	5	ALAS1_2F2R	0.230602	-0.000853754
C6	6	ALAS1_2F2R	0.232262	0.000130971
C6	7	ALAS1_2F2R	0.236284	0.00347778
C6	8	ALAS1_2F2R	0.238992	0.00551027
C6	9	ALAS1_2F2R	0.238209	0.00405153
C6	10	ALAS1_2F2R	0.237524	0.00269098
C6	11	ALAS1_2F2R	0.237377	0.00186871
C6	12	ALAS1_2F2R	0.234039	-0.00214565
C6	13	ALAS1_2F2R	0.235422	-0.0014381
C6	14	ALAS1_2F2R	0.232839	-0.00469604
C6	15	ALAS1_2F2R	0.237252	-0.000959277
C6	16	ALAS1_2F2R	0.244281	0.00539441
C6	17	ALAS1_2F2R	0.259184	0.0196222
C6	18	ALAS1_2F2R	0.291712	0.0514742
C6	19	ALAS1_2F2R	0.350885	0.109972
C6	20	ALAS1_2F2R	0.467867	0.226278
C6	21	ALAS1_2F2R	0.702252	0.459988
C6	22	ALAS1_2F2R	1.14704	0.9041
C6	23	ALAS1_2F2R	1.97101	1.72739
C6	24	ALAS1_2F2R	3.4173	3.17301
C6	25	ALAS1_2F2R	5.68255	5.43759
C6	26	ALAS1_2F2R	8.74173	8.49609
C6	27	ALAS1_2F2R	11.9501	11.7038
C6	28	ALAS1_2F2R	14.5688	14.3218
C6	29	ALAS1_2F2R	16.3786	16.1309
C6	30	ALAS1_2F2R	17.5109	17.2625
C6	31	ALAS1_2F2R	17.8956	17.6466
C6	32	ALAS1_2F2R	17.8204	17.5707
C6	33	ALAS1_2F2R	17.7576	17.5072
C6	34	ALAS1_2F2R	17.77	17.519
C6	35	ALAS1_2F2R	17.6713	17.4196
C6	36	ALAS1_2F2R	17.5208	17.2684
C6	37	ALAS1_2F2R	17.4829	17.2298
C6	38	ALAS1_2F2R	17.4352	17.1814
C6	39	ALAS1_2F2R	17.3874	17.133
C6	40	ALAS1_2F2R	17.2383	16.9832
C7	1	HEPHL1_4F4R	-0.240011	-0.0456772
C7	2	HEPHL1_4F4R	-0.215315	-0.0190277
C7	3	HEPHL1_4F4R	-0.206406	-0.00816564
C7	4	HEPHL1_4F4R	-0.206218	-0.00602316
C7	5	HEPHL1_4F4R	-0.203148	-0.000999828
C7	6	HEPHL1_4F4R	-0.200046	0.00405598
C7	7	HEPHL1_4F4R	-0.195443	0.0106125
C7	8	HEPHL1_4F4R	-0.208242	-0.000232722
C7	9	HEPHL1_4F4R	-0.206289	0.00367332
C7	10	HEPHL1_4F4R	-0.208897	0.00301898
C7	11	HEPHL1_4F4R	-0.205919	0.00795126
C7	12	HEPHL1_4F4R	-0.217521	-0.00169807
C7	13	HEPHL1_4F4R	-0.220228	-0.00245067
C7	14	HEPHL1_4F4R	-0.223992	-0.00426159
C7	15	HEPHL1_4F4R	-0.221633	5.13247e-05
C7	16	HEPHL1_4F4R	-0.226926	-0.00328844
C7	17	HEPHL1_4F4R	-0.226544	-0.000952079
C7	18	HEPHL1_4F4R	-0.229683	-0.00213736
C7	19	HEPHL1_4F4R	-0.232225	-0.00272617
C7	20	HEPHL1_4F4R	-0.232745	-0.00129244
C7	21	HEPHL1_4F4R	-0.228541	0.00486478
C7	22	HEPHL1_4F4R	-0.22327	0.0120897
C7	23	HEPHL1_4F4R	-0.209739	0.0275747
C7	24	HEPHL1_4F4R	-0.180774	0.0584934
C7	25	HEPHL1_4F4R	-0.129895	0.111325
C7	26	HEPHL1_4F4R	-0.0259853	0.217189
C7	27	HEPHL1_4F4R	0.183988	0.429116
C7	28	HEPHL1_4F4R	0.577754	0.824835
C7	29	HEPHL1_4F4R	1.31128	1.56032
C7	30	HEPHL1_4F4R	2.61231	2.8633
C7	31	HEPHL1_4F4R	4.60718	4.86012
C7	32	HEPHL1_4F4R	7.00173	7.25663
C7	33	HEPHL1_4F4R	9.02981	9.28666
C7	34	HEPHL1_4F4R	10.6474	10.9062
C7	35	HEPHL1_4F4R	11.9643	12.225
C7	36	HEPHL1_4F4R	12.9279	13.1907
C7	37	HEPHL1_4F4R	13.6911	13.9558
C7	38	HEPHL1_4F4R	14.3128	14.5794
C7	39	HEPHL1_4F4R	14.8727	15.1413
C7	40	HEPHL1_4F4R	15.2257	15.4962
C8	1	HEPHL1_4F4R	-0.112361	0.00111264
C8	2	HEPHL1_4F4R	-0.0994064	0.0171922
C8	3	HEPHL1_4F4R	-0.104328	0.0153956
C8	4	HEPHL1_4F4R	-0.112709	0.0101395
C8	5	HEPHL1_4F4R	-0.121597	0.00437698
C8	6	HEPHL1_4F4R	-0.128776	0.000323042
C8	7	HEPHL1_4F4R	-0.135818	-0.00359425
C8	8	HEPHL1_4F4R	-0.13879	-0.00344053
C8	9	HEPHL1_4F4R	-0.142236	-0.0037612
C8	10	HEPHL1_4F4R	-0.147089	-0.00548967
C8	11	HEPHL1_4F4R	-0.15329	-0.00856495
C8	12	HEPHL1_4F4R	-0.154303	-0.0064533
C8	13	HEPHL1_4F4R	-0.156241	-0.00526648
C8	14	HEPHL1_4F4R	-0.160878	-0.00677846
C8	15	HEPHL1_4F4R	-0.163271	-0.00604554
C8	16	HEPHL1_4F4R	-0.165302	-0.0049518
C8	17	HEPHL1_4F4R	-0.16772	-0.00424463
C8	18	HEPHL1_4F4R	-0.167472	-0.0008714
C8	19	HEPHL1_4F4R	-0.16872	0.00100567
C8	20	HEPHL1_4F4R	-0.168335	0.0045154
C8	21	HEPHL1_4F4R	-0.168663	0.00731233
C8	22	HEPHL1_4F4R	-0.162707	0.0163937
C8	23	HEPHL1_4F4R	-0.153153	0.0290723
C8	24	HEPHL1_4F4R	-0.136182	0.0491685
C8	25	HEPHL1_4F4R	-0.0904389	0.0980371
C8	26	HEPHL1_4F4R	-0.00506556	0.186536
C8	27	HEPHL1_4F4R	0.163295	0.358022
C8	28	HEPHL1_4F4R	0.486518	0.684369
C8	29	HEPHL1_4F4R	1.10093	1.30191
C8	30	HEPHL1_4F4R	2.19023	2.39433
C8	31	HEPHL1_4F4R	3.98374	4.19097
C8	32	HEPHL1_4F4R	6.3764	6.58675
C8	33	HEPHL1_4F4R	8.65975	8.87323
C8	34	HEPHL1_4F4R	10.4804	10.697
C8	35	HEPHL1_4F4R	11.8973	12.117
C8	36	HEPHL1_4F4R	13.0264	13.2493
C8	37	HEPHL1_4F4R	13.9225	14.1485
C8	38	HEPHL1_4F4R	14.6734	14.9025
C8	39	HEPHL1_4F4R	15.2792	15.5114
C8	40	HEPHL1_4F4R	15.7346	15.9699
C9	1	HEPHL1_4F4R	-0.227153	0.0194409
C9	2	HEPHL1_4F4R	-0.209466	0.0398697
C9	3	HEPHL1_4F4R	-0.22208	0.0299973
C9	4	HEPHL1_4F4R	-0.237018	0.0178009
C9	5	HEPHL1_4F4R	-0.256052	0.00150791
C9	6	HEPHL1_4F4R	-0.250752	0.0095495
C9	7	HEPHL1_4F4R	-0.260939	0.00210404
C9	8	HEPHL1_4F4R	-0.266189	-0.000404429
C9	9	HEPHL1_4F4R	-0.287101	-0.0185753
C9	10	HEPHL1_4F4R	-0.279852	-0.00858533
C9	11	HEPHL1_4F4R	-0.280275	-0.00626614
C9	12	HEPHL1_4F4R	-0.290684	-0.0139338
C9	13	HEPHL1_4F4R	-0.28708	-0.00758893
C9	14	HEPHL1_4F4R	-0.304553	-0.0223204
C9	15	HEPHL1_4F4R	-0.292939	-0.00796439
C9	16	HEPHL1_4F4R	-0.306146	-0.0184305
C9	17	HEPHL1_4F4R	-0.288257	0.00220045
C9	18	HEPHL1_4F4R	-0.298598	-0.00539914
C9	19	HEPHL1_4F4R	-0.29885	-0.00290997
C9	20	HEPHL1_4F4R	-0.310985	-0.0123032
C9	21	HEPHL1_4F4R	-0.295932	0.00549147
C9	22	HEPHL1_4F4R	-0.302125	0.00203967
C9	23	HEPHL1_4F4R	-0.28921	0.0176963
C9	24	HEPHL1_4F4R	-0.273353	0.036294
C9	25	HEPHL1_4F4R	-0.26784	0.0445489
C9	26	HEPHL1_4F4R	-0.225104	0.0900259
C9	27	HEPHL1_4F4R	-0.125102	0.19277
C9	28	HEPHL1_4F4R	0.0719645	0.392578
C9	29	HEPHL1_4F4R	0.442344	0.765698
C9	30	HEPHL1_4F4R	1.12821	1.45431
C9	31	HEPHL1_4F4R	2.36192	2.69075
C9	32	HEPHL1_4F4R	4.39312	4.7247
C9	33	HEPHL1_4F4R	7.0544	7.38872
C9	34	HEPHL1_4F4R	9.60853	9.9456
C9	35	HEPHL1_4F4R	11.5715	11.9113
C9	36	HEPHL1_4F4R	13.0749	13.4174
C9	37	HEPHL1_4F4R	14.5661	14.9114
C9	38	HEPHL1_4F4R	15.59	15.9381
C9	39	HEPHL1_4F4R	16.6355	16.9862
C9	40	HEPHL1_4F4R	17.137	17.4906
C10	1	PITX3	0.0972819	0.0117686
C10	2	PITX3	0.0997342	0.0158095
C10	3	PITX3	0.0955894	0.0132534
C10	4	PITX3	0.09184	0.0110927
C10	5	PITX3	0.0886359	0.00947717
C10	6	PITX3	0.0951547	0.0175847
C10	7	PITX3	0.0852346	0.00925328
C10	8	PITX3	0.0776691	0.00327643
C10	9	PITX3	0.073133	0.000328997
C10	10	PITX3	0.0677655	-0.00344979
C10	11	PITX3	0.0614563	-0.0081704
C10	12	PITX3	0.0600016	-0.00803636
C10	13	PITX3	0.0587805	-0.00766883
C10	14	PITX3	0.0573457	-0.00751497
C10	15	PITX3	0.0553691	-0.0079029
C10	16	PITX3	0.0538081	-0.00787519
C10	17	PITX3	0.0528031	-0.00729153
C10	18	PITX3	0.0505552	-0.00795077
C10	19	PITX3	0.0508199	-0.00609746
C10	20	PITX3	0.0512555	-0.00407316
C10	21	PITX3	0.0488782	-0.00486179
C10	22	PITX3	0.0485501	-0.00360124
C10	23	PITX3	0.0472089	-0.00335376
C10	24	PITX3	0.0471388	-0.00183515
C10	25	PITX3	0.0436982	-0.00368708
C10	26	PITX3	0.0418483	-0.00394839
C10	27	PITX3	0.0398617	-0.00434624
C10	28	PITX3	0.0390712	-0.0035481
C10	29	PITX3	0.0391784	-0.00185225
C10	30	PITX3	0.0386929	-0.000749067
C10	31	PITX3	0.0381743	0.000321006
C10	32	PITX3	0.0382718	0.00200716
C10	33	PITX3	0.0369576	0.00228161
C10	34	PITX3	0.036893	0.00380563
C10	35	PITX3	0.0353147	0.00381608
C10	36	PITX3	0.0371136	0.00720358
C10	37	PITX3	0.0331913	0.00486996
C10	38	PITX3	0.0352491	0.00851643
C10	39	PITX3	0.0358703	0.0107263
C10	40	PITX3	0.0381259	0.0145706
C11	1	PITX3	0.100301	0.0670784
C11	2	PITX3	0.0937583	0.0634365
C11	3	PITX3	0.0695446	0.0421233
C11	4	PITX3	0.0519836	0.0274629
C11	5	PITX3	0.0369086	0.0152885
C11	6	PITX3	0.0288775	0.010158
C11	7	PITX3	0.0211247	0.00530579
C11	8	PITX3	0.014554	0.00163573
C11	9	PITX3	0.00515857	-0.00485911
C11	10	PITX3	-0.00399666	-0.0111137
C11	11	PITX3	-0.00640669	-0.0106232
C11	12	PITX3	-0.0100824	-0.0113983
C11	13	PITX3	-0.0102134	-0.00862868
C11	14	PITX3	-0.011398	-0.00691265
C11	15	PITX3	-0.0184644	-0.0110785
C11	16	PITX3	-0.0171176	-0.00683112
C11	17	PITX3	-0.0277745	-0.0145874
C11	18	PITX3	-0.0298181	-0.0137304
C11	19	PITX3	-0.0301986	-0.0112103
C11	20	PITX3	-0.0306735	-0.00878458
C11	21	PITX3	-0.0338308	-0.00904131
C11	22	PITX3	-0.0337472	-0.00605712
C11	23	PITX3	-0.0363875	-0.00579678
C11	24	PITX3	-0.0440926	-0.0106012
C11	25	PITX3	-0.0463621	-0.00997015
C11	26	PITX3	-0.0459951	-0.0067026
C11	27	PITX3	-0.04866	-0.00646689
C11	28	PITX3	-0.0498526	-0.00475885
C11	29	PITX3	-0.047062	0.000932353
C11	30	PITX3	-0.0514869	-0.000592006
C11	31	PITX3	-0.0503867	0.00340882
C11	32	PITX3	-0.052345	0.00435111
C11	33	PITX3	-0.0563835	0.00321326
C11	34	PITX3	-0.0534089	0.00908842
C11	35	PITX3	-0.0592487	0.00614922
C11	36	PITX3	-0.0605501	0.0077484
C11	37	PITX3	-0.0594775	0.0117216
C11	38	PITX3	-0.0570337	0.017066
C11	39	PITX3	-0.0629091	0.0140912
C11	40	PITX3	-0.0610101	0.0188908
C12	1	PITX3	0.0941028	0.0336645
C12	2	PITX3	0.0928393	0.0354106
C12	3	PITX3	0.0799898	0.0255707
C12	4	PITX3	0.0662012	0.0147917
C12	5	PITX3	0.0528046	0.00440473
C12	6	PITX3	0.0459667	0.000576501
C12	7	PITX3	0.0422928	-8.7777e-05
C12	8	PITX3	0.0382227	-0.00114827
C12	9	PITX3	0.0331315	-0.00322982
C12	10	PITX3	0.0315482	-0.00180347
C12	11	PITX3	0.0254876	-0.00485445
C12	12	PITX3	0.0262162	-0.00111629
C12	13	PITX3	0.0211938	-0.00312907
C12	14	PITX3	0.0179742	-0.003339
C12	15	PITX3	0.0130066	-0.00529699
C12	16	PITX3	0.00894069	-0.00635326
C12	17	PITX3	0.00598215	-0.00630217
C12	18	PITX3	-0.00064251	-0.00991721
C12	19	PITX3	-0.00379968	-0.0100648
C12	20	PITX3	-0.00422788	-0.00748333
C12	21	PITX3	-0.00615001	-0.00639584
C12	22	PITX3	-0.00915108	-0.00638728
C12	23	PITX3	-0.0115759	-0.00580247
C12	24	PITX3	-0.00964187	-0.000858821
C12	25	PITX3	-0.0148109	-0.00301822
C12	26	PITX3	-0.0148166	-1.43229e-05
C12	27	PITX3	-0.0168361	0.000975847
C12	28	PITX3	-0.0205513	0.000270262
C12	29	PITX3	-0.0203459	0.00348531
C12	30	PITX3	-0.0239446	0.00289616
C12	31	PITX3	-0.0266503	0.00320013
C12	32	PITX3	-0.0305392	0.00232084
C12	33	PITX3	-0.0316867	0.00418295
C12	34	PITX3	-0.0301696	0.0087097
C12	35	PITX3	-0.026671	0.0152179
C12	36	PITX3	-0.017753	0.0271455
C12	37	PITX3	0.00300208	0.0509103
C12	38	PITX3	0.0399049	0.0908227
C12	39	PITX3	0.113727	0.167655
C12	40	PITX3	0.259588	0.316525
D1	1	actb	0.00120533	0.00459865
D1	2	actb	0.00906228	0.0161757
D1	3	actb	-0.00392649	0.00690697
D1	4	actb	-0.0147632	-0.000209657
D1	5	actb	-0.0180854	0.000188148
D1	6	actb	-0.0241249	-0.00213126
D1	7	actb	-0.0277869	-0.00207317
D1	8	actb	-0.0312684	-0.00183465
D1	9	actb	-0.0368225	-0.00366868
D1	10	actb	-0.0420002	-0.00512629
D1	11	actb	-0.0413666	-0.000772598
D1	12	actb	-0.0448722	-0.000558102
D1	13	actb	-0.0387549	0.00927928
D1	14	actb	-0.035113	0.0166412
D1	15	actb	-0.0181088	0.0373655
D1	16	actb	0.0169237	0.076118
D1	17	actb	0.0909255	0.15384
D1	18	actb	0.230805	0.29744
D1	19	actb	0.49665	0.567004
D1	20	actb	1.01868	1.09276
D1	21	actb	1.97459	2.05238
D1	22	actb	3.62604	3.70756
D1	23	actb	5.80537	5.8906
D1	24	actb	7.83023	7.91919
D1	25	actb	9.41096	9.50364
D1	26	actb	11.0644	11.1608
D1	27	actb	12.6394	12.7396
D1	28	actb	14.0349	14.1388
D1	29	actb	15.2526	15.3602
D1	30	actb	16.2711	16.3824
D1	31	actb	17.3762	17.4912
D1	32	actb	18.1971	18.3158
D1	33	actb	18.6208	18.7432
D1	34	actb	19.4244	19.5506
D1	35	actb	19.8703	20.0001
D1	36	actb	20.5165	20.6501
D1	37	actb	21.0262	21.1635
D1	38	actb	21.4208	21.5618
D1	39	actb	22.0555	22.2002
D1	40	actb	22.2197	22.3681
D2	1	actb	0.0575849	0.0011696
D2	2	actb	0.0564824	0.00651376
D2	3	actb	0.0478886	0.00436659
D2	4	actb	0.0388923	0.00181686
D2	5	actb	0.0313007	0.00067186
D2	6	actb	0.0215285	-0.00265376
D2	7	actb	0.0155175	-0.00221813
D2	8	actb	0.00892116	-0.00236783
D2	9	actb	0.00206955	-0.00277283
D2	10	actb	-0.00531168	-0.00370745
D2	11	actb	-0.00824706	-0.000196217
D2	12	actb	-0.0135597	0.000937787
D2	13	actb	-0.0148209	0.00612312
D2	14	actb	-0.0101205	0.0172702
D2	15	actb	0.00103288	0.0348702
D2	16	actb	0.0220872	0.0623711
D2	17	actb	0.0719826	0.118713
D2	18	actb	0.173319	0.226496
D2	19	actb	0.380553	0.440177
D2	20	actb	0.776823	0.842893
D2	21	actb	1.52145	1.59396
D2	22	actb	2.84841	2.92737
D2	23	actb	4.82484	4.91025
D2	24	actb	6.96428	7.05613
D2	25	actb	8.5529	8.6512
D2	26	actb	10.1451	10.2498
D2	27	actb	11.7038	11.815
D2	28	actb	13.0276	13.1452
D2	29	actb	14.1786	14.3026
D2	30	actb	15.2255	15.356
D2	31	actb	16.1369	16.2739
D2	32	actb	17.0478	17.1913
D2	33	actb	17.6287	17.7785
D2	34	actb	18.4756	18.6319
D2	35	actb	19.1228	19.2855
D2	36	actb	19.5811	19.7503
D2	37	actb	19.8977	20.0733
D2	38	actb	20.4896	20.6717
D2	39	actb	20.7461	20.9346
D2	40	actb	21.1955	21.3905
D3	1	actb	-0.142821	-0.0293537
D3	2	actb	-0.125916	-0.0130641
D3	3	actb	-0.118168	-0.00593099
D3	4	actb	-0.112191	-0.000569308
D3	5	actb	-0.103804	0.00720336
D3	6	actb	-0.10894	0.00145207
D3	7	actb	-0.11067	-0.000892822
D3	8	actb	-0.11057	-0.0014078
D3	9	actb	-0.106354	0.00219294
D3	10	actb	-0.107186	0.00074558
D3	11	actb	-0.106623	0.000693788
D3	12	actb	-0.11006	-0.00335786
D3	13	actb	-0.106216	-0.000128964
D3	14	actb	-0.0994148	0.00605701
D3	15	actb	-0.0830901	0.0217667
D3	16	actb	-0.0602099	0.0440319
D3	17	actb	-0.00696781	0.096659
D3	18	actb	0.0930453	0.196057
D3	19	actb	0.296846	0.399243
D3	20	actb	0.686909	0.788691
D3	21	actb	1.42357	1.52473
D3	22	actb	2.73321	2.83376
D3	23	actb	4.73635	4.83629
D3	24	actb	6.93062	7.02994
D3	25	actb	8.59914	8.69785
D3	26	actb	10.1839	10.282
D3	27	actb	11.7148	11.8123
D3	28	actb	13.004	13.1009
D3	29	actb	14.2783	14.3745
D3	30	actb	15.2142	15.3098
D3	31	actb	16.1614	16.2564
D3	32	actb	16.9862	17.0806
D3	33	actb	17.76	17.8538
D3	34	actb	18.3368	18.4299
D3	35	actb	19.1057	19.1983
D3	36	actb	19.5154	19.6073
D3	37	actb	19.8539	19.9452
D3	38	actb	20.4051	20.4958
D3	39	actb	20.6473	20.7374
D3	40	actb	21.2122	21.3016
D4	1	ALAS1_2F2R	0.194816	-0.011009
D4	2	ALAS1_2F2R	0.204413	-0.00393296
D4	3	ALAS1_2F2R	0.204337	-0.00653016
D4	4	ALAS1_2F2R	0.212781	-0.00060785
D4	5	ALAS1_2F2R	0.216241	0.000331067
D4	6	ALAS1_2F2R	0.225434	0.00700332
D4	7	ALAS1_2F2R	0.223204	0.00225122
D4	8	ALAS1_2F2R	0.22637	0.00289603
D4	9	ALAS1_2F2R	0.227305	0.00130972
D4	10	ALAS1_2F2R	0.227541	-0.000975374
D4	11	ALAS1_2F2R	0.227085	-0.00395208
D4	12	ALAS1_2F2R	0.230263	-0.00329563
D4	13	ALAS1_2F2R	0.23765	0.00156973
D4	14	ALAS1_2F2R	0.243854	0.00525311
D4	15	ALAS1_2F2R	0.275151	0.0340281
D4	16	ALAS1_2F2R	0.320687	0.0770431
D4	17	ALAS1_2F2R	0.418025	0.17186
D4	18	ALAS1_2F2R	0.614585	0.365898
D4	19	ALAS1_2F2R	0.982251	0.731043
D4	20	ALAS1_2F2R	1.66871	1.41498
D4	21	ALAS1_2F2R	2.86749	2.61124
D4	22	ALAS1_2F2R	4.755	4.49623
D4	23	ALAS1_2F2R	7.29462	7.03332
D4	24	ALAS1_2F2R	10.0681	9.80431
D4	25	ALAS1_2F2R	12.4024	12.1361
D4	26	ALAS1_2F2R	13.9051	13.6362
D4	27	ALAS1_2F2R	14.9236	14.6522
D4	28	ALAS1_2F2R	15.1268	14.8529
D4	29	ALAS1_2F2R	15.0303	14.7539
D4	30	ALAS1_2F2R	15.0067	14.7277
D4	31	ALAS1_2F2R	14.8803	14.5989
D4	32	ALAS1_2F2R	14.8708	14.5868
D4	33	ALAS1_2F2R	14.9746	14.6881
D4	34	ALAS1_2F2R	14.8256	14.5366
D4	35	ALAS1_2F2R	14.7743	14.4827
D4	36	ALAS1_2F2R	14.8183	14.5242
D4	37	ALAS1_2F2R	14.5672	14.2706
D4	38	ALAS1_2F2R	14.6114	14.3123
D4	39	ALAS1_2F2R	14.5191	14.2175
D4	40	ALAS1_2F2R	14.4726	14.1684
D5	1	ALAS1_2F2R	0.247102	-0.0225395
D5	2	ALAS1_2F2R	0.265383	-0.00605465
D5	3	ALAS1_2F2R	0.267999	-0.00523552
D5	4	ALAS1_2F2R	0.274885	-0.000146619
D5	5	ALAS1_2F2R	0.28031	0.00348206
D5	6	ALAS1_2F2R	0.280223	0.00159767
D5	7	ALAS1_2F2R	0.281233	0.000811825
D5	8	ALAS1_2F2R	0.285459	0.00324123
D5	9	ALAS1_2F2R	0.286185	0.00217009
D5	10	ALAS1_2F2R	0.280997	-0.00481515
D5	11	ALAS1_2F2R	0.288037	0.000428191
D5	12	ALAS1_2F2R	0.287871	-0.00153377
D5	13	ALAS1_2F2R	0.292021	0.00081889
D5	14	ALAS1_2F2R	0.305697	0.0126984
D5	15	ALAS1_2F2R	0.322353	0.0275577
D5	16	ALAS1_2F2R	0.361402	0.0648096
D5	17	ALAS1_2F2R	0.441785	0.143397
D5	18	ALAS1_2F2R	0.596914	0.296729
D5	19	ALAS1_2F2R	0.895969	0.593987
D5	20	ALAS1_2F2R	1.46833	1.16455
D5	21	ALAS1_2F2R	2.50197	2.19639
D5	22	ALAS1_2F2R	4.2151	3.90773
D5	23	ALAS1_2F2R	6.73336	6.42419
D5	24	ALAS1_2F2R	9.70913	9.39817
D5	25	ALAS1_2F2R	12.4925	12.1797
D5	26	ALAS1_2F2R	14.4817	14.1671
D5	27	ALAS1_2F2R	15.9497	15.6333
D5	28	ALAS1_2F2R	16.5424	16.2242
D5	29	ALAS1_2F2R	16.5739	16.2539
D5	30	ALAS1_2F2R	16.4988	16.177
D5	31	ALAS1_2F2R	16.4198	16.0962
D5	32	ALAS1_2F2R	16.4181	16.0927
D5	33	ALAS1_2F2R	16.3603	16.0332
D5	34	ALAS1_2F2R	16.2385	15.9095
D5	35	ALAS1_2F2R	16.1975	15.8667
D5	36	ALAS1_2F2R	16.1599	15.8274
D5	37	ALAS1_2F2R	16.0266	15.6923
D5	38	ALAS1_2F2R	16.0246	15.6885
D5	39	ALAS1_2F2R	15.9917	15.6538
D5	40	ALAS1_2F2R	15.8885	15.5487
D6	1	ALAS1_2F2R	0.255795	-0.0145355
D6	2	ALAS1_2F2R	0.264881	-0.0064676
D6	3	ALAS1_2F2R	0.271763	-0.000603218
D6	4	ALAS1_2F2R	0.271245	-0.00213925
D6	5	ALAS1_2F2R	0.272937	-0.00146524
D6	6	ALAS1_2F2R	0.27546	4.04374e-05
D6	7	ALAS1_2F2R	0.282019	0.00558198
D6	8	ALAS1_2F2R	0.279155	0.0017002
D6	9	ALAS1_2F2R	0.280463	0.00199006
D6	10	ALAS1_2F2R	0.27707	-0.00242059
D6	11	ALAS1_2F2R	0.277623	-0.00288467
D6	12	ALAS1_2F2R	0.281328	-0.000197654
D6	13	ALAS1_2F2R	0.282941	0.00039795
D6	14	ALAS1_2F2R	0.292613	0.0090516
D6	15	ALAS1_2F2R	0.315207	0.0306276
D6	16	ALAS1_2F2R	0.361306	0.0757097
D6	17	ALAS1_2F2R	0.455783	0.169168
D6	18	ALAS1_2F2R	0.639187	0.351555
D6	19	ALAS1_2F2R	0.988829	0.700179
D6	20	ALAS1_2F2R	1.66004	1.37037
D6	21	ALAS1_2F2R	2.8532	2.56251
D6	22	ALAS1_2F2R	4.85359	4.56188
D6	23	ALAS1_2F2R	7.74805	7.45533
D6	24	ALAS1_2F2R	11.2352	10.9415
D6	25	ALAS1_2F2R	14.339	14.0443
D6	26	ALAS1_2F2R	16.6847	16.389
D6	27	ALAS1_2F2R	18.0778	17.781
D6	28	ALAS1_2F2R	18.8512	18.5534
D6	29	ALAS1_2F2R	18.8708	18.5719
D6	30	ALAS1_2F2R	18.8528	18.553
D6	31	ALAS1_2F2R	18.7481	18.4472
D6	32	ALAS1_2F2R	18.6189	18.3171
D6	33	ALAS1_2F2R	18.4503	18.1474
D6	34	ALAS1_2F2R	18.4531	18.1492
D6	35	ALAS1_2F2R	18.4258	18.1209
D6	36	ALAS1_2F2R	18.2296	17.9236
D6	37	ALAS1_2F2R	18.2791	17.9722
D6	38	ALAS1_2F2R	18.1356	17.8276
D6	39	ALAS1_2F2R	18.1394	17.8304
D6	40	ALAS1_2F2R	18.0918	17.7818
D7	1	HEPHL1_4F4R	-0.118286	-0.0169694
D7	2	HEPHL1_4F4R	-0.10295	0.00208823
D7	3	HEPHL1_4F4R	-0.102597	0.00616208
D7	4	HEPHL1_4F4R	-0.105159	0.00732101
D7	5	HEPHL1_4F4R	-0.116299	-9.69442e-05
D7	6	HEPHL1_4F4R	-0.116366	0.00355691
D7	7	HEPHL1_4F4R	-0.122732	0.000912196
D7	8	HEPHL1_4F4R	-0.130623	-0.00325761
D7	9	HEPHL1_4F4R	-0.136658	-0.0055719
D7	10	HEPHL1_4F4R	-0.142882	-0.00807417
D7	11	HEPHL1_4F4R	-0.144215	-0.00568622
D7	12	HEPHL1_4F4R	-0.14905	-0.00679944
D7	13	HEPHL1_4F4R	-0.148356	-0.00238464
D7	14	HEPHL1_4F4R	-0.151873	-0.00218035
D7	15	HEPHL1_4F4R	-0.154173	-0.000758932
D7	16	HEPHL1_4F4R	-0.157204	-6.85072e-05
D7	17	HEPHL1_4F4R	-0.156263	0.004593
D7	18	HEPHL1_4F4R	-0.152244	0.0123335
D7	19	HEPHL1_4F4R	-0.143839	0.0244598
D7	20	HEPHL1_4F4R	-0.130382	0.041638
D7	21	HEPHL1_4F4R	-0.0918306	0.0839105
D7	22	HEPHL1_4F4R	-0.0200864	0.159376
D7	23	HEPHL1_4F4R	0.129563	0.312746
D7	24	HEPHL1_4F4R	0.412689	0.599594
D7	25	HEPHL1_4F4R	0.940837	1.13146
D7	26	HEPHL1_4F4R	1.91999	2.11434
D7	27	HEPHL1_4F4R	3.56139	3.75946
D7	28	HEPHL1_4F4R	5.91133	6.11312
D7	29	HEPHL1_4F4R	8.42565	8.63116
D7	30	HEPHL1_4F4R	10.4279	10.6371
D7	31	HEPHL1_4F4R	11.9588	12.1717
D7	32	HEPHL1_4F4R	13.1965	13.4132
D7	33	HEPHL1_4F4R	14.3049	14.5253
D7	34	HEPHL1_4F4R	15.1333	15.3574
D7	35	HEPHL1_4F4R	15.6334	15.8612
D7	36	HEPHL1_4F4R	16.1473	16.3788
D7	37	HEPHL1_4F4R	16.4442	16.6794
D7	38	HEPHL1_4F4R	16.9022	17.1412
D7	39	HEPHL1_4F4R	17.177	17.4197
D7	40	HEPHL1_4F4R	17.5723	17.8187
D8	1	HEPHL1_4F4R	-0.0766864	0.00390234
D8	2	HEPHL1_4F4R	-0.0772468	0.00501295
D8	3	HEPHL1_4F4R	-0.0810038	0.00292698
D8	4	HEPHL1_4F4R	-0.0835672	0.00203461
D8	5	HEPHL1_4F4R	-0.0876194	-0.00034653
D8	6	HEPHL1_4F4R	-0.0872638	0.00168008
D8	7	HEPHL1_4F4R	-0.0905948	2.01532e-05
D8	8	HEPHL1_4F4R	-0.0957396	-0.00345361
D8	9	HEPHL1_4F4R	-0.0934624	0.000494579
D8	10	HEPHL1_4F4R	-0.0982543	-0.00262625
D8	11	HEPHL1_4F4R	-0.102298	-0.00499893
D8	12	HEPHL1_4F4R	-0.0996923	-0.000722194
D8	13	HEPHL1_4F4R	-0.101392	-0.000751138
D8	14	HEPHL1_4F4R	-0.102968	-0.000656164
D8	15	HEPHL1_4F4R	-0.10353	0.00045314
D8	16	HEPHL1_4F4R	-0.104425	0.00122907
D8	17	HEPHL1_4F4R	-0.102609	0.00471619
D8	18	HEPHL1_4F4R	-0.0982073	0.010789
D8	19	HEPHL1_4F4R	-0.0825048	0.0281625
D8	20	HEPHL1_4F4R	-0.0575412	0.0547972
D8	21	HEPHL1_4F4R	-0.0105635	0.103446
D8	22	HEPHL1_4F4R	0.0880357	0.203716
D8	23	HEPHL1_4F4R	0.274429	0.391781
D8	24	HEPHL1_4F4R	0.634273	0.753296
D8	25	HEPHL1_4F4R	1.30128	1.42197
D8	26	HEPHL1_4F4R	2.48407	2.60644
D8	27	HEPHL1_4F4R	4.4062	4.53024
D8	28	HEPHL1_4F4R	6.91402	7.03972
D8	29	HEPHL1_4F4R	9.28968	9.41706
D8	30	HEPHL1_4F4R	11.1133	11.2423
D8	31	HEPHL1_4F4R	12.5453	12.6761
D8	32	HEPHL1_4F4R	13.755	13.8874
D8	33	HEPHL1_4F4R	14.6476	14.7817
D8	34	HEPHL1_4F4R	15.4657	15.6015
D8	35	HEPHL1_4F4R	16.0535	16.1909
D8	36	HEPHL1_4F4R	16.552	16.691
D8	37	HEPHL1_4F4R	16.9345	17.0752
D8	38	HEPHL1_4F4R	17.2454	17.3878
D8	39	HEPHL1_4F4R	17.5362	17.6803
D8	40	HEPHL1_4F4R	17.7876	17.9334
D9	1	HEPHL1_4F4R	-0.211819	-0.0264432
D9	2	HEPHL1_4F4R	-0.185564	0.000727537
D9	3	HEPHL1_4F4R	-0.186031	0.00117631
D9	4	HEPHL1_4F4R	-0.182974	0.00514823
D9	5	HEPHL1_4F4R	-0.190967	-0.00192931
D9	6	HEPHL1_4F4R	-0.181528	0.00842488
D9	7	HEPHL1_4F4R	-0.188698	0.00217045
D9	8	HEPHL1_4F4R	-0.186043	0.00574127
D9	9	HEPHL1_4F4R	-0.203216	-0.0105161
D9	10	HEPHL1_4F4R	-0.193677	-6.22923e-05
D9	11	HEPHL1_4F4R	-0.193083	0.00144748
D9	12	HEPHL1_4F4R	-0.202571	-0.00712545
D9	13	HEPHL1_4F4R	-0.201873	-0.00551241
D9	14	HEPHL1_4F4R	-0.208988	-0.0117113
D9	15	HEPHL1_4F4R	-0.202385	-0.00419359
D9	16	HEPHL1_4F4R	-0.209527	-0.0104197
D9	17	HEPHL1_4F4R	-0.195483	0.00453969
D9	18	HEPHL1_4F4R	-0.19409	0.00684799
D9	19	HEPHL1_4F4R	-0.18588	0.0159738
D9	20	HEPHL1_4F4R	-0.177508	0.0252609
D9	21	HEPHL1_4F4R	-0.133692	0.0699926
D9	22	HEPHL1_4F4R	-0.073555	0.131045
D9	23	HEPHL1_4F4R	0.0589356	0.264451
D9	24	HEPHL1_4F4R	0.30693	0.51336
D9	25	HEPHL1_4F4R	0.769194	0.97654
D9	26	HEPHL1_4F4R	1.64123	1.8495
D9	27	HEPHL1_4F4R	3.15965	3.36883
D9	28	HEPHL1_4F4R	5.45607	5.66617
D9	29	HEPHL1_4F4R	8.09545	8.30646
D9	30	HEPHL1_4F4R	10.2937	10.5057
D9	31	HEPHL1_4F4R	12.1321	12.345
D9	32	HEPHL1_4F4R	13.6686	13.8824
D9	33	HEPHL1_4F4R	14.9189	15.1336
D9	34	HEPHL1_4F4R	15.9492	16.1647
D9	35	HEPHL1_4F4R	16.4867	16.7032
D9	36	HEPHL1_4F4R	17.042	17.2594
D9	37	HEPHL1_4F4R	17.7075	17.9259
D9	38	HEPHL1_4F4R	18.1969	18.4162
D9	39	HEPHL1_4F4R	18.4497	18.6698
D9	40	HEPHL1_4F4R	18.5752	18.7963
D10	1	PITX3	0.0871647	0.0230007
D10	2	PITX3	0.0925762	0.0319162
D10	3	PITX3	0.0888845	0.0317284
D10	4	PITX3	0.0687516	0.0150996
D10	5	PITX3	0.0560112	0.0058631
D10	6	PITX3	0.0455376	-0.00110651
D10	7	PITX3	0.0395656	-0.00357454
D10	8	PITX3	0.0327253	-0.00691094
D10	9	PITX3	0.0291216	-0.00701067
D10	10	PITX3	0.0251652	-0.00746306
D10	11	PITX3	0.0227257	-0.00639863
D10	12	PITX3	0.0173026	-0.00831779
D10	13	PITX3	0.0121449	-0.00997144
D10	14	PITX3	0.0110158	-0.00759657
D10	15	PITX3	0.00682017	-0.00828827
D10	16	PITX3	0.0030518	-0.00855269
D10	17	PITX3	0.00239209	-0.00570843
D10	18	PITX3	-0.000164449	-0.004761
D10	19	PITX3	-0.00190551	-0.0029981
D10	20	PITX3	-0.00364588	-0.0012345
D10	21	PITX3	-0.00785862	-0.00194328
D10	22	PITX3	-0.00991119	-0.000491881
D10	23	PITX3	-0.0111278	0.00179546
D10	24	PITX3	-0.0112136	0.00521369
D10	25	PITX3	-0.0131535	0.00677772
D10	26	PITX3	-0.0127571	0.0106781
D10	27	PITX3	-0.0117669	0.0151722
D10	28	PITX3	-0.00400131	0.0264418
D10	29	PITX3	0.0150876	0.0490346
D10	30	PITX3	0.0546266	0.0920776
D10	31	PITX3	0.128581	0.169536
D10	32	PITX3	0.2728	0.317258
D10	33	PITX3	0.546069	0.594032
D10	34	PITX3	1.04418	1.09565
D10	35	PITX3	1.8941	1.94907
D10	36	PITX3	3.1943	3.25277
D10	37	PITX3	4.88059	4.94257
D10	38	PITX3	6.60398	6.66946
D10	39	PITX3	7.95929	8.02827
D10	40	PITX3	8.94403	9.01652
D11	1	PITX3	0.0353978	0.0172408
D11	2	PITX3	0.0395105	0.0255954
D11	3	PITX3	0.0293191	0.0196459
D11	4	PITX3	0.0213431	0.0159119
D11	5	PITX3	0.0100744	0.00888504
D11	6	PITX3	0.00213555	0.00518811
D11	7	PITX3	-0.00665648	0.000637975
D11	8	PITX3	-0.0153863	-0.00384993
D11	9	PITX3	-0.0231921	-0.00741387
D11	10	PITX3	-0.0340229	-0.0140027
D11	11	PITX3	-0.0373028	-0.0130408
D11	12	PITX3	-0.0391028	-0.0105988
D11	13	PITX3	-0.0384165	-0.00567067
D11	14	PITX3	-0.0441022	-0.00711448
D11	15	PITX3	-0.0482463	-0.00701664
D11	16	PITX3	-0.0504348	-0.00496333
D11	17	PITX3	-0.0584407	-0.00872732
D11	18	PITX3	-0.0619322	-0.00797686
D11	19	PITX3	-0.0608508	-0.00265358
D11	20	PITX3	-0.061995	0.000444109
D11	21	PITX3	-0.0640118	0.00266916
D11	22	PITX3	-0.0628335	0.00808937
D11	23	PITX3	-0.067306	0.0078588
D11	24	PITX3	-0.06922	0.0101867
D11	25	PITX3	-0.0701367	0.0135119
D11	26	PITX3	-0.0610326	0.0268579
D11	27	PITX3	-0.0484471	0.0436853
D11	28	PITX3	-0.0251873	0.0711869
D11	29	PITX3	0.0298761	0.130492
D11	30	PITX3	0.128394	0.233252
D11	31	PITX3	0.316169	0.425269
D11	32	PITX3	0.668897	0.782239
D11	33	PITX3	1.30402	1.4216
D11	34	PITX3	2.35008	2.47191
D11	35	PITX3	3.88875	4.01481
D11	36	PITX3	5.71744	5.84775
D11	37	PITX3	7.50125	7.6358
D11	38	PITX3	8.73814	8.87693
D11	39	PITX3	9.75504	9.89807
D11	40	PITX3	10.4718	10.6191
D12	1	PITX3	0.0706785	0.0346558
D12	2	PITX3	0.065277	0.034487
D12	3	PITX3	0.0554274	0.02987
D12	4	PITX3	0.036453	0.0161284
D12	5	PITX3	0.0191493	0.00405733
D12	6	PITX3	0.00645738	-0.00340196
D12	7	PITX3	-0.00283426	-0.00746093
D12	8	PITX3	-0.00968346	-0.00907746
D12	9	PITX3	-0.00966103	-0.00382237
D12	10	PITX3	-0.0195844	-0.00851306
D12	11	PITX3	-0.0225675	-0.00626347
D12	12	PITX3	-0.0301277	-0.00859102
D12	13	PITX3	-0.032673	-0.00590372
D12	14	PITX3	-0.0398962	-0.00789424
D12	15	PITX3	-0.0441986	-0.00696393
D12	16	PITX3	-0.048721	-0.00625365
D12	17	PITX3	-0.0531157	-0.00541568
D12	18	PITX3	-0.0556327	-0.00270004
D12	19	PITX3	-0.0595006	-0.00133526
D12	20	PITX3	-0.0672006	-0.00380261
D12	21	PITX3	-0.0673041	0.00132653
D12	22	PITX3	-0.0709578	0.0029055
D12	23	PITX3	-0.0734397	0.00565629
D12	24	PITX3	-0.072317	0.0120116
D12	25	PITX3	-0.0741176	0.0154437
D12	26	PITX3	-0.0645221	0.0302719
D12	27	PITX3	-0.0495884	0.0504382
D12	28	PITX3	-0.0167737	0.0884856
D12	29	PITX3	0.0501584	0.16065
D12	30	PITX3	0.17622	0.291945
D12	31	PITX3	0.420335	0.541293
D12	32	PITX3	0.867454	0.993644
D12	33	PITX3	1.64169	1.77312
D12	34	PITX3	2.86771	3.00436
D12	35	PITX3	4.53067	4.67255
D12	36	PITX3	6.3704	6.51752
D12	37	PITX3	7.93215	8.08451
D12	38	PITX3	8.98229	9.13988
D12	39	PITX3	9.76791	9.93073
D12	40	PITX3	10.4037	10.5718
E1	1	actb	-0.0921554	-0.0157973
E1	2	actb	-0.0842127	-0.0060066
E1	3	actb	-0.0794451	0.000609142
E1	4	actb	-0.0836075	-0.00170524
E1	5	actb	-0.0814184	0.00233196
E1	6	actb	-0.0847736	0.00082484
E1	7	actb	-0.0853335	0.00211303
E1	8	actb	-0.0904505	-0.0011559
E1	9	actb	-0.0943632	-0.00322052
E1	10	actb	-0.0950067	-0.00201596
E1	11	actb	-0.0980138	-0.0031749
E1	12	actb	-0.0934797	0.00320726
E1	13	actb	-0.0963487	0.00218629
E1	14	actb	-0.0918589	0.00852419
E1	15	actb	-0.0797903	0.0224409
E1	16	actb	-0.0516052	0.0524741
E1	17	actb	0.00399881	0.109926
E1	18	actb	0.110148	0.217924
E1	19	actb	0.320651	0.430275
E1	20	actb	0.734458	0.845929
E1	21	actb	1.52568	1.639
E1	22	actb	2.92681	3.04198
E1	23	actb	5.01416	5.13118
E1	24	actb	7.25583	7.37469
E1	25	actb	8.92237	9.04308
E1	26	actb	10.4592	10.5818
E1	27	actb	12.0047	12.1291
E1	28	actb	13.3892	13.5155
E1	29	actb	14.8086	14.9367
E1	30	actb	15.7817	15.9117
E1	31	actb	16.8234	16.9552
E1	32	actb	17.7823	17.916
E1	33	actb	18.4833	18.6188
E1	34	actb	19.0606	19.198
E1	35	actb	19.7436	19.8828
E1	36	actb	20.254	20.395
E1	37	actb	21.0552	21.1981
E1	38	actb	21.3091	21.4538
E1	39	actb	21.9734	22.12
E1	40	actb	22.0411	22.1896
E2	1	actb	-0.0256487	-0.0215522
E2	2	actb	-0.0142683	-0.00828267
E2	3	actb	-0.0103048	-0.00243005
E2	4	actb	-0.010286	-0.00052216
E2	5	actb	-0.00890511	0.00274792
E2	6	actb	-0.0145222	-0.000980057
E2	7	actb	-0.0153698	6.14919e-05
E2	8	actb	-0.013986	0.00333442
E2	9	actb	-0.0184392	0.000770394
E2	10	actb	-0.0215623	-0.000463608
E2	11	actb	-0.0233891	-0.000401274
E2	12	actb	-0.0289293	-0.00405229
E2	13	actb	-0.0248309	0.00193521
E2	14	actb	-0.0232224	0.00543281
E2	15	actb	-0.0123004	0.018244
E2	16	actb	0.00414957	0.0365831
E2	17	actb	0.0467466	0.0810692
E2	18	actb	0.129979	0.16619
E2	19	actb	0.295429	0.33353
E2	20	actb	0.615443	0.655433
E2	21	actb	1.22957	1.27145
E2	22	actb	2.33554	2.37931
E2	23	actb	4.1041	4.14976
E2	24	actb	6.21556	6.2631
E2	25	actb	7.86171	7.91114
E2	26	actb	9.16698	9.2183
E2	27	actb	10.5277	10.5809
E2	28	actb	11.6515	11.7067
E2	29	actb	12.7896	12.8466
E2	30	actb	13.6571	13.716
E2	31	actb	14.494	14.5548
E2	32	actb	15.169	15.2317
E2	33	actb	15.8334	15.898
[truncated: 1,847 more rows]

## Sheet: BioGroup Analysis Result
Block Type	96well
Chemistry	SYBR_GREEN
Experiment File Name	D:\Applied Biosystems\StepOne Software v2.3\experiments\ishishita\190108_17h_20h_ALAS_HEP_PIT.eds
Experiment Run End Time	2019-01-08 18:28:08 PM PST
Instrument Type	steponeplus
Passive Reference	ROX
Biogroup Name	Target Name	Task	RQ	RQ Min	RQ Max	Cт Mean	ΔCт Mean	ΔCт SE	ΔΔCт
wt	actb	UNKNOWN				21.051
wt	ALAS1_2F2R	UNKNOWN				22.3838	1.33283	0.430096
wt	HEPHL1_4F4R	UNKNOWN				26.4153	5.36433	0.792637
wt	PITX3	UNKNOWN				27.7339	6.68286	0.7494
Analysis Type	Singleplex
Endogenous Control	actb
RQ Min/Max Confidence Level	95.0
Reference Biogroup Name	we

## Sheet: Technical Analysis Result
Block Type	96well
Chemistry	SYBR_GREEN
Experiment File Name	D:\Applied Biosystems\StepOne Software v2.3\experiments\ishishita\190108_17h_20h_ALAS_HEP_PIT.eds
Experiment Run End Time	2019-01-08 18:28:08 PM PST
Instrument Type	steponeplus
Passive Reference	ROX
Sample Name	Target Name	Task	RQ	RQ Min	RQ Max	Cт Mean	ΔCт Mean	ΔCт SE	ΔΔCт
17h_qPCR2	actb	UNKNOWN				20.4404
17h_qPCR2	ALAS1_2F2R	UNKNOWN	2.43808	2.19989	2.70207	21.0822	0.641783	0.0534199	-1.28575
17h_qPCR2	HEPHL1_4F4R	UNKNOWN	17.8801	13.4629	23.7466	22.5988	2.15837	0.147443	-4.16028
17h_qPCR2	PITX3	UNKNOWN	5.1729	4.17059	6.41609	25.0625	4.62213	0.111914	-2.37097
17h_P1	actb	UNKNOWN				20.2893
17h_P1	ALAS1_2F2R	UNKNOWN	4.29398	3.00483	6.1362	20.1145	-0.174784	0.1855	-2.10231
17h_P1	HEPHL1_4F4R	UNKNOWN	11.3911	8.06103	16.0969	23.0981	2.80882	0.17968	-3.50984
17h_P1	PITX3	UNKNOWN	3.06279	2.14736	4.36847	25.6676	5.37825	0.184511	-1.61484
17h_P2	actb	UNKNOWN				22.1647
17h_P2	ALAS1_2F2R	UNKNOWN	1.63909	0.672377	3.99571	23.3794	1.21463	0.463022	-0.712898
17h_P2	HEPHL1_4F4R	UNKNOWN	0.534692	0.23232	1.23061	29.3866	7.22187	0.433142	0.903221
17h_P2	PITX3	UNKNOWN	0.00388229			37.1667	15.002		8.00888
17h_P3	actb	UNKNOWN				20.7598
17h_P3	ALAS1_2F2R	UNKNOWN	2.6774	1.88261	3.80773	21.2665	0.506696	0.183003	-1.42083
17h_P3	HEPHL1_4F4R	UNKNOWN	3.23127	2.0516	5.08924	25.3864	4.62655	0.236039	-1.6921
17h_P3	PITX3	UNKNOWN	0.896155	0.253423	3.16898	27.9111	7.15128	0.656307	0.158179
17h_P4	actb	UNKNOWN				21.262
17h_P4	ALAS1_2F2R	UNKNOWN	1.37764	0.771078	2.46136	22.7273	1.46533	0.301556	-0.462201
17h_P4	HEPHL1_4F4R	UNKNOWN	6.20084	3.69415	10.4085	24.9482	3.68619	0.269129	-2.63246
17h_P4	PITX3	UNKNOWN	0.335281	0.104753	1.07313	29.8317	8.56966	0.604505	1.57656
20h_DY1	actb	UNKNOWN				19.3256
20h_DY1	ALAS1_2F2R	UNKNOWN	1.44464	1.09418	1.90735	20.7225	1.39682	0.144379	-0.530706
20h_DY1	HEPHL1_4F4R	UNKNOWN	2.03405	1.46257	2.82882	24.6199	5.2943	0.171387	-1.02435
20h_DY1	PITX3	UNKNOWN	6.43555	4.63986	8.92618	23.6327	4.30704	0.169995	-2.68606
20h_RWN1	actb	UNKNOWN				21.2961
20h_RWN1	ALAS1_2F2R	UNKNOWN	0.295847	0.234671	0.372971	24.9808	3.68461	0.120374	1.75708
20h_RWN1	HEPHL1_4F4R	UNKNOWN	0.00625132	0.00311417	0.0125488	34.9364	13.6403	0.315893	7.32162
20h_RWN1	PITX3	UNKNOWN	0.367376	0.109293	1.23489	29.7339	8.43777	0.629964	1.44467
20h_RWN2	actb	UNKNOWN				22.8701
20h_RWN2	ALAS1_2F2R	UNKNOWN	1	0.854763	1.16992	24.7976	1.92753	0.0815445	0
20h_RWN2	HEPHL1_4F4R	UNKNOWN	1	0.503193	1.98731	29.1887	6.31865	0.356865	0
20h_RWN2	PITX3	UNKNOWN	1	0.424055	2.35818	29.8632	6.9931	0.388907	0
Analysis Type	Singleplex
Endogenous Control	actb
RQ Min/Max Confidence Level	95.0
Reference Sample	20h_RWN2
