# Supplementary material for: Uterus-specific transcriptional regulation underlies eggshell pigment production in Japanese quail
Source: PLoS One. 2022 Mar 10;17(3):e0265008. doi: 10.1371/journal.pone.0265008 (PMC8912178; doi:10.1371/journal.pone.0265008)
Supplement: S11 Data — Data of five samples from mutant quails that were not used for mRNA sequencing. (XLSX) [file pone.0265008.s019.xlsx]

## Sheet: Sample Setup
Block Type	96well
Chemistry	SYBR_GREEN
Experiment File Name	D:\Applied Biosystems\StepOne Software v2.3\experiments\ishishita\19011317hPITX2_HEP.eds
Experiment Run End Time	Not Started
Instrument Type	steponeplus
Passive Reference	ROX
Well	Sample Name	Sample Color	Biogroup Name	Biogroup Color	Target Name	Target Color	Task	Reporter	Quencher	Comments
A1	17hWE1	RGB(255,102,0)	we	RGB(255,204,153)	actb	RGB(139,189,249)	UNKNOWN	SYBR	None
A2	17hWE1	RGB(255,102,0)	we	RGB(255,204,153)	actb	RGB(139,189,249)	UNKNOWN	SYBR	None
A3	17hWE1	RGB(255,102,0)	we	RGB(255,204,153)	actb	RGB(139,189,249)	UNKNOWN	SYBR	None
A4	17hWE1	RGB(255,102,0)	we	RGB(255,204,153)	PITX2	RGB(0,255,0)	UNKNOWN	SYBR	None
A5	17hWE1	RGB(255,102,0)	we	RGB(255,204,153)	PITX2	RGB(0,255,0)	UNKNOWN	SYBR	None
A6	17hWE1	RGB(255,102,0)	we	RGB(255,204,153)	PITX2	RGB(0,255,0)	UNKNOWN	SYBR	None
A7	17hWE1	RGB(255,102,0)	we	RGB(255,204,153)	actb	RGB(139,189,249)	UNKNOWN	SYBR	None
A8	17hWE1	RGB(255,102,0)	we	RGB(255,204,153)	actb	RGB(139,189,249)	UNKNOWN	SYBR	None
A9	17hWE1	RGB(255,102,0)	we	RGB(255,204,153)	actb	RGB(139,189,249)	UNKNOWN	SYBR	None
A10	17hWE1	RGB(255,102,0)	we	RGB(255,204,153)	HEPHL1_4F4R	RGB(255,0,255)	UNKNOWN	SYBR	None
A11	17hWE1	RGB(255,102,0)	we	RGB(255,204,153)	HEPHL1_4F4R	RGB(255,0,255)	UNKNOWN	SYBR	None
A12	17hWE1	RGB(255,102,0)	we	RGB(255,204,153)	HEPHL1_4F4R	RGB(255,0,255)	UNKNOWN	SYBR	None
B1	17hWE2	RGB(132,193,241)	we	RGB(255,204,153)	actb	RGB(139,189,249)	UNKNOWN	SYBR	None
B2	17hWE2	RGB(132,193,241)	we	RGB(255,204,153)	actb	RGB(139,189,249)	UNKNOWN	SYBR	None
B3	17hWE2	RGB(132,193,241)	we	RGB(255,204,153)	actb	RGB(139,189,249)	UNKNOWN	SYBR	None
B4	17hWE2	RGB(132,193,241)	we	RGB(255,204,153)	PITX2	RGB(0,255,0)	UNKNOWN	SYBR	None
B5	17hWE2	RGB(132,193,241)	we	RGB(255,204,153)	PITX2	RGB(0,255,0)	UNKNOWN	SYBR	None
B6	17hWE2	RGB(132,193,241)	we	RGB(255,204,153)	PITX2	RGB(0,255,0)	UNKNOWN	SYBR	None
B7	17hWE2	RGB(132,193,241)	we	RGB(255,204,153)	actb	RGB(139,189,249)	UNKNOWN	SYBR	None
B8	17hWE2	RGB(132,193,241)	we	RGB(255,204,153)	actb	RGB(139,189,249)	UNKNOWN	SYBR	None
B9	17hWE2	RGB(132,193,241)	we	RGB(255,204,153)	actb	RGB(139,189,249)	UNKNOWN	SYBR	None
B10	17hWE2	RGB(132,193,241)	we	RGB(255,204,153)	HEPHL1_4F4R	RGB(255,0,255)	UNKNOWN	SYBR	None
B11	17hWE2	RGB(132,193,241)	we	RGB(255,204,153)	HEPHL1_4F4R	RGB(255,0,255)	UNKNOWN	SYBR	None
B12	17hWE2	RGB(132,193,241)	we	RGB(255,204,153)	HEPHL1_4F4R	RGB(255,0,255)	UNKNOWN	SYBR	None
C1	17hWE3	RGB(168,255,222)	we	RGB(255,204,153)	actb	RGB(139,189,249)	UNKNOWN	SYBR	None
C2	17hWE3	RGB(168,255,222)	we	RGB(255,204,153)	actb	RGB(139,189,249)	UNKNOWN	SYBR	None
C3	17hWE3	RGB(168,255,222)	we	RGB(255,204,153)	actb	RGB(139,189,249)	UNKNOWN	SYBR	None
C4	17hWE3	RGB(168,255,222)	we	RGB(255,204,153)	PITX2	RGB(0,255,0)	UNKNOWN	SYBR	None
C5	17hWE3	RGB(168,255,222)	we	RGB(255,204,153)	PITX2	RGB(0,255,0)	UNKNOWN	SYBR	None
C6	17hWE3	RGB(168,255,222)	we	RGB(255,204,153)	PITX2	RGB(0,255,0)	UNKNOWN	SYBR	None
C7	17hWE3	RGB(168,255,222)	we	RGB(255,204,153)	actb	RGB(139,189,249)	UNKNOWN	SYBR	None
C8	17hWE3	RGB(168,255,222)	we	RGB(255,204,153)	actb	RGB(139,189,249)	UNKNOWN	SYBR	None
C9	17hWE3	RGB(168,255,222)	we	RGB(255,204,153)	actb	RGB(139,189,249)	UNKNOWN	SYBR	None
C10	17hWE3	RGB(168,255,222)	we	RGB(255,204,153)	HEPHL1_4F4R	RGB(255,0,255)	UNKNOWN	SYBR	None
C11	17hWE3	RGB(168,255,222)	we	RGB(255,204,153)	HEPHL1_4F4R	RGB(255,0,255)	UNKNOWN	SYBR	None
C12	17hWE3	RGB(168,255,222)	we	RGB(255,204,153)	HEPHL1_4F4R	RGB(255,0,255)	UNKNOWN	SYBR	None
D1	17hWE4	RGB(247,255,168)	we	RGB(255,204,153)	actb	RGB(139,189,249)	UNKNOWN	SYBR	None
D2	17hWE4	RGB(247,255,168)	we	RGB(255,204,153)	actb	RGB(139,189,249)	UNKNOWN	SYBR	None
D3	17hWE4	RGB(247,255,168)	we	RGB(255,204,153)	actb	RGB(139,189,249)	UNKNOWN	SYBR	None
D4	17hWE4	RGB(247,255,168)	we	RGB(255,204,153)	PITX2	RGB(0,255,0)	UNKNOWN	SYBR	None
D5	17hWE4	RGB(247,255,168)	we	RGB(255,204,153)	PITX2	RGB(0,255,0)	UNKNOWN	SYBR	None
D6	17hWE4	RGB(247,255,168)	we	RGB(255,204,153)	PITX2	RGB(0,255,0)	UNKNOWN	SYBR	None
D7	17hWE4	RGB(247,255,168)	we	RGB(255,204,153)	actb	RGB(139,189,249)	UNKNOWN	SYBR	None
D8	17hWE4	RGB(247,255,168)	we	RGB(255,204,153)	actb	RGB(139,189,249)	UNKNOWN	SYBR	None
D9	17hWE4	RGB(247,255,168)	we	RGB(255,204,153)	actb	RGB(139,189,249)	UNKNOWN	SYBR	None
D10	17hWE4	RGB(247,255,168)	we	RGB(255,204,153)	HEPHL1_4F4R	RGB(255,0,255)	UNKNOWN	SYBR	None
D11	17hWE4	RGB(247,255,168)	we	RGB(255,204,153)	HEPHL1_4F4R	RGB(255,0,255)	UNKNOWN	SYBR	None
D12	17hWE4	RGB(247,255,168)	we	RGB(255,204,153)	HEPHL1_4F4R	RGB(255,0,255)	UNKNOWN	SYBR	None
E1	17hWE5	RGB(0,255,0)	we	RGB(255,204,153)	actb	RGB(139,189,249)	UNKNOWN	SYBR	None
E2	17hWE5	RGB(0,255,0)	we	RGB(255,204,153)	actb	RGB(139,189,249)	UNKNOWN	SYBR	None
E3	17hWE5	RGB(0,255,0)	we	RGB(255,204,153)	actb	RGB(139,189,249)	UNKNOWN	SYBR	None
E4	17hWE5	RGB(0,255,0)	we	RGB(255,204,153)	PITX2	RGB(0,255,0)	UNKNOWN	SYBR	None
E5	17hWE5	RGB(0,255,0)	we	RGB(255,204,153)	PITX2	RGB(0,255,0)	UNKNOWN	SYBR	None
E6	17hWE5	RGB(0,255,0)	we	RGB(255,204,153)	PITX2	RGB(0,255,0)	UNKNOWN	SYBR	None
E7	17hWE5	RGB(0,255,0)	we	RGB(255,204,153)	actb	RGB(139,189,249)	UNKNOWN	SYBR	None
E8	17hWE5	RGB(0,255,0)	we	RGB(255,204,153)	actb	RGB(139,189,249)	UNKNOWN	SYBR	None
E9	17hWE5	RGB(0,255,0)	we	RGB(255,204,153)	actb	RGB(139,189,249)	UNKNOWN	SYBR	None
E10	17hWE5	RGB(0,255,0)	we	RGB(255,204,153)	HEPHL1_4F4R	RGB(255,0,255)	UNKNOWN	SYBR	None
E11	17hWE5	RGB(0,255,0)	we	RGB(255,204,153)	HEPHL1_4F4R	RGB(255,0,255)	UNKNOWN	SYBR	None
E12	17hWE5	RGB(0,255,0)	we	RGB(255,204,153)	HEPHL1_4F4R	RGB(255,0,255)	UNKNOWN	SYBR	None
F1	17hqPCR2	RGB(0,0,255)	wt	RGB(180,255,0)	actb	RGB(139,189,249)	UNKNOWN	SYBR	None
F2	17hqPCR2	RGB(0,0,255)	wt	RGB(180,255,0)	actb	RGB(139,189,249)	UNKNOWN	SYBR	None
F3	17hqPCR2	RGB(0,0,255)	wt	RGB(180,255,0)	actb	RGB(139,189,249)	UNKNOWN	SYBR	None
F4	17hqPCR2	RGB(0,0,255)	wt	RGB(180,255,0)	PITX2	RGB(0,255,0)	UNKNOWN	SYBR	None
F5	17hqPCR2	RGB(0,0,255)	wt	RGB(180,255,0)	PITX2	RGB(0,255,0)	UNKNOWN	SYBR	None
F6	17hqPCR2	RGB(0,0,255)	wt	RGB(180,255,0)	PITX2	RGB(0,255,0)	UNKNOWN	SYBR	None
F7	17hP3	RGB(168,255,222)	wt	RGB(180,255,0)	actb	RGB(139,189,249)	UNKNOWN	SYBR	None
F8	17hP3	RGB(168,255,222)	wt	RGB(180,255,0)	actb	RGB(139,189,249)	UNKNOWN	SYBR	None
F9	17hP3	RGB(168,255,222)	wt	RGB(180,255,0)	actb	RGB(139,189,249)	UNKNOWN	SYBR	None
F10	17hP3	RGB(168,255,222)	wt	RGB(180,255,0)	PITX2	RGB(0,255,0)	UNKNOWN	SYBR	None
F11	17hP3	RGB(168,255,222)	wt	RGB(180,255,0)	PITX2	RGB(0,255,0)	UNKNOWN	SYBR	None
F12	17hP3	RGB(168,255,222)	wt	RGB(180,255,0)	PITX2	RGB(0,255,0)	UNKNOWN	SYBR	None
G1	17hP1	RGB(153,51,102)	wt	RGB(180,255,0)	actb	RGB(139,189,249)	UNKNOWN	SYBR	None
G2	17hP1	RGB(153,51,102)	wt	RGB(180,255,0)	actb	RGB(139,189,249)	UNKNOWN	SYBR	None
G3	17hP1	RGB(153,51,102)	wt	RGB(180,255,0)	actb	RGB(139,189,249)	UNKNOWN	SYBR	None
G4	17hP1	RGB(153,51,102)	wt	RGB(180,255,0)	PITX2	RGB(0,255,0)	UNKNOWN	SYBR	None
G5	17hP1	RGB(153,51,102)	wt	RGB(180,255,0)	PITX2	RGB(0,255,0)	UNKNOWN	SYBR	None
G6	17hP1	RGB(153,51,102)	wt	RGB(180,255,0)	PITX2	RGB(0,255,0)	UNKNOWN	SYBR	None
G7	17hP4	RGB(223,221,142)	wt	RGB(180,255,0)	actb	RGB(139,189,249)	UNKNOWN	SYBR	None
G8	17hP4	RGB(223,221,142)	wt	RGB(180,255,0)	actb	RGB(139,189,249)	UNKNOWN	SYBR	None
G9	17hP4	RGB(223,221,142)	wt	RGB(180,255,0)	actb	RGB(139,189,249)	UNKNOWN	SYBR	None
G10	17hP4	RGB(223,221,142)	wt	RGB(180,255,0)	PITX2	RGB(0,255,0)	UNKNOWN	SYBR	None
G11	17hP4	RGB(223,221,142)	wt	RGB(180,255,0)	PITX2	RGB(0,255,0)	UNKNOWN	SYBR	None
G12	17hP4	RGB(223,221,142)	wt	RGB(180,255,0)	PITX2	RGB(0,255,0)	UNKNOWN	SYBR	None
H1	17hP2	RGB(132,193,241)	wt	RGB(180,255,0)	actb	RGB(139,189,249)	UNKNOWN	SYBR	None
H2	17hP2	RGB(132,193,241)	wt	RGB(180,255,0)	actb	RGB(139,189,249)	UNKNOWN	SYBR	None
H3	17hP2	RGB(132,193,241)	wt	RGB(180,255,0)	actb	RGB(139,189,249)	UNKNOWN	SYBR	None
H4	17hP2	RGB(132,193,241)	wt	RGB(180,255,0)	PITX2	RGB(0,255,0)	UNKNOWN	SYBR	None
H5	17hP2	RGB(132,193,241)	wt	RGB(180,255,0)	PITX2	RGB(0,255,0)	UNKNOWN	SYBR	None
H6	17hP2	RGB(132,193,241)	wt	RGB(180,255,0)	PITX2	RGB(0,255,0)	UNKNOWN	SYBR	None
H7					actb	RGB(139,189,249)	NTC	SYBR	None
H8					HEPHL1_4F4R	RGB(255,0,255)	NTC	SYBR	None
H9					PITX2	RGB(0,255,0)	NTC	SYBR	None
H10
H11
H12

## Sheet: Results
Block Type	96well
Chemistry	SYBR_GREEN
Experiment File Name	D:\Applied Biosystems\StepOne Software v2.3\experiments\ishishita\19011317hPITX2_HEP.eds
Experiment Run End Time	Not Started
Instrument Type	steponeplus
Passive Reference	ROX
Well	Sample Name	Target Name	Task	Reporter	Quencher	RQ	RQ Min	RQ Max	Cт	Cт Mean	Cт SD	ΔCт	ΔCт Mean	ΔCт SE	HK Control ΔCт Mean	HK Control ΔCт SE	ΔΔCт	Automatic Ct Threshold	Ct Threshold	Automatic Baseline	Baseline Start	Baseline End	Efficiency	Tm1	Tm2	Tm3	Comments	BADROX	HIGHSD	OUTLIERRG	EXPFAIL	MTP
A1	17hWE1	actb	UNKNOWN	SYBR	None				18.4964	18.2717	0.163509							TRUE	0.252729	TRUE	3	14	1	81.4152				N	N	N	N	N
A2	17hWE1	actb	UNKNOWN	SYBR	None				18.0108	18.2717	0.163509							TRUE	0.252729	TRUE	3	13	1	81.4152				N	N	N	N	N
A3	17hWE1	actb	UNKNOWN	SYBR	None				18.2347	18.2717	0.163509							TRUE	0.252729	TRUE	3	14	1	81.4198				N	N	N	N	N
A4	17hWE1	PITX2	UNKNOWN	SYBR	None	1	0.534669	1.87031	31.69	32.4359	0.651459		14.1642	0.381998			0	TRUE	1.6807	TRUE	3	24	1	76.2056				N	Y	N	N	N
A5	17hWE1	PITX2	UNKNOWN	SYBR	None	1	0.534669	1.87031	32.7245	32.4359	0.651459		14.1642	0.381998			0	TRUE	1.6807	TRUE	3	25	1	76.0597				N	Y	N	N	N
A6	17hWE1	PITX2	UNKNOWN	SYBR	None	1	0.534669	1.87031	32.8933	32.4359	0.651459		14.1642	0.381998			0	TRUE	1.6807	TRUE	3	25	1	76.0597				N	Y	N	N	N
A7	17hWE1	actb	UNKNOWN	SYBR	None				18.382	18.2717	0.163509							TRUE	0.252729	TRUE	3	13	1	81.2683				N	N	N	N	N
A8	17hWE1	actb	UNKNOWN	SYBR	None				18.2746	18.2717	0.163509							TRUE	0.252729	TRUE	3	13	1	81.2683				N	N	N	N	N
A9	17hWE1	actb	UNKNOWN	SYBR	None				18.2319	18.2717	0.163509							TRUE	0.252729	TRUE	3	13	1	81.2708				N	N	N	N	N
A10	17hWE1	HEPHL1_4F4R	UNKNOWN	SYBR	None	1	0.465617	2.14769	36.4993	35.7711	0.799456		17.4994	0.466368			0	TRUE	2.27306	TRUE	3	28	1	80.8239				N	Y	N	N	N
A11	17hWE1	HEPHL1_4F4R	UNKNOWN	SYBR	None	1	0.465617	2.14769	35.8983	35.7711	0.799456		17.4994	0.466368			0	TRUE	2.27306	TRUE	3	28	1	80.6752				N	Y	N	N	N
A12	17hWE1	HEPHL1_4F4R	UNKNOWN	SYBR	None	1	0.465617	2.14769	34.9156	35.7711	0.799456		17.4994	0.466368			0	TRUE	2.27306	TRUE	3	26	1	80.8242				N	Y	N	N	N
B1	17hWE2	actb	UNKNOWN	SYBR	None				18.8298	17.1833	3.39428							TRUE	0.252729	TRUE	3	14	1	81.4152				N	Y	N	N	N
B2	17hWE2	actb	UNKNOWN	SYBR	None				10.3144	17.1833	3.39428							TRUE	0.252729	TRUE	1	2	1	81.4152				N	Y	Y	N	N
B3	17hWE2	actb	UNKNOWN	SYBR	None				17.6722	17.1833	3.39428							TRUE	0.252729	TRUE	3	13	1	81.7178				N	Y	N	N	N
B4	17hWE2	PITX2	UNKNOWN	SYBR	None	0.505234	0.0515223	4.95439	32.1004	32.3325	0.244845		15.1492	1.3929			0.984976	TRUE	1.6807	TRUE	3	24	1	76.2056				N	N	N	N	N
B5	17hWE2	PITX2	UNKNOWN	SYBR	None	0.505234	0.0515223	4.95439	32.3087	32.3325	0.244845		15.1492	1.3929			0.984976	TRUE	1.6807	TRUE	3	24	1	76.0597				N	N	N	N	N
B6	17hWE2	PITX2	UNKNOWN	SYBR	None	0.505234	0.0515223	4.95439	32.5884	32.3325	0.244845		15.1492	1.3929			0.984976	TRUE	1.6807	TRUE	3	25	1	76.0597				N	N	N	N	N
B7	17hWE2	actb	UNKNOWN	SYBR	None				18.7174	17.1833	3.39428							TRUE	0.252729	TRUE	3	14	1	81.2683				N	Y	N	N	N
B8	17hWE2	actb	UNKNOWN	SYBR	None				18.8166	17.1833	3.39428							TRUE	0.252729	TRUE	3	14	1	81.2683				N	Y	N	N	N
B9	17hWE2	actb	UNKNOWN	SYBR	None				18.7493	17.1833	3.39428							TRUE	0.252729	TRUE	3	14	1	81.2708				N	Y	N	N	N
B10	17hWE2	HEPHL1_4F4R	UNKNOWN	SYBR	None	0.507039	0.046084	5.57869	34.9012	35.6625	0.813458		18.4792	1.46313			0.979832	TRUE	2.27306	TRUE	3	27	1	80.8239				N	Y	N	N	N
B11	17hWE2	HEPHL1_4F4R	UNKNOWN	SYBR	None	0.507039	0.046084	5.57869	35.5667	35.6625	0.813458		18.4792	1.46313			0.979832	TRUE	2.27306	TRUE	3	27	1	80.6752				N	Y	N	N	N
B12	17hWE2	HEPHL1_4F4R	UNKNOWN	SYBR	None	0.507039	0.046084	5.57869	36.5196	35.6625	0.813458		18.4792	1.46313			0.979832	TRUE	2.27306	TRUE	3	28	1	80.6752				N	Y	N	N	N
C1	17hWE3	actb	UNKNOWN	SYBR	None				17.9684	17.8317	0.082641							TRUE	0.252729	TRUE	3	13	1	81.5642				N	N	N	N	N
C2	17hWE3	actb	UNKNOWN	SYBR	None				17.7851	17.8317	0.082641							TRUE	0.252729	TRUE	3	13	1	81.5642				N	N	N	N	N
C3	17hWE3	actb	UNKNOWN	SYBR	None				17.8956	17.8317	0.082641							TRUE	0.252729	TRUE	3	14	1	81.5688				N	N	N	N	N
C4	17hWE3	PITX2	UNKNOWN	SYBR	None	0.605037	0.322995	1.13336	32.0102	32.7209	0.660696		14.8891	0.382942			0.724904	TRUE	1.6807	TRUE	3	24	1	76.2056				N	Y	N	N	N
C5	17hWE3	PITX2	UNKNOWN	SYBR	None	0.605037	0.322995	1.13336	32.836	32.7209	0.660696		14.8891	0.382942			0.724904	TRUE	1.6807	TRUE	3	25	1	76.0597				N	Y	N	N	N
C6	17hWE3	PITX2	UNKNOWN	SYBR	None	0.605037	0.322995	1.13336	33.3164	32.7209	0.660696		14.8891	0.382942			0.724904	TRUE	1.6807	TRUE	3	25	1	76.0597				N	Y	N	N	N
C7	17hWE3	actb	UNKNOWN	SYBR	None				17.8029	17.8317	0.082641							TRUE	0.252729	TRUE	3	13	1	81.4173				N	N	N	N	N
C8	17hWE3	actb	UNKNOWN	SYBR	None				17.7865	17.8317	0.082641							TRUE	0.252729	TRUE	3	13	1	81.4173				N	N	N	N	N
C9	17hWE3	actb	UNKNOWN	SYBR	None				17.7521	17.8317	0.082641							TRUE	0.252729	TRUE	3	13	1	81.4197				N	N	N	N	N
C10	17hWE3	HEPHL1_4F4R	UNKNOWN	SYBR	None	3.63344	2.76739	4.77052	33.3656	33.4698	0.281731		15.638	0.16612			-1.86134	TRUE	2.27306	TRUE	3	25	1	80.9729				N	N	N	N	N
C11	17hWE3	HEPHL1_4F4R	UNKNOWN	SYBR	None	3.63344	2.76739	4.77052	33.255	33.4698	0.281731		15.638	0.16612			-1.86134	TRUE	2.27306	TRUE	3	26	1	80.8242				N	N	N	N	N
C12	17hWE3	HEPHL1_4F4R	UNKNOWN	SYBR	None	3.63344	2.76739	4.77052	33.7888	33.4698	0.281731		15.638	0.16612			-1.86134	TRUE	2.27306	TRUE	3	25	1	80.8242				N	N	N	N	N
D1	17hWE4	actb	UNKNOWN	SYBR	None				19.6541	19.4315	0.135991							TRUE	0.252729	TRUE	3	15	1	81.2663				N	N	N	N	N
D2	17hWE4	actb	UNKNOWN	SYBR	None				19.4534	19.4315	0.135991							TRUE	0.252729	TRUE	3	15	1	81.2663				N	N	N	N	N
D3	17hWE4	actb	UNKNOWN	SYBR	None				19.4939	19.4315	0.135991							TRUE	0.252729	TRUE	3	14	1	81.4198				N	N	N	N	N
D4	17hWE4	PITX2	UNKNOWN	SYBR	None	2.13917	1.73874	2.63183	32.6792	32.4986	0.196784		13.0672	0.126453			-1.09705	TRUE	1.6807	TRUE	3	25	1	76.2056				N	N	N	N	N
D5	17hWE4	PITX2	UNKNOWN	SYBR	None	2.13917	1.73874	2.63183	32.5278	32.4986	0.196784		13.0672	0.126453			-1.09705	TRUE	1.6807	TRUE	3	25	1	76.0597				N	N	N	N	N
D6	17hWE4	PITX2	UNKNOWN	SYBR	None	2.13917	1.73874	2.63183	32.2889	32.4986	0.196784		13.0672	0.126453			-1.09705	TRUE	1.6807	TRUE	3	24	1	76.0597				N	N	N	N	N
D7	17hWE4	actb	UNKNOWN	SYBR	None				19.3262	19.4315	0.135991							TRUE	0.252729	TRUE	3	15	1	81.1194				N	N	N	N	N
D8	17hWE4	actb	UNKNOWN	SYBR	None				19.39	19.4315	0.135991							TRUE	0.252729	TRUE	3	14	1	81.1194				N	N	N	N	N
D9	17hWE4	actb	UNKNOWN	SYBR	None				19.2712	19.4315	0.135991							TRUE	0.252729	TRUE	3	14	1	81.2708				N	N	N	N	N
D10	17hWE4	HEPHL1_4F4R	UNKNOWN	SYBR	None	5.49147	3.76486	8.00992	34.9183	34.4736	0.387144		15.0422	0.230309			-2.45719	TRUE	2.27306	TRUE	3	27	1	80.8239				N	N	N	N	N
D11	17hWE4	HEPHL1_4F4R	UNKNOWN	SYBR	None	5.49147	3.76486	8.00992	34.2914	34.4736	0.387144		15.0422	0.230309			-2.45719	TRUE	2.27306	TRUE	3	26	1	80.8242				N	N	N	N	N
D12	17hWE4	HEPHL1_4F4R	UNKNOWN	SYBR	None	5.49147	3.76486	8.00992	34.2112	34.4736	0.387144		15.0422	0.230309			-2.45719	TRUE	2.27306	TRUE	3	26	1	80.8242				N	N	N	N	N
E1	17hWE5	actb	UNKNOWN	SYBR	None				19.1926	18.9511	0.13233							TRUE	0.252729	TRUE	3	14	1	81.4152				N	N	N	N	N
E2	17hWE5	actb	UNKNOWN	SYBR	None				18.9946	18.9511	0.13233							TRUE	0.252729	TRUE	3	15	1	81.5642				N	N	N	N	N
E3	17hWE5	actb	UNKNOWN	SYBR	None				18.9482	18.9511	0.13233							TRUE	0.252729	TRUE	3	14	1	81.4198				N	N	N	N	N
E4	17hWE5	PITX2	UNKNOWN	SYBR	None	1.77664	1.2681	2.48912	31.9104	32.2861	0.343835		13.3351	0.205733			-0.829153	TRUE	1.6807	TRUE	3	24	1	76.2056				N	N	N	N	N
E5	17hWE5	PITX2	UNKNOWN	SYBR	None	1.77664	1.2681	2.48912	32.363	32.2861	0.343835		13.3351	0.205733			-0.829153	TRUE	1.6807	TRUE	3	24	1	76.0597				N	N	N	N	N
E6	17hWE5	PITX2	UNKNOWN	SYBR	None	1.77664	1.2681	2.48912	32.5851	32.2861	0.343835		13.3351	0.205733			-0.829153	TRUE	1.6807	TRUE	3	24	1	75.9107				N	N	N	N	N
E7	17hWE5	actb	UNKNOWN	SYBR	None				18.8676	18.9511	0.13233							TRUE	0.252729	TRUE	3	14	1	81.2683				N	N	N	N	N
E8	17hWE5	actb	UNKNOWN	SYBR	None				18.8341	18.9511	0.13233							TRUE	0.252729	TRUE	3	14	1	81.2683				N	N	N	N	N
E9	17hWE5	actb	UNKNOWN	SYBR	None				18.8694	18.9511	0.13233							TRUE	0.252729	TRUE	3	14	1	81.2708				N	N	N	N	N
E10	17hWE5	HEPHL1_4F4R	UNKNOWN	SYBR	None	1.66351	0.433168	6.38844	36.5077	35.7162	1.11935		16.7651	0.79334			-0.734232	TRUE	2.27306	TRUE	3	28	1	80.675				N	Y	N	N	N
E11	17hWE5	HEPHL1_4F4R	UNKNOWN	SYBR	None				Undetermined	35.7162	1.11935							TRUE	2.27306	TRUE	3	39	1	61.6073	70.2474	81.42		N	N	N	Y	Y
E12	17hWE5	HEPHL1_4F4R	UNKNOWN	SYBR	None	1.66351	0.433168	6.38844	34.9247	35.7162	1.11935		16.7651	0.79334			-0.734232	TRUE	2.27306	TRUE	3	26	1	80.8242				N	Y	N	N	N
F1	17hqPCR2	actb	UNKNOWN	SYBR	None				18.4983	18.4251	0.0636496							TRUE	0.252729	TRUE	3	13	1	81.8621				N	N	N	N	N
F2	17hqPCR2	actb	UNKNOWN	SYBR	None				18.3941	18.4251	0.0636496							TRUE	0.252729	TRUE	3	14	1	81.8621				N	N	N	N	N
F3	17hqPCR2	actb	UNKNOWN	SYBR	None				18.3829	18.4251	0.0636496							TRUE	0.252729	TRUE	3	13	1	81.8667				N	N	N	N	N
F4	17hqPCR2	PITX2	UNKNOWN	SYBR	None	3.50257	2.80551	4.37282	30.9227	30.7809	0.189307		12.3558	0.115309			-1.80841	TRUE	1.6807	TRUE	3	22	1	76.2056				N	N	N	N	N
F5	17hqPCR2	PITX2	UNKNOWN	SYBR	None	3.50257	2.80551	4.37282	30.5659	30.7809	0.189307		12.3558	0.115309			-1.80841	TRUE	1.6807	TRUE	3	22	1	76.0597				N	N	N	N	N
F6	17hqPCR2	PITX2	UNKNOWN	SYBR	None	3.50257	2.80551	4.37282	30.8541	30.7809	0.189307		12.3558	0.115309			-1.80841	TRUE	1.6807	TRUE	3	23	1	76.0597				N	N	N	N	N
F7	17hP3	actb	UNKNOWN	SYBR	None				18.4223	18.8975	0.859492							TRUE	0.252729	TRUE	3	14	1	81.2683				N	Y	N	N	N
F8	17hP3	actb	UNKNOWN	SYBR	None				19.8897	18.8975	0.859492							TRUE	0.252729	TRUE	3	15	1	80.6725				N	Y	Y	N	N
F9	17hP3	actb	UNKNOWN	SYBR	None				18.3805	18.8975	0.859492							TRUE	0.252729	TRUE	3	14	1	81.2708				N	Y	N	N	N
F10	17hP3	PITX2	UNKNOWN	SYBR	None	9.0234	3.29987	24.6742	30.0814	29.888	0.284489		10.9905	0.522704			-3.17367	TRUE	1.6807	TRUE	3	22	1	76.0575				N	N	N	N	N
F11	17hP3	PITX2	UNKNOWN	SYBR	None	9.0234	3.29987	24.6742	30.0213	29.888	0.284489		10.9905	0.522704			-3.17367	TRUE	1.6807	TRUE	3	22	1	76.0572				N	N	N	N	N
F12	17hP3	PITX2	UNKNOWN	SYBR	None	9.0234	3.29987	24.6742	29.5614	29.888	0.284489		10.9905	0.522704			-3.17367	TRUE	1.6807	TRUE	3	22	1	76.0572				N	N	N	N	N
G1	17hP1	actb	UNKNOWN	SYBR	None				17.9944	17.8879	0.191388							TRUE	0.252729	TRUE	3	13	1	81.4152				N	N	N	N	N
G2	17hP1	actb	UNKNOWN	SYBR	None				18.0023	17.8879	0.191388							TRUE	0.252729	TRUE	3	14	1	81.4152				N	N	N	N	N
G3	17hP1	actb	UNKNOWN	SYBR	None				17.6669	17.8879	0.191388							TRUE	0.252729	TRUE	3	13	1	81.4198				N	N	N	N	N
G4	17hP1	PITX2	UNKNOWN	SYBR	None	11.4504	7.88623	16.6255	28.3058	28.5348	0.275702		10.6469	0.193771			-3.51733	TRUE	1.6807	TRUE	3	20	1	76.2056				N	N	N	N	N
G5	17hP1	PITX2	UNKNOWN	SYBR	None	11.4504	7.88623	16.6255	28.4577	28.5348	0.275702		10.6469	0.193771			-3.51733	TRUE	1.6807	TRUE	3	21	1	76.0597				N	N	N	N	N
G6	17hP1	PITX2	UNKNOWN	SYBR	None	11.4504	7.88623	16.6255	28.8408	28.5348	0.275702		10.6469	0.193771			-3.51733	TRUE	1.6807	TRUE	3	21	1	76.0597				N	N	N	N	N
G7	17hP4	actb	UNKNOWN	SYBR	None				19.6681	19.2064	0.628753							TRUE	0.252729	TRUE	3	15	1	81.2683				N	Y	N	N	N
G8	17hP4	actb	UNKNOWN	SYBR	None				18.4903	19.2064	0.628753							TRUE	0.252729	TRUE	3	14	1	81.2683				N	Y	N	N	N
G9	17hP4	actb	UNKNOWN	SYBR	None				19.4608	19.2064	0.628753							TRUE	0.252729	TRUE	3	15	1	81.2708				N	Y	N	N	N
G10	17hP4	PITX2	UNKNOWN	SYBR	None	16.0036	7.93061	32.2945	29.4064	29.3703	0.0627961		10.1639	0.364817			-4.00032	TRUE	1.6807	TRUE	3	22	1	76.0575				N	N	N	N	N
G11	17hP4	PITX2	UNKNOWN	SYBR	None	16.0036	7.93061	32.2945	29.4067	29.3703	0.0627961		10.1639	0.364817			-4.00032	TRUE	1.6807	TRUE	3	22	1	76.0572				N	N	N	N	N
G12	17hP4	PITX2	UNKNOWN	SYBR	None	16.0036	7.93061	32.2945	29.2978	29.3703	0.0627961		10.1639	0.364817			-4.00032	TRUE	1.6807	TRUE	3	22	1	76.0572				N	N	N	N	N
H1	17hP2	actb	UNKNOWN	SYBR	None				18.9986	22.7264	6.47863							TRUE	0.252729	TRUE	3	14	1	81.5642				N	Y	N	N	N
H2	17hP2	actb	UNKNOWN	SYBR	None				18.9732	22.7264	6.47863							TRUE	0.252729	TRUE	3	15	1	81.5642				Y	Y	N	N	N
H3	17hP2	actb	UNKNOWN	SYBR	None				30.2072	22.7264	6.47863							TRUE	0.252729	TRUE	3	26	1	80.9729				N	Y	Y	N	N
H4	17hP2	PITX2	UNKNOWN	SYBR	None	21.5374	0.0147022	31550.4	31.9401	32.4618	1.03417		9.73544	3.78779			-4.42877	TRUE	1.6807	TRUE	3	24	1	76.3546				N	Y	N	N	N
H5	17hP2	PITX2	UNKNOWN	SYBR	None	21.5374	0.0147022	31550.4	33.6529	32.4618	1.03417		9.73544	3.78779			-4.42877	TRUE	1.6807	TRUE	3	26	1	76.2086				N	Y	N	N	N
H6	17hP2	PITX2	UNKNOWN	SYBR	None	21.5374	0.0147022	31550.4	31.7924	32.4618	1.03417		9.73544	3.78779			-4.42877	TRUE	1.6807	TRUE	3	24	1	76.2086				N	Y	N	N	N
H7		actb	NTC	SYBR	None				Undetermined									TRUE	0.252729	TRUE	3	39	1	93.185				N	N	N	N	N
H8		HEPHL1_4F4R	NTC	SYBR	None				Undetermined									TRUE	2.27306	TRUE	3	39	1	69.2027	84.2475	61.7548		N	N	N	N	Y
H9		PITX2	NTC	SYBR	None				Undetermined									TRUE	1.6807	TRUE	3	39	1	61.7584	82.6113	69.2059		N	N	N	N	Y
Analysis Type	Singleplex
Endogenous Control	actb
RQ Min/Max Confidence Level	95.0
Reference Sample	17hWE1

## Sheet: Raw Data
Block Type	96well
Chemistry	SYBR_GREEN
Experiment File Name	D:\Applied Biosystems\StepOne Software v2.3\experiments\ishishita\19011317hPITX2_HEP.eds
Experiment Run End Time	Not Started
Instrument Type	steponeplus
Passive Reference	ROX
Well	Cycle	BLUE	GREEN	YELLOW	RED
A1	1	833	276	4964	8334
A2	1	2094	832	5246	8367
A3	1	-30	-210	4474	7847
A4	1	156	-108	3378	5923
A5	1	147	-127	3846	6857
A6	1	144	-157	3900	6887
A7	1	-260	-415	3806	7724
A8	1	-452	-404	4461	7980
A9	1	-1063	-785	3884	7347
A10	1	-754	-668	2495	4987
A11	1	50	-265	2681	4968
A12	1	377	10	3035	5319
B1	1	458	12	4198	7234
B2	1	2988	1648	6234	9181
B3	1	743	203	4572	7667
B4	1	-108	-316	3744	6662
B5	1	62	-204	4174	7350
B6	1	-335	-400	3972	7150
B7	1	-698	-588	4054	7483
B8	1	-235	-333	4257	7610
B9	1	54	-107	4337	7635
B10	1	-347	-452	3506	6532
B11	1	357	-105	3602	6333
B12	1	767	140	3729	6388
C1	1	-28	-294	4135	7407
C2	1	643	51	4534	7772
C3	1	-895	-694	3660	6888
C4	1	248	-83	3775	6578
C5	1	117	-196	3404	6084
C6	1	157	-103	3712	6468
C7	1	-1036	-834	3179	6194
C8	1	-252	-349	4167	7514
C9	1	67	-20	4163	7216
C10	1	365	-4	3487	6070
C11	1	601	46	3357	5786
C12	1	95	-186	3472	6233
D1	1	793	410	5219	8642
D2	1	750	321	5272	8752
D3	1	-261	-324	4704	8309
D4	1	-278	-378	3001	5609
D5	1	195	-117	3579	6305
D6	1	319	-31	3546	6135
D7	1	-405	-430	3873	6998
D8	1	-172	-254	4053	7174
D9	1	-564	-475	3867	7092
D10	1	75	-125	3498	6247
D11	1	-498	-523	3404	6336
D12	1	86	-177	3978	7040
E1	1	-257	-375	4115	7434
E2	1	234	-105	5114	8908
E3	1	-444	-441	4360	7872
E4	1	304	-40	3695	6444
E5	1	555	119	4046	6818
E6	1	109	-123	4101	6795
E7	1	-55	-248	4378	7734
E8	1	455	19	4160	7203
E9	1	-203	-236	4349	7758
E10	1	341	-47	3900	6768
E11	1	-73	-315	3339	6088
E12	1	456	13	4059	6997
F1	1	313	-11	4404	7625
F2	1	-256	-356	4550	8081
F3	1	-127	-266	3800	6767
F4	1	578	85	3899	6735
F5	1	793	187	4191	7043
F6	1	960	197	4049	6846
F7	1	369	-25	4533	7805
F8	1	1309	752	5356	8803
F9	1	-157	-256	4360	7707
F10	1	-317	-416	3525	6478
F11	1	-642	-553	3321	6257
F12	1	-278	-357	3518	6443
G1	1	237	-97	4276	7538
G2	1	755	243	4720	7864
G3	1	-741	-597	3215	6042
G4	1	649	118	3800	6372
G5	1	1077	276	3989	6661
G6	1	887	294	4047	6750
G7	1	-334	-470	3832	7034
G8	1	-126	-370	2064	4081
G9	1	-73	-164	3993	7060
G10	1	-1033	-755	2707	5320
G11	1	-1165	-819	3176	6223
G12	1	-999	-715	2940	5800
H1	1	326	29	4142	7146
H2	1	-106	-173	4056	7103
H3	1	-1070	-722	3387	6431
H4	1	344	18	3832	6531
H5	1	2338	1202	5565	8148
H6	1	1278	413	4475	7351
H7	1	7749	5522	11479	14963
H8	1	-1207	-896	2510	5280
H9	1	-867	-631	3507	6597
H10	1	-3109	-2052	-2183	-1751
H11	1	-2717	-1803	-1945	-1582
H12	1	-3359	-2154	-2289	-1839
A1	2	684	167	4871	8235
A2	2	1975	772	5260	8445
A3	2	-148	-268	4408	7823
A4	2	58	-174	3401	6013
A5	2	118	-165	3918	6989
A6	2	117	-169	3935	6966
A7	2	-267	-422	3944	8024
A8	2	-481	-414	4524	8116
A9	2	-1086	-777	3955	7503
A10	2	-1063	-828	2282	4808
A11	2	-383	-484	2412	4745
A12	2	-122	-267	2687	4980
B1	2	359	-41	4097	7124
B2	2	3453	1977	6449	9278
B3	2	613	143	4455	7559
B4	2	-312	-420	3613	6536
B5	2	-79	-276	4079	7258
B6	2	-471	-466	3897	7083
B7	2	-844	-667	3934	7339
B8	2	-482	-456	4089	7415
B9	2	-189	-244	4108	7364
B10	2	-518	-556	3388	6424
B11	2	128	-213	3468	6225
B12	2	508	23	3583	6272
C1	2	-70	-319	4082	7341
C2	2	379	-101	4241	7413
C3	2	-919	-716	3662	6907
C4	2	202	-119	3790	6650
C5	2	129	-201	3488	6213
C6	2	117	-145	3692	6476
C7	2	-1067	-847	3230	6315
C8	2	-339	-398	4175	7518
C9	2	-99	-130	4036	7096
C10	2	268	-58	3444	6050
C11	2	390	-77	3214	5617
C12	2	-16	-245	3439	6234
D1	2	745	403	5201	8636
D2	2	598	227	5046	8481
D3	2	-289	-335	4652	8282
D4	2	-281	-372	3083	5756
D5	2	203	-113	3679	6475
D6	2	296	-51	3595	6226
D7	2	-466	-449	3819	6960
D8	2	-248	-290	4037	7169
D9	2	-599	-505	3899	7160
D10	2	57	-81	3602	6386
D11	2	-501	-523	3450	6406
D12	2	-109	-308	3812	6858
E1	2	-272	-369	4126	7474
E2	2	161	-141	5081	8885
E3	2	-508	-482	4272	7799
E4	2	311	-42	3763	6580
E5	2	556	130	4076	6883
E6	2	80	-129	4053	6759
E7	2	-125	-306	4331	7683
E8	2	429	24	4198	7271
E9	2	-295	-305	4294	7709
E10	2	184	-110	3783	6654
E11	2	-321	-452	3154	5874
E12	2	259	-101	3931	6900
F1	2	258	-57	4367	7587
F2	2	-320	-391	4495	8044
F3	2	-157	-274	3831	6840
F4	2	543	88	3993	6864
F5	2	713	128	4157	7046
F6	2	978	207	4154	7010
F7	2	240	-82	4403	7637
F8	2	1168	704	5294	8762
F9	2	-300	-351	4199	7519
F10	2	-522	-527	3356	6287
F11	2	-830	-667	3161	6058
F12	2	-431	-449	3420	6378
G1	2	247	-99	4360	7651
G2	2	586	149	4594	7770
G3	2	-795	-627	3185	6059
G4	2	559	59	3737	6342
G5	2	989	228	3987	6701
G6	2	891	333	4087	6790
G7	2	-443	-516	3753	6937
G8	2	-257	-449	1945	3920
G9	2	-310	-281	3873	6960
G10	2	-1329	-932	2451	5050
G11	2	-1444	-976	2891	5903
G12	2	-1226	-859	2734	5583
H1	2	254	-25	4123	7168
H2	2	-277	-279	3939	6965
H3	2	-1134	-763	3385	6486
H4	2	166	-82	3639	6342
H5	2	2226	1147	5340	7883
H6	2	1153	351	4385	7247
H7	2	7979	5761	11806	15233
H8	2	-1418	-995	2329	5042
H9	2	-1062	-722	3257	6314
H10	2	-3203	-2094	-2223	-1784
H11	2	-2790	-1834	-1997	-1607
H12	2	-3405	-2184	-2306	-1868
A1	3	515	95	4722	8060
A2	3	1789	692	5156	8352
A3	3	-316	-354	4284	7689
A4	3	-66	-234	3329	5928
A5	3	18	-223	3818	6903
A6	3	94	-181	3955	7006
A7	3	-332	-438	3936	8036
A8	3	-583	-460	4455	8051
A9	3	-1156	-823	3927	7467
A10	3	-1483	-1063	1886	4315
A11	3	-906	-779	1983	4229
A12	3	-592	-522	2325	4573
B1	3	265	-86	3999	7002
B2	3	3905	2311	6685	9375
B3	3	751	195	4660	7840
B4	3	-421	-478	3601	6568
B5	3	-164	-322	4007	7158
B6	3	-500	-501	3894	7072
B7	3	-1051	-799	3677	7028
B8	3	-613	-530	3939	7249
B9	3	-368	-343	3929	7122
B10	3	-716	-658	3277	6287
B11	3	-102	-337	3311	6072
B12	3	104	-197	3220	5854
C1	3	-253	-406	3897	7075
C2	3	85	-247	3923	7013
C3	3	-1093	-807	3468	6686
C4	3	127	-160	3764	6634
C5	3	137	-176	3571	6376
C6	3	92	-156	3735	6539
C7	3	-1150	-893	3222	6347
C8	3	-421	-438	4138	7518
C9	3	-277	-230	3898	6938
C10	3	194	-108	3450	6079
C11	3	147	-200	3028	5440
C12	3	-188	-334	3342	6128
D1	3	587	294	5021	8417
D2	3	404	113	4839	8245
D3	3	-305	-367	4675	8327
D4	3	-383	-432	3053	5721
D5	3	154	-140	3707	6524
D6	3	246	-77	3619	6275
D7	3	-548	-511	3762	6881
D8	3	-311	-330	4003	7164
D9	3	-668	-535	3864	7146
D10	3	-87	-201	3477	6266
D11	3	-631	-596	3371	6347
D12	3	-351	-425	3584	6610
E1	3	-322	-388	4084	7422
E2	3	79	-166	5010	8772
E3	3	-565	-513	4229	7731
E4	3	243	-72	3711	6538
E5	3	481	90	4050	6871
E6	3	8	-172	4034	6781
E7	3	-212	-350	4289	7681
E8	3	359	-28	4188	7302
E9	3	-366	-339	4308	7747
E10	3	34	-195	3694	6556
E11	3	-706	-653	2810	5476
E12	3	-5	-240	3705	6639
F1	3	210	-79	4374	7618
F2	3	-438	-456	4385	7934
F3	3	-218	-302	3833	6849
F4	3	469	31	3999	6944
F5	3	598	94	4100	6990
F6	3	909	196	4178	7063
F7	3	146	-154	4315	7537
F8	3	1098	692	5278	8804
F9	3	-432	-416	4083	7402
F10	3	-705	-630	3208	6120
F11	3	-1122	-840	2882	5713
F12	3	-545	-515	3341	6300
G1	3	151	-151	4267	7574
G2	3	482	84	4526	7719
G3	3	-956	-722	3071	5956
G4	3	552	56	3757	6387
G5	3	917	187	3982	6732
G6	3	755	274	3988	6655
G7	3	-553	-585	3646	6837
G8	3	-450	-548	1816	3784
G9	3	-586	-449	3609	6658
G10	3	-1697	-1148	2043	4544
G11	3	-1730	-1140	2602	5520
G12	3	-1583	-1038	2337	5079
H1	3	159	-94	4095	7171
H2	3	-531	-404	3666	6664
H3	3	-1268	-838	3204	6261
H4	3	-39	-203	3459	6139
H5	3	2020	1028	5098	7608
H6	3	1150	366	4315	7165
H7	3	7827	5685	11722	15124
H8	3	-1809	-1225	1902	4512
H9	3	-1424	-937	2869	5835
H10	3	-3277	-2135	-2253	-1787
H11	3	-2871	-1886	-2016	-1615
H12	3	-3532	-2233	-2341	-1888
A1	4	431	43	4680	8003
A2	4	1628	590	5016	8218
A3	4	-448	-425	4154	7539
A4	4	-172	-275	3240	5852
A5	4	-100	-271	3742	6784
A6	4	50	-204	3933	6987
A7	4	-415	-486	3901	8030
A8	4	-690	-516	4338	7924
A9	4	-1241	-877	3854	7402
A10	4	-1647	-1137	1745	4166
A11	4	-1080	-866	1844	4086
A12	4	-799	-616	2199	4466
B1	4	118	-165	3858	6816
B2	4	4318	2609	6918	9488
B3	4	606	140	4571	7725
B4	4	-543	-561	3468	6410
B5	4	-220	-339	3955	7119
B6	4	-581	-533	3815	6983
B7	4	-1137	-845	3583	6888
B8	4	-751	-603	3794	7095
B9	4	-541	-436	3724	6852
B10	4	-892	-748	3131	6136
B11	4	-291	-424	3153	5896
B12	4	-76	-298	3094	5722
C1	4	-345	-456	3783	6953
C2	4	-128	-366	3686	6707
C3	4	-1249	-898	3286	6444
C4	4	132	-162	3825	6724
C5	4	81	-206	3553	6365
C6	4	32	-171	3728	6543
C7	4	-1232	-943	3209	6332
C8	4	-561	-491	4028	7403
C9	4	-496	-334	3705	6698
C10	4	153	-82	3460	6127
C11	4	-86	-314	2832	5206
C12	4	-339	-409	3215	5991
D1	4	444	214	4872	8225
D2	4	278	36	4709	8062
D3	4	-371	-382	4617	8275
D4	4	-396	-413	3107	5843
D5	4	132	-145	3751	6614
D6	4	207	-94	3599	6289
D7	4	-642	-564	3682	6790
D8	4	-341	-362	3999	7189
D9	4	-769	-589	3818	7090
D10	4	-307	-277	3342	6130
D11	4	-818	-703	3203	6161
D12	4	-578	-553	3347	6293
E1	4	-392	-433	4020	7340
E2	4	56	-195	4998	8774
E3	4	-612	-543	4198	7680
E4	4	268	-51	3823	6700
E5	4	463	90	4092	6965
E6	4	-54	-215	3993	6741
E7	4	-316	-402	4229	7622
E8	4	304	-62	4135	7246
E9	4	-425	-370	4267	7710
E10	4	-138	-288	3550	6391
E11	4	-911	-763	2613	5226
E12	4	-251	-378	3465	6343
F1	4	144	-110	4297	7506
F2	4	-533	-522	4297	7797
F3	4	-261	-333	3799	6836
F4	4	457	26	4045	7008
F5	4	553	61	4115	7057
F6	4	837	144	4136	7051
F7	4	43	-215	4197	7411
F8	4	937	627	5165	8663
F9	4	-600	-507	3899	7176
F10	4	-930	-745	2998	5863
F11	4	-1306	-916	2715	5517
F12	4	-714	-602	3194	6105
G1	4	67	-199	4143	7433
G2	4	402	63	4488	7673
G3	4	-1061	-780	2960	5816
G4	4	468	-3	3679	6304
G5	4	789	137	3904	6649
G6	4	627	217	3884	6542
G7	4	-702	-668	3519	6650
G8	4	-636	-660	1671	3629
G9	4	-810	-571	3365	6376
G10	4	-1874	-1241	1892	4331
G11	4	-1876	-1203	2468	5356
G12	4	-1783	-1152	2136	4845
H1	4	67	-116	4027	7080
H2	4	-698	-494	3467	6378
H3	4	-1399	-907	3017	6021
H4	4	-228	-293	3281	5927
H5	4	1784	935	4895	7382
H6	4	1020	304	4240	7061
H7	4	7451	5424	11395	14787
H8	4	-1935	-1285	1807	4403
H9	4	-1574	-1011	2696	5641
H10	4	-3304	-2155	-2256	-1812
H11	4	-2916	-1906	-2042	-1643
H12	4	-3568	-2258	-2376	-1907
A1	5	317	7	4594	7909
A2	5	1486	539	4930	8095
A3	5	-558	-477	4048	7411
A4	5	-271	-333	3185	5776
A5	5	-159	-312	3683	6714
A6	5	19	-220	3934	6991
A7	5	-426	-504	3906	8067
A8	5	-768	-579	4276	7874
A9	5	-1268	-883	3818	7367
A10	5	-1755	-1203	1654	4073
A11	5	-1183	-931	1781	4039
A12	5	-906	-677	2124	4386
B1	5	68	-189	3840	6811
B2	5	4600	2830	7070	9548
B3	5	491	55	4452	7601
B4	5	-627	-601	3396	6348
B5	5	-265	-367	3922	7090
B6	5	-647	-572	3743	6914
B7	5	-1210	-862	3518	6857
B8	5	-860	-678	3693	7000
B9	5	-608	-476	3636	6726
B10	5	-992	-816	3060	6059
B11	5	-431	-497	3024	5749
B12	5	-186	-362	3018	5644
C1	5	-417	-507	3693	6847
C2	5	-272	-439	3538	6526
C3	5	-1372	-973	3143	6274
C4	5	101	-168	3818	6758
C5	5	33	-234	3552	6390
C6	5	7	-210	3720	6560
C7	5	-1277	-970	3211	6357
C8	5	-647	-569	3968	7332
C9	5	-608	-393	3604	6570
C10	5	127	-128	3446	6109
C11	5	-198	-370	2757	5133
C12	5	-421	-448	3161	5950
D1	5	321	156	4735	8051
D2	5	162	-30	4565	7864
D3	5	-381	-400	4644	8306
D4	5	-414	-430	3121	5862
D5	5	99	-168	3770	6654
D6	5	159	-123	3603	6315
D7	5	-718	-609	3593	6701
D8	5	-399	-383	3992	7181
D9	5	-843	-633	3771	7039
D10	5	-556	-446	3042	5751
D11	5	-974	-785	3099	6036
D12	5	-716	-603	3215	6137
E1	5	-452	-462	3964	7246
E2	5	-30	-228	4925	8694
E3	5	-680	-569	4136	7642
E4	5	226	-83	3832	6722
E5	5	445	58	4113	6998
E6	5	-58	-222	4011	6792
E7	5	-411	-456	4138	7537
E8	5	191	-118	4085	7184
E9	5	-515	-395	4211	7665
E10	5	-214	-328	3479	6338
E11	5	-1056	-841	2507	5127
E12	5	-421	-457	3304	6159
F1	5	84	-131	4277	7471
F2	5	-668	-584	4173	7651
F3	5	-299	-359	3794	6827
F4	5	406	5	4069	7031
F5	5	486	23	4107	7061
F6	5	757	83	4127	7054
F7	5	-100	-294	4069	7261
F8	5	841	577	5072	8562
F9	5	-748	-590	3733	6956
F10	5	-1077	-829	2840	5677
F11	5	-1401	-973	2610	5410
F12	5	-776	-624	3156	6079
G1	5	-22	-252	4084	7321
G2	5	336	16	4422	7593
G3	5	-1159	-829	2876	5715
G4	5	413	-19	3657	6282
G5	5	714	87	3852	6606
G6	5	555	167	3812	6446
G7	5	-801	-709	3429	6538
G8	5	-814	-757	1543	3488
G9	5	-991	-679	3193	6145
G10	5	-1985	-1310	1775	4223
G11	5	-1952	-1247	2427	5326
G12	5	-1937	-1217	2020	4663
H1	5	-6	-153	3973	7046
H2	5	-830	-563	3333	6224
H3	5	-1487	-945	2895	5847
H4	5	-338	-355	3187	5773
H5	5	1677	864	4795	7287
H6	5	934	242	4194	7019
H7	5	7183	5271	11186	14580
H8	5	-2016	-1320	1750	4333
H9	5	-1673	-1057	2613	5533
H10	5	-3335	-2167	-2258	-1794
H11	5	-2974	-1926	-2068	-1647
H12	5	-3605	-2263	-2378	-1899
A1	6	292	-43	4563	7894
A2	6	1378	480	4847	7986
A3	6	-639	-521	3961	7298
A4	6	-315	-364	3142	5749
A5	6	-219	-361	3632	6643
A6	6	-1	-220	3917	6986
A7	6	-483	-516	3877	8019
A8	6	-800	-597	4228	7810
A9	6	-1336	-921	3769	7298
A10	6	-1820	-1233	1608	4016
A11	6	-1267	-966	1735	4001
A12	6	-999	-720	2058	4323
B1	6	-20	-220	3751	6689
B2	6	4888	3035	7231	9607
B3	6	440	29	4410	7534
B4	6	-682	-635	3348	6284
B5	6	-312	-385	3869	7019
B6	6	-698	-586	3723	6900
B7	6	-1269	-908	3462	6770
B8	6	-901	-680	3597	6856
B9	6	-665	-510	3582	6680
B10	6	-1049	-841	3012	6025
B11	6	-533	-558	2908	5619
B12	6	-282	-394	2974	5584
C1	6	-427	-513	3709	6856
C2	6	-351	-483	3441	6410
C3	6	-1462	-1011	3030	6138
C4	6	111	-163	3865	6811
C5	6	49	-223	3603	6456
C6	6	-19	-204	3723	6576
C7	6	-1309	-977	3210	6382
C8	6	-703	-587	3922	7261
C9	6	-675	-415	3552	6494
C10	6	84	-141	3469	6168
C11	6	-281	-424	2718	5062
C12	6	-495	-478	3105	5878
D1	6	294	144	4712	8017
D2	6	114	-72	4506	7813
D3	6	-391	-389	4637	8302
D4	6	-404	-433	3169	5924
D5	6	95	-164	3786	6697
D6	6	144	-132	3604	6312
D7	6	-778	-628	3560	6669
D8	6	-409	-397	3981	7188
D9	6	-896	-650	3728	6993
D10	6	-571	-403	3136	5931
D11	6	-1062	-826	3017	5966
D12	6	-837	-688	3069	5962
E1	6	-475	-468	3928	7228
E2	6	-33	-243	4918	8684
E3	6	-702	-590	4105	7617
E4	6	214	-93	3820	6738
E5	6	420	64	4145	7048
E6	6	-100	-245	3979	6790
E7	6	-457	-467	4125	7521
E8	6	164	-127	4054	7148
E9	6	-556	-424	4179	7608
E10	6	-288	-372	3431	6253
E11	6	-1148	-890	2400	5002
E12	6	-545	-517	3194	6057
F1	6	33	-162	4203	7404
F2	6	-712	-607	4125	7584
F3	6	-326	-366	3758	6792
F4	6	372	-17	4057	7025
F5	6	448	10	4093	7037
F6	6	736	88	4124	7062
F7	6	-158	-316	4026	7170
F8	6	797	565	5065	8550
F9	6	-833	-629	3617	6830
F10	6	-1189	-907	2716	5514
F11	6	-1500	-1017	2502	5288
F12	6	-867	-685	3076	5984
G1	6	-110	-288	4007	7225
G2	6	258	-13	4352	7505
G3	6	-1217	-882	2809	5645
G4	6	389	-36	3642	6277
G5	6	680	64	3832	6576
G6	6	539	160	3784	6434
G7	6	-881	-757	3348	6450
G8	6	-883	-781	1487	3422
G9	6	-1103	-737	3061	6015
G10	6	-2055	-1333	1700	4126
G11	6	-2020	-1298	2353	5257
G12	6	-2043	-1290	1898	4556
H1	6	-61	-180	3926	6975
H2	6	-913	-606	3220	6091
H3	6	-1550	-993	2785	5721
H4	6	-409	-406	3087	5661
H5	6	1593	835	4726	7172
H6	6	882	208	4134	6951
H7	6	6963	5115	10974	14362
H8	6	-2078	-1363	1697	4293
H9	6	-1710	-1073	2579	5479
H10	6	-3353	-2173	-2265	-1823
H11	6	-2997	-1962	-2079	-1666
H12	6	-3623	-2283	-2390	-1901
A1	7	218	-58	4526	7860
A2	7	1260	449	4758	7907
A3	7	-739	-601	3861	7186
A4	7	-399	-413	3089	5679
A5	7	-306	-399	3550	6551
A6	7	-37	-238	3908	6990
A7	7	-511	-548	3864	7994
A8	7	-861	-627	4173	7728
A9	7	-1380	-952	3715	7235
A10	7	-1912	-1276	1547	3940
A11	7	-1362	-1011	1696	3942
A12	7	-1090	-779	2001	4266
B1	7	-99	-258	3647	6551
B2	7	5053	3194	7315	9649
B3	7	363	-9	4369	7514
B4	7	-718	-649	3344	6286
B5	7	-382	-427	3791	6935
B6	7	-735	-607	3693	6876
B7	7	-1336	-930	3382	6677
B8	7	-858	-667	3612	6815
B9	7	-719	-520	3551	6611
B10	7	-1140	-874	2927	5937
B11	7	-629	-599	2839	5532
B12	7	-389	-453	2886	5505
C1	7	-455	-523	3698	6865
C2	7	-444	-533	3362	6298
C3	7	-1554	-1067	2904	5975
C4	7	68	-197	3843	6781
C5	7	40	-217	3661	6516
C6	7	-40	-218	3723	6558
C7	7	-1379	-1002	3184	6338
C8	7	-783	-640	3845	7191
C9	7	-748	-452	3496	6415
C10	7	19	-182	3436	6124
C11	7	-363	-447	2659	5016
C12	7	-545	-513	3058	5844
D1	7	221	100	4653	7964
D2	7	-12	-145	4341	7588
D3	7	-435	-437	4567	8214
D4	7	-463	-464	3129	5877
D5	7	68	-202	3762	6656
D6	7	94	-152	3576	6322
D7	7	-831	-672	3502	6593
D8	7	-466	-440	3948	7141
D9	7	-961	-687	3704	6951
D10	7	-637	-447	3051	5817
D11	7	-1201	-901	2927	5853
D12	7	-954	-750	2963	5826
E1	7	-506	-491	3898	7180
E2	7	-135	-302	4762	8473
E3	7	-781	-631	4019	7494
E4	7	158	-120	3786	6715
E5	7	355	16	4110	6990
E6	7	-145	-260	3978	6786
E7	7	-528	-519	4090	7485
E8	7	112	-166	4020	7116
E9	7	-628	-449	4130	7561
E10	7	-355	-405	3379	6216
E11	7	-1241	-940	2330	4916
E12	7	-678	-580	3096	5933
F1	7	2	-184	4214	7417
F2	7	-824	-676	3977	7410
F3	7	-373	-383	3724	6756
F4	7	354	-14	4037	7053
F5	7	378	-47	4020	6967
F6	7	704	69	4116	7054
F7	7	-231	-351	3922	7078
F8	7	781	569	5098	8598
F9	7	-926	-696	3520	6702
F10	7	-1288	-930	2647	5445
F11	7	-1583	-1082	2450	5203
F12	7	-920	-719	3064	5967
G1	7	-149	-319	3947	7170
G2	7	214	-36	4304	7466
G3	7	-1276	-903	2755	5561
G4	7	346	-51	3606	6257
G5	7	609	37	3816	6580
G6	7	477	144	3759	6384
G7	7	-939	-795	3295	6384
G8	7	-959	-832	1446	3395
G9	7	-1219	-806	2940	5865
G10	7	-2131	-1384	1642	4061
G11	7	-2089	-1314	2316	5220
G12	7	-2121	-1337	1828	4464
H1	7	-122	-220	3857	6911
H2	7	-989	-653	3144	6004
H3	7	-1599	-1031	2720	5620
H4	7	-467	-432	3058	5644
H5	7	1468	765	4638	7053
H6	7	799	183	4096	6906
H7	7	6776	4976	10843	14223
H8	7	-2142	-1412	1644	4232
H9	7	-1784	-1128	2514	5413
H10	7	-3371	-2182	-2286	-1816
H11	7	-3026	-1978	-2103	-1685
H12	7	-3641	-2300	-2409	-1932
A1	8	191	-65	4487	7805
A2	8	1178	391	4702	7838
A3	8	-775	-610	3813	7120
A4	8	-419	-432	3075	5663
A5	8	-345	-412	3534	6531
A6	8	-47	-246	3896	6974
A7	8	-520	-536	3873	8022
A8	8	-891	-633	4166	7712
A9	8	-1422	-968	3675	7186
A10	8	-1933	-1296	1502	3914
A11	8	-1427	-1048	1654	3893
A12	8	-1141	-801	1975	4228
B1	8	-124	-283	3627	6535
B2	8	5235	3318	7411	9675
B3	8	341	-21	4353	7509
B4	8	-755	-680	3307	6254
B5	8	-377	-423	3823	6938
B6	8	-746	-632	3659	6837
B7	8	-1353	-956	3383	6682
B8	8	-887	-678	3572	6771
B9	8	-722	-535	3546	6626
B10	8	-1200	-918	2903	5904
B11	8	-668	-618	2825	5511
B12	8	-424	-477	2857	5459
C1	8	-486	-542	3664	6805
C2	8	-500	-554	3297	6236
C3	8	-1592	-1096	2881	5921
C4	8	68	-184	3878	6839
C5	8	12	-248	3584	6430
C6	8	-61	-230	3707	6586
C7	8	-1375	-1009	3194	6369
C8	8	-824	-655	3794	7138
C9	8	-777	-461	3471	6378
C10	8	-87	-252	3336	6029
C11	8	-405	-482	2629	5006
C12	8	-580	-509	3073	5838
D1	8	158	71	4584	7878
D2	8	-97	-188	4276	7506
D3	8	-459	-435	4571	8220
D4	8	-445	-454	3166	5930
D5	8	79	-173	3824	6763
D6	8	82	-150	3601	6329
D7	8	-883	-699	3470	6548
D8	8	-488	-444	3947	7150
D9	8	-995	-698	3636	6888
D10	8	-685	-476	3006	5758
D11	8	-1249	-926	2878	5817
D12	8	-994	-784	2919	5769
E1	8	-536	-508	3888	7133
E2	8	-179	-310	4741	8439
E3	8	-798	-638	4003	7464
E4	8	131	-132	3789	6727
E5	8	346	32	4144	7069
E6	8	-139	-280	3964	6771
E7	8	-551	-527	4069	7470
E8	8	74	-186	3972	7087
E9	8	-644	-463	4103	7518
E10	8	-435	-444	3310	6148
E11	8	-1293	-963	2288	4863
E12	8	-762	-642	3003	5822
F1	8	4	-178	4196	7389
F2	8	-895	-717	3905	7317
F3	8	-379	-386	3709	6746
F4	8	313	-37	4040	7039
F5	8	357	-46	4066	7024
F6	8	646	40	4077	7024
F7	8	-293	-378	3884	7011
F8	8	753	557	5086	8622
F9	8	-999	-732	3438	6602
F10	8	-1313	-961	2578	5376
F11	8	-1636	-1097	2405	5195
F12	8	-999	-751	2991	5899
G1	8	-218	-345	3886	7057
G2	8	148	-76	4239	7377
G3	8	-1316	-933	2692	5496
G4	8	324	-66	3632	6250
G5	8	552	14	3768	6524
G6	8	442	117	3734	6343
G7	8	-981	-803	3254	6351
G8	8	-994	-857	1430	3376
G9	8	-1298	-843	2871	5778
G10	8	-2221	-1430	1560	3991
G11	8	-2123	-1318	2294	5208
G12	8	-2166	-1363	1769	4398
H1	8	-181	-246	3797	6830
H2	8	-1050	-698	3078	5932
H3	8	-1662	-1055	2659	5547
H4	8	-504	-472	3023	5581
H5	8	1433	749	4628	7054
H6	8	759	160	4089	6924
H7	8	6644	4905	10738	14119
H8	8	-2179	-1405	1614	4215
H9	8	-1838	-1144	2467	5345
H10	8	-3369	-2200	-2287	-1810
H11	8	-3034	-1989	-2112	-1675
H12	8	-3649	-2299	-2414	-1930
A1	9	132	-99	4448	7735
A2	9	1094	343	4631	7777
A3	9	-824	-649	3761	7076
A4	9	-461	-449	3052	5641
A5	9	-374	-446	3485	6478
A6	9	-57	-273	3902	6994
A7	9	-548	-563	3875	8042
A8	9	-925	-658	4117	7666
A9	9	-1451	-981	3645	7183
A10	9	-1978	-1326	1493	3872
A11	9	-1486	-1077	1603	3857
A12	9	-1205	-837	1927	4202
B1	9	-142	-298	3594	6494
B2	9	5398	3453	7504	9726
B3	9	300	-52	4311	7459
B4	9	-790	-692	3289	6249
B5	9	-418	-461	3745	6854
B6	9	-790	-630	3660	6846
B7	9	-1378	-970	3364	6659
B8	9	-940	-699	3529	6734
B9	9	-749	-542	3524	6587
B10	9	-1244	-929	2857	5867
B11	9	-718	-662	2758	5441
B12	9	-493	-519	2778	5399
C1	9	-513	-555	3623	6752
C2	9	-535	-576	3235	6158
C3	9	-1642	-1129	2821	5851
C4	9	71	-195	3879	6848
C5	9	58	-231	3679	6572
C6	9	-68	-239	3720	6589
C7	9	-1392	-1023	3197	6378
C8	9	-851	-667	3763	7084
C9	9	-797	-469	3468	6380
C10	9	-47	-215	3405	6112
C11	9	-453	-512	2607	4968
C12	9	-609	-553	3032	5821
D1	9	94	39	4525	7808
D2	9	-122	-170	4251	7487
D3	9	-464	-435	4581	8245
D4	9	-444	-446	3201	5985
D5	9	39	-198	3793	6716
D6	9	74	-175	3601	6349
D7	9	-910	-727	3443	6524
D8	9	-497	-452	3931	7146
D9	9	-1012	-719	3642	6915
D10	9	-766	-563	2865	5557
D11	9	-1289	-958	2833	5750
D12	9	-1073	-819	2828	5685
E1	9	-571	-520	3832	7100
E2	9	-181	-307	4739	8439
E3	9	-814	-651	3977	7430
E4	9	139	-139	3799	6768
E5	9	340	6	4140	7056
E6	9	-139	-263	3960	6777
E7	9	-568	-548	4059	7470
E8	9	51	-186	4009	7110
E9	9	-664	-467	4093	7521
E10	9	-483	-494	3239	6059
E11	9	-1338	-989	2242	4808
E12	9	-850	-690	2929	5746
F1	9	-47	-205	4142	7330
F2	9	-939	-743	3832	7228
F3	9	-403	-400	3708	6737
F4	9	320	-32	4053	7051
F5	9	327	-54	4025	6982
F6	9	631	31	4109	7051
F7	9	-312	-415	3847	6976
F8	9	743	564	5115	8643
F9	9	-1029	-763	3403	6574
F10	9	-1400	-1007	2504	5282
F11	9	-1688	-1131	2348	5121
F12	9	-1041	-764	2963	5843
G1	9	-277	-396	3819	6995
G2	9	141	-83	4214	7326
G3	9	-1375	-959	2636	5430
G4	9	300	-69	3610	6239
G5	9	536	11	3761	6517
G6	9	420	120	3714	6315
G7	9	-997	-837	3255	6328
G8	9	-1043	-872	1413	3365
G9	9	-1364	-885	2815	5712
G10	9	-2280	-1461	1533	3929
G11	9	-2151	-1341	2264	5153
G12	9	-2233	-1399	1710	4316
H1	9	-238	-292	3733	6759
H2	9	-1140	-752	2997	5820
H3	9	-1700	-1078	2602	5440
H4	9	-535	-484	2992	5555
H5	9	1369	710	4550	6986
H6	9	728	138	4058	6899
H7	9	6518	4818	10636	14001
H8	9	-2207	-1438	1596	4186
H9	9	-1866	-1168	2438	5306
H10	9	-3385	-2212	-2300	-1817
H11	9	-3058	-1993	-2103	-1684
H12	9	-3668	-2313	-2416	-1920
A1	10	101	-129	4383	7671
A2	10	1024	315	4567	7716
A3	10	-862	-658	3717	7015
A4	10	-515	-475	3019	5590
A5	10	-417	-475	3426	6434
A6	10	-84	-261	3881	6962
A7	10	-548	-565	3869	8052
A8	10	-936	-665	4093	7624
A9	10	-1482	-1002	3619	7106
A10	10	-2002	-1342	1475	3850
A11	10	-1519	-1102	1589	3841
A12	10	-1254	-864	1910	4184
B1	10	-188	-326	3569	6480
B2	10	5550	3585	7594	9769
B3	10	257	-72	4259	7426
B4	10	-805	-697	3266	6208
B5	10	-443	-481	3739	6828
B6	10	-792	-637	3651	6846
B7	10	-1395	-983	3348	6634
B8	10	-960	-720	3506	6707
B9	10	-781	-557	3490	6554
B10	10	-1237	-944	2862	5860
B11	10	-793	-702	2708	5376
B12	10	-556	-565	2734	5320
C1	10	-547	-588	3605	6722
C2	10	-590	-619	3198	6088
C3	10	-1691	-1163	2774	5783
C4	10	50	-203	3877	6839
C5	10	26	-241	3667	6562
C6	10	-86	-222	3702	6583
C7	10	-1403	-1022	3182	6361
C8	10	-855	-697	3751	7084
C9	10	-851	-478	3433	6332
C10	10	-46	-224	3440	6128
C11	10	-496	-521	2561	4919
C12	10	-646	-563	2978	5761
D1	10	46	8	4441	7713
D2	10	-185	-228	4188	7415
D3	10	-476	-451	4568	8231
D4	10	-445	-457	3206	5976
D5	10	62	-172	3828	6779
D6	10	58	-177	3619	6338
D7	10	-930	-727	3440	6544
D8	10	-527	-453	3931	7150
D9	10	-1045	-733	3605	6864
D10	10	-795	-564	2875	5583
D11	10	-1328	-973	2803	5724
D12	10	-1103	-827	2826	5660
E1	10	-565	-530	3850	7125
E2	10	-219	-350	4686	8361
E3	10	-859	-685	3919	7372
E4	10	146	-127	3852	6813
E5	10	329	6	4108	7039
E6	10	-188	-285	3927	6727
E7	10	-590	-573	4065	7474
E8	10	26	-221	3984	7097
E9	10	-729	-513	4044	7445
E10	10	-557	-516	3178	5998
E11	10	-1381	-1031	2211	4776
E12	10	-918	-725	2858	5671
F1	10	-81	-241	4101	7276
F2	10	-1009	-770	3768	7132
F3	10	-419	-409	3698	6723
F4	10	298	-44	4038	7046
F5	10	307	-65	4002	6948
F6	10	617	24	4068	7032
F7	10	-339	-438	3803	6920
F8	10	731	567	5133	8674
F9	10	-1088	-803	3328	6470
F10	10	-1456	-1047	2465	5210
F11	10	-1734	-1161	2307	5065
F12	10	-1118	-833	2862	5742
G1	10	-361	-432	3689	6826
G2	10	78	-108	4150	7261
G3	10	-1437	-1003	2592	5370
G4	10	285	-107	3594	6216
G5	10	486	-34	3724	6468
G6	10	373	89	3696	6278
G7	10	-1046	-854	3218	6299
G8	10	-1059	-879	1377	3333
G9	10	-1432	-928	2741	5630
G10	10	-2314	-1486	1493	3891
G11	10	-2193	-1363	2237	5130
G12	10	-2288	-1417	1663	4283
H1	10	-290	-314	3657	6652
H2	10	-1216	-789	2889	5663
H3	10	-1741	-1099	2514	5358
H4	10	-598	-508	2937	5489
H5	10	1286	667	4491	6893
H6	10	680	105	4052	6901
H7	10	6356	4676	10457	13793
H8	10	-2251	-1459	1576	4172
H9	10	-1919	-1199	2391	5244
H10	10	-3402	-2194	-2303	-1830
H11	10	-3066	-1994	-2123	-1689
H12	10	-3664	-2320	-2419	-1946
A1	11	77	-140	4371	7651
A2	11	963	278	4522	7628
A3	11	-910	-692	3690	6969
A4	11	-534	-488	2974	5571
A5	11	-433	-482	3419	6407
A6	11	-117	-279	3858	6945
A7	11	-547	-565	3851	8026
A8	11	-953	-659	4061	7585
A9	11	-1517	-1019	3568	7029
A10	11	-2043	-1358	1434	3823
A11	11	-1581	-1140	1537	3800
A12	11	-1311	-901	1864	4138
B1	11	-230	-339	3535	6423
B2	11	5707	3693	7675	9829
B3	11	242	-90	4261	7389
B4	11	-843	-713	3249	6197
B5	11	-450	-470	3733	6835
B6	11	-812	-656	3625	6819
B7	11	-1412	-988	3328	6608
B8	11	-963	-715	3497	6678
B9	11	-778	-569	3486	6536
B10	11	-1286	-951	2841	5858
B11	11	-810	-701	2695	5355
B12	11	-628	-582	2661	5250
C1	11	-545	-572	3601	6722
C2	11	-612	-624	3176	6073
C3	11	-1716	-1176	2696	5714
C4	11	50	-206	3862	6839
C5	11	3	-243	3615	6522
C6	11	-87	-254	3715	6591
C7	11	-1427	-1042	3134	6316
C8	11	-856	-690	3738	7045
C9	11	-872	-495	3397	6288
C10	11	-51	-226	3420	6132
C11	11	-542	-553	2534	4901
C12	11	-697	-603	2966	5738
D1	11	12	-14	4420	7690
D2	11	-188	-253	4159	7373
D3	11	-502	-459	4532	8186
D4	11	-451	-458	3189	5980
D5	11	27	-211	3793	6717
D6	11	43	-189	3581	6331
D7	11	-949	-732	3411	6502
D8	11	-535	-474	3911	7133
D9	11	-1072	-746	3596	6826
D10	11	-889	-656	2716	5362
D11	11	-1378	-987	2747	5665
D12	11	-1152	-846	2794	5619
E1	11	-577	-508	3835	7095
E2	11	-262	-358	4651	8327
E3	11	-893	-707	3869	7296
E4	11	139	-130	3842	6790
E5	11	307	-13	4085	7041
E6	11	-188	-297	3898	6700
E7	11	-614	-557	4034	7424
E8	11	-1	-245	3960	7048
E9	11	-750	-520	4023	7428
E10	11	-587	-546	3139	5933
E11	11	-1418	-1023	2177	4744
E12	11	-972	-756	2801	5587
F1	11	-135	-254	4068	7237
F2	11	-1048	-794	3705	7037
F3	11	-429	-428	3661	6686
F4	11	299	-56	4024	7048
F5	11	303	-90	4022	6989
F6	11	554	5	4032	6981
F7	11	-368	-432	3774	6865
F8	11	691	563	5125	8669
F9	11	-1129	-817	3269	6387
F10	11	-1506	-1064	2383	5126
F11	11	-1786	-1180	2268	5027
F12	11	-1172	-860	2824	5704
G1	11	-408	-457	3640	6752
G2	11	24	-150	4070	7141
G3	11	-1456	-1016	2554	5325
G4	11	251	-115	3566	6203
G5	11	407	-81	3639	6374
G6	11	351	63	3645	6239
G7	11	-1051	-869	3199	6267
G8	11	-1104	-917	1358	3302
G9	11	-1498	-959	2681	5556
G10	11	-2370	-1517	1425	3827
G11	11	-2242	-1393	2220	5109
G12	11	-2330	-1445	1606	4205
H1	11	-376	-373	3596	6553
H2	11	-1284	-815	2815	5583
H3	11	-1770	-1124	2479	5303
H4	11	-652	-541	2910	5443
H5	11	1235	647	4459	6878
H6	11	639	104	4046	6890
H7	11	6269	4624	10394	13760
H8	11	-2300	-1474	1541	4141
H9	11	-1960	-1211	2349	5195
H10	11	-3416	-2219	-2291	-1824
H11	11	-3081	-1998	-2130	-1696
H12	11	-3666	-2327	-2413	-1925
A1	12	20	-144	4355	7617
A2	12	942	249	4473	7576
A3	12	-926	-696	3633	6894
A4	12	-570	-497	2957	5552
A5	12	-464	-474	3400	6384
A6	12	-106	-292	3887	6975
A7	12	-554	-556	3881	8037
A8	12	-977	-679	4026	7538
A9	12	-1530	-1022	3556	7023
A10	12	-2072	-1378	1413	3784
A11	12	-1598	-1145	1534	3791
A12	12	-1343	-931	1851	4117
B1	12	-246	-363	3471	6330
B2	12	5820	3779	7740	9793
B3	12	251	-80	4250	7360
B4	12	-851	-728	3233	6196
B5	12	-457	-478	3705	6810
B6	12	-819	-666	3614	6803
B7	12	-1431	-994	3289	6572
B8	12	-974	-726	3453	6648
B9	12	-825	-581	3441	6471
B10	12	-1315	-970	2799	5806
B11	12	-864	-732	2646	5321
B12	12	-708	-631	2583	5146
C1	12	-589	-591	3545	6642
C2	12	-646	-650	3114	6001
C3	12	-1756	-1192	2673	5653
C4	12	16	-222	3849	6822
C5	12	-11	-261	3624	6520
C6	12	-109	-263	3689	6569
C7	12	-1419	-1039	3160	6335
C8	12	-879	-701	3722	7037
C9	12	-861	-503	3402	6291
C10	12	-98	-238	3412	6112
C11	12	-574	-568	2509	4879
C12	12	-728	-605	2951	5706
D1	12	-36	-43	4367	7615
D2	12	-152	-218	4218	7496
D3	12	-488	-454	4510	8199
D4	12	-448	-470	3187	5959
D5	12	-3	-215	3769	6710
D6	12	14	-195	3575	6322
D7	12	-971	-746	3398	6462
D8	12	-567	-485	3873	7085
D9	12	-1064	-740	3595	6841
D10	12	-805	-569	2869	5623
D11	12	-1417	-1044	2709	5611
D12	12	-1211	-882	2728	5542
E1	12	-592	-517	3806	7047
E2	12	-230	-349	4677	8368
E3	12	-911	-724	3836	7267
E4	12	113	-144	3818	6773
E5	12	270	-34	4092	7032
E6	12	-198	-305	3890	6700
E7	12	-607	-577	4027	7430
E8	12	-19	-247	3903	7010
E9	12	-740	-510	4039	7435
E10	12	-622	-556	3112	5923
E11	12	-1462	-1057	2163	4725
E12	12	-1060	-796	2726	5478
F1	12	-148	-262	4041	7178
F2	12	-1107	-836	3614	6919
F3	12	-427	-424	3667	6672
F4	12	271	-60	4019	7036
F5	12	273	-101	3992	6953
F6	12	556	-11	4046	6997
F7	12	-405	-460	3725	6818
F8	12	648	538	5097	8618
F9	12	-1148	-829	3258	6394
F10	12	-1541	-1085	2367	5107
F11	12	-1819	-1210	2233	4975
F12	12	-1235	-880	2764	5615
G1	12	-441	-477	3583	6662
G2	12	22	-154	4079	7146
G3	12	-1466	-1024	2541	5286
G4	12	239	-134	3568	6201
G5	12	375	-88	3641	6369
G6	12	330	67	3631	6217
G7	12	-1066	-881	3180	6247
G8	12	-1136	-930	1327	3292
G9	12	-1541	-1003	2631	5490
G10	12	-2407	-1533	1387	3783
G11	12	-2254	-1403	2192	5077
G12	12	-2390	-1478	1549	4121
H1	12	-422	-382	3535	6486
H2	12	-1342	-855	2729	5461
H3	12	-1814	-1140	2436	5235
H4	12	-657	-543	2882	5439
H5	12	1193	628	4417	6830
H6	12	619	80	4010	6863
H7	12	6174	4565	10323	13668
H8	12	-2307	-1501	1524	4120
H9	12	-1982	-1235	2351	5178
H10	12	-3415	-2218	-2312	-1833
H11	12	-3095	-2008	-2133	-1701
H12	12	-3684	-2329	-2434	-1942
A1	13	36	-150	4328	7586
A2	13	909	236	4421	7507
A3	13	-950	-702	3608	6855
A4	13	-596	-512	2937	5532
A5	13	-504	-518	3360	6325
A6	13	-137	-302	3844	6905
A7	13	-543	-546	3859	8047
A8	13	-984	-679	4005	7512
A9	13	-1512	-1020	3536	6986
A10	13	-2105	-1397	1393	3792
A11	13	-1645	-1163	1488	3749
A12	13	-1392	-935	1801	4080
B1	13	-290	-371	3448	6299
B2	13	5912	3848	7775	9781
B3	13	247	-82	4213	7303
B4	13	-896	-757	3180	6093
B5	13	-500	-507	3669	6764
B6	13	-861	-677	3591	6768
B7	13	-1418	-994	3294	6574
B8	13	-992	-738	3439	6613
B9	13	-813	-574	3420	6460
B10	13	-1346	-1000	2796	5774
B11	13	-907	-752	2619	5274
B12	13	-754	-645	2544	5106
C1	13	-515	-575	3600	6716
C2	13	-652	-648	3103	5973
C3	13	-1741	-1178	2642	5633
C4	13	5	-234	3831	6797
C5	13	-2	-256	3637	6540
C6	13	-111	-263	3709	6592
C7	13	-1416	-1034	3149	6337
C8	13	-833	-684	3729	7031
C9	13	-852	-504	3388	6247
C10	13	-108	-259	3395	6101
C11	13	-610	-585	2490	4864
C12	13	-782	-629	2901	5651
D1	13	-35	-54	4349	7594
D2	13	-168	-245	4226	7465
D3	13	-514	-471	4510	8136
D4	13	-493	-474	3184	5945
D5	13	-11	-251	3754	6698
D6	13	6	-198	3566	6299
D7	13	-976	-766	3375	6464
D8	13	-562	-498	3854	7054
D9	13	-1053	-753	3592	6829
D10	13	-853	-588	2845	5565
D11	13	-1445	-1025	2697	5614
D12	13	-1241	-904	2702	5522
E1	13	-603	-539	3788	7022
E2	13	-227	-356	4650	8319
E3	13	-914	-721	3823	7231
E4	13	128	-135	3810	6803
E5	13	259	-46	4088	7016
E6	13	-243	-308	3865	6687
E7	13	-615	-573	4032	7412
E8	13	-32	-248	3912	7006
E9	13	-753	-519	4005	7397
E10	13	-677	-580	3068	5853
E11	13	-1482	-1072	2126	4704
E12	13	-1073	-835	2701	5459
F1	13	-159	-270	4003	7117
F2	13	-1145	-857	3544	6818
F3	13	-442	-448	3641	6642
F4	13	277	-56	4024	7032
F5	13	248	-121	3980	6929
F6	13	503	-36	3987	6932
F7	13	-411	-469	3704	6780
F8	13	652	542	5088	8629
F9	13	-1160	-820	3222	6335
F10	13	-1587	-1120	2310	5022
F11	13	-1854	-1232	2187	4909
F12	13	-1266	-898	2748	5613
G1	13	-454	-488	3544	6620
G2	13	10	-151	4034	7088
G3	13	-1473	-1025	2516	5288
G4	13	212	-141	3532	6166
G5	13	343	-115	3589	6309
G6	13	294	43	3600	6180
G7	13	-1111	-876	3165	6217
G8	13	-1160	-948	1306	3267
G9	13	-1584	-1014	2584	5447
G10	13	-2433	-1551	1369	3747
G11	13	-2293	-1431	2144	5038
G12	13	-2428	-1495	1522	4093
H1	13	-458	-414	3463	6383
H2	13	-1418	-893	2640	5355
H3	13	-1839	-1161	2377	5183
H4	13	-696	-581	2850	5387
H5	13	1148	590	4387	6787
H6	13	586	76	4001	6849
H7	13	6079	4510	10259	13625
H8	13	-2356	-1496	1514	4107
H9	13	-2016	-1260	2303	5160
H10	13	-3419	-2222	-2297	-1838
H11	13	-3109	-2032	-2136	-1701
H12	13	-3689	-2324	-2436	-1938
A1	14	39	-151	4276	7505
A2	14	901	254	4406	7491
A3	14	-929	-699	3564	6812
A4	14	-628	-532	2900	5489
A5	14	-546	-530	3332	6296
A6	14	-136	-292	3872	6955
A7	14	-498	-556	3864	7997
A8	14	-946	-670	4007	7496
A9	14	-1481	-1016	3522	6943
A10	14	-2116	-1392	1388	3776
A11	14	-1676	-1185	1479	3724
A12	14	-1422	-961	1768	4054
B1	14	-249	-363	3475	6322
B2	14	6044	3955	7870	9860
B3	14	304	-58	4193	7299
B4	14	-921	-754	3175	6121
B5	14	-523	-514	3634	6709
B6	14	-865	-688	3549	6731
B7	14	-1415	-1004	3249	6503
B8	14	-957	-723	3428	6610
B9	14	-779	-579	3432	6472
B10	14	-1391	-1025	2730	5726
B11	14	-915	-770	2597	5254
B12	14	-802	-684	2484	5035
C1	14	-521	-575	3538	6610
C2	14	-630	-645	3072	5943
C3	14	-1734	-1189	2631	5600
C4	14	-50	-260	3774	6715
C5	14	-5	-263	3654	6564
C6	14	-125	-282	3706	6569
C7	14	-1334	-1006	3148	6317
C8	14	-796	-660	3740	7027
C9	14	-813	-478	3399	6244
C10	14	-138	-267	3373	6089
C11	14	-621	-586	2485	4843
C12	14	-796	-643	2869	5620
D1	14	-81	-63	4297	7533
D2	14	-210	-259	4154	7380
D3	14	-482	-459	4554	8196
D4	14	-509	-478	3140	5923
D5	14	-21	-235	3772	6684
D6	14	-9	-223	3566	6303
D7	14	-974	-755	3360	6434
D8	14	-552	-505	3839	7034
D9	14	-1068	-759	3576	6803
D10	14	-870	-591	2825	5566
D11	14	-1477	-1057	2662	5550
D12	14	-1288	-919	2663	5467
E1	14	-604	-538	3747	6961
E2	14	-244	-370	4616	8250
E3	14	-890	-713	3799	7186
E4	14	105	-149	3833	6812
E5	14	225	-46	4035	6960
E6	14	-253	-336	3818	6620
E7	14	-590	-556	4032	7420
E8	14	-12	-240	3890	6976
E9	14	-729	-516	3985	7378
E10	14	-682	-582	3061	5831
E11	14	-1507	-1098	2112	4661
E12	14	-1121	-846	2654	5409
F1	14	-151	-283	3962	7085
F2	14	-1129	-851	3503	6769
F3	14	-409	-421	3641	6625
F4	14	262	-56	4021	7049
F5	14	207	-145	3926	6858
F6	14	493	-41	3992	6938
F7	14	-388	-441	3701	6779
F8	14	649	553	5094	8608
F9	14	-1172	-849	3169	6258
F10	14	-1629	-1154	2286	5011
F11	14	-1884	-1248	2154	4879
F12	14	-1298	-931	2694	5549
G1	14	-444	-489	3509	6573
G2	14	105	-105	4104	7154
G3	14	-1415	-999	2540	5273
G4	14	193	-147	3520	6152
G5	14	303	-123	3585	6325
G6	14	263	24	3571	6150
G7	14	-1112	-898	3121	6173
G8	14	-1177	-937	1308	3242
G9	14	-1618	-1036	2561	5394
G10	14	-2456	-1576	1339	3709
G11	14	-2307	-1430	2139	5014
G12	14	-2449	-1509	1497	4070
H1	14	-467	-424	3421	6335
H2	14	-1446	-910	2587	5281
H3	14	-1865	-1189	2341	5139
H4	14	-730	-585	2836	5391
H5	14	1108	568	4336	6727
H6	14	567	50	3987	6840
H7	14	6021	4469	10202	13567
H8	14	-2388	-1526	1483	4067
H9	14	-2033	-1265	2258	5103
H10	14	-3434	-2211	-2323	-1838
H11	14	-3118	-2015	-2135	-1715
H12	14	-3707	-2332	-2429	-1948
A1	15	110	-115	4295	7498
A2	15	993	280	4415	7456
A3	15	-846	-669	3576	6789
A4	15	-674	-553	2868	5432
A5	15	-571	-553	3319	6262
A6	15	-158	-305	3832	6913
A7	15	-396	-490	3888	8024
A8	15	-844	-624	4004	7461
A9	15	-1389	-966	3519	6901
A10	15	-2143	-1405	1386	3788
A11	15	-1713	-1192	1459	3712
A12	15	-1460	-989	1761	4017
B1	15	-239	-348	3442	6286
B2	15	6119	4027	7853	9796
B3	15	464	21	4261	7345
B4	15	-911	-742	3212	6170
B5	15	-537	-535	3622	6678
B6	15	-880	-690	3543	6729
B7	15	-1360	-977	3266	6513
B8	15	-921	-701	3414	6577
B9	15	-730	-541	3435	6432
B10	15	-1421	-1035	2698	5670
B11	15	-971	-783	2569	5206
B12	15	-850	-713	2428	4962
C1	15	-398	-503	3571	6633
C2	15	-548	-606	3086	5929
C3	15	-1673	-1159	2611	5534
C4	15	-28	-261	3792	6717
C5	15	-13	-257	3670	6553
C6	15	-115	-271	3709	6626
C7	15	-1220	-964	3188	6322
C8	15	-647	-593	3768	7012
C9	15	-683	-420	3405	6230
C10	15	-223	-325	3285	6008
C11	15	-653	-596	2486	4857
C12	15	-849	-689	2823	5561
D1	15	-56	-75	4294	7508
D2	15	-154	-227	4191	7426
D3	15	-456	-447	4514	8129
D4	15	-541	-505	3116	5872
D5	15	-58	-260	3769	6697
D6	15	-23	-226	3546	6293
D7	15	-953	-757	3343	6418
D8	15	-533	-484	3847	7016
D9	15	-1025	-731	3579	6784
D10	15	-898	-607	2812	5537
D11	15	-1495	-1057	2659	5549
D12	15	-1336	-937	2622	5422
E1	15	-566	-509	3782	6974
E2	15	-160	-324	4663	8308
E3	15	-861	-692	3777	7147
E4	15	87	-167	3786	6754
E5	15	208	-64	4040	6955
E6	15	-264	-327	3811	6619
E7	15	-538	-527	4037	7406
E8	15	29	-243	3881	6960
E9	15	-670	-496	4001	7368
E10	15	-722	-613	3033	5801
E11	15	-1523	-1101	2082	4668
E12	15	-1140	-864	2637	5390
F1	15	-47	-214	4013	7127
F2	15	-1092	-847	3488	6691
F3	15	-322	-388	3649	6643
F4	15	251	-88	4007	7061
F5	15	192	-146	3926	6861
F6	15	466	-69	3953	6885
F7	15	-311	-410	3706	6763
F8	15	693	585	5101	8632
F9	15	-1114	-827	3170	6217
F10	15	-1642	-1148	2279	4984
F11	15	-1885	-1261	2142	4880
F12	15	-1309	-934	2692	5549
G1	15	-351	-456	3509	6533
G2	15	174	-80	4055	7064
G3	15	-1332	-963	2537	5271
G4	15	203	-134	3577	6215
G5	15	255	-163	3525	6274
G6	15	230	-1	3559	6118
G7	15	-1080	-882	3132	6200
G8	15	-1163	-955	1292	3233
G9	15	-1617	-1053	2507	5340
G10	15	-2487	-1588	1321	3674
G11	15	-2337	-1453	2133	5005
G12	15	-2485	-1532	1464	4023
H1	15	-472	-429	3386	6274
H2	15	-1442	-930	2526	5211
H3	15	-1912	-1196	2295	5076
H4	15	-745	-576	2820	5367
H5	15	1080	548	4324	6693
H6	15	527	31	3958	6810
H7	15	5963	4428	10165	13536
H8	15	-2394	-1525	1465	4063
H9	15	-2063	-1281	2241	5096
H10	15	-3432	-2223	-2326	-1845
H11	15	-3121	-2031	-2157	-1702
H12	15	-3714	-2347	-2453	-1954
A1	16	274	-47	4313	7488
A2	16	1181	366	4445	7439
A3	16	-667	-591	3589	6758
A4	16	-703	-566	2834	5411
A5	16	-599	-552	3301	6252
A6	16	-173	-319	3804	6880
A7	16	-175	-384	3949	8041
A8	16	-639	-511	4071	7481
A9	16	-1179	-852	3576	6952
A10	16	-2162	-1439	1349	3753
A11	16	-1753	-1224	1450	3697
A12	16	-1474	-1001	1721	4006
B1	16	-138	-311	3434	6246
B2	16	6343	4151	7957	9853
B3	16	745	140	4302	7298
B4	16	-986	-793	3104	6005
B5	16	-547	-534	3613	6690
B6	16	-919	-717	3533	6703
B7	16	-1222	-903	3302	6528
B8	16	-789	-653	3462	6588
B9	16	-614	-486	3432	6416
B10	16	-1455	-1060	2680	5641
B11	16	-1008	-799	2519	5153
B12	16	-889	-740	2381	4892
C1	16	-162	-400	3619	6628
C2	16	-336	-524	3129	5925
C3	16	-1486	-1082	2612	5499
C4	16	-72	-268	3739	6687
C5	16	-77	-288	3589	6482
C6	16	-131	-283	3712	6611
C7	16	-974	-831	3240	6330
C8	16	-381	-476	3842	7075
C9	16	-430	-310	3500	6285
C10	16	-258	-355	3247	5955
C11	16	-673	-614	2450	4831
C12	16	-901	-710	2773	5495
D1	16	-6	-36	4281	7473
D2	16	-122	-237	4127	7328
D3	16	-356	-399	4533	8150
D4	16	-548	-500	3121	5910
D5	16	-68	-264	3731	6672
D6	16	-41	-232	3546	6301
D7	16	-882	-723	3346	6380
D8	16	-415	-438	3870	7024
D9	16	-908	-700	3615	6815
D10	16	-926	-619	2819	5522
D11	16	-1522	-1083	2629	5528
D12	16	-1352	-959	2605	5411
E1	16	-472	-482	3774	6967
E2	16	-61	-285	4632	8216
E3	16	-756	-644	3805	7155
E4	16	108	-145	3838	6811
E5	16	244	-44	4071	7032
E6	16	-278	-348	3809	6585
E7	16	-393	-474	4079	7411
E8	16	131	-176	3887	6901
E9	16	-524	-411	4043	7387
E10	16	-750	-634	2978	5769
E11	16	-1558	-1099	2093	4672
E12	16	-1168	-863	2605	5348
F1	16	131	-137	4069	7127
F2	16	-896	-750	3528	6719
F3	16	-142	-295	3698	6634
F4	16	243	-82	4024	7044
F5	16	176	-145	3936	6872
F6	16	419	-91	3916	6862
F7	16	-138	-352	3745	6747
F8	16	730	591	5081	8580
F9	16	-973	-771	3190	6216
F10	16	-1669	-1175	2232	4927
F11	16	-1937	-1272	2123	4864
F12	16	-1334	-955	2665	5512
G1	16	-183	-361	3527	6508
G2	16	408	36	4107	7061
G3	16	-1132	-875	2577	5261
G4	16	136	-174	3457	6101
G5	16	214	-181	3473	6189
G6	16	193	-21	3515	6067
G7	16	-1044	-893	3120	6154
G8	16	-1116	-933	1303	3234
G9	16	-1588	-1052	2481	5299
G10	16	-2507	-1602	1280	3642
G11	16	-2377	-1479	2089	4952
G12	16	-2518	-1544	1429	3987
H1	16	-396	-388	3381	6230
H2	16	-1397	-910	2520	5145
H3	16	-1937	-1214	2261	5025
H4	16	-768	-604	2777	5288
H5	16	1031	543	4278	6685
H6	16	522	28	3942	6796
H7	16	5912	4391	10104	13475
H8	16	-2412	-1537	1466	4045
H9	16	-2070	-1293	2241	5049
H10	16	-3428	-2220	-2322	-1837
H11	16	-3104	-2025	-2147	-1728
H12	16	-3708	-2334	-2450	-1946
A1	17	666	156	4438	7552
A2	17	1630	572	4576	7486
A3	17	-275	-397	3693	6790
A4	17	-730	-594	2817	5396
A5	17	-615	-563	3271	6203
A6	17	-173	-324	3819	6912
A7	17	268	-180	4065	8099
A8	17	-203	-319	4180	7527
A9	17	-769	-658	3674	6940
A10	17	-2191	-1433	1328	3728
A11	17	-1783	-1246	1401	3649
A12	17	-1521	-1033	1703	3952
B1	17	85	-204	3478	6243
B2	17	6651	4302	8042	9851
B3	17	1362	428	4483	7382
B4	17	-1024	-837	3050	5975
B5	17	-569	-548	3580	6627
B6	17	-938	-714	3512	6666
B7	17	-956	-770	3349	6517
B8	17	-552	-533	3512	6595
B9	17	-337	-366	3510	6442
B10	17	-1507	-1081	2614	5547
B11	17	-1006	-819	2515	5160
B12	17	-952	-758	2348	4835
C1	17	306	-190	3756	6688
C2	17	74	-316	3234	5940
C3	17	-1088	-890	2737	5539
C4	17	-77	-265	3739	6704
C5	17	-29	-265	3657	6569
C6	17	-148	-285	3687	6568
C7	17	-437	-576	3405	6406
C8	17	171	-212	4018	7144
C9	17	22	-100	3598	6280
C10	17	-283	-371	3224	5932
C11	17	-708	-647	2427	4797
C12	17	-945	-740	2712	5437
D1	17	133	23	4285	7448
D2	17	60	-142	4208	7391
D3	17	-144	-308	4599	8163
D4	17	-519	-514	3134	5926
D5	17	-87	-281	3709	6629
D6	17	-55	-235	3529	6278
D7	17	-698	-641	3410	6406
D8	17	-233	-347	3931	7054
D9	17	-745	-606	3642	6816
D10	17	-954	-634	2779	5490
D11	17	-1574	-1109	2592	5477
D12	17	-1399	-997	2556	5348
E1	17	-258	-391	3819	6938
E2	17	280	-111	4773	8342
E3	17	-484	-515	3869	7166
E4	17	130	-143	3853	6851
E5	17	210	-45	4061	7002
E6	17	-271	-364	3784	6577
E7	17	-123	-347	4156	7474
E8	17	408	-59	3966	6954
E9	17	-260	-291	4129	7405
E10	17	-779	-651	2957	5725
E11	17	-1574	-1134	2067	4617
E12	17	-1214	-907	2560	5286
F1	17	472	23	4150	7170
F2	17	-550	-589	3623	6713
F3	17	234	-129	3805	6685
F4	17	236	-78	4024	7063
F5	17	173	-160	3908	6847
F6	17	407	-89	3916	6850
F7	17	183	-195	3816	6766
F8	17	868	657	5108	8584
F9	17	-674	-623	3253	6199
F10	17	-1715	-1179	2199	4917
F11	17	-1959	-1302	2094	4796
F12	17	-1392	-976	2572	5422
G1	17	258	-168	3635	6537
G2	17	866	225	4217	7066
G3	17	-714	-685	2700	5316
G4	17	141	-185	3476	6094
G5	17	178	-198	3460	6179
G6	17	181	-32	3488	6066
G7	17	-933	-814	3138	6173
G8	17	-1018	-886	1323	3209
G9	17	-1515	-998	2486	5279
G10	17	-2551	-1625	1249	3608
G11	17	-2398	-1484	2063	4938
G12	17	-2554	-1576	1386	3917
H1	17	-207	-306	3407	6214
H2	17	-1257	-852	2486	5081
H3	17	-1942	-1229	2234	4987
H4	17	-801	-637	2742	5257
H5	17	995	520	4231	6614
H6	17	479	1	3922	6771
H7	17	5836	4346	10047	13405
H8	17	-2450	-1558	1423	4008
H9	17	-2095	-1306	2197	5020
H10	17	-3437	-2251	-2323	-1850
H11	17	-3129	-2038	-2167	-1716
H12	17	-3715	-2349	-2439	-1948
A1	18	1423	486	4635	7634
A2	18	2531	992	4818	7587
A3	18	515	-23	3913	6851
A4	18	-763	-607	2792	5365
A5	18	-639	-569	3277	6213
A6	18	-175	-333	3798	6871
A7	18	1175	257	4356	8210
A8	18	705	117	4458	7631
A9	18	105	-252	3909	7027
A10	18	-2200	-1443	1316	3719
A11	18	-1816	-1260	1397	3648
A12	18	-1548	-1025	1672	3944
B1	18	545	4	3581	6246
B2	18	7168	4560	8178	9871
B3	18	2598	1001	4838	7527
B4	18	-1025	-830	3054	5964
B5	18	-571	-554	3577	6654
B6	18	-929	-733	3490	6684
B7	18	-399	-519	3504	6565
B8	18	1	-272	3674	6644
B9	18	197	-124	3669	6517
B10	18	-1530	-1086	2591	5529
B11	18	-1062	-824	2473	5117
B12	18	-973	-757	2311	4814
C1	18	1256	243	4037	6786
C2	18	922	64	3485	6041
C3	18	-311	-528	2909	5574
C4	18	-80	-283	3744	6688
C5	18	-64	-305	3594	6513
C6	18	-151	-294	3689	6579
C7	18	614	-71	3727	6529
C8	18	1237	294	4325	7291
C9	18	970	362	3902	6402
C10	18	-316	-392	3192	5878
C11	18	-720	-642	2424	4791
C12	18	-956	-735	2709	5425
D1	18	431	153	4357	7442
D2	18	452	38	4320	7440
D3	18	289	-84	4730	8200
D4	18	-538	-496	3148	5926
D5	18	-82	-275	3733	6662
D6	18	-44	-250	3538	6268
D7	18	-303	-448	3525	6476
D8	18	147	-164	4037	7108
D9	18	-353	-415	3747	6842
D10	18	-968	-634	2717	5438
D11	18	-1574	-1105	2586	5479
D12	18	-1443	-1010	2515	5294
E1	18	196	-164	3933	6987
E2	18	854	144	4920	8374
E3	18	22	-298	4006	7179
E4	18	116	-146	3843	6838
E5	18	232	-60	4069	7014
E6	18	-300	-366	3772	6588
E7	18	456	-75	4349	7560
E8	18	962	209	4148	7032
E9	18	291	-32	4259	7449
E10	18	-792	-655	2961	5726
E11	18	-1596	-1124	2038	4614
E12	18	-1229	-904	2574	5304
F1	18	1190	348	4373	7246
F2	18	100	-284	3739	6701
F3	18	982	238	4019	6784
F4	18	234	-90	4034	7070
F5	18	144	-165	3887	6829
F6	18	382	-109	3923	6879
F7	18	893	147	4035	6872
F8	18	1188	818	5209	8655
F9	18	-36	-314	3421	6269
F10	18	-1708	-1175	2219	4921
F11	18	-1992	-1308	2052	4754
F12	18	-1367	-973	2641	5479
G1	18	1102	222	3885	6627
G2	18	1867	726	4524	7243
G3	18	135	-274	2950	5394
G4	18	123	-183	3449	6083
G5	18	135	-224	3432	6140
G6	18	141	-38	3468	6034
G7	18	-661	-686	3220	6189
G8	18	-745	-752	1420	3257
G9	18	-1284	-901	2526	5263
G10	18	-2561	-1630	1237	3608
G11	18	-2416	-1488	2046	4909
G12	18	-2562	-1576	1399	3936
H1	18	204	-118	3493	6222
H2	18	-932	-692	2547	5033
H3	18	-1970	-1240	2196	4941
H4	18	-813	-632	2730	5240
H5	18	965	492	4225	6607
H6	18	462	-3	3898	6760
H7	18	5808	4319	10029	13392
H8	18	-2462	-1571	1415	3990
H9	18	-2131	-1329	2171	4993
H10	18	-3443	-2218	-2324	-1840
H11	18	-3138	-2044	-2159	-1736
H12	18	-3733	-2352	-2463	-1960
A1	19	2866	1152	5072	7792
A2	19	4259	1815	5336	7795
A3	19	2075	717	4389	7054
A4	19	-777	-624	2767	5319
A5	19	-648	-571	3251	6203
A6	19	-195	-327	3784	6845
A7	19	2908	1093	4897	8470
A8	19	2393	926	4968	7851
A9	19	1747	524	4399	7222
A10	19	-2235	-1475	1288	3686
A11	19	-1829	-1276	1355	3602
A12	19	-1571	-1054	1646	3906
B1	19	1510	452	3870	6380
B2	19	8188	5078	8520	10065
B3	19	4980	2115	5560	7853
B4	19	-1030	-825	3058	5971
B5	19	-573	-551	3602	6689
B6	19	-941	-724	3492	6683
B7	19	712	14	3847	6718
B8	19	1023	217	3959	6769
B9	19	1223	374	3976	6650
B10	19	-1549	-1104	2566	5505
B11	19	-1077	-863	2468	5106
B12	19	-985	-790	2296	4785
C1	19	3074	1092	4566	7010
C2	19	2576	850	3969	6240
C3	19	1197	194	3367	5758
C4	19	-99	-290	3731	6660
C5	19	-92	-320	3566	6434
C6	19	-169	-297	3679	6580
C7	19	2658	897	4346	6819
C8	19	3314	1281	4964	7569
C9	19	2810	1231	4423	6640
C10	19	-334	-408	3174	5847
C11	19	-749	-666	2384	4735
C12	19	-1002	-766	2670	5375
D1	19	1089	442	4524	7513
D2	19	1188	393	4546	7513
D3	19	1139	310	4983	8316
D4	19	-579	-536	3097	5868
D5	19	-115	-302	3695	6635
D6	19	-69	-243	3537	6284
D7	19	416	-93	3749	6568
D8	19	936	211	4270	7184
D9	19	456	-37	3985	6939
D10	19	-987	-639	2730	5423
D11	19	-1609	-1123	2549	5437
D12	19	-1471	-1032	2495	5281
E1	19	1083	247	4188	7075
E2	19	1989	699	5257	8508
E3	19	1055	194	4288	7298
E4	19	101	-157	3812	6802
E5	19	216	-70	4062	7022
E6	19	-295	-373	3777	6569
E7	19	1547	451	4664	7686
E8	19	2005	694	4441	7168
E9	19	1400	485	4621	7612
E10	19	-802	-661	2943	5715
E11	19	-1611	-1139	2054	4614
E12	19	-1251	-921	2537	5266
F1	19	2561	997	4771	7427
F2	19	1485	351	4119	6840
F3	19	2457	906	4464	6957
F4	19	209	-94	3998	7029
F5	19	151	-164	3907	6864
F6	19	393	-104	3923	6863
F7	19	2244	768	4424	7036
F8	19	1793	1088	5400	8741
F9	19	1219	270	3767	6402
F10	19	-1734	-1204	2164	4890
F11	19	-2032	-1334	2026	4717
F12	19	-1390	-978	2628	5448
G1	19	2743	997	4352	6799
G2	19	3739	1599	5077	7480
G3	19	1761	495	3423	5622
G4	19	102	-199	3446	6088
G5	19	101	-246	3365	6067
G6	19	159	-27	3495	6056
G7	19	-141	-445	3374	6239
G8	19	-233	-512	1566	3337
G9	19	-822	-680	2664	5308
G10	19	-2575	-1646	1231	3579
G11	19	-2431	-1487	2060	4919
G12	19	-2593	-1591	1388	3917
H1	19	1017	271	3733	6306
H2	19	-246	-375	2719	5087
H3	19	-2011	-1251	2171	4927
H4	19	-829	-630	2723	5231
H5	19	938	484	4216	6589
H6	19	435	-27	3894	6742
H7	19	5748	4271	9985	13351
H8	19	-2488	-1586	1386	3975
H9	19	-2155	-1330	2140	4957
H10	19	-3456	-2244	-2335	-1848
H11	19	-3140	-2050	-2160	-1721
H12	19	-3731	-2352	-2451	-1961
A1	20	5659	2459	5909	8182
A2	20	7561	3358	6342	8247
A3	20	5031	2110	5286	7455
A4	20	-805	-631	2746	5297
A5	20	-662	-603	3240	6179
A6	20	-209	-342	3788	6852
A7	20	6163	2625	5870	8930
A8	20	5645	2492	5980	8307
A9	20	4927	2054	5376	7677
A10	20	-2247	-1455	1280	3687
A11	20	-1855	-1284	1319	3575
A12	20	-1607	-1083	1614	3884
B1	20	3312	1279	4387	6581
B2	20	10040	5930	9082	10283
B3	20	9349	4156	6842	8417
B4	20	-1020	-814	3091	6052
B5	20	-584	-557	3572	6623
B6	20	-945	-735	3494	6665
B7	20	2876	1038	4492	7015
B8	20	3035	1181	4572	7034
B9	20	3199	1309	4551	6878
B10	20	-1590	-1133	2540	5458
B11	20	-1109	-877	2435	5059
B12	20	-1004	-789	2286	4784
C1	20	6584	2702	5615	7509
C2	20	5699	2290	4900	6671
C3	20	4121	1556	4269	6194
C4	20	-94	-296	3725	6656
C5	20	-61	-295	3596	6510
C6	20	-184	-301	3686	6573
C7	20	6456	2704	5501	7367
C8	20	7212	3105	6131	8112
C9	20	6225	2863	5464	7129
C10	20	-372	-432	3131	5823
C11	20	-790	-670	2350	4709
C12	20	-1029	-775	2665	5362
D1	20	2375	1061	4924	7710
D2	20	2649	1054	4958	7712
D3	20	2872	1116	5521	8590
D4	20	-587	-546	3086	5818
D5	20	-117	-310	3692	6614
D6	20	-73	-239	3525	6263
D7	20	1832	584	4134	6722
D8	20	2479	940	4752	7405
D9	20	2036	698	4465	7164
D10	20	-997	-657	2705	5410
D11	20	-1640	-1140	2522	5399
D12	20	-1496	-1054	2446	5238
E1	20	2908	1094	4763	7385
E2	20	4271	1758	5945	8813
E3	20	3025	1112	4873	7560
E4	20	86	-176	3795	6765
E5	20	224	-69	4068	7028
E6	20	-314	-381	3761	6541
E7	20	3654	1439	5281	7961
E8	20	4070	1670	5059	7419
E9	20	3527	1479	5239	7914
E10	20	-840	-687	2900	5655
E11	20	-1611	-1139	2024	4592
E12	20	-1301	-936	2486	5205
F1	20	5222	2224	5599	7831
F2	20	4192	1623	4944	7238
F3	20	5231	2220	5300	7333
F4	20	208	-93	3986	7025
F5	20	141	-171	3884	6834
F6	20	362	-118	3885	6819
F7	20	4848	2008	5210	7396
F8	20	2879	1592	5689	8822
F9	20	3643	1423	4501	6728
F10	20	-1757	-1223	2142	4830
F11	20	-2045	-1319	1999	4699
F12	20	-1393	-974	2600	5429
G1	20	5831	2453	5267	7212
G2	20	7349	3290	6192	7970
G3	20	4831	1941	4360	6029
G4	20	150	-156	3492	6106
G5	20	97	-245	3355	6029
G6	20	128	-44	3450	5998
G7	20	910	57	3695	6382
G8	20	778	-19	1864	3474
G9	20	100	-243	2925	5410
G10	20	-2616	-1659	1185	3543
G11	20	-2437	-1510	1997	4873
G12	20	-2594	-1605	1350	3893
H1	20	2653	1038	4202	6507
H2	20	1131	274	3083	5198
H3	20	-2010	-1284	2140	4862
H4	20	-856	-632	2721	5238
H5	20	912	474	4198	6574
H6	20	409	-30	3891	6749
H7	20	5698	4240	9930	13299
H8	20	-2490	-1593	1390	3964
H9	20	-2161	-1334	2143	4971
H10	20	-3449	-2242	-2319	-1849
H11	20	-3153	-2048	-2178	-1718
H12	20	-3736	-2355	-2452	-1962
A1	21	10746	4800	7444	8892
A2	21	13292	6046	8075	9050
A3	21	10323	4605	6911	8207
A4	21	-804	-653	2737	5302
A5	21	-688	-623	3212	6118
A6	21	-212	-350	3774	6853
A7	21	12053	5434	7672	9761
A8	21	11453	5277	7744	9116
A9	21	10658	4787	7140	8492
A10	21	-2256	-1473	1274	3664
A11	21	-1871	-1312	1315	3545
A12	21	-1625	-1085	1595	3855
B1	21	6681	2842	5338	6962
B2	21	13558	7585	10165	10824
B3	21	17093	7744	9167	9491
B4	21	-1105	-869	2974	5855
B5	21	-628	-558	3535	6588
B6	21	-963	-758	3460	6644
B7	21	6885	2944	5726	7587
B8	21	6743	2932	5694	7527
B9	21	6875	3055	5648	7350
B10	21	-1612	-1141	2506	5425
B11	21	-1117	-879	2440	5080
B12	21	-1045	-808	2264	4763
C1	21	12686	5523	7419	8327
C2	21	11173	4821	6524	7400
C3	21	9172	3963	5791	6854
C4	21	-127	-302	3708	6652
C5	21	-67	-307	3617	6537
C6	21	-174	-313	3667	6553
C7	21	13025	5832	7446	8207
C8	21	14059	6361	8186	9047
C9	21	12265	5709	7289	7953
C10	21	-379	-439	3124	5809
C11	21	-802	-693	2345	4681
C12	21	-1053	-794	2619	5325
D1	21	4787	2169	5622	8006
D2	21	5362	2312	5725	8003
D3	21	6006	2588	6450	8985
D4	21	-582	-535	3121	5891
D5	21	-131	-315	3686	6612
D6	21	-96	-279	3509	6258
D7	21	4543	1847	4964	7085
D8	21	5384	2318	5605	7798
D9	21	5031	2129	5388	7587
D10	21	-1037	-684	2658	5327
D11	21	-1641	-1153	2503	5394
D12	21	-1521	-1068	2454	5219
E1	21	6184	2610	5708	7771
E2	21	8428	3687	7169	9360
E3	21	6740	2834	5962	8044
E4	21	111	-159	3841	6840
E5	21	190	-67	4045	6993
E6	21	-327	-380	3736	6539
E7	21	7617	3314	6477	8501
E8	21	7922	3484	6222	7973
E9	21	7483	3354	6443	8466
E10	21	-843	-694	2894	5653
E11	21	-1649	-1173	2000	4552
E12	21	-1276	-917	2520	5269
F1	21	10004	4434	7003	8458
F2	21	9000	3860	6345	7847
F3	21	10264	4563	6780	7995
F4	21	204	-94	4010	7027
F5	21	108	-201	3852	6769
F6	21	368	-99	3901	6847
F7	21	9559	4235	6604	8002
F8	21	4840	2509	6285	9136
F9	21	8073	3538	5849	7345
F10	21	-1742	-1216	2148	4843
F11	21	-2058	-1344	1991	4670
F12	21	-1389	-972	2616	5444
G1	21	11335	5025	6913	7944
[truncated: 13,079 more rows]

## Sheet: Multicomponent Data
Block Type	96well
Chemistry	SYBR_GREEN
Experiment File Name	D:\Applied Biosystems\StepOne Software v2.3\experiments\ishishita\19011317hPITX2_HEP.eds
Experiment Run End Time	Not Started
Instrument Type	steponeplus
Passive Reference	ROX
Well	Cycle	SYBR	ROX
A1	1	177.979	8724.56
A2	1	1348.61	8554.26
A3	1	-637.6	8343.83
A4	1	-335.528	6257.37
A5	1	-418.959	7230.79
A6	1	-422.648	7279.45
A7	1	-944.228	8082.02
A8	1	-1036.25	8551.71
A9	1	-1606.47	7964.11
A10	1	-1171.64	5381.23
A11	1	-411.913	5233.63
A12	1	-57.4168	5571.62
B1	1	-139.606	7609.21
B2	1	2321.75	9340.5
B3	1	124.435	8034.9
B4	1	-665.686	7090.91
B5	1	-537.928	7791.85
B6	1	-893.666	7645.36
B7	1	-1264.65	8049.75
B8	1	-823.742	8114.98
B9	1	-515.11	8088.65
B10	1	-875.722	6963.83
B11	1	-198.964	6654.24
B12	1	221.758	6647
C1	1	-644.927	7861.36
C2	1	-20.6548	8148.81
C3	1	-1424.15	7447.83
C4	1	-300.716	6939.73
C5	1	-413.256	6423.75
C6	1	-358.188	6844.14
C7	1	-1535.43	6724.81
C8	1	-840.208	8006.47
C9	1	-436.969	7654.38
C10	1	-124.035	6375.85
C11	1	82.1016	6036.21
C12	1	-407.472	6586.35
D1	1	186.136	9070.96
D2	1	113.424	9199.21
D3	1	-886.476	8876.52
D4	1	-759.421	5965.8
D5	1	-335.578	6651.65
D6	1	-186.348	6461.95
D7	1	-945.148	7497.04
D8	1	-712.826	7647.95
D9	1	-1090.59	7612.15
D10	1	-405.712	6600.36
D11	1	-1010.72	6791.64
D12	1	-456.481	7457.86
E1	1	-851.072	7929.24
E2	1	-467.362	9422.38
E3	1	-1047.1	8427.81
E4	1	-234.64	6782.12
E5	1	4.13186	7162.39
E6	1	-396.934	7267.51
E7	1	-658.664	8222.3
E8	1	-139.547	7565.91
E9	1	-767.968	8260.58
E10	1	-200.949	7129.44
E11	1	-593.629	6454.62
E12	1	-96.2987	7358.13
F1	1	-284.718	8047.67
F2	1	-878.073	8631.31
F3	1	-663.323	7203.57
F4	1	-1.19262	7040.52
F5	1	191.609	7355.73
F6	1	335.278	7106.4
F7	1	-253.738	8234.47
F8	1	688.081	9124.02
F9	1	-732.662	8213.09
F10	1	-830.312	6913.48
F11	1	-1127.95	6725.05
F12	1	-769.447	6872.07
G1	1	-376.742	7952.76
G2	1	143.409	8249.82
G3	1	-1211.68	6525.26
G4	1	102.585	6675.11
G5	1	462.524	6895.04
G6	1	330.179	7025.49
G7	1	-917.802	7506.19
G8	1	-540.122	4299.73
G9	1	-593.174	7503.09
G10	1	-1428.1	5801.85
G11	1	-1626.31	6771.03
G12	1	-1421.06	6292.39
H1	1	-226.381	7536.85
H2	1	-625.207	7569.12
H3	1	-1534.34	6994.37
H4	1	-178.669	6889.86
H5	1	1725.31	8383.8
H6	1	632.989	7606.32
H7	1	7117.19	14838.9
H8	1	-1644.26	5743.83
H9	1	-1348.28	7133.84
H10	1
H11	1
H12	1
A1	2	29.6543	8646.36
A2	2	1229.15	8655.06
A3	2	-751.371	8328.86
A4	2	-442.172	6367.86
A5	2	-463.837	7378.74
A6	2	-453.673	7366.08
A7	2	-976.552	8391.24
A8	2	-1072.49	8697.42
A9	2	-1633.36	8127.07
A10	2	-1461.2	5229.04
A11	2	-815.977	5052.76
A12	2	-526.907	5283.12
B1	2	-229.943	7503.87
B2	2	2800.79	9376.32
B3	2	6.40241	7932.29
B4	2	-853.735	6985.56
B5	2	-667.677	7713.6
B6	2	-1018.58	7594.03
B7	2	-1396.61	7919.57
B8	2	-1045.49	7947.39
B9	2	-736.194	7835.87
B10	2	-1040.38	6873.3
B11	2	-410.134	6569.17
B12	2	-16.0095	6558.3
C1	2	-682.728	7796.7
C2	2	-258.954	7803.55
C3	2	-1452.41	7471.7
C4	2	-356.31	7019.43
C5	2	-413.763	6562.15
C6	2	-406.859	6856.21
C7	2	-1573.61	6854.22
C8	2	-921.999	8033.43
C9	2	-599.397	7549.89
C10	2	-218.242	6367.87
C11	2	-113.758	5893.07
C12	2	-515.745	6603.23
D1	2	146.394	9069.51
D2	2	-24.4415	8926.19
D3	2	-914.146	8842.24
D4	2	-769.914	6120.88
D5	2	-339.527	6830.92
D6	2	-217.23	6563.7
D7	2	-998.795	7459.36
D8	2	-783.56	7655.9
D9	2	-1132.87	7691.52
D10	2	-408.679	6754.57
D11	2	-1016.83	6868.36
D12	2	-645.255	7294.31
E1	2	-864.341	7970.03
E2	2	-535.675	9408.64
E3	2	-1110.5	8351.2
E4	2	-240.86	6921.99
E5	2	3.50429	7227.67
E6	2	-421.686	7226.35
E7	2	-730.49	8181.11
E8	2	-161.669	7641.99
E9	2	-861.403	8223.8
E10	2	-339.299	7027.23
E11	2	-821.112	6266.68
E12	2	-287.247	7280.05
F1	2	-341.698	8017.23
F2	2	-940.214	8596.41
F3	2	-694.874	7283.81
F4	2	-32.4071	7189.96
F5	2	106.044	7367.87
F6	2	342.586	7279.63
F7	2	-362.978	8074.71
F8	2	564.037	9098.63
F9	2	-867.417	8032.31
F10	2	-1017.69	6740.78
F11	2	-1301.48	6545.01
F12	2	-920.264	6821.3
G1	2	-375.176	8077.27
G2	2	-19.2735	8167.3
G3	2	-1268.97	6543.29
G4	2	10.5203	6650.56
G5	2	373.931	6950.3
G6	2	346.92	7068.82
G7	2	-1011.68	7420.31
G8	2	-658.471	4152.16
G9	2	-812.503	7432.16
G10	2	-1707.18	5555.39
G11	2	-1882.12	6465.59
G12	2	-1638.72	6092.54
H1	2	-305.132	7568.77
H2	2	-786.283	7452.6
H3	2	-1604.84	7057.68
H4	2	-344.937	6704.09
H5	2	1631.11	8104.96
H6	2	520.98	7515.34
H7	2	7378.86	15115.1
H8	2	-1826.2	5525.43
H9	2	-1518.13	6850.23
H10	2
H11	2
H12	2
A1	3	-116.623	8483.47
A2	3	1061.66	8582.3
A3	3	-904.249	8210.83
A4	3	-553.127	6298.66
A5	3	-559.652	7295.17
A6	3	-478.15	7412.99
A7	3	-1033.16	8412.68
A8	3	-1164.46	8641.43
A9	3	-1700.44	8104.04
A10	3	-1840.17	4770.86
A11	3	-1293.86	4587.81
A12	3	-959.239	4922.83
B1	3	-311.552	7387.27
B2	3	3274.73	9420.87
B3	3	114.192	8214.13
B4	3	-961.833	7035.18
B5	3	-742.395	7622.98
B6	3	-1051.65	7592.3
B7	3	-1587.17	7615.33
B8	3	-1165.32	7784.86
B9	3	-893.686	7609.04
B10	3	-1219.22	6764.44
B11	3	-624.519	6439.07
B12	3	-385.292	6172.23
C1	3	-836.542	7546.56
C2	3	-514.767	7419.24
C3	3	-1608.23	7256.42
C4	3	-427.939	7014.7
C5	3	-411.22	6727.64
C6	3	-432.729	6930.99
C7	3	-1657.34	6899.47
C8	3	-1002.06	8040.41
C9	3	-763.07	7409.78
C10	3	-294.418	6413.98
C11	3	-337.8	5734.84
C12	3	-673.677	6520.03
D1	3	-2.86786	8859.7
D2	3	-203.273	8699.74
D3	3	-941.101	8895.21
D4	3	-866.301	6105.07
D5	3	-389.007	6894.57
D6	3	-267.549	6626.16
D7	3	-1078.28	7393.04
D8	3	-848.477	7656.01
D9	3	-1197.39	7683.66
D10	3	-558.501	6647.91
D11	3	-1141.68	6822.31
D12	3	-862.852	7060.27
E1	3	-906.479	7922.09
E2	3	-598.8	9304.38
E3	3	-1159.94	8291.33
E4	3	-302.909	6883.68
E5	3	-68.2328	7226.49
E6	3	-496.236	7256.96
E7	3	-816.041	8186.11
E8	3	-238.15	7683.87
E9	3	-929.831	8278.11
E10	3	-479.075	6949.03
E11	3	-1168.12	5897.75
E12	3	-527.041	7041.54
F1	3	-388.885	8057.79
F2	3	-1050.12	8492.76
F3	3	-751.329	7306.35
F4	3	-118.721	7280.88
F5	3	9.20659	7324.88
F6	3	283.143	7347.58
F7	3	-456.043	7983.16
F8	3	499.85	9144.15
F9	3	-987.249	7923.2
F10	3	-1186.51	6591.01
F11	3	-1568.42	6223.66
F12	3	-1028.36	6755.34
G1	3	-466.597	8002.78
G2	3	-121.716	8126.32
G3	3	-1423.06	6455.23
G4	3	0.379763	6697.95
G5	3	300.626	6993.09
G6	3	231.11	6949.53
G7	3	-1117.93	7325.22
G8	3	-834.827	4036.55
G9	3	-1069.48	7150.11
G10	3	-2040.59	5070.4
G11	3	-2137.27	6105.75
G12	3	-1950.76	5607.2
H1	3	-404.88	7586.9
H2	3	-1013.01	7160.03
H3	3	-1722.92	6834.17
H4	3	-535.227	6517.37
H5	3	1443.21	7835.53
H6	3	526.809	7419.91
H7	3	7243.29	15028
H8	3	-2179.6	5017.77
H9	3	-1846.92	6393.67
H10	3
H11	3
H12	3
A1	4	-195.279	8440.77
A2	4	905.891	8459.56
A3	4	-1023.47	8068.73
A4	4	-647.263	6226.58
A5	4	-657.304	7192.9
A6	4	-519.251	7399.63
A7	4	-1115.74	8416.12
A8	4	-1261.21	8517.53
A9	4	-1783.3	8044.61
A10	4	-1985.96	4632.65
A11	4	-1452.35	4458.29
A12	4	-1148.69	4836.46
B1	4	-441.373	7213.94
B2	4	3703.96	9489.26
B3	4	-8.5061	8116.78
B4	4	-1077.1	6884.22
B5	4	-791.172	7583.92
B6	4	-1120.86	7506.89
B7	4	-1659.91	7482.75
B8	4	-1291.01	7635.62
B9	4	-1043.98	7347.56
B10	4	-1380.1	6626.71
B11	4	-791.934	6277.27
B12	4	-553.736	6059.59
C1	4	-920.577	7424.9
C2	4	-703.457	7125.82
C3	4	-1746.15	7023.37
C4	4	-429.978	7112.5
C5	4	-464.359	6725.45
C6	4	-484.049	6944.75
C7	4	-1735.78	6902.22
C8	4	-1122.92	7935.02
C9	4	-954.038	7188.03
C10	4	-320.587	6464.19
C11	4	-544.399	5520.76
C12	4	-810.621	6394.67
D1	4	-130.268	8677.88
D2	4	-315.677	8528.4
D3	4	-995.616	8844.5
D4	4	-879.49	6229.7
D5	4	-414.253	6992.09
D6	4	-307.183	6640.77
D7	4	-1164.62	7310.04
D8	4	-886.434	7685.27
D9	4	-1289.81	7643.81
D10	4	-747.383	6533.59
D11	4	-1314.8	6650.16
D12	4	-1064.82	6761.09
E1	4	-971.498	7847.06
E2	4	-628.265	9309.38
E3	4	-1202.46	8248.29
E4	4	-285.459	7055.09
E5	4	-89.5196	7325.61
E6	4	-557.447	7224.38
E7	4	-911.336	8139.34
E8	4	-290.182	7631.14
E9	4	-984.856	8246.44
E10	4	-635.87	6799.25
E11	4	-1350.4	5663.81
E12	4	-750.078	6764.38
F1	4	-443.272	7950.13
F2	4	-1136.59	8368.47
F3	4	-797.067	7294.92
F4	4	-132.677	7354.48
F5	4	-43.7613	7399.88
F6	4	207.142	7341.89
F7	4	-551.941	7859.65
F8	4	362.378	9020.11
F9	4	-1136.61	7705.91
F10	4	-1386.26	6351.37
F11	4	-1726.47	6039.42
F12	4	-1177.54	6577.21
G1	4	-542.55	7859.55
G2	4	-187.151	8090.62
G3	4	-1516.48	6321.8
G4	4	-81.5984	6621.14
G5	4	189.457	6923.65
G6	4	118.174	6846.17
G7	4	-1248.38	7156.11
G8	4	-1010.14	3899.15
G9	4	-1271.45	6877.81
G10	4	-2195.25	4877.25
G11	4	-2262.66	5951.93
G12	4	-2134.46	5385.99
H1	4	-477.173	7504.5
H2	4	-1154.9	6885.04
H3	4	-1835.22	6594.45
H4	4	-700.803	6317.45
H5	4	1240.7	7624.53
H6	4	413.051	7334.73
H7	4	6875.24	14722.3
H8	4	-2291.57	4920.65
H9	4	-1979.87	6202.91
H10	4
H11	4
H12	4
A1	5	-290.939	8355.4
A2	5	788.234	8355.36
A3	5	-1119.47	7947.74
A4	5	-738.052	6166.05
A5	5	-713.57	7127.45
A6	5	-548.461	7410.76
A7	5	-1135.06	8453.94
A8	5	-1342.88	8474.24
A9	5	-1805.17	8007.88
A10	5	-2088.76	4548.48
A11	5	-1553.9	4422.18
A12	5	-1248.96	4768.22
B1	5	-488.9	7215.44
B2	5	4004.92	9516.89
B3	5	-122.499	7999.27
B4	5	-1154.37	6825.82
B5	5	-834.818	7558.89
B6	5	-1183.47	7439.2
B7	5	-1724.11	7449.62
B8	5	-1398.66	7547.17
B9	5	-1101.73	7225.16
B10	5	-1477.33	6561.74
B11	5	-918.276	6139.85
B12	5	-657.741	5993.65
C1	5	-989.236	7321.41
C2	5	-830.41	6953.3
C3	5	-1858.99	6858.3
C4	5	-460.904	7146.12
C5	5	-513.79	6758.59
C6	5	-520.254	6965.53
C7	5	-1782.19	6935.72
C8	5	-1212.75	7877
C9	5	-1053.39	7069.87
C10	5	-355.92	6453.38
C11	5	-647.221	5458.76
C12	5	-887.049	6360.53
D1	5	-235.829	8509.8
D2	5	-416.348	8336.44
D3	5	-1010.5	8884.03
D4	5	-899.957	6255.83
D5	5	-450.32	7041.6
D6	5	-356.452	6676.55
D7	5	-1236.19	7221.76
D8	5	-936.778	7688.73
D9	5	-1359.47	7602.03
D10	5	-979.354	6167.94
D11	5	-1456.12	6543.94
D12	5	-1181.07	6612.51
E1	5	-1020.52	7760.66
E2	5	-702.234	9234.88
E3	5	-1264.98	8209.99
E4	5	-330.265	7088.07
E5	5	-116.538	7367.81
E6	5	-567.87	7276.26
E7	5	-1001.06	8058.3
E8	5	-391.912	7586.98
E9	5	-1061.4	8208
E10	5	-708.525	6748.01
E11	5	-1486.05	5577.26
E12	5	-900.517	6590.79
F1	5	-493.115	7926.26
F2	5	-1254.72	8231.62
F3	5	-834.079	7295.01
F4	5	-178.366	7393.79
F5	5	-108.809	7416.88
F6	5	124.086	7362.44
F7	5	-681.872	7721.07
F8	5	275.376	8924.14
F9	5	-1266.78	7495.22
F10	5	-1520.22	6173.14
F11	5	-1816.19	5934.9
F12	5	-1232.94	6555.94
G1	5	-619.642	7764.2
G2	5	-250.439	8016.1
G3	5	-1603.49	6229.07
G4	5	-127.907	6606.35
G5	5	115.12	6887.91
G6	5	50.9371	6757.08
G7	5	-1332.34	7051.2
G8	5	-1173.83	3776.55
G9	5	-1434.36	6664.16
G10	5	-2302.69	4772.39
G11	5	-2336.09	5930.76
G12	5	-2262.22	5224.22
H1	5	-547.09	7474.51
H2	5	-1273.51	6738.08
H3	5	-1905.33	6422.59
H4	5	-795.083	6178.48
H5	5	1136.23	7535.68
H6	5	326.781	7305.1
H7	5	6623.43	14537.9
H8	5	-2361.73	4859.25
H9	5	-2065.34	6104.38
H10	5
H11	5
H12	5
A1	6	-329.561	8341.88
A2	6	691.315	8258.91
A3	6	-1190.73	7839.91
A4	6	-783.652	6139.5
A5	6	-772.33	7064.73
A6	6	-564.742	7404.54
A7	6	-1178.52	8414.21
A8	6	-1370.27	8410.33
A9	6	-1865.91	7947.98
A10	6	-2145.77	4498.76
A11	6	-1629.49	4392.95
A12	6	-1333.52	4713.38
B1	6	-559.794	7099.23
B2	6	4305.85	9547.05
B3	6	-165.678	7938.99
B4	6	-1204.59	6767.65
B5	6	-872.874	7490.01
B6	6	-1226.9	7431.24
B7	6	-1779.48	7370.8
B8	6	-1421.72	7397.74
B9	6	-1156.8	7181.33
B10	6	-1530.11	6529.53
B11	6	-1012.81	6013.33
B12	6	-738.01	5947.95
C1	6	-998.032	7336.93
C2	6	-901.174	6839.31
C3	6	-1934.83	6722.96
C4	6	-453.199	7205.45
C5	6	-500.758	6828.85
C6	6	-539.161	6984.67
C7	6	-1812.06	6963.84
C8	6	-1256.63	7812.01
C9	6	-1106.93	7001.07
C10	6	-397.655	6521.76
C11	6	-723.417	5404.66
C12	6	-950.196	6296.15
D1	6	-258.407	8478.79
D2	6	-467.675	8285.72
D3	6	-1014.25	8879
D4	6	-896.326	6324.13
D5	6	-455.878	7084.72
D6	6	-370.278	6677.92
D7	6	-1287.22	7195.97
D8	6	-951.713	7694.5
D9	6	-1403.92	7559.31
D10	6	-987.56	6354.36
D11	6	-1537.04	6476.37
D12	6	-1296.59	6443.12
E1	6	-1041.95	7738.12
E2	6	-709.397	9225.91
E3	6	-1289.41	8184.18
E4	6	-346.632	7101.28
E5	6	-135.818	7425.92
E6	6	-611.204	7274.13
E7	6	-1038.49	8049.63
E8	6	-414.08	7551.26
E9	6	-1098.39	8158.24
E10	6	-773.627	6676.21
E11	6	-1568.34	5455
E12	6	-1014.64	6495.07
F1	6	-542.399	7856.2
F2	6	-1292.46	8167.84
F3	6	-856.33	7258.36
F4	6	-212.289	7393.01
F5	6	-140.045	7399.63
F6	6	108.866	7371.81
F7	6	-725.455	7640.37
F8	6	239.244	8920.63
F9	6	-1341.11	7366.93
F10	6	-1624.89	6018.95
F11	6	-1902.39	5815.72
F12	6	-1319.91	6469.96
G1	6	-694.494	7675.16
G2	6	-315.482	7933.69
G3	6	-1664.52	6162.02
G4	6	-153.117	6603.14
G5	6	83.2589	6863.73
G6	6	34.6176	6741.12
G7	6	-1407.07	6967.43
G8	6	-1231.53	3715.66
G9	6	-1537.11	6534.08
G10	6	-2359.05	4678.48
G11	6	-2404.95	5863.98
G12	6	-2368.6	5118.21
H1	6	-593.778	7410.04
H2	6	-1346.55	6604.66
H3	6	-1965.83	6293
H4	6	-863.185	6066
H5	6	1071.01	7431.04
H6	6	277.766	7239.1
H7	6	6407.14	14334.4
H8	6	-2424.5	4822.69
H9	6	-2095.31	6054.53
H10	6
H11	6
H12	6
A1	7	-390.023	8315.38
A2	7	592.077	8185.8
A3	7	-1291.02	7735.82
A4	7	-860.633	6081.24
A5	7	-848.03	6977.39
A6	7	-599.678	7413.53
A7	7	-1209.06	8396.48
A8	7	-1421.84	8334.93
A9	7	-1907.88	7886.58
A10	7	-2226.78	4433.88
A11	7	-1712.99	4350.65
A12	7	-1422.02	4667.93
B1	7	-626.209	6963.18
B2	7	4491.11	9564.68
B3	7	-239.086	7926.12
B4	7	-1237.19	6776.04
B5	7	-938.096	7408.25
B6	7	-1262.42	7409.41
B7	7	-1834.24	7277.97
B8	7	-1377.41	7357.61
B9	7	-1194.6	7121.86
B10	7	-1608.21	6445.18
B11	7	-1095.55	5936.58
B12	7	-839.444	5876.22
C1	7	-1025.21	7347.46
C2	7	-982.735	6737.85
C3	7	-2016.55	6561.94
C4	7	-496.033	7183.28
C5	7	-506.278	6901.24
C6	7	-557.253	6974.21
C7	7	-1870.06	6932.27
C8	7	-1335.23	7745.72
C9	7	-1170.49	6930.97
C10	7	-458.797	6488.76
C11	7	-793.722	5362.64
C12	7	-1001.48	6264.05
D1	7	-328.794	8431.25
D2	7	-577.205	8065.86
D3	7	-1060.89	8792.16
D4	7	-949.814	6283.85
D5	7	-487.006	7049.85
D6	7	-419.613	6688.75
D7	7	-1339.25	7124.81
D8	7	-1007.2	7657.43
D9	7	-1462.64	7530.5
D10	7	-1047.58	6243.73
D11	7	-1663.08	6381.37
D12	7	-1400.93	6317.74
E1	7	-1070.4	7694.42
E2	7	-796.841	9015.38
E3	7	-1356.53	8067.27
E4	7	-399.09	7082.96
E5	7	-197.694	7380.59
E6	7	-649.521	7280.1
E7	7	-1109.42	8025.04
E8	7	-466.665	7525.66
E9	7	-1160.44	8117.01
E10	7	-836.816	6642.75
E11	7	-1652.41	5379.15
E12	7	-1131.83	6385.87
F1	7	-573.837	7879.12
F2	7	-1395.19	7995.13
F3	7	-896.651	7226.16
F4	7	-231.1	7413.87
F5	7	-212.111	7333.24
F6	7	78.3548	7370.01
F7	7	-792.673	7543.02
F8	7	226.341	8975.86
F9	7	-1428.84	7247.38
F10	7	-1705.78	5956.87
F11	7	-1982.32	5746.27
F12	7	-1370.76	6464.47
G1	7	-734.732	7617.91
G2	7	-357.213	7894.41
G3	7	-1710.94	6083.94
G4	7	-192.24	6583.22
G5	7	18.2493	6877.75
G6	7	-13.2165	6702.29
G7	7	-1461.36	6906.95
G8	7	-1307.87	3697.75
G9	7	-1642.57	6391.93
G10	7	-2432.32	4622.05
G11	7	-2461.47	5833.89
G12	7	-2439.94	5034.24
H1	7	-653.53	7346.99
H2	7	-1417.57	6522.6
H3	7	-2010.03	6196.34
H4	7	-916.976	6054.82
H5	7	958.576	7328.36
H6	7	208.717	7205.18
H7	7	6220.78	14218.6
H8	7	-2487.97	4768.75
H9	7	-2169.22	5994.9
H10	7
H11	7
H12	7
A1	8	-409.886	8260.3
A2	8	512.649	8128.2
A3	8	-1317.81	7670.01
A4	8	-881.909	6068.22
A5	8	-880.834	6963.16
A6	8	-609.284	7398.29
A7	8	-1214.12	8424.34
A8	8	-1444.86	8324.76
A9	8	-1943.02	7840.08
A10	8	-2251.89	4402.48
A11	8	-1773.16	4309.81
A12	8	-1465.97	4637.94
B1	8	-654.191	6949.84
B2	8	4680.12	9572.56
B3	8	-261.135	7921.78
B4	8	-1276.12	6745.82
B5	8	-929.229	7420
B6	8	-1278.58	7368.79
B7	8	-1856.9	7288.41
B8	8	-1401.82	7312.54
B9	8	-1205.09	7135.43
B10	8	-1667.11	6424.09
B11	8	-1130.22	5922.74
B12	8	-871.523	5835.46
C1	8	-1051.02	7291.57
C2	8	-1031.59	6674.95
C3	8	-2050.57	6517.13
C4	8	-495.078	7244.07
C5	8	-536.011	6809.24
C6	8	-583.22	6998.54
C7	8	-1872.76	6962.61
C8	8	-1370.12	7691.8
C9	8	-1193.22	6896.74
C10	8	-562.496	6399.96
C11	8	-840.088	5355.38
C12	8	-1023.15	6269.71
D1	8	-382.899	8348.2
D2	8	-652.734	7993.02
D3	8	-1078.3	8802.92
D4	8	-935.633	6337.94
D5	8	-475.506	7158.62
D6	8	-425.501	6705.02
D7	8	-1385.32	7087.32
D8	8	-1026.34	7669.4
D9	8	-1491.73	7460.68
D10	8	-1091.26	6189.34
D11	8	-1709.05	6345.3
D12	8	-1440.81	6264.46
E1	8	-1093.45	7657.3
E2	8	-830.314	8987.75
E3	8	-1369.48	8039.66
E4	8	-424.818	7100.53
E5	8	-205.363	7460.74
E6	8	-652.091	7263.34
E7	8	-1129.94	8010.13
E8	8	-504.188	7493.64
E9	8	-1174.81	8074.99
E10	8	-909.684	6579.66
E11	8	-1697.29	5331.02
E12	8	-1213.46	6280.46
F1	8	-568.531	7847.79
F2	8	-1458.94	7907.61
F3	8	-902.714	7213.93
F4	8	-267.517	7412.4
F5	8	-229.455	7401.8
F6	8	24.0642	7344.68
F7	8	-843.796	7486.18
F8	8	196.285	8999.27
F9	8	-1492.46	7150.37
F10	8	-1735	5881.91
F11	8	-2031.78	5735.9
F12	8	-1441.18	6399.28
G1	8	-787.293	7514.62
G2	8	-416.545	7811.63
G3	8	-1750.43	6016.96
G4	8	-209.697	6591.13
G5	8	-30.5231	6825.94
G6	8	-46.394	6667.47
G7	8	-1495.96	6873.28
G8	8	-1342.28	3684.85
G9	8	-1711.13	6311.71
G10	8	-2516.57	4555.57
G11	8	-2489.28	5822.89
G12	8	-2481.37	4968.37
H1	8	-703.108	7270.19
H2	8	-1477.56	6453.95
H3	8	-2063	6126.64
H4	8	-954.508	5999.1
H5	8	925.409	7334
H6	8	167.266	7228.31
H7	8	6098.38	14124.9
H8	8	-2514.24	4750.19
H9	8	-2211.45	5931.71
H10	8
H11	8
H12	8
A1	9	-461.174	8200.74
A2	9	432.268	8072.1
A3	9	-1368.83	7627.52
A4	9	-919.069	6050.83
A5	9	-913.494	6909.61
A6	9	-628.617	7422.28
A7	9	-1247.26	8450.34
A8	9	-1478.97	8277.33
A9	9	-1972.69	7834.38
A10	9	-2291.35	4374.16
A11	9	-1829	4275.51
A12	9	-1529.26	4615.24
B1	9	-671.473	6908.09
B2	9	4855.07	9603.75
B3	9	-301.147	7875.03
B4	9	-1308.05	6743.13
B5	9	-971.549	7332.51
B6	9	-1311.52	7384.87
B7	9	-1879.7	7268.12
B8	9	-1449.01	7278.01
B9	9	-1224.93	7099.85
B10	9	-1704.49	6386.07
B11	9	-1182.14	5853.35
B12	9	-940.074	5774.51
C1	9	-1073.61	7238.19
C2	9	-1062.54	6595.24
C3	9	-2097.47	6448.89
C4	9	-498.021	7252.79
C5	9	-503.761	6954.13
C6	9	-590.427	7007.59
C7	9	-1891.33	6975.99
C8	9	-1390.83	7640.65
C9	9	-1211.59	6902.01
C10	9	-521.984	6483.79
C11	9	-884.066	5326.83
C12	9	-1063.7	6251.46
D1	9	-439.812	8282.89
D2	9	-665.315	7971.1
D3	9	-1084.27	8828.95
D4	9	-935.332	6396.43
D5	9	-511.531	7117.3
D6	9	-443.403	6726.49
D7	9	-1415.63	7065.33
D8	9	-1037.43	7663.14
D9	9	-1515.01	7491.51
D10	9	-1173.26	5991.56
D11	9	-1746.74	6282.64
D12	9	-1512.47	6179.74
E1	9	-1126.46	7617.98
E2	9	-830.97	8987.17
E3	9	-1384.61	8005.71
E4	9	-426.004	7138.82
E5	9	-217.982	7451.79
E6	9	-647.241	7265.57
E7	9	-1151.49	8012.11
E8	9	-519.665	7530.01
E9	9	-1192.77	8078.46
E10	9	-960.276	6492.72
E11	9	-1738.32	5278.85
E12	9	-1295.36	6211.21
F1	9	-614.884	7790.82
F2	9	-1497.9	7816.76
F3	9	-924.454	7211.55
F4	9	-260.547	7425.36
F5	9	-253.868	7358.04
F6	9	10.0014	7382.36
F7	9	-871.231	7450.76
F8	9	192.229	9028.2
F9	9	-1526.57	7123.18
F10	9	-1812.6	5796.44
F11	9	-2079.66	5665.63
F12	9	-1472.93	6350.27
G1	9	-849.564	7454.7
G2	9	-420.275	7760.88
G3	9	-1801.5	5954.47
G4	9	-229.842	6579
G5	9	-43.3551	6820.78
G6	9	-60.1799	6640.22
G7	9	-1516.84	6859.86
G8	9	-1384.64	3680.17
G9	9	-1773.2	6252.21
G10	9	-2566.3	4506.61
G11	9	-2514.54	5772.5
G12	9	-2540.49	4893.55
H1	9	-760.397	7202.48
H2	9	-1558.6	6351.69
H3	9	-2091.68	6023.82
H4	9	-982.141	5973.1
H5	9	863.438	7264.81
H6	9	135.825	7204.27
H7	9	5976.91	14020.5
H8	9	-2545.24	4727.42
H9	9	-2239.17	5895.77
H10	9
H11	9
H12	9
A1	10	-494.468	8132.4
A2	10	370.462	8013.68
A3	10	-1397.29	7567.75
A4	10	-965.557	6007.94
A5	10	-957.248	6862.73
A6	10	-642.368	7391.23
A7	10	-1250.19	8457.34
A8	10	-1486.81	8235.51
A9	10	-1995.75	7766.41
A10	10	-2314.2	4355.14
A11	10	-1862.11	4265.54
A12	10	-1575.14	4605.82
B1	10	-717.104	6899.09
B2	10	5021.5	9629.3
B3	10	-342.361	7839.16
B4	10	-1318.1	6703.05
B5	10	-994.42	7314.44
B6	10	-1316.73	7383.01
B7	10	-1895.56	7245.48
B8	10	-1470.64	7252.68
B9	10	-1253.81	7067.36
B10	10	-1703.16	6381.79
B11	10	-1249.59	5798.06
B12	10	-998.268	5707.4
C1	10	-1108.91	7215.71
C2	10	-1113.85	6536.44
C3	10	-2142.58	6386.55
C4	10	-515.486	7248.91
C5	10	-531.202	6948.36
C6	10	-598.996	6998.08
C7	10	-1898.63	6958.16
C8	10	-1406.32	7640.48
C9	10	-1252.52	6859.51
C10	10	-522.156	6509.85
C11	10	-918.266	5277.83
C12	10	-1093.57	6189.35
D1	10	-484.167	8184.51
D2	10	-731.119	7905.09
D3	10	-1098.69	8816.29
D4	10	-938.162	6391.49
D5	10	-489.471	7176.92
D6	10	-452.066	6725.88
D7	10	-1433.63	7085.52
D8	10	-1060.55	7672.23
D9	10	-1542.11	7442.38
D10	10	-1197.35	6023.03
D11	10	-1781.33	6258.83
D12	10	-1534.38	6163.55
E1	10	-1126.83	7645.58
E2	10	-870.601	8913.03
E3	10	-1429.62	7947.79
E4	10	-416.061	7192.98
E5	10	-227.823	7428.52
E6	10	-688.699	7222.34
E7	10	-1176.68	8024.12
E8	10	-552.351	7518.6
E9	10	-1253.24	8012.7
E10	10	-1022.42	6435.51
E11	10	-1785	5252.91
E12	10	-1357.46	6138.77
F1	10	-650.858	7740.17
F2	10	-1554.35	7727.62
F3	10	-938.897	7199.9
F4	10	-282.449	7421.28
F5	10	-270.803	7325.61
F6	10	-5.53271	7355.68
F7	10	-897.38	7394.75
F8	10	182.387	9063.05
F9	10	-1579.83	7022.76
F10	10	-1863.59	5735.21
F11	10	-2122.09	5614.79
F12	10	-1554.38	6250.47
G1	10	-917.95	7283.8
G2	10	-475.222	7697.37
G3	10	-1860.66	5903.49
G4	10	-253.598	6560.19
G5	10	-94.5866	6779.61
G6	10	-103.352	6613.79
G7	10	-1559.96	6833.17
G8	10	-1399.16	3644.11
G9	10	-1837.19	6173.33
G10	10	-2600.48	4469.23
G11	10	-2553.93	5753.54
G12	10	-2589.47	4861.54
H1	10	-801.698	7096.03
H2	10	-1620.19	6196.99
H3	10	-2129.46	5933.12
H4	10	-1035.25	5911.35
H5	10	791.979	7183.88
H6	10	87.203	7216.22
H7	10	5811.46	13824.4
H8	10	-2586.06	4718.84
H9	10	-2287.01	5839.17
H10	10
H11	10
H12	10
A1	11	-515.012	8116.56
A2	11	318.401	7937.05
A3	11	-1442.21	7530.97
A4	11	-987.447	5981.38
A5	11	-968.692	6840.5
A6	11	-673.921	7376.76
A7	11	-1248.11	8428.56
A8	11	-1495.8	8193.51
A9	11	-2023.56	7690.66
A10	11	-2351.94	4327.46
A11	11	-1922.87	4228
A12	11	-1630.52	4565.02
B1	11	-749.351	6847.27
B2	11	5179.33	9668.28
B3	11	-354.499	7812.02
B4	11	-1352.73	6696.39
B5	11	-997.34	7318.77
B6	11	-1338.01	7356.53
B7	11	-1908.86	7219.87
B8	11	-1468.08	7224.45
B9	11	-1253.96	7050.97
B10	11	-1744.38	6383.02
B11	11	-1260.54	5778.49
B12	11	-1057.78	5637.64
C1	11	-1102.15	7212.44
C2	11	-1132.73	6520.74
C3	11	-2166.14	6306.72
C4	11	-518.503	7244.29
C5	11	-549.95	6900.87
C6	11	-610.895	7012.72
C7	11	-1923.55	6909.62
C8	11	-1400.65	7601.64
C9	11	-1272.72	6814.92
C10	11	-529.786	6508.01
C11	11	-964.976	5264.99
C12	11	-1144.27	6178.83
D1	11	-516.885	8166.09
D2	11	-740.222	7861.98
D3	11	-1119.14	8770.81
D4	11	-945.726	6390.6
D5	11	-525.305	7121.68
D6	11	-471.483	6711.35
D7	11	-1447.31	7043.35
D8	11	-1074.32	7654.43
D9	11	-1562.59	7412.5
D10	11	-1290.34	5804.83
D11	11	-1822.42	6199.62
D12	11	-1576.14	6128.32
E1	11	-1125.46	7614.48
E2	11	-905.158	8880.67
E3	11	-1458.49	7873.52
E4	11	-420.348	7171.21
E5	11	-254.301	7428.7
E6	11	-693.021	7190.5
E7	11	-1185.49	7973.11
E8	11	-577.254	7475.3
E9	11	-1271.64	7995.58
E10	11	-1051.56	6374.58
E11	11	-1809.4	5219.87
E12	11	-1404.58	6059.92
F1	11	-694.478	7706.67
F2	11	-1586.7	7633.65
F3	11	-952.758	7159.24
F4	11	-288.164	7419.45
F5	11	-286.179	7371.2
F6	11	-56.4895	7312.88
F7	11	-912.573	7341.94
F8	11	151.017	9063.8
F9	11	-1611.17	6939.96
F10	11	-1905.75	5646.11
F11	11	-2167.24	5580.35
F12	11	-1603.97	6217.69
G1	11	-957.796	7214.36
G2	11	-523.905	7580.58
G3	11	-1877.99	5856.57
G4	11	-283.466	6546.67
G5	11	-167.771	6688.98
G6	11	-130.211	6569.75
G7	11	-1567.08	6801.44
G8	11	-1444.4	3622.88
G9	11	-1894.62	6104.41
G10	11	-2653.14	4404.71
G11	11	-2600.4	5741.66
G12	11	-2627.45	4785.42
H1	11	-880.856	7011.46
H2	11	-1678.38	6118.13
H3	11	-2156.76	5881.47
H4	11	-1084.24	5875.49
H5	11	744.96	7171.7
H6	11	57.3109	7212.29
H7	11	5724.65	13796.3
H8	11	-2627.92	4690.82
H9	11	-2320.21	5791.44
H10	11
H11	11
H12	11
A1	12	-556.086	8092.61
A2	12	293.294	7882.42
A3	12	-1452.23	7450.18
A4	12	-1016.9	5966.69
A5	12	-987.852	6819.09
A6	12	-671.042	7411.71
A7	12	-1247.64	8448.32
A8	12	-1518.73	8147.43
A9	12	-2034.98	7684.21
A10	12	-2377.95	4293.91
A11	12	-1936.4	4222.78
A12	12	-1663.92	4551.39
B1	12	-765.029	6750.47
B2	12	5308.1	9628.4
B3	12	-341.472	7780.43
B4	12	-1366.04	6693.23
B5	12	-1005.5	7289.89
B6	12	-1346	7341.26
B7	12	-1925.06	7179.79
B8	12	-1481.68	7187.02
B9	12	-1289.72	6989.37
B10	12	-1770.97	6331.21
B11	12	-1313.42	5745.87
B12	12	-1130.71	5541.14
C1	12	-1137.66	7134.32
C2	12	-1165.25	6446.49
C3	12	-2195.91	6254.86
C4	12	-548.796	7232.98
C5	12	-565.442	6906.44
C6	12	-630.702	6989.97
C7	12	-1915.85	6932.92
C8	12	-1422.62	7594.75
C9	12	-1267.3	6817.96
C10	12	-567.104	6497.83
C11	12	-994.294	5245.01
C12	12	-1165.51	6151.9
D1	12	-559.307	8095.07
D2	12	-710.618	7978.6
D3	12	-1111.65	8771.93
D4	12	-945.14	6372.27
D5	12	-551.048	7113.64
D6	12	-494.618	6707.47
D7	12	-1464.7	7009.59
D8	12	-1100.13	7607.06
D9	12	-1556.74	7423.22
D10	12	-1212.98	6058.48
D11	12	-1869.41	6152.94
D12	12	-1630.97	6054.15
E1	12	-1136.81	7566.74
E2	12	-880.579	8918.17
E3	12	-1478.17	7842.43
E4	12	-445.389	7154.64
E5	12	-287.154	7432.03
E6	12	-704.379	7190.54
E7	12	-1189.41	7976.81
E8	12	-593.291	7427.02
E9	12	-1259.5	8004.05
E10	12	-1083.21	6364.58
E11	12	-1853.51	5210.21
E12	12	-1479.08	5960.58
F1	12	-702.14	7649.47
F2	12	-1640.82	7515.96
F3	12	-947.04	7148.19
F4	12	-309.319	7412.84
F5	12	-311.125	7336.57
F6	12	-61.3208	7332.67
F7	12	-949.865	7294.52
F8	12	113.681	9020.49
F9	12	-1632.03	6947.23
F10	12	-1938.7	5632.91
F11	12	-2199.84	5532.58
F12	12	-1653.48	6134.05
G1	12	-984.18	7125.21
G2	12	-526.382	7588.64
G3	12	-1884.44	5820.88
G4	12	-298.755	6549.65
G5	12	-193.018	6691.84
G6	12	-142.965	6549.42
G7	12	-1582.19	6781.73
G8	12	-1475.42	3611.21
G9	12	-1939.66	6042.81
G10	12	-2685.14	4362.36
G11	12	-2612.07	5707.79
G12	12	-2679.74	4707.88
H1	12	-916.747	6942.48
H2	12	-1729.8	5998.18
H3	12	-2191.1	5817.71
H4	12	-1091.7	5863.94
H5	12	708.374	7125.68
H6	12	32.9048	7183.06
H7	12	5636.68	13716.1
H8	12	-2642.2	4670.92
H9	12	-2342.57	5783.7
H10	12
H11	12
H12	12
A1	13	-545.467	8054.33
A2	13	267.12	7812.56
A3	13	-1469.89	7412.96
A4	13	-1041.36	5948.91
A5	13	-1030.29	6766.27
A6	13	-693.261	7343.23
A7	13	-1240.13	8446.88
A8	13	-1522.94	8119.15
A9	13	-2018.32	7641.83
A10	13	-2413.02	4302.49
A11	13	-1977.83	4181.54
A12	13	-1703.21	4512.38
B1	13	-799.233	6724.85
B2	13	5407.77	9605.36
B3	13	-341.837	7719.48
B4	13	-1402.09	6597.07
B5	13	-1045.99	7248.76
B6	13	-1379.09	7312.01
B7	13	-1915.09	7180.78
B8	13	-1496.23	7156.36
B9	13	-1279.48	6970.01
B10	13	-1800.72	6311
B11	13	-1349.43	5705.9
B12	13	-1169.51	5503.49
C1	13	-1080.2	7201.58
C2	13	-1166.42	6419.33
C3	13	-2180.86	6223.12
C4	13	-560.073	7208.47
C5	13	-558.131	6926
C6	13	-632.851	7016.96
C7	13	-1913.52	6930.04
C8	13	-1380.63	7581.66
C9	13	-1256.61	6773.36
C10	13	-582.867	6486.68
C11	13	-1027.51	5234.04
C12	13	-1213.23	6100.04
D1	13	-561.903	8071.76
D2	13	-726.841	7959.74
D3	13	-1128.13	8723.33
D4	13	-978.36	6367.67
D5	13	-570.372	7103.35
D6	13	-499.532	6686.21
D7	13	-1479	7006.8
D8	13	-1099.25	7574.17
D9	13	-1552.08	7411.04
D10	13	-1250.37	6010.74
D11	13	-1885.21	6154.9
D12	13	-1661.87	6036.05
E1	13	-1151.75	7543.26
E2	13	-877.429	8866.67
E3	13	-1475.86	7806.98
E4	13	-436.285	7174.57
E5	13	-297.914	7419.98
E6	13	-740.141	7179.62
E7	13	-1190.65	7963.76
E8	13	-601.536	7428.94
E9	13	-1271.45	7963.07
E10	13	-1128.55	6301.67
E11	13	-1875.66	5185
E12	13	-1503.53	5942.22
F1	13	-709.473	7586.58
F2	13	-1671.4	7413.98
F3	13	-966	7118.65
F4	13	-302.198	7409.5
F5	13	-335.057	7318.29
F6	13	-108.078	7268.9
F7	13	-954.937	7256.47
F8	13	115.375	9026.04
F9	13	-1633.93	6885.23
F10	13	-1981.04	5552.11
F11	13	-2230.45	5468.55
F12	13	-1684.86	6134.74
G1	13	-996.94	7079.32
G2	13	-531.805	7525.2
G3	13	-1893.53	5815.88
G4	13	-320.955	6512.94
G5	13	-224.721	6631.05
G6	13	-177.13	6516.02
G7	13	-1611.29	6758.38
G8	13	-1498.92	3588.72
G9	13	-1975.48	5998.97
G10	13	-2708.23	4331.66
G11	13	-2651.91	5668.06
G12	13	-2713.77	4683.43
H1	13	-949.816	6838.84
H2	13	-1796.54	5894.38
H3	13	-2217.53	5759.73
H4	13	-1131.17	5818.96
H5	13	663.451	7090.41
H6	13	7.8656	7174.37
H7	13	5544.15	13680.7
H8	13	-2676.06	4664.77
H9	13	-2380.55	5761.17
H10	13
H11	13
H12	13
A1	14	-538.828	7966.09
A2	14	268.041	7793.37
A3	14	-1452.8	7356.88
A4	14	-1071	5907.09
A5	14	-1065.21	6740.71
A6	14	-692.327	7394.86
A7	14	-1202.82	8397.53
A8	14	-1489.02	8097.95
A9	14	-1989.7	7593.55
A10	14	-2417.72	4288.38
A11	14	-2006.45	4164.66
A12	14	-1735.65	4487.17
B1	14	-765.588	6745.31
B2	14	5545.79	9670.23
B3	14	-292.857	7696.59
B4	14	-1424.17	6624.12
B5	14	-1062.24	7194.22
B6	14	-1386.27	7267.83
B7	14	-1912.32	7104.52
B8	14	-1465.86	7142.24
B9	14	-1256.35	6978.65
B10	14	-1845.06	6258.49
B11	14	-1361.97	5684.54
B12	14	-1217.31	5434.77
C1	14	-1077.63	7089.78
C2	14	-1148.76	6378.64
C3	14	-2176.39	6190.5
C4	14	-605.957	7130.85
C5	14	-564.139	6953.77
C6	14	-647.277	7000.37
C7	14	-1839.99	6894.35
C8	14	-1342.49	7572.56
C9	14	-1216.43	6764.49
C10	14	-609.155	6475.42
C11	14	-1033.7	5216.17
C12	14	-1228.62	6066.58
D1	14	-597.471	8010.95
D2	14	-760.39	7871.15
D3	14	-1102.88	8783.03
D4	14	-994.187	6337.37
D5	14	-567.582	7097.23
D6	14	-520.337	6694.98
D7	14	-1471.19	6974.21
D8	14	-1093.52	7550.67
D9	14	-1563.75	7386.47
D10	14	-1266.8	6008.6
D11	14	-1916.09	6096.65
D12	14	-1699.66	5985.52
E1	14	-1148.78	7476.64
E2	14	-889.735	8799.8
E3	14	-1451.84	7754.61
E4	14	-456.786	7195.54
E5	14	-321.908	7360
E6	14	-754.367	7110.4
E7	14	-1167.09	7964.45
E8	14	-582.414	7391.08
E9	14	-1252.55	7935.23
E10	14	-1130.81	6281.27
E11	14	-1899.4	5150.05
E12	14	-1542.39	5893.29
F1	14	-709.035	7545.09
F2	14	-1655.7	7354.23
F3	14	-929.269	7095.02
F4	14	-316.132	7426.08
F5	14	-371.003	7248.59
F6	14	-117.503	7278.12
F7	14	-927.942	7247.57
F8	14	120.938	9009.08
F9	14	-1649.42	6805.8
F10	14	-2026.1	5545.95
F11	14	-2258.56	5438.71
F12	14	-1718.79	6070.51
G1	14	-987.732	7025.06
G2	14	-444.826	7583.52
G3	14	-1835.8	5797.31
G4	14	-336.776	6500.85
G5	14	-260.018	6651.86
G6	14	-206.504	6487.97
G7	14	-1619.57	6707.99
G8	14	-1503.66	3569.53
G9	14	-2004.13	5953.63
G10	14	-2732.98	4295.48
G11	14	-2659.17	5647.92
G12	14	-2734.54	4660.53
H1	14	-958.774	6785.88
H2	14	-1819.87	5819.3
H3	14	-2245.4	5717.12
H4	14	-1160.21	5824.46
H5	14	627.794	7030.91
H6	14	-16.2337	7168.05
H7	14	5487.1	13626.2
H8	14	-2709.04	4628.58
H9	14	-2392.73	5700.33
H10	14
H11	14
H12	14
A1	15	-469.487	7949.3
A2	15	351.971	7746.06
A3	15	-1375.49	7322.41
A4	15	-1108.75	5857.34
A5	15	-1088.94	6713.67
A6	15	-712.576	7350.48
A7	15	-1104.02	8403.57
A8	15	-1392.19	8043.08
A9	15	-1897.91	7533.82
A10	15	-2444.35	4304.56
A11	15	-2037.31	4155.17
A12	15	-1769.73	4462.34
B1	15	-751.9	6699.73
B2	15	5634.54	9587.64
B3	15	-143.174	7721.62
B4	15	-1414.63	6675.99
B5	15	-1077.4	7167.91
B6	15	-1398.58	7267.09
B7	15	-1861.02	7105.97
B8	15	-1428.32	7100.03
B9	15	-1200.19	6931.75
B10	15	-1867.21	6205.67
B11	15	-1405.04	5645.06
B12	15	-1260.66	5364.57
C1	15	-959.034	7090.52
C2	15	-1069.88	6351.88
C3	15	-2113.41	6112.06
C4	15	-587.985	7134.58
C5	15	-564.219	6950.25
C6	15	-643.562	7048.22
C7	15	-1735.92	6886.56
C8	15	-1202.04	7534.55
C9	15	-1096.44	6724.36
C10	15	-693.349	6397.66
C11	15	-1062.89	5235.63
C12	15	-1282.47	6014.52
D1	15	-580.034	7984.63
D2	15	-708.912	7909.86
D3	15	-1074.86	8705.45
D4	15	-1023.57	6293.52
D5	15	-606.33	7116.91
D6	15	-532.96	6682.6
D7	15	-1456.35	6951.04
D8	15	-1068.2	7531.95
D9	15	-1518.66	7360.06
D10	15	-1290.96	5985.81
D11	15	-1929.67	6098.11
D12	15	-1740.96	5943.6
E1	15	-1107.28	7489.39
E2	15	-812.786	8845.68
E3	15	-1419.98	7705.91
E4	15	-474.453	7134.6
E5	15	-339.707	7362.2
E6	15	-759.972	7108.37
E7	15	-1115.43	7941.37
E8	15	-552.089	7366.96
E9	15	-1198.16	7918.78
E10	15	-1171.15	6256.5
E11	15	-1917.25	5149.66
E12	15	-1562.62	5876.5
F1	15	-606.016	7572.14
F2	15	-1617.6	7273.87
F3	15	-854.269	7094.06
F4	15	-339.468	7437.15
F5	15	-382.886	7254.06
F6	15	-145.246	7226.88
F7	15	-856.799	7217.94
F8	15	162.683	9021.07
F9	15	-1592.6	6757.34
F10	15	-2030.63	5521.83
F11	15	-2265.76	5437.17
F12	15	-1728.31	6072.22
G1	15	-900.884	6969.42
G2	15	-378.064	7473.59
G3	15	-1761.24	5775.72
G4	15	-326.297	6571.38
G5	15	-310.627	6600.56
G6	15	-237.062	6464.68
G7	15	-1592.47	6727.69
G8	15	-1500.69	3555.69
G9	15	-2009.02	5890.39
G10	15	-2757.7	4265.96
G11	15	-2689.28	5645.92
G12	15	-2767.4	4617.7
H1	15	-960.164	6722.54
H2	15	-1822.14	5739.5
H3	15	-2279.78	5656.41
H4	15	-1166.68	5800.12
H5	15	603.071	7004.45
H6	15	-52.2607	7141.66
H7	15	5428.83	13601.9
H8	15	-2714.87	4620.22
H9	15	-2421.97	5695.83
H10	15
H11	15
H12	15
A1	16	-319.092	7909.06
A2	16	529.159	7697.56
A3	16	-1208.24	7258.82
A4	16	-1136.36	5834.45
A5	16	-1110.17	6704.1
A6	16	-727.736	7316.68
A7	16	-896.446	8387.01
A8	16	-1193.41	8033.5
A9	16	-1700.9	7546.7
A10	16	-2470.78	4268.92
A11	16	-2077.65	4149.69
A12	16	-1788.27	4443.66
B1	16	-658.706	6639.62
B2	16	5851.37	9617.48
B3	16	120.567	7630.3
B4	16	-1479.16	6515.36
B5	16	-1087.3	7177.19
B6	16	-1434.9	7251
B7	16	-1729.44	7098
B8	16	-1308.49	7096.29
B9	16	-1092.53	6889.83
B10	16	-1899.75	6183.29
B11	16	-1437.31	5590.86
B12	16	-1295.84	5298.02
C1	16	-739.189	7047.48
C2	16	-876.477	6314.94
C3	16	-1941.58	6039.7
C4	16	-625.684	7099.76
C5	16	-623.22	6876.65
C6	16	-657.263	7040.24
C7	16	-1499.89	6851.9
C8	16	-961.886	7553.26
C9	16	-864.752	6745.56
C10	16	-727.726	6348.48
C11	16	-1085.29	5206.67
C12	16	-1326.07	5952.33
D1	16	-525.42	7936.56
D2	16	-683.157	7798.4
D3	16	-983.756	8706.8
D4	16	-1031.72	6329.09
D5	16	-616.531	7084.9
D6	16	-549.598	6693.51
D7	16	-1385.68	6902.32
D8	16	-962.263	7520.21
D9	16	-1420.62	7374.17
D10	16	-1312.97	5981.33
D11	16	-1960.09	6077.57
D12	16	-1761.53	5933.68
E1	16	-1027.64	7460.48
E2	16	-716.027	8732.91
E3	16	-1322.14	7697.91
E4	16	-452.319	7195.36
E5	16	-312.749	7430.96
E6	16	-773.439	7082.69
E7	16	-984.171	7927.43
E8	16	-443.002	7291.93
E9	16	-1056.44	7913.52
E10	16	-1202.27	6218
E11	16	-1941.56	5162.97
E12	16	-1581.41	5834.48
F1	16	-438.387	7549.45
F2	16	-1435.59	7265.41
F3	16	-679.274	7059.74
F4	16	-338.61	7428.75
F5	16	-394.624	7269.77
F6	16	-189.577	7205.58
F7	16	-700.443	7179.03
F8	16	197.026	8961.72
F9	16	-1465.23	6731.31
F10	16	-2058.63	5464.46
F11	16	-2308.49	5427.67
F12	16	-1752.88	6037.84
G1	16	-735.59	6912.59
G2	16	-154.946	7432.99
G3	16	-1574.27	5734.41
G4	16	-389.698	6448.78
G5	16	-342.121	6518.68
G6	16	-270.202	6414.59
G7	16	-1564.95	6678.06
G8	16	-1456.6	3549.33
G9	16	-1984.83	5840.64
G10	16	-2778.51	4229.81
G11	16	-2726.63	5595.23
G12	16	-2795.85	4582.22
H1	16	-883.148	6664.14
H2	16	-1772.83	5669.48
H3	16	-2302.02	5607.15
H4	16	-1188.19	5724.07
H5	16	560.216	6991.94
H6	16	-57.1435	7125.43
H7	16	5378.32	13541.8
H8	16	-2729.89	4609.32
H9	16	-2424.87	5657.22
H10	16
H11	16
H12	16
A1	17	53.2193	7912.36
A2	17	947.809	7677.6
A3	17	-837.964	7229.16
A4	17	-1166.64	5823.5
A5	17	-1122.92	6655.55
A6	17	-732.162	7350.04
A7	17	-487.678	8373.56
A8	17	-793.158	8010.08
A9	17	-1312.64	7472.83
A10	17	-2489.25	4244.99
A11	17	-2107.5	4099.51
A12	17	-1829.55	4402.45
B1	17	-447.894	6599.05
B2	17	6146.32	9571.28
B3	17	694.497	7620.4
B4	17	-1526.04	6482.79
B5	17	-1103.97	7116.83
B6	17	-1445.32	7215.01
B7	17	-1476.59	7041.43
B8	17	-1083.85	7063.24
B9	17	-837.568	6874.71
B10	17	-1941.32	6091.39
B11	17	-1444.63	5597.33
B12	17	-1345.5	5250.94
C1	17	-305.667	7036.32
C2	17	-484.892	6265.55
C3	17	-1566	6022.97
C4	17	-630.722	7115.2
C5	17	-582.938	6963.72
C6	17	-667.701	6997.84
C7	17	-999.195	6847.73
C8	17	-444.095	7543.3
C9	17	-440.618	6668.45
C10	17	-751.836	6327.16
C11	17	-1121.43	5179.21
C12	17	-1369.6	5893.05
D1	17	-396.569	7884.2
D2	17	-511.909	7836.68
D3	17	-786.693	8691.57
D4	17	-1015.93	6343.42
D5	17	-633.511	7045.36
D6	17	-559.986	6670.75
D7	17	-1215.12	6903.82
D8	17	-790.738	7523.83
D9	17	-1262.47	7344.26
D10	17	-1339.91	5947.08
D11	17	-2005.69	6033.11
D12	17	-1807.87	5875.23
E1	17	-825.455	7400.73
E2	17	-399.164	8808.49
E3	17	-1066.72	7665.44
E4	17	-439.055	7230.97
E5	17	-335.261	7407.83
E6	17	-776.228	7067.88
E7	17	-737.159	7945.2
E8	17	-192.645	7301.51
E9	17	-808.895	7896.4
E10	17	-1226.48	6179.78
E11	17	-1961.79	5112.87
E12	17	-1628.79	5778.6
F1	17	-122.351	7533.9
F2	17	-1106.91	7210.94
F3	17	-333.386	7053.42
F4	17	-345.052	7446.21
F5	17	-402.387	7240.85
F6	17	-196.013	7197.1
F7	17	-399.317	7143.98
F8	17	326.151	8942.11
F9	17	-1179.64	6666.81
F10	17	-2097	5453.95
F11	17	-2329.89	5365.83
F12	17	-1803.32	5941.9
G1	17	-327.675	6871.61
G2	17	267.463	7369.5
G3	17	-1186.98	5726.67
G4	17	-386.569	6449.08
G5	17	-375.212	6514.02
G6	17	-286.461	6408.23
G7	17	-1454.39	6672.19
G8	17	-1360.8	3511.33
G9	17	-1907.67	5805.84
G10	17	-2818.71	4200.49
G11	17	-2745.42	5578.9
G12	17	-2830.08	4516.9
H1	17	-707.179	6615.19
H2	17	-1643.11	5570.75
H3	17	-2309.27	5567.55
H4	17	-1224.77	5694.85
H5	17	529.236	6923.5
H6	17	-97.8577	7107.69
H7	17	5308.22	13480.5
H8	17	-2765.99	4572.04
H9	17	-2449.73	5623.48
H10	17
H11	17
H12	17
A1	18	749.869	7874.13
A2	18	1786.63	7635.96
A3	18	-96.0796	7171.43
A4	18	-1194.64	5795.56
A5	18	-1143.51	6671.25
A6	18	-733.839	7308.64
A7	18	364.375	8354.7
A8	18	59.063	7981.47
A9	18	-500.304	7423.08
A10	18	-2499.87	4235.91
A11	18	-2137.42	4104.81
A12	18	-1849.71	4389.7
B1	18	-17.3492	6528.64
B2	18	6638.86	9511.55
B3	18	1845.12	7578.13
B4	18	-1522.14	6473.99
B5	18	-1111.89	7140.41
B6	18	-1451.03	7223.84
B7	18	-959.919	7006.25
B8	18	-565.39	7031.36
B9	18	-344.548	6869.05
B10	18	-1960.64	6072.95
B11	18	-1487.33	5556.87
B12	18	-1362.72	5224.43
C1	18	580.569	6993.09
C2	18	301.22	6240.64
C3	18	-840.65	5930.47
C4	18	-636.59	7105.22
C5	18	-623.612	6904.69
C6	18	-674.514	7009.56
C7	18	-13.552	6816.15
C8	18	548.229	7525.75
C9	18	450.916	6652.42
C10	18	-780.511	6277.76
C11	18	-1128.04	5174.69
C12	18	-1374.67	5883.1
D1	18	-117.538	7833.81
D2	18	-147.797	7825.44
D3	18	-372.297	8664.54
D4	18	-1021.66	6349.68
D5	18	-629.224	7080.5
D6	18	-554.756	6664.43
D7	18	-847.658	6910.46
D8	18	-436.714	7517.59
D9	18	-893.071	7309.52
D10	18	-1351.14	5884.09
D11	18	-2005.3	6032.51
D12	18	-1843.13	5824.17
E1	18	-397.639	7373.4
E2	18	134.337	8752.59
E3	18	-596.542	7606.65
E4	18	-449.96	7219.2
E5	18	-325.17	7418.39
E6	18	-801.517	7079.12
E7	18	-196.994	7949.45
E8	18	327.588	7300.61
E9	18	-296.492	7849.34
E10	18	-1237.15	6184.76
E11	18	-1977.8	5103.86
E12	18	-1639.48	5801.39
F1	18	547.76	7506.59
F2	18	-496.584	7087.42
F3	18	368.602	7035.38
F4	18	-350.629	7457.15
F5	18	-425.801	7224.1
F6	18	-225.021	7231.34
F7	18	263.785	7143.07
F8	18	624.698	8962.3
F9	18	-583.41	6633.75
F10	18	-2088.29	5462.22
F11	18	-2356.06	5322.11
F12	18	-1782.46	6009.13
G1	18	461.226	6835.36
G2	18	1207.61	7388.88
G3	18	-386.405	5679.02
G4	18	-401.081	6433.71
G5	18	-414.574	6481.32
G6	18	-316.278	6381.71
G7	18	-1198.22	6650.01
G8	18	-1104.14	3521.43
G9	18	-1694.11	5752.44
G10	18	-2829.51	4198.96
G11	18	-2758.33	5551.73
G12	18	-2836.94	4539.24
H1	18	-323.271	6554.77
H2	18	-1328.84	5472.46
H3	18	-2332.41	5521.21
H4	18	-1230.96	5677.77
H5	18	497.029	6923.75
H6	18	-113.442	7093.79
H7	18	5277.15	13471.2
H8	18	-2778.11	4557.2
H9	18	-2484.3	5600.38
H10	18
H11	18
H12	18
A1	19	2099.05	7818.94
A2	19	3406.74	7584.36
A3	19	1363.06	7142.99
A4	19	-1207.86	5751.47
A5	19	-1152.82	6655.88
A6	19	-744.554	7284.43
A7	19	1984.02	8355.58
A8	19	1638.14	7949.52
A9	19	1032.56	7371.63
A10	19	-2536.47	4207.69
A11	19	-2151.86	4054.92
A12	19	-1875.42	4355.2
B1	19	881.368	6515.25
B2	19	7601.43	9551.96
B3	19	4064.4	7548.74
B4	19	-1524.51	6481.83
B5	19	-1114.03	7179.21
B6	19	-1456.2	7224.92
B7	19	78.7714	6993.9
B8	19	388.449	6997.18
B9	19	616.589	6845.6
B10	19	-1981.17	6049.19
B11	19	-1511.75	5552.3
B12	19	-1381.52	5199.72
C1	19	2277.55	6937.44
C2	19	1849.78	6187.5
C3	19	573.748	5890.92
C4	19	-650.908	7080.68
C5	19	-642.152	6833.19
C6	19	-690.358	7010.79
C7	19	1890.02	6798.23
C8	19	2488.57	7497.41
C9	19	2161.97	6602.75
C10	19	-797.67	6249.75
C11	19	-1155.57	5120.45
C12	19	-1418.22	5838.38
D1	19	488.267	7798.75
D2	19	546.792	7791.12
D3	19	417.798	8652.6
D4	19	-1064.93	6293.81
D5	19	-664.564	7053.28
D6	19	-573.077	6681.98
D7	19	-170.511	6895.98
D8	19	303.335	7477.77
D9	19	-140.006	7284.31
D10	19	-1363.16	5879.18
D11	19	-2036.68	5991.99
D12	19	-1872.72	5813.77
E1	19	431.791	7326.91
E2	19	1203.66	8713.91
E3	19	368.282	7563.32
E4	19	-463.936	7181.46
E5	19	-342.705	7427.04
E6	19	-797.036	7063.92
E7	19	824.547	7908.76
E8	19	1294.97	7275.21
E9	19	735.816	7852.78
E10	19	-1247.56	6171.76
E11	19	-1992.28	5113.33
E12	19	-1661.58	5761.96
F1	19	1828.81	7474.02
F2	19	792.348	7012.85
F3	19	1738.74	6993.44
F4	19	-369.396	7414.53
F5	19	-422.668	7259.81
F6	19	-212.788	7214.83
F7	19	1516.39	7102.37
F8	19	1183.41	8961.78
F9	19	583.386	6572.05
F10	19	-2121	5425.05
F11	19	-2393.32	5291.27
F12	19	-1798.72	5982.53
G1	19	1999.07	6754.42
G2	19	2953.24	7342.39
G3	19	1128.28	5656.42
G4	19	-423.589	6442.51
G5	19	-446.009	6404.14
G6	19	-298.566	6405.31
G7	19	-712.951	6624.06
G8	19	-630.16	3521.05
G9	19	-1260.42	5729.11
G10	19	-2842.41	4175.85
G11	19	-2768.65	5567.68
G12	19	-2864.17	4526.31
H1	19	441.757	6515.9
H2	19	-689.52	5417.02
H3	19	-2368.07	5509.47
H4	19	-1241.71	5670.34
H5	19	475.546	6910.85
H6	19	-140.147	7084.13
H7	19	5215.35	13436.8
H8	19	-2804.45	4540.91
H9	19	-2501.33	5563.35
H10	19
H11	19
H12	19
A1	20	4703.71	7781.21
A2	20	6486.12	7541.69
A3	20	4121.61	7102.68
A4	20	-1230.74	5731.19
A5	20	-1172.89	6637.12
A6	20	-760.867	7295.94
A7	20	5010.51	8322.27
A8	20	4682.27	7924.93
A9	20	4003.84	7346
A10	20	-2539.21	4206.17
A11	20	-2174.92	4025.19
A12	20	-1913.83	4335.24
B1	20	2560.2	6440.74
B2	20	9328.47	9497.57
B3	20	8133.47	7451.63
B4	20	-1520.41	6560.4
B5	20	-1118.82	7114.39
B6	20	-1460.37	7211.68
B7	20	2093.87	6962.88
B8	20	2270.78	6963.21
B9	20	2460.7	6772.97
B10	20	-2018.87	6010.16
B11	20	-1538.21	5507.75
B12	20	-1396.45	5199.07
C1	20	5537.44	6900.13
C2	20	4752.03	6145.49
C3	20	3292.93	5891.82
C4	20	-649.586	7074.91
C5	20	-617.045	6901.16
C6	20	-701.009	7010.11
C7	20	5429.48	6773.65
C8	20	6112.53	7455.14
C9	20	5347.65	6574.03
C10	20	-836.805	6224.3
C11	20	-1188.15	5094.6
C12	20	-1440.35	5831.3
D1	20	1693.21	7799.66
D2	20	1897.23	7762.78
D3	20	2027.18	8668
D4	20	-1068.78	6249.03
D5	20	-666.364	7035.13
D6	20	-573.146	6660.05
D7	20	1151.51	6827.65
D8	20	1742.15	7472.16
D9	20	1326.5	7271.44
D10	20	-1378.6	5863.39
D11	20	-2063.98	5957.39
D12	20	-1899.76	5767.16
E1	20	2126.98	7360.38
E2	20	3329.24	8676.35
E3	20	2202.01	7528.75
E4	20	-478.893	7148.23
E5	20	-336.505	7432.67
E6	20	-812.11	7038.54
E7	20	2783.84	7863.49
E8	20	3223.52	7219.72
E9	20	2708.14	7825.05
E10	20	-1282.36	6114.99
E11	20	-1993.09	5084.34
E12	20	-1702.36	5702.87
F1	20	4303.15	7478.2
F2	20	3315.52	7001.26
F3	20	4329.21	6952.79
F4	20	-370.74	7407.19
F5	20	-431.316	7228.64
F6	20	-239.513	7171.1
F7	20	3944.98	7069.74
F8	20	2196.82	8877.22
F9	20	2844.98	6532.16
F10	20	-2139.4	5371.58
F11	20	-2398.46	5267.63
F12	20	-1800.57	5957.02
G1	20	4884.05	6692.31
G2	20	6323.91	7296.61
G3	20	3995	5608.11
G4	20	-368.977	6460.27
G5	20	-444.471	6368.31
G6	20	-325.309	6347.37
G7	20	268.628	6609.95
G8	20	316.989	3503.21
G9	20	-400.025	5688.94
G10	20	-2878.44	4138.35
G11	20	-2783.21	5510.39
G12	20	-2871.7	4494.64
H1	20	1969.09	6462.73
H2	20	600.461	5312.84
H3	20	-2374.09	5445.66
H4	20	-1263.71	5680.91
H5	20	452.478	6897.65
H6	20	-161.849	7094.36
H7	20	5167.28	13385.8
H8	20	-2806.41	4533.67
H9	20	-2508.82	5578.08
H10	20
H11	20
H12	20
A1	21	9434.83	7719.58
A2	21	11830	7478.58
A3	21	9058.17	7066.45
A4	21	-1239.89	5734.61
A5	21	-1194.35	6581.48
A6	21	-767.971	7293.61
A7	21	10506.1	8270.51
A8	21	10109.8	7863.33
A9	21	9350.88	7298.98
A10	21	-2550	4187.58
A11	21	-2193.25	4003.41
A12	21	-1926.38	4307.23
B1	21	5702.23	6299.27
B2	21	12606.3	9506.63
B3	21	15331.3	7364.57
B4	21	-1590.41	6371.13
B5	21	-1151.5	7079.91
B6	21	-1483.53	7187.87
B7	21	5832.3	6936.26
B8	21	5728.8	6904.71
B9	21	5890.55	6687.91
B10	21	-2037.89	5975.15
B11	21	-1547.18	5529.42
B12	21	-1433.74	5183.12
C1	21	11217.1	6783.35
C2	21	9844.37	6045.46
C3	21	8018.49	5794.75
C4	21	-677.857	7072.46
C5	21	-627.013	6933.91
C6	21	-697.634	6985.81
C7	21	11560.7	6619.46
C8	21	12500.5	7360.89
C9	21	10970.9	6486.3
C10	21	-843.489	6211.78
C11	21	-1202.11	5073.01
C12	21	-1466	5790.43
D1	21	3937.65	7725.37
D2	21	4427.46	7639.03
D3	21	4951.5	8592.23
D4	21	-1066.99	6322.19
D5	21	-679.034	7034.5
D6	21	-606.153	6658.72
D7	21	3672.85	6790
D8	21	4449.24	7423.14
D9	21	4122.42	7244.4
D10	21	-1412.55	5785.66
D11	21	-2071.24	5948.33
D12	21	-1919.63	5759.12
E1	21	5181.32	7243.35
E2	21	7198.66	8590.9
E3	21	5656.29	7451.03
E4	21	-458.952	7222.5
E5	21	-358.886	7400.63
E6	21	-824.315	7030.94
E7	21	6476.54	7808.1
E8	21	6807.73	7195.19
E9	21	6394.6	7780.07
E10	21	-1287.65	6112.57
E11	21	-2031.1	5051.95
E12	21	-1681.37	5763.39
F1	21	8754.66	7371.29
F2	21	7794.51	6876.36
F3	21	9012.37	6853.5
F4	21	-371.281	7417.63
F5	21	-461.56	7170.49
F6	21	-230.023	7197.77
F7	21	8335.45	6963.66
F8	21	4015.1	8894.6
F9	21	6978.88	6479.15
F10	21	-2126.8	5381.41
F11	21	-2414.14	5244.57
F12	21	-1796.85	5974.37
G1	21	10020.4	6585.2
[truncated: 13,079 more rows]

## Sheet: Amplification Data
Block Type	96well
Chemistry	SYBR_GREEN
Experiment File Name	D:\Applied Biosystems\StepOne Software v2.3\experiments\ishishita\19011317hPITX2_HEP.eds
Experiment Run End Time	Not Started
Instrument Type	steponeplus
Passive Reference	ROX
Well	Cycle	Target Name	Rn	ΔRn
A1	1	actb	0.0203997	0.0330603
A1	2	actb	0.00342969	0.0209833
A1	3	actb	-0.013747	0.00869969
A1	4	actb	-0.0231352	0.00420457
A1	5	actb	-0.0348205	-0.0025876
A1	6	actb	-0.0395069	-0.00238093
A1	7	actb	-0.0469038	-0.00488478
A1	8	actb	-0.0496211	-0.00270905
A1	9	actb	-0.0562357	-0.00443056
A1	10	actb	-0.0608022	-0.00410395
A1	11	actb	-0.063452	-0.00186073
A1	12	actb	-0.0687154	-0.00223102
A1	13	actb	-0.0677234	0.00365406
A1	14	actb	-0.0676402	0.00863028
A1	15	actb	-0.0590601	0.0221034
A1	16	actb	-0.0403452	0.0457115
A1	17	actb	0.0067261	0.0976758
A1	18	actb	0.095232	0.191075
A1	19	actb	0.268457	0.369192
A1	20	actb	0.604496	0.710125
A1	21	actb	1.2222	1.33272
A1	22	actb	2.25601	2.37142
A1	23	actb	3.6013	3.72161
A1	24	actb	4.84585	4.97106
A1	25	actb	5.75118	5.88128
A1	26	actb	6.76041	6.89539
A1	27	actb	7.67064	7.81052
A1	28	actb	8.51256	8.65734
A1	29	actb	9.20907	9.35874
A1	30	actb	9.79008	9.94463
A1	31	actb	10.2881	10.4476
A1	32	actb	10.8572	11.0215
A1	33	actb	11.2612	11.4305
A1	34	actb	11.6752	11.8493
A1	35	actb	11.9478	12.1268
A1	36	actb	12.2534	12.4373
A1	37	actb	12.5847	12.7735
A1	38	actb	12.7906	12.9843
A1	39	actb	13.0236	13.2222
A1	40	actb	13.2051	13.4086
A2	1	actb	0.157654	0.0263855
A2	2	actb	0.142016	0.0196876
A2	3	actb	0.123703	0.010316
A2	4	actb	0.107085	0.00263811
A2	5	actb	0.0943386	-0.00116754
A2	6	actb	0.0837054	-0.00286021
A2	7	actb	0.0723298	-0.00529513
A2	8	actb	0.0630704	-0.00561393
A2	9	actb	0.0535509	-0.0061928
A2	10	actb	0.0462287	-0.00457443
A2	11	actb	0.0401158	-0.0017467
A2	12	actb	0.0372087	0.00428677
A2	13	actb	0.0341911	0.0102098
A2	14	actb	0.0343935	0.0193528
A2	15	actb	0.0454388	0.0393387
A2	16	actb	0.0687438	0.0715843
A2	17	actb	0.123451	0.135232
A2	18	actb	0.233976	0.254698
A2	19	actb	0.449179	0.478841
A2	20	actb	0.860035	0.898638
A2	21	actb	1.58185	1.6294
A2	22	actb	2.69508	2.75156
A2	23	actb	3.91422	3.97965
A2	24	actb	4.86154	4.9359
A2	25	actb	5.67674	5.76005
A2	26	actb	6.51063	6.60288
A2	27	actb	7.22856	7.32975
A2	28	actb	7.79377	7.9039
A2	29	actb	8.33875	8.45782
A2	30	actb	8.76057	8.88858
A2	31	actb	9.14845	9.2854
A2	32	actb	9.5023	9.64819
A2	33	actb	9.80925	9.96408
A2	34	actb	10.0755	10.2393
A2	35	actb	10.3018	10.4745
A2	36	actb	10.5044	10.6861
A2	37	actb	10.6852	10.8758
A2	38	actb	10.8497	11.0493
A2	39	actb	11.0134	11.2219
A2	40	actb	11.1309	11.3483
A3	1	actb	-0.0764157	0.0327003
A3	2	actb	-0.090213	0.0267397
A3	3	actb	-0.110129	0.0146605
A3	4	actb	-0.126843	0.00578267
A3	5	actb	-0.140854	-0.000391174
A3	6	actb	-0.151881	-0.00358114
A3	7	actb	-0.166889	-0.0107529
A3	8	actb	-0.171814	-0.00784053
A3	9	actb	-0.179459	-0.00764898
A3	10	actb	-0.184637	-0.00499084
A3	11	actb	-0.191503	-0.00402029
A3	12	actb	-0.194925	0.000394815
A3	13	actb	-0.198286	0.00487013
A3	14	actb	-0.197476	0.0135177
A3	15	actb	-0.187847	0.0309834
A3	16	actb	-0.166451	0.0602158
A3	17	actb	-0.115914	0.118589
A3	18	actb	-0.0133975	0.228943
A3	19	actb	0.190825	0.441002
A3	20	actb	0.580289	0.838303
A3	21	actb	1.28186	1.54771
A3	22	actb	2.41927	2.69296
A3	23	actb	3.78432	4.06585
A3	24	actb	4.90669	5.19605
A3	25	actb	5.76514	6.06234
A3	26	actb	6.66847	6.9735
A3	27	actb	7.51638	7.82925
A3	28	actb	8.16355	8.48425
A3	29	actb	8.78394	9.11248
A3	30	actb	9.3001	9.63648
A3	31	actb	9.7563	10.1005
A3	32	actb	10.1375	10.4896
A3	33	actb	10.4269	10.7868
A3	34	actb	10.7687	11.1364
A3	35	actb	11.0028	11.3784
A3	36	actb	11.3057	11.6891
A3	37	actb	11.4301	11.8214
A3	38	actb	11.5745	11.9736
A3	39	actb	11.811	12.2179
A3	40	actb	11.9881	12.4029
A4	1	PITX2	-0.0536213	0.0443386
A4	2	PITX2	-0.0694382	0.034607
A4	3	PITX2	-0.0878166	0.0223138
A4	4	PITX2	-0.103952	0.0122641
A4	5	PITX2	-0.119696	0.00260491
A4	6	PITX2	-0.127641	0.000745326
A4	7	PITX2	-0.141523	-0.0070511
A4	8	PITX2	-0.145332	-0.00477547
A4	9	PITX2	-0.151891	-0.00524912
A4	10	PITX2	-0.160713	-0.00798592
A4	11	PITX2	-0.165087	-0.00627425
A4	12	PITX2	-0.170429	-0.00553136
A4	13	PITX2	-0.175051	-0.00406781
A4	14	PITX2	-0.181308	-0.00423917
A4	15	PITX2	-0.189292	-0.00613831
A4	16	PITX2	-0.194767	-0.00552813
A4	17	PITX2	-0.200333	-0.00500839
A4	18	PITX2	-0.206129	-0.00471981
A4	19	PITX2	-0.210009	-0.00251449
A4	20	PITX2	-0.214743	-0.00116323
A4	21	PITX2	-0.216211	0.00345451
A4	22	PITX2	-0.221734	0.0040168
A4	23	PITX2	-0.225046	0.00679006
A4	24	PITX2	-0.219864	0.0180571
A4	25	PITX2	-0.215865	0.0281416
A4	26	PITX2	-0.200791	0.0493012
A4	27	PITX2	-0.169122	0.0870552
A4	28	PITX2	-0.0992298	0.163033
A4	29	PITX2	0.0405947	0.308942
A4	30	PITX2	0.30776	0.582193
A4	31	PITX2	0.810147	1.09067
A4	32	PITX2	1.69141	1.97801
A4	33	PITX2	3.10124	3.39393
A4	34	PITX2	4.94861	5.24738
A4	35	PITX2	6.74131	7.04617
A4	36	PITX2	7.50215	7.8131
A4	37	PITX2	8.39937	8.7164
A4	38	PITX2	9.35783	9.68094
A4	39	PITX2	10.1404	10.4696
A4	40	PITX2	10.7578	11.0931
A5	1	PITX2	-0.0579409	0.0320159
A5	2	PITX2	-0.0628612	0.0316236
A5	3	PITX2	-0.0767155	0.0222974
A5	4	PITX2	-0.0913823	0.0121587
A5	5	PITX2	-0.100116	0.00795319
A5	6	PITX2	-0.109322	0.00327507
A5	7	PITX2	-0.12154	-0.00441465
A5	8	PITX2	-0.126499	-0.00484609
A5	9	PITX2	-0.132206	-0.0060251
A5	10	PITX2	-0.139485	-0.00877583
A5	11	PITX2	-0.141611	-0.00637399
A5	12	PITX2	-0.144866	-0.00510035
A5	13	PITX2	-0.152268	-0.00797472
A5	14	PITX2	-0.158026	-0.00920485
A5	15	PITX2	-0.162198	-0.00884829
A5	16	PITX2	-0.165596	-0.00771876
A5	17	PITX2	-0.168719	-0.00631331
A5	18	PITX2	-0.171408	-0.00447444
A5	19	PITX2	-0.173204	-0.00174227
A5	20	PITX2	-0.176717	-0.00072713
A5	21	PITX2	-0.181471	-0.000953779
A5	22	PITX2	-0.181411	0.0036343
A5	23	PITX2	-0.183442	0.00613151
A5	24	PITX2	-0.184373	0.00972927
A5	25	PITX2	-0.180316	0.0183141
A5	26	PITX2	-0.173862	0.0292957
A5	27	PITX2	-0.155395	0.052291
A5	28	PITX2	-0.124419	0.0877946
A5	29	PITX2	-0.0524262	0.164316
A5	30	PITX2	0.0838694	0.305139
A5	31	PITX2	0.348168	0.573966
A5	32	PITX2	0.83967	1.07
A5	33	PITX2	1.70501	1.93987
A5	34	PITX2	3.11061	3.34999
A5	35	PITX2	4.96998	5.21389
A5	36	PITX2	6.66465	6.91309
A5	37	PITX2	7.48817	7.74113
A5	38	PITX2	8.47717	8.73466
A5	39	PITX2	9.35326	9.61529
A5	40	PITX2	10.2207	10.4872
A6	1	PITX2	-0.0580604	0.0121738
A6	2	PITX2	-0.0615894	0.0102817
A6	3	PITX2	-0.0645016	0.00900647
A6	4	PITX2	-0.0701726	0.00497243
A6	5	PITX2	-0.0740087	0.00277327
A6	6	PITX2	-0.0762697	0.00214914
A6	7	PITX2	-0.0808896	-0.000833769
A6	8	PITX2	-0.0823547	-0.000661925
A6	9	PITX2	-0.0846933	-0.00136358
A6	10	PITX2	-0.0869095	-0.00194286
A6	11	PITX2	-0.0913573	-0.00475377
A6	12	PITX2	-0.0905381	-0.00229758
A6	13	PITX2	-0.0944081	-0.00453069
A6	14	PITX2	-0.0936227	-0.00210831
A6	15	PITX2	-0.0969427	-0.00379145
A6	16	PITX2	-0.0994626	-0.00467434
A6	17	PITX2	-0.0996133	-0.00318816
A6	18	PITX2	-0.100407	-0.00234491
A6	19	PITX2	-0.102212	-0.00251263
A6	20	PITX2	-0.104286	-0.00295041
A6	21	PITX2	-0.105294	-0.00232079
A6	22	PITX2	-0.103629	0.000981274
A6	23	PITX2	-0.104535	0.00171207
A6	24	PITX2	-0.100898	0.00698551
A6	25	PITX2	-0.0978256	0.011695
A6	26	PITX2	-0.0905921	0.0205654
A6	27	PITX2	-0.0735661	0.0392284
A6	28	PITX2	-0.0409156	0.0735159
A6	29	PITX2	0.0263259	0.142394
A6	30	PITX2	0.150095	0.267801
A6	31	PITX2	0.390783	0.510125
A6	32	PITX2	0.839943	0.960923
A6	33	PITX2	1.64089	1.76351
A6	34	PITX2	2.9452	3.06945
A6	35	PITX2	4.67854	4.80443
A6	36	PITX2	6.41225	6.53978
A6	37	PITX2	7.22886	7.35802
A6	38	PITX2	8.13751	8.26831
A6	39	PITX2	8.955	9.08744
A6	40	PITX2	9.8138	9.94787
A7	1	actb	-0.116831	0.00926948
A7	2	actb	-0.116378	0.0119139
A7	3	actb	-0.12281	0.00767267
A7	4	actb	-0.132572	0.000101483
A7	5	actb	-0.134264	0.00060111
A7	6	actb	-0.140063	-0.00300669
A7	7	actb	-0.143997	-0.00474927
A7	8	actb	-0.14412	-0.00268155
A7	9	actb	-0.147599	-0.00396929
A7	10	actb	-0.147823	-0.00200261
A7	11	actb	-0.148081	-6.88702e-05
A7	12	actb	-0.147679	0.00252412
A7	13	actb	-0.146815	0.00557892
A7	14	actb	-0.143235	0.0113505
A7	15	actb	-0.131375	0.0254016
A7	16	actb	-0.106885	0.0520827
A7	17	actb	-0.0582402	0.102919
A7	18	actb	0.0436131	0.206963
A7	19	actb	0.237448	0.402989
A7	20	actb	0.602061	0.769793
A7	21	actb	1.27031	1.44023
A7	22	actb	2.36044	2.53255
A7	23	actb	3.68868	3.86298
A7	24	actb	4.78059	4.95709
A7	25	actb	5.63014	5.80883
A7	26	actb	6.47294	6.65382
A7	27	actb	7.25193	7.435
A7	28	actb	7.92332	8.10858
A7	29	actb	8.50073	8.68818
A7	30	actb	9.01182	9.20146
A7	31	actb	9.39196	9.5838
A7	32	actb	9.80945	10.0035
A7	33	actb	10.1248	10.321
A7	34	actb	10.4304	10.6288
A7	35	actb	10.6609	10.8615
A7	36	actb	10.8812	11.084
A7	37	actb	11.0978	11.3028
A7	38	actb	11.2724	11.4796
A7	39	actb	11.4896	11.699
A7	40	actb	11.6201	11.8317
A8	1	actb	-0.121174	0.0143709
A8	2	actb	-0.123311	0.0170805
A8	3	actb	-0.134753	0.0104838
A8	4	actb	-0.148072	0.00201017
A8	5	actb	-0.158466	-0.0035375
A8	6	actb	-0.162926	-0.0031523
A8	7	actb	-0.170588	-0.00596847
A8	8	actb	-0.173562	-0.00409588
A8	9	actb	-0.178677	-0.00436572
A8	10	actb	-0.180537	-0.00137979
A8	11	actb	-0.18256	0.00144336
A8	12	actb	-0.186407	0.00244213
A8	13	actb	-0.187574	0.00612017
A8	14	actb	-0.183876	0.014664
A8	15	actb	-0.173091	0.0302946
A8	16	actb	-0.148554	0.0596774
A8	17	actb	-0.09902	0.114057
A8	18	actb	0.00740001	0.225323
A8	19	actb	0.206068	0.428837
A8	20	actb	0.590828	0.818443
A8	21	actb	1.28569	1.51815
A8	22	actb	2.42662	2.66393
A8	23	actb	3.84887	4.09102
A8	24	actb	5.0169	5.2639
A8	25	actb	5.9014	6.15324
A8	26	actb	6.80986	7.06655
A8	27	actb	7.63766	7.8992
A8	28	actb	8.3424	8.60878
A8	29	actb	8.95599	9.22722
A8	30	actb	9.4754	9.75147
A8	31	actb	9.95648	10.2374
A8	32	actb	10.3486	10.6344
A8	33	actb	10.6975	10.9881
A8	34	actb	11.0449	11.3403
A8	35	actb	11.2767	11.577
A8	36	actb	11.5917	11.8969
A8	37	actb	11.8314	12.1413
A8	38	actb	12.0034	12.3182
A8	39	actb	12.0871	12.4068
A8	40	actb	12.3153	12.6398
A9	1	actb	-0.201713	0.00322063
A9	2	actb	-0.200978	0.00951478
A9	3	actb	-0.209826	0.00622449
A9	4	actb	-0.221676	-6.71286e-05
A9	5	actb	-0.225424	0.00174307
A9	6	actb	-0.234766	-0.00203961
A9	7	actb	-0.241914	-0.00362987
A9	8	actb	-0.247832	-0.00398931
A9	9	actb	-0.251799	-0.00239831
A9	10	actb	-0.256972	-0.00201224
A9	11	actb	-0.263119	-0.00260152
A9	12	actb	-0.264826	0.00125074
A9	13	actb	-0.264115	0.00751969
A9	14	actb	-0.262026	0.0151677
A9	15	actb	-0.251918	0.0308333
A9	16	actb	-0.225383	0.0629272
A9	17	actb	-0.175655	0.118214
A9	18	actb	-0.0673985	0.232028
A9	19	actb	0.140072	0.445057
A9	20	actb	0.545036	0.855579
A9	21	actb	1.28112	1.59722
A9	22	actb	2.50817	2.82983
A9	23	actb	4.04706	4.37428
A9	24	actb	5.32688	5.65966
A9	25	actb	6.29078	6.62911
A9	26	actb	7.29094	7.63483
A9	27	actb	8.22973	8.57919
A9	28	actb	9.03483	9.38984
A9	29	actb	9.7914	10.152
A9	30	actb	10.4002	10.7663
A9	31	actb	10.9534	11.3251
A9	32	actb	11.472	11.8493
A9	33	actb	11.9272	12.31
A9	34	actb	12.3869	12.7753
A9	35	actb	12.7343	13.1283
A9	36	actb	13.0394	13.4389
A9	37	actb	13.3425	13.7475
A9	38	actb	13.5583	13.9689
A9	39	actb	13.8227	14.2389
A9	40	actb	14.0143	14.4361
A10	1	HEPHL1_4F4R	-0.217727	0.217344
A10	2	HEPHL1_4F4R	-0.279439	0.164462
A10	3	HEPHL1_4F4R	-0.385709	0.0670218
A10	4	HEPHL1_4F4R	-0.428687	0.0328741
A10	5	HEPHL1_4F4R	-0.459222	0.0111695
A10	6	HEPHL1_4F4R	-0.476969	0.00225259
A10	7	HEPHL1_4F4R	-0.502218	-0.0141662
A10	8	HEPHL1_4F4R	-0.511504	-0.0146219
A10	9	HEPHL1_4F4R	-0.523838	-0.0181251
A10	10	HEPHL1_4F4R	-0.531372	-0.0168294
A10	11	HEPHL1_4F4R	-0.543492	-0.0201192
A10	12	HEPHL1_4F4R	-0.553796	-0.0215923
A10	13	HEPHL1_4F4R	-0.560844	-0.0198098
A10	14	HEPHL1_4F4R	-0.563784	-0.0139197
A10	15	HEPHL1_4F4R	-0.567851	-0.00915696
A10	16	HEPHL1_4F4R	-0.578784	-0.0112598
A10	17	HEPHL1_4F4R	-0.586397	-0.0100425
A10	18	HEPHL1_4F4R	-0.590162	-0.00497678
A10	19	HEPHL1_4F4R	-0.602818	-0.00880284
A10	20	HEPHL1_4F4R	-0.603688	-0.000841852
A10	21	HEPHL1_4F4R	-0.608943	0.00273313
A10	22	HEPHL1_4F4R	-0.617986	0.00252
A10	23	HEPHL1_4F4R	-0.623465	0.00587141
A10	24	HEPHL1_4F4R	-0.634221	0.0039459
A10	25	HEPHL1_4F4R	-0.638332	0.00866517
A10	26	HEPHL1_4F4R	-0.642776	0.0130514
A10	27	HEPHL1_4F4R	-0.650012	0.0146458
A10	28	HEPHL1_4F4R	-0.653974	0.0195137
A10	29	HEPHL1_4F4R	-0.656357	0.0259616
A10	30	HEPHL1_4F4R	-0.645021	0.0461273
A10	31	HEPHL1_4F4R	-0.619163	0.080816
A10	32	HEPHL1_4F4R	-0.56737	0.141439
A10	33	HEPHL1_4F4R	-0.467357	0.250283
A10	34	HEPHL1_4F4R	-0.253858	0.472611
A10	35	HEPHL1_4F4R	0.150533	0.885833
A10	36	HEPHL1_4F4R	0.894863	1.63899
A10	37	HEPHL1_4F4R	2.21431	2.96727
A10	38	HEPHL1_4F4R	4.27072	5.03251
A10	39	HEPHL1_4F4R	6.84837	7.619
A10	40	HEPHL1_4F4R	9.15268	9.93213
A11	1	HEPHL1_4F4R	-0.078705	0.243606
A11	2	HEPHL1_4F4R	-0.161491	0.171861
A11	3	HEPHL1_4F4R	-0.28202	0.0623732
A11	4	HEPHL1_4F4R	-0.325764	0.029671
A11	5	HEPHL1_4F4R	-0.351388	0.0150879
A11	6	HEPHL1_4F4R	-0.370934	0.00658321
A11	7	HEPHL1_4F4R	-0.393732	-0.00517368
A11	8	HEPHL1_4F4R	-0.411425	-0.0118261
A11	9	HEPHL1_4F4R	-0.427785	-0.0171444
A11	10	HEPHL1_4F4R	-0.436548	-0.0148664
A11	11	HEPHL1_4F4R	-0.454795	-0.0220722
A11	12	HEPHL1_4F4R	-0.458561	-0.014797
A11	13	HEPHL1_4F4R	-0.472991	-0.0181866
A11	14	HEPHL1_4F4R	-0.48178	-0.0159335
A11	15	HEPHL1_4F4R	-0.490308	-0.0134207
A11	16	HEPHL1_4F4R	-0.500676	-0.0127477
A11	17	HEPHL1_4F4R	-0.514086	-0.0151163
A11	18	HEPHL1_4F4R	-0.520711	-0.0107006
A11	19	HEPHL1_4F4R	-0.530679	-0.00962687
A11	20	HEPHL1_4F4R	-0.540326	-0.00823275
A11	21	HEPHL1_4F4R	-0.547846	-0.00471169
A11	22	HEPHL1_4F4R	-0.55242	0.00175544
A11	23	HEPHL1_4F4R	-0.571648	-0.00643224
A11	24	HEPHL1_4F4R	-0.57479	0.00146714
A11	25	HEPHL1_4F4R	-0.578377	0.00892126
A11	26	HEPHL1_4F4R	-0.582334	0.0160057
A11	27	HEPHL1_4F4R	-0.583113	0.0262673
A11	28	HEPHL1_4F4R	-0.587565	0.0328566
A11	29	HEPHL1_4F4R	-0.580303	0.0511605
A11	30	HEPHL1_4F4R	-0.568505	0.0739988
A11	31	HEPHL1_4F4R	-0.52423	0.129315
A11	32	HEPHL1_4F4R	-0.446678	0.217909
A11	33	HEPHL1_4F4R	-0.290465	0.385162
A11	34	HEPHL1_4F4R	0.0252559	0.711925
A11	35	HEPHL1_4F4R	0.615293	1.313
A11	36	HEPHL1_4F4R	1.68104	2.38979
A11	37	HEPHL1_4F4R	3.48062	4.20041
A11	38	HEPHL1_4F4R	6.05611	6.78694
A11	39	HEPHL1_4F4R	8.76003	9.50191
A11	40	HEPHL1_4F4R	10.8607	11.6136
A12	1	HEPHL1_4F4R	-0.0103052	0.215742
A12	2	HEPHL1_4F4R	-0.099734	0.137646
A12	3	HEPHL1_4F4R	-0.194855	0.0538571
A12	4	HEPHL1_4F4R	-0.237506	0.0225388
A12	5	HEPHL1_4F4R	-0.261935	0.00944188
A12	6	HEPHL1_4F4R	-0.282922	-0.000212693
A12	7	HEPHL1_4F4R	-0.304637	-0.0105952
A12	8	HEPHL1_4F4R	-0.316082	-0.0107081
A12	9	HEPHL1_4F4R	-0.33135	-0.0146438
A12	10	HEPHL1_4F4R	-0.341988	-0.0139497
A12	11	HEPHL1_4F4R	-0.357178	-0.0178071
A12	12	HEPHL1_4F4R	-0.365585	-0.0148821
A12	13	HEPHL1_4F4R	-0.377453	-0.015418
A12	14	HEPHL1_4F4R	-0.386804	-0.0134362
A12	15	HEPHL1_4F4R	-0.396592	-0.0118916
A12	16	HEPHL1_4F4R	-0.402432	-0.00639994
A12	17	HEPHL1_4F4R	-0.415576	-0.00821132
A12	18	HEPHL1_4F4R	-0.421375	-0.0026784
A12	19	HEPHL1_4F4R	-0.430617	-0.000587611
A12	20	HEPHL1_4F4R	-0.441459	-9.72094e-05
A12	21	HEPHL1_4F4R	-0.447242	0.00545211
A12	22	HEPHL1_4F4R	-0.464474	-0.000447825
A12	23	HEPHL1_4F4R	-0.467572	0.00778683
A12	24	HEPHL1_4F4R	-0.484058	0.00263273
A12	25	HEPHL1_4F4R	-0.482558	0.0154654
A12	26	HEPHL1_4F4R	-0.484564	0.0247921
A12	27	HEPHL1_4F4R	-0.499182	0.0215066
A12	28	HEPHL1_4F4R	-0.484162	0.0478585
A12	29	HEPHL1_4F4R	-0.469328	0.0740248
A12	30	HEPHL1_4F4R	-0.438765	0.11592
A12	31	HEPHL1_4F4R	-0.365376	0.200641
A12	32	HEPHL1_4F4R	-0.209815	0.367534
A12	33	HEPHL1_4F4R	0.0903028	0.678985
A12	34	HEPHL1_4F4R	0.653712	1.25373
A12	35	HEPHL1_4F4R	1.66172	2.27306
A12	36	HEPHL1_4F4R	3.34474	3.96742
A12	37	HEPHL1_4F4R	5.72747	6.36148
A12	38	HEPHL1_4F4R	8.07256	8.71791
A12	39	HEPHL1_4F4R	9.88028	10.537
A12	40	HEPHL1_4F4R	11.1716	11.8396
B1	1	actb	-0.0183469	0.0247676
B1	2	actb	-0.0306433	0.0188369
B1	3	actb	-0.0421742	0.0136717
B1	4	actb	-0.0611833	0.00102831
B1	5	actb	-0.0677575	0.000819832
B1	6	actb	-0.0788528	-0.00390979
B1	7	actb	-0.0899314	-0.00862273
B1	8	actb	-0.0941303	-0.0064559
B1	9	actb	-0.0972009	-0.00316083
B1	10	actb	-0.103942	-0.00353597
B1	11	actb	-0.109438	-0.00266643
B1	12	actb	-0.11333	-0.000192647
B1	13	actb	-0.118848	0.000655207
B1	14	actb	-0.113499	0.0123692
B1	15	actb	-0.112228	0.0200059
B1	16	actb	-0.0992084	0.0393916
B1	17	actb	-0.0678726	0.077093
B1	18	actb	-0.0026574	0.148674
B1	19	actb	0.135278	0.292975
B1	20	actb	0.397501	0.561564
B1	21	actb	0.905221	1.07565
B1	22	actb	1.81156	1.98836
B1	23	actb	3.20332	3.38648
B1	24	actb	4.747	4.93653
B1	25	actb	5.90266	6.09855
B1	26	actb	7.05239	7.25464
B1	27	actb	8.19623	8.40486
B1	28	actb	9.2586	9.47359
B1	29	actb	10.1819	10.4032
B1	30	actb	10.8928	11.1205
B1	31	actb	11.6249	11.859
B1	32	actb	12.1868	12.4273
B1	33	actb	12.7889	13.0357
B1	34	actb	13.0471	13.3003
B1	35	actb	13.5812	13.8407
B1	36	actb	13.9949	14.2608
B1	37	actb	14.2982	14.5705
B1	38	actb	14.5706	14.8492
B1	39	actb	14.7718	15.0568
B1	40	actb	15.0968	15.3882
B2	1	actb	0.248568	-0.0250702
B2	2	actb	0.298708	0.0250702
B2	3	actb	0.347603	0.0739652
B2	4	actb	0.390332	0.116693
B2	5	actb	0.420823	0.147185
B2	6	actb	0.451014	0.177376
B2	7	actb	0.469552	0.195913
B2	8	actb	0.488911	0.215273
B2	9	actb	0.505539	0.231901
B2	10	actb	0.521481	0.247843
B2	11	actb	0.535704	0.262066
B2	12	actb	0.551297	0.277659
B2	13	actb	0.562995	0.289357
B2	14	actb	0.573491	0.299853
B2	15	actb	0.587688	0.31405
B2	16	actb	0.60841	0.334772
B2	17	actb	0.642163	0.368525
B2	18	actb	0.697978	0.42434
B2	19	actb	0.795799	0.52216
B2	20	actb	0.982196	0.708558
B2	21	actb	1.32605	1.05241
B2	22	actb	1.93472	1.66108
B2	23	actb	2.83572	2.56208
B2	24	actb	3.80856	3.53492
B2	25	actb	4.52996	4.25632
B2	26	actb	5.22447	4.95083
B2	27	actb	5.90278	5.62915
B2	28	actb	6.48667	6.21303
B2	29	actb	7.04267	6.76903
B2	30	actb	7.47804	7.2044
B2	31	actb	7.88846	7.61483
B2	32	actb	8.29191	8.01827
B2	33	actb	8.569	8.29536
B2	34	actb	8.87537	8.60173
B2	35	actb	9.1175	8.84386
B2	36	actb	9.42797	9.15433
B2	37	actb	9.66217	9.38853
B2	38	actb	9.86242	9.58879
B2	39	actb	10.0274	9.75378
B2	40	actb	10.1798	9.90618
B3	1	actb	0.0154869	0.00436017
B3	2	actb	0.000807133	-0.004809
B3	3	actb	0.0139018	0.0137963
B3	4	actb	-0.00104797	0.00435706
B3	5	actb	-0.0153137	-0.00439812
B3	6	actb	-0.0208689	-0.00444269
B3	7	actb	-0.0301643	-0.00822756
B3	8	actb	-0.0329641	-0.00551679
B3	9	actb	-0.0382407	-0.00528279
B3	10	actb	-0.0436732	-0.00520469
B3	11	actb	-0.0453786	-0.00139955
B3	12	actb	-0.0438886	0.00560103
B3	13	actb	-0.0442824	0.0107178
B3	14	actb	-0.0380503	0.0224606
B3	15	actb	-0.018542	0.0474794
B3	16	actb	0.0158011	0.087333
B3	17	actb	0.0911366	0.168179
B3	18	actb	0.24348	0.326033
B3	19	actb	0.538421	0.626484
B3	20	actb	1.0915	1.18508
B3	21	actb	2.08176	2.18085
B3	22	actb	3.57151	3.67611
B3	23	actb	5.13359	5.2437
B3	24	actb	6.38198	6.49759
B3	25	actb	7.43981	7.56093
B3	26	actb	8.50253	8.62917
B3	27	actb	9.44902	9.58117
B3	28	actb	10.1976	10.3353
B3	29	actb	10.913	11.0561
B3	30	actb	11.532	11.6807
B3	31	actb	12.0966	12.2508
B3	32	actb	12.5024	12.6621
B3	33	actb	12.9908	13.156
B3	34	actb	13.1903	13.361
B3	35	actb	13.4941	13.6704
B3	36	actb	13.8301	14.0118
B3	37	actb	14.1049	14.2921
B3	38	actb	14.4683	14.6611
B3	39	actb	14.5022	14.7005
B3	40	actb	14.7201	14.9239
B4	1	PITX2	-0.0938787	0.0560459
B4	2	PITX2	-0.122214	0.0324644
B4	3	PITX2	-0.136718	0.0227152
B4	4	PITX2	-0.156459	0.0077276
B4	5	PITX2	-0.169119	-0.000177889
B4	6	PITX2	-0.177992	-0.00429746
B4	7	PITX2	-0.182584	-0.0041347
B4	8	PITX2	-0.189172	-0.00596909
B4	9	PITX2	-0.193982	-0.0060254
B4	10	PITX2	-0.196642	-0.00393041
B4	11	PITX2	-0.202008	-0.0045429
B4	12	PITX2	-0.204093	-0.00187334
B4	13	PITX2	-0.212533	-0.00555939
B4	14	PITX2	-0.214998	-0.00327071
B4	15	PITX2	-0.211898	0.00458364
B4	16	PITX2	-0.227027	-0.00579129
B4	17	PITX2	-0.235398	-0.00940836
B4	18	PITX2	-0.235117	-0.00437298
B4	19	PITX2	-0.235198	0.000299566
B4	20	PITX2	-0.231755	0.00849654
B4	21	PITX2	-0.249627	-0.00462156
B4	22	PITX2	-0.246653	0.00310644
B4	23	PITX2	-0.249409	0.00510534
B4	24	PITX2	-0.247327	0.0119412
B4	25	PITX2	-0.241419	0.022603
B4	26	PITX2	-0.230277	0.0384989
B4	27	PITX2	-0.203842	0.069688
B4	28	PITX2	-0.154946	0.123338
B4	29	PITX2	-0.0508118	0.232226
B4	30	PITX2	0.149603	0.437395
B4	31	PITX2	0.527635	0.820182
B4	32	PITX2	1.22154	1.51884
B4	33	PITX2	2.39198	2.69404
B4	34	PITX2	4.12293	4.42974
B4	35	PITX2	6.00258	6.31415
B4	36	PITX2	7.35814	7.67445
B4	37	PITX2	7.93485	8.25592
B4	38	PITX2	9.06039	9.38621
B4	39	PITX2	10.0006	10.3312
B4	40	PITX2	10.8525	11.1879
B5	1	PITX2	-0.0690373	0.0350867
B5	2	PITX2	-0.0865584	0.0204488
B5	3	PITX2	-0.0973891	0.0125012
B5	4	PITX2	-0.104322	0.00845113
B5	5	PITX2	-0.110442	0.00521473
B5	6	PITX2	-0.116538	0.00200135
B5	7	PITX2	-0.126629	-0.00520576
B5	8	PITX2	-0.125233	-0.000926994
B5	9	PITX2	-0.132499	-0.00530972
B5	10	PITX2	-0.135953	-0.0058807
B5	11	PITX2	-0.136271	-0.00331606
B5	12	PITX2	-0.13793	-0.00209177
B5	13	PITX2	-0.144299	-0.00557777
B5	14	PITX2	-0.147651	-0.00604635
B5	15	PITX2	-0.150309	-0.00582133
B5	16	PITX2	-0.151494	-0.00412332
B5	17	PITX2	-0.155121	-0.00486689
B5	18	PITX2	-0.155717	-0.00258007
B5	19	PITX2	-0.155174	0.000846292
B5	20	PITX2	-0.157261	0.00164222
B5	21	PITX2	-0.162643	-0.000856326
B5	22	PITX2	-0.158734	0.00593574
B5	23	PITX2	-0.164046	0.0035068
B5	24	PITX2	-0.157933	0.0125036
B5	25	PITX2	-0.157155	0.0161646
B5	26	PITX2	-0.142634	0.0335686
B5	27	PITX2	-0.117253	0.0618331
B5	28	PITX2	-0.0751971	0.106772
B5	29	PITX2	0.0216575	0.206509
B5	30	PITX2	0.198828	0.386563
B5	31	PITX2	0.537403	0.728021
B5	32	PITX2	1.15912	1.35262
B5	33	PITX2	2.23192	2.42831
B5	34	PITX2	3.88747	4.08674
B5	35	PITX2	5.85788	6.06003
B5	36	PITX2	7.20994	7.41497
B5	37	PITX2	8.08133	8.28925
B5	38	PITX2	9.2453	9.4561
B5	39	PITX2	10.0468	10.2605
B5	40	PITX2	10.9576	11.1741
B6	1	PITX2	-0.11689	0.0339446
B6	2	PITX2	-0.134129	0.0194139
B6	3	PITX2	-0.138515	0.017735
B6	4	PITX2	-0.14931	0.00964812
B6	5	PITX2	-0.159085	0.0025812
B6	6	PITX2	-0.1651	-0.000725888
B6	7	PITX2	-0.170381	-0.00329865
B6	8	PITX2	-0.173513	-0.00372241
B6	9	PITX2	-0.177595	-0.00509741
B6	10	PITX2	-0.178346	-0.00313956
B6	11	PITX2	-0.18188	-0.003966
B6	12	PITX2	-0.183347	-0.00272485
B6	13	PITX2	-0.188606	-0.00527575
B6	14	PITX2	-0.19074	-0.00470213
B6	15	PITX2	-0.192454	-0.00370828
B6	16	PITX2	-0.19789	-0.00643609
B6	17	PITX2	-0.200321	-0.00615945
B6	18	PITX2	-0.200867	-0.0039972
B6	19	PITX2	-0.201553	-0.00197566
B6	20	PITX2	-0.202501	-0.000215584
B6	21	PITX2	-0.206393	-0.0013995
B6	22	PITX2	-0.206692	0.00100946
B6	23	PITX2	-0.206076	0.00433298
B6	24	PITX2	-0.207342	0.00577489
B6	25	PITX2	-0.200362	0.0154628
B6	26	PITX2	-0.192469	0.0260643
B6	27	PITX2	-0.173868	0.0473728
B6	28	PITX2	-0.134199	0.0897499
B6	29	PITX2	-0.0594342	0.167223
B6	30	PITX2	0.0898146	0.31918
B6	31	PITX2	0.382561	0.614634
B6	32	PITX2	0.918365	1.15315
B6	33	PITX2	1.84739	2.08488
B6	34	PITX2	3.3275	3.56769
B6	35	PITX2	5.18826	5.43117
B6	36	PITX2	6.7944	7.04002
B6	37	PITX2	7.48296	7.73128
B6	38	PITX2	8.48552	8.73655
B6	39	PITX2	9.46842	9.72216
B6	40	PITX2	10.2334	10.4898
B7	1	actb	-0.157104	0.0540587
B7	2	actb	-0.176349	0.039976
B7	3	actb	-0.208418	0.0130691
B7	4	actb	-0.221831	0.00481731
B7	5	actb	-0.231436	0.000374699
B7	6	actb	-0.241423	-0.00445079
B7	7	actb	-0.252027	-0.00989221
B7	8	actb	-0.254774	-0.00747804
B7	9	actb	-0.258623	-0.00616471
B7	10	actb	-0.261619	-0.00399874
B7	11	actb	-0.26439	-0.00160739
B7	12	actb	-0.268121	-0.000177209
B7	13	actb	-0.266696	0.00640979
B7	14	actb	-0.26917	0.0090982
B7	15	actb	-0.261895	0.021535
B7	16	actb	-0.243651	0.0449408
B7	17	actb	-0.2097	0.0840535
B7	18	actb	-0.137009	0.161907
B7	19	actb	0.0112629	0.315341
B7	20	actb	0.30072	0.609959
B7	21	actb	0.840842	1.15524
B7	22	actb	1.79687	2.11643
B7	23	actb	3.22518	3.54991
B7	24	actb	4.70122	5.03111
B7	25	actb	5.77488	6.10993
B7	26	actb	6.80236	7.14257
B7	27	actb	7.80635	8.15172
B7	28	actb	8.67374	9.02427
B7	29	actb	9.45814	9.81384
B7	30	actb	10.1205	10.4814
B7	31	actb	10.6928	11.0589
B7	32	actb	11.2029	11.574
B7	33	actb	11.6813	12.0576
B7	34	actb	12.0996	12.4811
B7	35	actb	12.475	12.8617
B7	36	actb	12.7844	13.1762
B7	37	actb	13.073	13.47
B7	38	actb	13.2957	13.6979
B7	39	actb	13.6688	14.0761
B7	40	actb	13.8393	14.2517
B8	1	actb	-0.101509	0.0580664
B8	2	actb	-0.131552	0.0323105
B8	3	actb	-0.149691	0.0184585
B8	4	actb	-0.169078	0.00335842
B8	5	actb	-0.185323	-0.00859949
B8	6	actb	-0.192183	-0.0111729
B8	7	actb	-0.187208	-0.00191114
B8	8	actb	-0.1917	-0.00211609
B8	9	actb	-0.199095	-0.00522359
B8	10	actb	-0.202771	-0.00461282
B8	11	actb	-0.203209	-0.000763991
B8	12	actb	-0.206161	0.000571751
B8	13	actb	-0.209077	0.00194277
B8	14	actb	-0.205238	0.0100685
B8	15	actb	-0.201171	0.0184224
B8	16	actb	-0.184391	0.0394898
B8	17	actb	-0.153449	0.0747186
B8	18	actb	-0.0804097	0.152045
B8	19	actb	0.0555151	0.292256
B8	20	actb	0.326112	0.56714
B8	21	actb	0.829695	1.07501
B8	22	actb	1.72816	1.97776
B8	23	actb	3.08642	3.34031
B8	24	actb	4.55135	4.80953
B8	25	actb	5.5611	5.82356
B8	26	actb	6.54992	6.81667
B8	27	actb	7.48699	7.75803
B8	28	actb	8.31221	8.58753
B8	29	actb	9.0779	9.35751
B8	30	actb	9.69342	9.97732
B8	31	actb	10.2423	10.5305
B8	32	actb	10.7451	11.0375
B8	33	actb	11.1761	11.4729
B8	34	actb	11.5485	11.8496
B8	35	actb	11.8637	12.169
B8	36	actb	12.1573	12.4669
B8	37	actb	12.4506	12.7645
B8	38	actb	12.6616	12.9798
B8	39	actb	12.9678	13.2903
B8	40	actb	13.2027	13.5294
B9	1	actb	-0.063683	0.0650091
B9	2	actb	-0.0939519	0.0396439
B9	3	actb	-0.117451	0.0210489
B9	4	actb	-0.142085	0.00131793
B9	5	actb	-0.152485	-0.00417856
B9	6	actb	-0.161085	-0.0078742
B9	7	actb	-0.167737	-0.00962264
B9	8	actb	-0.168888	-0.0058701
B9	9	actb	-0.172529	-0.00460748
B9	10	actb	-0.177409	-0.00458402
B9	11	actb	-0.177843	-0.00011394
B9	12	actb	-0.184526	-0.00189386
B9	13	actb	-0.18357	0.00396591
B9	14	actb	-0.180028	0.0124121
B9	15	actb	-0.173144	0.0241994
B9	16	actb	-0.158571	0.0436756
B9	17	actb	-0.121833	0.0853174
B9	18	actb	-0.0501594	0.161895
B9	19	actb	0.0900709	0.307029
B9	20	actb	0.363312	0.585174
B9	21	actb	0.880776	1.10754
B9	22	actb	1.79415	2.02582
B9	23	actb	3.14701	3.38358
B9	24	actb	4.53296	4.77444
B9	25	actb	5.51151	5.75789
B9	26	actb	6.45087	6.70216
B9	27	actb	7.38044	7.63662
B9	28	actb	8.23224	8.49333
B9	29	actb	8.912	9.17799
B9	30	actb	9.58678	9.85768
B9	31	actb	10.0923	10.3681
B9	32	actb	10.595	10.8757
B9	33	actb	11.048	11.3336
B9	34	actb	11.4444	11.7349
B9	35	actb	11.677	11.9724
B9	36	actb	12.1183	12.4186
B9	37	actb	12.3092	12.6145
B9	38	actb	12.6448	12.9549
B9	39	actb	12.9061	13.2212
B9	40	actb	13.0573	13.3772
B10	1	HEPHL1_4F4R	-0.125753	0.0744333
B10	2	HEPHL1_4F4R	-0.151365	0.0557095
B10	3	HEPHL1_4F4R	-0.180239	0.0337228
B10	4	HEPHL1_4F4R	-0.208263	0.0125868
B10	5	HEPHL1_4F4R	-0.225144	0.00259418
B10	6	HEPHL1_4F4R	-0.234337	0.000288762
B10	7	HEPHL1_4F4R	-0.249521	-0.0080074
B10	8	HEPHL1_4F4R	-0.259509	-0.0111079
B10	9	HEPHL1_4F4R	-0.266907	-0.0116177
B10	10	HEPHL1_4F4R	-0.266879	-0.00470156
B10	11	HEPHL1_4F4R	-0.273284	-0.00421906
B10	12	HEPHL1_4F4R	-0.279721	-0.00376881
B10	13	HEPHL1_4F4R	-0.285331	-0.00249011
B10	14	HEPHL1_4F4R	-0.294809	-0.00508017
B10	15	HEPHL1_4F4R	-0.300888	-0.00427202
B10	16	HEPHL1_4F4R	-0.30724	-0.00373564
B10	17	HEPHL1_4F4R	-0.3187	-0.00830768
B10	18	HEPHL1_4F4R	-0.322847	-0.00556757
B10	19	HEPHL1_4F4R	-0.32751	-0.0033428
B10	20	HEPHL1_4F4R	-0.335909	-0.00485378
B10	21	HEPHL1_4F4R	-0.34106	-0.00311714
B10	22	HEPHL1_4F4R	-0.34584	-0.00100845
B10	23	HEPHL1_4F4R	-0.351174	0.000545058
B10	24	HEPHL1_4F4R	-0.354181	0.004426
B10	25	HEPHL1_4F4R	-0.361501	0.00399417
B10	26	HEPHL1_4F4R	-0.362618	0.00976446
B10	27	HEPHL1_4F4R	-0.361995	0.0172756
B10	28	HEPHL1_4F4R	-0.356548	0.0296101
B10	29	HEPHL1_4F4R	-0.336275	0.0567713
B10	30	HEPHL1_4F4R	-0.296927	0.103007
B10	31	HEPHL1_4F4R	-0.216038	0.190784
B10	32	HEPHL1_4F4R	-0.0555082	0.358201
B10	33	HEPHL1_4F4R	0.260657	0.681254
B10	34	HEPHL1_4F4R	0.86284	1.29032
B10	35	HEPHL1_4F4R	1.96103	2.3954
B10	36	HEPHL1_4F4R	3.79593	4.23719
B10	37	HEPHL1_4F4R	6.45826	6.90641
B10	38	HEPHL1_4F4R	9.24588	9.70092
B10	39	HEPHL1_4F4R	11.431	11.8929
B10	40	HEPHL1_4F4R	13.1773	13.6461
B11	1	HEPHL1_4F4R	-0.0299004	0.103162
B11	2	HEPHL1_4F4R	-0.0624332	0.0778678
B11	3	HEPHL1_4F4R	-0.0969891	0.0505503
B11	4	HEPHL1_4F4R	-0.126159	0.0286188
B11	5	HEPHL1_4F4R	-0.14956	0.0124561
B11	6	HEPHL1_4F4R	-0.168428	0.000826613
B11	7	HEPHL1_4F4R	-0.184543	-0.00804987
B11	8	HEPHL1_4F4R	-0.190827	-0.00709511
B11	9	HEPHL1_4F4R	-0.201959	-0.0109889
B11	10	HEPHL1_4F4R	-0.215519	-0.0173107
B11	11	HEPHL1_4F4R	-0.218144	-0.0126972
B11	12	HEPHL1_4F4R	-0.228586	-0.0159005
B11	13	HEPHL1_4F4R	-0.236498	-0.0165743
B11	14	HEPHL1_4F4R	-0.239592	-0.0124294
B11	15	HEPHL1_4F4R	-0.248897	-0.0144968
B11	16	HEPHL1_4F4R	-0.257082	-0.0154425
B11	17	HEPHL1_4F4R	-0.258093	-0.00921584
B11	18	HEPHL1_4F4R	-0.267656	-0.0115396
B11	19	HEPHL1_4F4R	-0.272275	-0.00892041
B11	20	HEPHL1_4F4R	-0.279281	-0.00868853
B11	21	HEPHL1_4F4R	-0.279809	-0.00197813
B11	22	HEPHL1_4F4R	-0.28264	0.00242977
B11	23	HEPHL1_4F4R	-0.278457	0.0138513
B11	24	HEPHL1_4F4R	-0.287076	0.0124704
B11	25	HEPHL1_4F4R	-0.295011	0.0117737
B11	26	HEPHL1_4F4R	-0.298304	0.0157194
B11	27	HEPHL1_4F4R	-0.298631	0.0226312
B11	28	HEPHL1_4F4R	-0.296941	0.031559
B11	29	HEPHL1_4F4R	-0.284057	0.0516821
B11	30	HEPHL1_4F4R	-0.261717	0.0812597
B11	31	HEPHL1_4F4R	-0.214198	0.136018
B11	32	HEPHL1_4F4R	-0.11257	0.244884
B11	33	HEPHL1_4F4R	0.0913431	0.456036
B11	34	HEPHL1_4F4R	0.48313	0.855061
B11	35	HEPHL1_4F4R	1.2023	1.58147
B11	36	HEPHL1_4F4R	2.49362	2.88003
B11	37	HEPHL1_4F4R	4.53693	4.93058
B11	38	HEPHL1_4F4R	7.24343	7.64431
B11	39	HEPHL1_4F4R	9.67252	10.0806
B11	40	HEPHL1_4F4R	11.471	11.8864
B12	1	HEPHL1_4F4R	0.0333621	0.120717
B12	2	HEPHL1_4F4R	-0.0024411	0.0940062
B12	3	HEPHL1_4F4R	-0.0624234	0.0431167
B12	4	HEPHL1_4F4R	-0.0913818	0.0232511
B12	5	HEPHL1_4F4R	-0.10974	0.0139861
B12	6	HEPHL1_4F4R	-0.124078	0.00874054
B12	7	HEPHL1_4F4R	-0.142854	-0.000943136
B12	8	HEPHL1_4F4R	-0.149349	0.0016546
B12	9	HEPHL1_4F4R	-0.162797	-0.00270032
B12	10	HEPHL1_4F4R	-0.174908	-0.00571783
B12	11	HEPHL1_4F4R	-0.187628	-0.00934537
B12	12	HEPHL1_4F4R	-0.204057	-0.016682
B12	13	HEPHL1_4F4R	-0.212503	-0.0160352
B12	14	HEPHL1_4F4R	-0.223985	-0.0184241
B12	15	HEPHL1_4F4R	-0.234998	-0.0203443
B12	16	HEPHL1_4F4R	-0.244589	-0.0208423
B12	17	HEPHL1_4F4R	-0.256241	-0.0234013
B12	18	HEPHL1_4F4R	-0.260837	-0.0189045
B12	19	HEPHL1_4F4R	-0.26569	-0.0146655
B12	20	HEPHL1_4F4R	-0.268595	-0.00847778
B12	21	HEPHL1_4F4R	-0.276617	-0.00740663
B12	22	HEPHL1_4F4R	-0.27832	-1.71574e-05
B12	23	HEPHL1_4F4R	-0.28629	0.00110647
B12	24	HEPHL1_4F4R	-0.286918	0.00957133
B12	25	HEPHL1_4F4R	-0.29654	0.00904188
B12	26	HEPHL1_4F4R	-0.301966	0.0127089
B12	27	HEPHL1_4F4R	-0.292051	0.0317167
B12	28	HEPHL1_4F4R	-0.303847	0.0290131
B12	29	HEPHL1_4F4R	-0.298798	0.0431546
B12	30	HEPHL1_4F4R	-0.283522	0.0675237
B12	31	HEPHL1_4F4R	-0.257386	0.102753
B12	32	HEPHL1_4F4R	-0.209751	0.15948
B12	33	HEPHL1_4F4R	-0.109714	0.26861
B12	34	HEPHL1_4F4R	0.0966799	0.484097
B12	35	HEPHL1_4F4R	0.487392	0.883902
B12	36	HEPHL1_4F4R	1.22041	1.62601
B12	37	HEPHL1_4F4R	2.51356	2.92826
B12	38	HEPHL1_4F4R	4.60909	5.03288
B12	39	HEPHL1_4F4R	7.24068	7.67356
B12	40	HEPHL1_4F4R	9.6423	10.0843
C1	1	actb	-0.0820376	0.0315586
C1	2	actb	-0.0875662	0.0299829
C1	3	actb	-0.110851	0.0106512
C1	4	actb	-0.123985	0.00146976
C1	5	actb	-0.135116	-0.0057078
C1	6	actb	-0.136029	-0.00266788
C1	7	actb	-0.139533	-0.00221942
C1	8	actb	-0.144142	-0.00287569
C1	9	actb	-0.148325	-0.0031059
C1	10	actb	-0.15368	-0.00450765
C1	11	actb	-0.152813	0.000312123
C1	12	actb	-0.159463	-0.00238475
C1	13	actb	-0.149995	0.011036
C1	14	actb	-0.151997	0.0129866
C1	15	actb	-0.135256	0.033681
C1	16	actb	-0.104887	0.0680025
C1	17	actb	-0.0434413	0.133401
C1	18	actb	0.0830204	0.263816
C1	19	actb	0.328298	0.513046
C1	20	actb	0.802513	0.991214
C1	21	actb	1.65363	1.84628
C1	22	actb	3.01441	3.21102
C1	23	actb	4.59232	4.79288
C1	24	actb	5.89586	6.10037
C1	25	actb	6.94191	7.15037
C1	26	actb	8.08139	8.29381
C1	27	actb	9.14495	9.36132
C1	28	actb	10.1014	10.3218
C1	29	actb	10.9182	11.1425
C1	30	actb	11.5956	11.8238
C1	31	actb	12.181	12.4132
C1	32	actb	12.8701	13.1063
C1	33	actb	13.363	13.6031
C1	34	actb	13.7945	14.0385
C1	35	actb	14.3	14.548
C1	36	actb	14.6865	14.9385
C1	37	actb	15.0983	15.3542
C1	38	actb	15.2916	15.5515
C1	39	actb	15.6365	15.9003
C1	40	actb	15.9006	16.1684
C2	1	actb	-0.0025347	0.068899
C2	2	actb	-0.0331841	0.0486601
C2	3	actb	-0.0693827	0.022872
C2	4	actb	-0.0987195	0.00394571
C2	5	actb	-0.119427	-0.00635098
C2	6	actb	-0.131764	-0.00827767
C2	7	actb	-0.145853	-0.0119562
C2	8	actb	-0.154546	-0.0102393
C2	9	actb	-0.161107	-0.00638951
C2	10	actb	-0.170406	-0.00527763
C2	11	actb	-0.173712	0.00182628
C2	12	actb	-0.180757	0.00519206
C2	13	actb	-0.181704	0.0146552
C2	14	actb	-0.180095	0.0266752
C2	15	actb	-0.168435	0.0487458
C2	16	actb	-0.138794	0.0887969
C2	17	actb	-0.0773901	0.160611
C2	18	actb	0.0482676	0.296679
C2	19	actb	0.298954	0.557776
C2	20	actb	0.773254	1.04249
C2	21	actb	1.62839	1.90803
C2	22	actb	2.95314	3.24319
C2	23	actb	4.47265	4.77312
C2	24	actb	5.606	5.91687
C2	25	actb	6.57301	6.89429
C2	26	actb	7.62186	7.95356
C2	27	actb	8.53208	8.87418
C2	28	actb	9.35893	9.71145
C2	29	actb	10.0767	10.4396
C2	30	actb	10.6835	11.0568
C2	31	actb	11.2653	11.649
C2	32	actb	11.7355	12.1297
C2	33	actb	12.1146	12.5192
C2	34	actb	12.5153	12.9303
C2	35	actb	12.825	13.2504
C2	36	actb	13.1141	13.5499
C2	37	actb	13.3527	13.7989
C2	38	actb	13.7205	14.1771
C2	39	actb	13.8989	14.366
C2	40	actb	14.0722	14.5496
C3	1	actb	-0.191217	0.0318141
C3	2	actb	-0.194388	0.0401089
C3	3	actb	-0.221629	0.0243342
C3	4	actb	-0.24862	0.00880908
C3	5	actb	-0.271057	-0.00216071
C3	6	actb	-0.287795	-0.00743245
C3	7	actb	-0.30731	-0.0154813
C3	8	actb	-0.314643	-0.0113481
C3	9	actb	-0.325245	-0.0104836
C3	10	actb	-0.335484	-0.00925658
C3	11	actb	-0.343465	-0.00577169
C3	12	actb	-0.351072	-0.00191268
C3	13	actb	-0.350445	0.0101815
C3	14	actb	-0.35157	0.0205224
C3	15	actb	-0.345777	0.0377814
C3	16	actb	-0.32147	0.0735552
C3	17	actb	-0.260005	0.146487
C3	18	actb	-0.141751	0.276206
C3	19	actb	0.0973954	0.526819
C3	20	actb	0.558899	0.999789
C3	21	actb	1.38375	1.83611
C3	22	actb	2.68495	3.14877
C3	23	actb	4.18378	4.65907
C3	24	actb	5.34812	5.83487
C3	25	actb	6.22486	6.72309
C3	26	actb	7.15899	7.66868
C3	27	actb	8.09842	8.61958
C3	28	actb	8.83579	9.36841
C3	29	actb	9.45579	9.99988
C3	30	actb	10.0374	10.5929
C3	31	actb	10.5652	11.1322
C3	32	actb	10.99	11.5684
C3	33	actb	11.3295	11.9195
C3	34	actb	11.5618	12.1632
C3	35	actb	11.9275	12.5404
C3	36	actb	12.2799	12.9042
C3	37	actb	12.4253	13.0611
C3	38	actb	12.5966	13.2439
C3	39	actb	12.8816	13.5403
C3	40	actb	13.082	13.7523
C4	1	PITX2	-0.0433325	0.0125963
C4	2	PITX2	-0.0507605	0.00705267
C4	3	PITX2	-0.061006	-0.0013086
C4	4	PITX2	-0.0604539	0.00112781
C4	5	PITX2	-0.0644971	-0.00103111
C4	6	PITX2	-0.0628968	0.00245349
C4	7	PITX2	-0.0690538	-0.00181934
C4	8	PITX2	-0.0683425	0.000776273
C4	9	PITX2	-0.0686661	0.00233699
C4	10	PITX2	-0.0711123	0.00177507
C4	11	PITX2	-0.071574	0.00319762
C4	12	PITX2	-0.0758741	0.000781752
C4	13	PITX2	-0.0776965	0.000843633
C4	14	PITX2	-0.0849769	-0.00455247
C4	15	PITX2	-0.0824133	-0.000104638
C4	16	PITX2	-0.0881275	-0.00393454
C4	17	PITX2	-0.0886443	-0.00256706
C4	18	PITX2	-0.0895948	-0.0016333
C4	19	PITX2	-0.0919273	-0.0020815
C4	20	PITX2	-0.0918155	-8.54603e-05
C4	21	PITX2	-0.0958446	-0.00223031
C4	22	PITX2	-0.0954681	3.05244e-05
C4	23	PITX2	-0.0955665	0.0018164
C4	24	PITX2	-0.0930583	0.00620877
C4	25	PITX2	-0.0875193	0.0136321
C4	26	PITX2	-0.0742586	0.028777
C4	27	PITX2	-0.0506429	0.054277
C4	28	PITX2	0.0095216	0.116326
C4	29	PITX2	0.122374	0.231063
C4	30	PITX2	0.334839	0.445412
C4	31	PITX2	0.746811	0.859268
C4	32	PITX2	1.49414	1.60849
C4	33	PITX2	2.73188	2.8481
C4	34	PITX2	4.51077	4.62888
C4	35	PITX2	6.47344	6.59343
C4	36	PITX2	7.57099	7.69286
C4	37	PITX2	8.42661	8.55038
C4	38	PITX2	9.43005	9.55569
C4	39	PITX2	10.3169	10.4445
C4	40	PITX2	11.0818	11.2112
C5	1	PITX2	-0.0643326	0.00244144
C5	2	PITX2	-0.063053	0.00489924
C5	3	PITX2	-0.0611239	0.00800649
C5	4	PITX2	-0.069045	0.00126364
C5	5	PITX2	-0.0760203	-0.00453347
C5	6	PITX2	-0.0733299	-0.000664867
C5	7	PITX2	-0.0733605	0.000482738
C5	8	PITX2	-0.0787182	-0.00369678
C5	9	PITX2	-0.0724405	0.00375907
C5	10	PITX2	-0.07645	0.000927798
C5	11	PITX2	-0.0796929	-0.00113692
C5	12	PITX2	-0.0818717	-0.00213761
C5	13	PITX2	-0.080585	0.000327356
C5	14	PITX2	-0.0811271	0.000963405
C5	15	PITX2	-0.0811797	0.00208901
C5	16	PITX2	-0.0906284	-0.00618152
C5	17	PITX2	-0.0837107	0.00191435
C5	18	PITX2	-0.0903171	-0.00351386
C5	19	PITX2	-0.0939754	-0.00599396
C5	20	PITX2	-0.0894118	-0.000252158
C5	21	PITX2	-0.090427	-8.91764e-05
C5	22	PITX2	-0.0970292	-0.0055132
C5	23	PITX2	-0.0906066	0.00208767
C5	24	PITX2	-0.0900044	0.00386798
C5	25	PITX2	-0.0870266	0.00802401
C5	26	PITX2	-0.0803711	0.0158577
C5	27	PITX2	-0.0642448	0.0331622
C5	28	PITX2	-0.0280246	0.0705606
C5	29	PITX2	0.0329218	0.132685
C5	30	PITX2	0.164514	0.265455
C5	31	PITX2	0.418923	0.521043
C5	32	PITX2	0.884107	0.987405
C5	33	PITX2	1.72172	1.82619
C5	34	PITX2	3.07903	3.18468
C5	35	PITX2	4.89635	5.00318
C5	36	PITX2	6.58326	6.69127
C5	37	PITX2	7.19953	7.30872
C5	38	PITX2	8.23351	8.34388
C5	39	PITX2	9.25585	9.36739
C5	40	PITX2	10.0529	10.1656
C6	1	PITX2	-0.052335	0.0168116
C6	2	PITX2	-0.0593416	0.0113761
C6	3	PITX2	-0.062434	0.00985498
C6	4	PITX2	-0.0697	0.00416012
C6	5	PITX2	-0.0746898	0.000741567
C6	6	PITX2	-0.077192	-0.00018949
C6	7	PITX2	-0.079902	-0.00132822
C6	8	PITX2	-0.0833345	-0.00318954
C6	9	PITX2	-0.0842553	-0.00253918
C6	10	PITX2	-0.0855943	-0.00230704
C6	11	PITX2	-0.0871124	-0.00225388
C6	12	PITX2	-0.0902296	-0.00379987
C6	13	PITX2	-0.0901887	-0.00218786
C6	14	PITX2	-0.0924633	-0.00289122
C6	15	PITX2	-0.0913085	-0.000165209
C6	16	PITX2	-0.093358	-0.000643561
C6	17	PITX2	-0.0954154	-0.00112972
C6	18	PITX2	-0.0962278	-0.000370951
C6	19	PITX2	-0.0984708	-0.00104281
C6	20	PITX2	-0.0999996	-0.00100039
C6	21	PITX2	-0.0998644	0.000706043
C6	22	PITX2	-0.101936	0.000205979
C6	23	PITX2	-0.103125	0.000587557
C6	24	PITX2	-0.102594	0.00268985
C6	25	PITX2	-0.100762	0.00609284
C6	26	PITX2	-0.095307	0.0131194
C6	27	PITX2	-0.0843917	0.0256059
C6	28	PITX2	-0.0592846	0.0522842
C6	29	PITX2	-0.012117	0.101023
C6	30	PITX2	0.0798353	0.194546
C6	31	PITX2	0.25926	0.375542
C6	32	PITX2	0.599472	0.717326
C6	33	PITX2	1.22261	1.34204
C6	34	PITX2	2.30453	2.42553
C6	35	PITX2	3.91133	4.03389
C6	36	PITX2	5.84184	5.96598
C6	37	PITX2	7.12667	7.25238
C6	38	PITX2	7.87721	8.00449
C6	39	PITX2	8.91706	9.04591
C6	40	PITX2	9.86632	9.99674
C7	1	actb	-0.228323	0.0138114
C7	2	actb	-0.229583	0.0159145
C7	3	actb	-0.240212	0.00864813
C7	4	actb	-0.251481	0.000742307
C7	5	actb	-0.256958	-0.00137151
C7	6	actb	-0.26021	-0.0012607
C7	7	actb	-0.269761	-0.00744894
C7	8	actb	-0.268975	-0.00329918
C7	9	actb	-0.271121	-0.00208226
C7	10	actb	-0.272864	-0.000462708
C7	11	actb	-0.278387	-0.0026223
C7	12	actb	-0.276341	0.00278626
C7	13	actb	-0.27612	0.00637091
C7	14	actb	-0.266885	0.0189688
C7	15	actb	-0.252074	0.0371428
C7	16	actb	-0.218901	0.0736782
C7	17	actb	-0.145916	0.150026
C7	18	actb	-0.00198822	0.297317
C7	19	actb	0.278017	0.580685
C7	20	actb	0.801559	1.10759
C7	21	actb	1.74647	2.05587
C7	22	actb	3.19065	3.50341
C7	23	actb	4.78113	5.09725
C7	24	actb	5.91176	6.23125
C7	25	actb	6.87182	7.19467
C7	26	actb	7.85446	8.18067
C7	27	actb	8.75591	9.08548
C7	28	actb	9.55051	9.88344
C7	29	actb	10.2173	10.5536
C7	30	actb	10.8313	11.171
C7	31	actb	11.2379	11.5809
C7	32	actb	11.7719	12.1183
C7	33	actb	12.1381	12.4878
C7	34	actb	12.4658	12.8189
C7	35	actb	12.8028	13.1593
C7	36	actb	13.0506	13.4105
C7	37	actb	13.4295	13.7927
C7	38	actb	13.6488	14.0154
C7	39	actb	13.8874	14.2573
C7	40	actb	14.0183	14.3916
C8	1	actb	-0.104941	0.0240573
C8	2	actb	-0.11477	0.0198418
C8	3	actb	-0.124629	0.0155972
C8	4	actb	-0.141514	0.0043252
C8	5	actb	-0.153961	-0.00250765
C8	6	actb	-0.160859	-0.00379199
C8	7	actb	-0.172382	-0.00970171
C8	8	actb	-0.178128	-0.00983318
C8	9	actb	-0.182031	-0.00812255
C8	10	actb	-0.184062	-0.00453978
C8	11	actb	-0.184256	0.00087931
C8	12	actb	-0.187316	0.00343304
C8	13	actb	-0.182101	0.0142621
C8	14	actb	-0.177284	0.0246927
C8	15	actb	-0.159537	0.048053
C8	16	actb	-0.127347	0.0858568
C8	17	actb	-0.0588728	0.159945
C8	18	actb	0.072847	0.297278
C8	19	actb	0.331924	0.561969
C8	20	actb	0.819909	1.05557
C8	21	actb	1.69824	1.93951
C8	22	actb	3.07423	3.32112
C8	23	actb	4.60032	4.85282
C8	24	actb	5.73277	5.99088
C8	25	actb	6.65232	6.91604
C8	26	actb	7.62871	7.89805
C8	27	actb	8.52381	8.79876
C8	28	actb	9.27301	9.55357
C8	29	actb	9.93167	10.2179
C8	30	actb	10.4683	10.7601
C8	31	actb	10.9544	11.2518
C8	32	actb	11.4333	11.7363
C8	33	actb	11.8174	12.126
C8	34	actb	12.2005	12.5148
C8	35	actb	12.522	12.8419
C8	36	actb	12.807	13.1325
C8	37	actb	13.0882	13.4193
C8	38	actb	13.2859	13.6226
C8	39	actb	13.5238	13.8661
C8	40	actb	13.7174	14.0653
C9	1	actb	-0.0570875	0.056098
C9	2	actb	-0.0793916	0.041014
C9	3	actb	-0.102982	0.0246442
C9	4	actb	-0.132726	0.00212002
C9	5	actb	-0.148996	-0.00693038
C9	6	actb	-0.158108	-0.00882203
C9	7	actb	-0.168878	-0.0123717
C9	8	actb	-0.173012	-0.00928516
C9	9	actb	-0.175541	-0.00459461
C9	10	actb	-0.182596	-0.00442898
C9	11	actb	-0.186754	-0.00136721
C9	12	actb	-0.185876	0.00673078
C9	13	actb	-0.185522	0.0143051
C9	14	actb	-0.179826	0.0272216
C9	15	actb	-0.163055	0.0512124
C9	16	actb	-0.128196	0.0932922
C9	17	actb	-0.066075	0.162633
C9	18	actb	0.0677823	0.30371
C9	19	actb	0.327435	0.570583
C9	20	actb	0.813451	1.06382
C9	21	actb	1.6914	1.94898
C9	22	actb	3.03774	3.30255
C9	23	actb	4.4894	4.76143
C9	24	actb	5.51743	5.79668
C9	25	actb	6.43176	6.71823
C9	26	actb	7.32704	7.62073
C9	27	actb	8.17729	8.4782
C9	28	actb	8.94846	9.25659
C9	29	actb	9.5773	9.89265
C9	30	actb	10.1705	10.4931
C9	31	actb	10.6134	10.9432
C9	32	actb	11.0838	11.4208
C9	33	actb	11.5025	11.8468
C9	34	actb	11.8716	12.2231
C9	35	actb	12.1136	12.4723
C9	36	actb	12.5082	12.8741
C9	37	actb	12.6958	13.0689
C9	38	actb	12.9418	13.3222
C9	39	actb	13.21	13.5975
C9	40	actb	13.4204	13.8152
C10	1	HEPHL1_4F4R	-0.0194539	0.0207583
C10	2	HEPHL1_4F4R	-0.0342724	0.0105704
C10	3	HEPHL1_4F4R	-0.0459026	0.00357071
C10	4	HEPHL1_4F4R	-0.0495942	0.00450964
C10	5	HEPHL1_4F4R	-0.0551524	0.00358199
C10	6	HEPHL1_4F4R	-0.0609736	0.00239139
C10	7	HEPHL1_4F4R	-0.0707065	-0.00271094
C10	8	HEPHL1_4F4R	-0.0878906	-0.0152645
C10	9	HEPHL1_4F4R	-0.080506	-0.0032494
C10	10	HEPHL1_4F4R	-0.0802102	0.00167697
C10	11	HEPHL1_4F4R	-0.0814052	0.00511251
C10	12	HEPHL1_4F4R	-0.0872759	0.00387237
C10	13	HEPHL1_4F4R	-0.089856	0.00592283
C10	14	HEPHL1_4F4R	-0.0940718	0.0063376
C10	15	HEPHL1_4F4R	-0.108375	-0.00333545
C10	16	HEPHL1_4F4R	-0.11463	-0.00495945
C10	17	HEPHL1_4F4R	-0.118827	-0.00452583
C10	18	HEPHL1_4F4R	-0.12433	-0.00539796
C10	19	HEPHL1_4F4R	-0.127632	-0.00407013
C10	20	HEPHL1_4F4R	-0.134442	-0.00624887
C10	21	HEPHL1_4F4R	-0.135789	-0.00296524
C10	22	HEPHL1_4F4R	-0.138421	-0.000966915
C10	23	HEPHL1_4F4R	-0.142139	-5.44856e-05
C10	24	HEPHL1_4F4R	-0.142105	0.00460995
C10	25	HEPHL1_4F4R	-0.139182	0.0121632
C10	26	HEPHL1_4F4R	-0.133859	0.0221169
C10	27	HEPHL1_4F4R	-0.118292	0.0423147
C10	28	HEPHL1_4F4R	-0.0874268	0.0778103
C10	29	HEPHL1_4F4R	-0.0272775	0.14259
C10	30	HEPHL1_4F4R	0.0925568	0.267055
C10	31	HEPHL1_4F4R	0.319742	0.498871
C10	32	HEPHL1_4F4R	0.76143	0.94519
C10	33	HEPHL1_4F4R	1.58525	1.77364
C10	34	HEPHL1_4F4R	3.03213	3.22515
C10	35	HEPHL1_4F4R	5.33523	5.53288
C10	36	HEPHL1_4F4R	8.25138	8.45367
C10	37	HEPHL1_4F4R	10.7485	10.9554
C10	38	HEPHL1_4F4R	12.6817	12.8932
C10	39	HEPHL1_4F4R	14.3163	14.5324
C10	40	HEPHL1_4F4R	15.6395	15.8603
C11	1	HEPHL1_4F4R	0.0136015	0.113443
C11	2	HEPHL1_4F4R	-0.0193036	0.0872528
C11	3	HEPHL1_4F4R	-0.0589031	0.0543678
C11	4	HEPHL1_4F4R	-0.0986094	0.0213759
C11	5	HEPHL1_4F4R	-0.118566	0.00813415
C11	6	HEPHL1_4F4R	-0.133851	-0.000436401
C11	7	HEPHL1_4F4R	-0.14801	-0.00788089
C11	8	HEPHL1_4F4R	-0.156868	-0.010025
C11	9	HEPHL1_4F4R	-0.165965	-0.0124071
C11	10	HEPHL1_4F4R	-0.173985	-0.0137135
C11	11	HEPHL1_4F4R	-0.183282	-0.0162953
C11	12	HEPHL1_4F4R	-0.18957	-0.0158687
C11	13	HEPHL1_4F4R	-0.196313	-0.0158975
C11	14	HEPHL1_4F4R	-0.198172	-0.0110425
C11	15	HEPHL1_4F4R	-0.203011	-0.00916667
C11	16	HEPHL1_4F4R	-0.208442	-0.00788328
C11	17	HEPHL1_4F4R	-0.216526	-0.00925272
C11	18	HEPHL1_4F4R	-0.217991	-0.00400375
C11	19	HEPHL1_4F4R	-0.225677	-0.00497468
C11	20	HEPHL1_4F4R	-0.233217	-0.00580063
C11	21	HEPHL1_4F4R	-0.236963	-0.00283165
C11	22	HEPHL1_4F4R	-0.23644	0.00440564
C11	23	HEPHL1_4F4R	-0.245446	0.00211406
C11	24	HEPHL1_4F4R	-0.243116	0.0111583
C11	25	HEPHL1_4F4R	-0.24504	0.015949
C11	26	HEPHL1_4F4R	-0.237728	0.0299754
C11	27	HEPHL1_4F4R	-0.228254	0.046164
C11	28	HEPHL1_4F4R	-0.201073	0.0800591
C11	29	HEPHL1_4F4R	-0.13638	0.151466
C11	30	HEPHL1_4F4R	-0.0144626	0.280098
C11	31	HEPHL1_4F4R	0.23172	0.532995
C11	32	HEPHL1_4F4R	0.70136	1.00935
C11	33	HEPHL1_4F4R	1.57205	1.88675
C11	34	HEPHL1_4F4R	3.09976	3.42118
C11	35	HEPHL1_4F4R	5.52014	5.84827
C11	36	HEPHL1_4F4R	8.46658	8.80142
C11	37	HEPHL1_4F4R	10.9692	11.3108
C11	38	HEPHL1_4F4R	12.8424	13.1907
C11	39	HEPHL1_4F4R	14.5638	14.9188
C11	40	HEPHL1_4F4R	15.8947	16.2564
C12	1	HEPHL1_4F4R	-0.0618662	0.049758
C12	2	HEPHL1_4F4R	-0.078105	0.0405188
C12	3	HEPHL1_4F4R	-0.103324	0.0222992
C12	4	HEPHL1_4F4R	-0.126765	0.00585778
C12	5	HEPHL1_4F4R	-0.139461	0.000161188
C12	6	HEPHL1_4F4R	-0.150917	-0.00429459
C12	7	HEPHL1_4F4R	-0.159878	-0.00625597
C12	8	HEPHL1_4F4R	-0.163188	-0.00256695
C12	9	HEPHL1_4F4R	-0.170152	-0.00253123
C12	10	HEPHL1_4F4R	-0.176686	-0.00206533
C12	11	HEPHL1_4F4R	-0.185192	-0.00357184
C12	12	HEPHL1_4F4R	-0.189455	-0.000834464
C12	13	HEPHL1_4F4R	-0.198888	-0.0032686
C12	14	HEPHL1_4F4R	-0.202522	9.73208e-05
C12	15	HEPHL1_4F4R	-0.213229	-0.00360973
C12	16	HEPHL1_4F4R	-0.222782	-0.00616367
C12	17	HEPHL1_4F4R	-0.23241	-0.00879161
C12	18	HEPHL1_4F4R	-0.233664	-0.0030459
C12	19	HEPHL1_4F4R	-0.242913	-0.0052959
C12	20	HEPHL1_4F4R	-0.247004	-0.00238679
C12	21	HEPHL1_4F4R	-0.253177	-0.00155988
C12	22	HEPHL1_4F4R	-0.254984	0.003632
C12	23	HEPHL1_4F4R	-0.263526	0.00209034
C12	24	HEPHL1_4F4R	-0.26301	0.00960548
C12	25	HEPHL1_4F4R	-0.267116	0.0124991
C12	26	HEPHL1_4F4R	-0.265256	0.021359
C12	27	HEPHL1_4F4R	-0.250537	0.0430771
C12	28	HEPHL1_4F4R	-0.237135	0.0634791
C12	29	HEPHL1_4F4R	-0.195197	0.112416
C12	30	HEPHL1_4F4R	-0.10221	0.212404
C12	31	HEPHL1_4F4R	0.0698237	0.391437
C12	32	HEPHL1_4F4R	0.40785	0.736463
C12	33	HEPHL1_4F4R	1.04825	1.38386
C12	34	HEPHL1_4F4R	2.19717	2.53978
C12	35	HEPHL1_4F4R	4.10272	4.45233
C12	36	HEPHL1_4F4R	6.70364	7.06025
C12	37	HEPHL1_4F4R	9.29957	9.66318
C12	38	HEPHL1_4F4R	11.3293	11.6999
C12	39	HEPHL1_4F4R	12.7627	13.1403
C12	40	HEPHL1_4F4R	14.0863	14.4709
D1	1	actb	0.02052	0.0208568
D1	2	actb	0.0161414	0.0223964
D1	3	actb	-0.000323698	0.0118495
D1	4	actb	-0.0150115	0.00307996
D1	5	actb	-0.0277126	-0.003703
D1	6	actb	-0.0304768	-0.000549044
D1	7	actb	-0.0389971	-0.00315107
D1	8	actb	-0.0458661	-0.00410188
D1	9	actb	-0.0530988	-0.00541646
D1	10	actb	-0.0591565	-0.00555596
D1	11	actb	-0.0632965	-0.00377778
D1	12	actb	-0.0690923	-0.00365534
D1	13	actb	-0.0696135	0.00174169
D1	14	actb	-0.0745817	0.00269161
D1	15	actb	-0.0726438	0.0105478
D1	16	actb	-0.0662025	0.0229072
D1	17	actb	-0.0502993	0.0447287
D1	18	actb	-0.015004	0.0859421
D1	19	actb	0.0626084	0.169473
D1	20	actb	0.217087	0.32987
D1	21	actb	0.509704	0.628404
D1	22	actb	1.05297	1.17759
D1	23	actb	1.95921	2.08974
D1	24	actb	3.12759	3.26405
D1	25	actb	4.11435	4.25672
D1	26	actb	4.96702	5.11531
D1	27	actb	5.85887	6.01308
D1	28	actb	6.69345	6.85358
D1	29	actb	7.47191	7.63796
D1	30	actb	8.12059	8.29256
D1	31	actb	8.70433	8.88221
D1	32	actb	9.2329	9.4167
D1	33	actb	9.62714	9.81686
D1	34	actb	10.0566	10.2522
D1	35	actb	10.4015	10.603
D1	36	actb	10.7675	10.975
D1	37	actb	11.0795	11.2928
D1	38	actb	11.3216	11.5409
D1	39	actb	11.6229	11.8481
D1	40	actb	11.7989	12.03
D2	1	actb	0.0123298	0.0413134
D2	2	actb	-0.00273817	0.0318216
D2	3	actb	-0.0233654	0.0167704
D2	4	actb	-0.0370149	0.00869715
D2	5	actb	-0.0499432	0.00134496
D2	6	actb	-0.0564435	0.000420766
D2	7	actb	-0.0715614	-0.009121
D2	8	actb	-0.0816629	-0.0136464
D2	9	actb	-0.0834658	-0.0098731
D2	10	actb	-0.0924871	-0.0133183
D2	11	actb	-0.0941522	-0.00940717
D2	12	actb	-0.0890654	0.00125571
D2	13	actb	-0.0913147	0.0045826
D2	14	actb	-0.0966047	0.00486867
D2	15	actb	-0.0896239	0.0174256
D2	16	actb	-0.0876021	0.0250236
D2	17	actb	-0.0653222	0.0528796
D2	18	actb	-0.0188867	0.104891
D2	19	actb	0.0701815	0.199536
D2	20	actb	0.2444	0.37933
D2	21	actb	0.579584	0.720091
D2	22	actb	1.20832	1.3544
D2	23	actb	2.26693	2.41859
D2	24	actb	3.67765	3.83489
D2	25	actb	4.89635	5.05917
D2	26	actb	5.90194	6.07033
D2	27	actb	6.94195	7.11591
D2	28	actb	7.90976	8.0893
D2	29	actb	8.80097	8.98608
D2	30	actb	9.5847	9.77539
D2	31	actb	10.2785	10.4747
D2	32	actb	10.8313	11.0332
D2	33	actb	11.3391	11.5465
D2	34	actb	11.7948	12.0078
D2	35	actb	12.1908	12.4094
D2	36	actb	12.5272	12.7514
D2	37	actb	12.8504	13.0802
D2	38	actb	13.1462	13.3815
D2	39	actb	13.4734	13.7143
D2	40	actb	13.6572	13.9037
D3	1	actb	-0.0998675	0.00653175
D3	2	actb	-0.103384	0.00489694
D3	3	actb	-0.105799	0.00436405
D3	4	actb	-0.112569	-0.000524517
D3	5	actb	-0.113744	0.000182236
D3	6	actb	-0.11423	0.00157747
D3	7	actb	-0.120664	-0.00297402
D3	8	actb	-0.122493	-0.00292186
D3	9	actb	-0.122809	-0.00135593
D3	10	actb	-0.124621	-0.00128583
D3	11	actb	-0.127598	-0.00238153
D3	12	actb	-0.126728	0.000370305
D3	13	actb	-0.129323	-0.000343008
D3	14	actb	-0.125569	0.00529263
D3	15	actb	-0.12347	0.00927362
D3	16	actb	-0.112987	0.0216381
D3	17	actb	-0.0905122	0.0459946
D3	18	actb	-0.0429679	0.0954206
D3	19	actb	0.0482858	0.188556
D3	20	actb	0.233869	0.376021
D3	21	actb	0.576277	0.720311
D3	22	actb	1.21824	1.36415
D3	23	actb	2.29978	2.44758
D3	24	actb	3.71184	3.86152
D3	25	actb	4.94383	5.09539
D3	26	actb	5.93755	6.09099
D3	27	actb	6.9385	7.09382
D3	28	actb	7.86164	8.01885
D3	29	actb	8.72713	8.88622
D3	30	actb	9.429	9.58997
D3	31	actb	10.0309	10.1937
D3	32	actb	10.6229	10.7876
D3	33	actb	11.0335	11.2001
D3	34	actb	11.5127	11.6812
D3	35	actb	11.9022	12.0725
D3	36	actb	12.2056	12.3779
D3	37	actb	12.4779	12.652
D3	38	actb	12.8039	12.9799
D3	39	actb	13.0229	13.2008
D3	40	actb	13.2542	13.434
D4	1	PITX2	-0.127296	0.00921317
D4	2	PITX2	-0.125785	0.0122745
D4	3	PITX2	-0.141899	-0.00228909
D4	4	PITX2	-0.141177	-1.72784e-05
D4	5	PITX2	-0.143859	-0.00114875
D4	6	PITX2	-0.141731	0.00252939
D4	7	PITX2	-0.151152	-0.00534088
D4	8	PITX2	-0.147624	-0.000263176
D4	9	PITX2	-0.146227	0.0026839
D4	10	PITX2	-0.146783	0.00367838
D4	11	PITX2	-0.147987	0.00402475
D4	12	PITX2	-0.148321	0.00524124
D4	13	PITX2	-0.153645	0.00146725
D4	14	PITX2	-0.156877	-0.000214358
D4	15	PITX2	-0.162639	-0.00442599
D4	16	PITX2	-0.163012	-0.00324864
D4	17	PITX2	-0.160155	0.00115819
D4	18	PITX2	-0.1609	0.00196376
D4	19	PITX2	-0.169202	-0.00478809
D4	20	PITX2	-0.171032	-0.00506799
D4	21	PITX2	-0.168769	-0.00125459
D4	22	PITX2	-0.17085	-0.00178507
D4	23	PITX2	-0.170337	0.000278485
D4	24	PITX2	-0.169395	0.0027706
D4	25	PITX2	-0.169668	0.00404797
D4	26	PITX2	-0.163017	0.0122491
D4	27	PITX2	-0.147752	0.0290641
D4	28	PITX2	-0.106666	0.0717001
D4	29	PITX2	-0.0371099	0.142807
D4	30	PITX2	0.109757	0.291224
D4	31	PITX2	0.387723	0.57074
D4	32	PITX2	0.904258	1.08883
D4	33	PITX2	1.80454	1.99066
D4	34	PITX2	3.22384	3.41151
D4	35	PITX2	5.05181	5.24102
D4	36	PITX2	6.5927	6.78347
D4	37	PITX2	7.26432	7.45664
D4	38	PITX2	8.18755	8.38142
D4	39	PITX2	9.02894	9.22436
D4	40	PITX2	9.80536	10.0023
D5	1	PITX2	-0.0504504	0.00523256
D5	2	PITX2	-0.0497044	0.00786782
D5	3	PITX2	-0.0564222	0.00303931
D5	4	PITX2	-0.0592459	0.00210492
D5	5	PITX2	-0.0639514	-0.000711188
D5	6	PITX2	-0.0643467	0.000782782
D5	7	PITX2	-0.0690803	-0.00206149
D5	8	PITX2	-0.0664242	0.00248389
D5	9	PITX2	-0.0718715	-0.00107404
D5	10	PITX2	-0.0682008	0.00448594
D5	11	PITX2	-0.0737613	0.000814745
D5	12	PITX2	-0.0774636	-0.000998263
D5	13	PITX2	-0.0802962	-0.0019415
D5	14	PITX2	-0.0799724	0.000271618
D5	15	PITX2	-0.0851957	-0.00306239
D5	16	PITX2	-0.0870204	-0.00299779
D5	17	PITX2	-0.0899189	-0.00400696
D5	18	PITX2	-0.0888671	-0.00106589
D5	19	PITX2	-0.0942205	-0.00452998
D5	20	PITX2	-0.0947195	-0.00313964
D5	21	PITX2	-0.0965291	-0.00305997
D5	22	PITX2	-0.0938153	0.00154323
D5	23	PITX2	-0.0957217	0.00152613
D5	24	PITX2	-0.0996401	-0.000503011
D5	25	PITX2	-0.0889269	0.0120995
D5	26	PITX2	-0.0831267	0.0197891
D5	27	PITX2	-0.0646484	0.0401566
D5	28	PITX2	-0.0225997	0.0840946
D5	29	PITX2	0.056283	0.164867
D5	30	PITX2	0.212728	0.323201
D5	31	PITX2	0.51567	0.628032
D5	32	PITX2	1.07245	1.1867
D5	33	PITX2	2.04314	2.15928
D5	34	PITX2	3.55377	3.6718
D5	35	PITX2	5.4199	5.53981
D5	36	PITX2	6.85653	6.97834
D5	37	PITX2	7.5018	7.6255
D5	38	PITX2	8.52075	8.64634
D5	39	PITX2	9.35442	9.4819
D5	40	PITX2	10.1823	10.3117
D6	1	PITX2	-0.0288377	0.016881
D6	2	PITX2	-0.0330956	0.0148267
D6	3	PITX2	-0.0403776	0.00974836
D6	4	PITX2	-0.0462572	0.00607244
D6	5	PITX2	-0.0533886	0.00114464
D6	6	PITX2	-0.0554482	0.00128874
D6	7	PITX2	-0.0627341	-0.00379359
D6	8	PITX2	-0.0634601	-0.00231598
D6	9	PITX2	-0.065919	-0.0025712
D6	10	PITX2	-0.0672128	-0.00166141
D6	11	PITX2	-0.0702516	-0.00249652
D6	12	PITX2	-0.0737413	-0.00378265
D6	13	PITX2	-0.0747108	-0.00254852
D6	14	PITX2	-0.0777205	-0.00335456
D6	15	PITX2	-0.0797534	-0.00318382
D6	16	PITX2	-0.0821091	-0.00333589
D6	17	PITX2	-0.0839466	-0.00296971
D6	18	PITX2	-0.0832414	-6.09074e-05
D6	19	PITX2	-0.0857646	-0.000380444
D6	20	PITX2	-0.0860574	0.00153038
D6	21	PITX2	-0.0910314	-0.00124
D6	22	PITX2	-0.0909021	0.00109291
D6	23	PITX2	-0.0886984	0.00550024
D6	24	PITX2	-0.0890848	0.00731749
D6	25	PITX2	-0.0811086	0.0174973
D6	26	PITX2	-0.0700913	0.0307183
D6	27	PITX2	-0.0459722	0.0570409
D6	28	PITX2	0.00237475	0.107592
D6	29	PITX2	0.0964825	0.203903
D6	30	PITX2	0.273638	0.383263
D6	31	PITX2	0.620535	0.732363
D6	32	PITX2	1.25414	1.36817
D6	33	PITX2	2.34229	2.45853
D6	34	PITX2	3.99567	4.11411
D6	35	PITX2	5.96577	6.08641
D6	36	PITX2	7.30913	7.43198
D6	37	PITX2	8.04355	8.1686
D6	38	PITX2	9.12874	9.25599
D6	39	PITX2	10.1119	10.2414
D6	40	PITX2	10.881	11.0127
D7	1	actb	-0.12607	0.0243023
D7	2	actb	-0.133898	0.0215938
D7	3	actb	-0.145851	0.0147617
D7	4	actb	-0.159318	0.00641475
D7	5	actb	-0.171176	-0.000323038
D7	6	actb	-0.17888	-0.00290732
D7	7	actb	-0.187969	-0.00687605
D7	8	actb	-0.195465	-0.0092514
D7	9	actb	-0.200363	-0.00902892
D7	10	actb	-0.202332	-0.00587782
D7	11	actb	-0.205486	-0.00391129
D7	12	actb	-0.208957	-0.00226232
D7	13	actb	-0.21108	0.000734473
D7	14	actb	-0.210947	0.00598809
D7	15	actb	-0.209516	0.0125392
D7	16	actb	-0.200756	0.0264192
D7	17	actb	-0.176006	0.0562895
D7	18	actb	-0.122663	0.114753
D7	19	actb	-0.0247262	0.21781
D7	20	actb	0.168653	0.41631
D7	21	actb	0.54092	0.793697
D7	22	actb	1.23566	1.49355
D7	23	actb	2.39046	2.65347
D7	24	actb	3.91427	4.18241
D7	25	actb	5.18496	5.45822
D7	26	actb	6.21583	6.49421
D7	27	actb	7.2534	7.5369
D7	28	actb	8.24838	8.537
D7	29	actb	9.13822	9.43196
D7	30	actb	9.91176	10.2106
D7	31	actb	10.5451	10.8491
D7	32	actb	11.1942	11.5033
D7	33	actb	11.687	12.0012
D7	34	actb	12.1085	12.4278
D7	35	actb	12.6035	12.9279
D7	36	actb	12.9539	13.2835
D7	37	actb	13.3709	13.7056
D7	38	actb	13.6868	14.0266
D7	39	actb	13.841	14.1859
D7	40	actb	14.1002	14.4503
D8	1	actb	-0.0932048	0.0151544
D8	2	actb	-0.102347	0.00918174
D8	3	actb	-0.110825	0.00387369
D8	4	actb	-0.115342	0.00252646
D8	5	actb	-0.121838	-0.000799776
D8	6	actb	-0.123687	0.000520364
D8	7	actb	-0.131533	-0.00415513
D8	8	actb	-0.133823	-0.00327555
D8	9	actb	-0.135379	-0.00166196
D8	10	actb	-0.138232	-0.00134506
D8	11	actb	-0.140353	-0.000296741
D8	12	actb	-0.144619	-0.00139274
D8	13	actb	-0.145131	0.00126486
D8	14	actb	-0.144824	0.00474159
D8	15	actb	-0.141822	0.0109136
D8	16	actb	-0.127957	0.0279482
D8	17	actb	-0.105098	0.053977
D8	18	actb	-0.0580922	0.104152
D8	19	actb	0.0405649	0.205979
D8	20	actb	0.233152	0.401736
D8	21	actb	0.599374	0.771128
D8	22	actb	1.27552	1.45045
D8	23	actb	2.41929	2.59739
D8	24	actb	3.92105	4.10231
D8	25	actb	5.18867	5.37311
D8	26	actb	6.21952	6.40712
D8	27	actb	7.227	7.41777
D8	28	actb	8.18406	8.37801
D8	29	actb	9.03166	9.22877
D8	30	actb	9.74721	9.94749
D8	31	actb	10.4398	10.6432
D8	32	actb	10.9827	11.1893
D8	33	actb	11.4656	11.6754
D8	34	actb	11.9335	12.1465
D8	35	actb	12.3223	12.5384
D8	36	actb	12.69	12.9093
D8	37	actb	12.9901	13.2126
D8	38	actb	13.2877	13.5134
D8	39	actb	13.5833	13.8121
D8	40	actb	13.8378	14.0698
D9	1	actb	-0.143269	0.015505
D9	2	actb	-0.147289	0.0162532
D9	3	actb	-0.155836	0.0124733
D9	4	actb	-0.168739	0.00433855
D9	5	actb	-0.17883	-0.00098451
D9	6	actb	-0.185721	-0.00310786
D9	7	actb	-0.194229	-0.0068483
D9	8	actb	-0.199945	-0.00779672
D9	9	actb	-0.202231	-0.00531463
D9	10	actb	-0.207206	-0.00552259
D9	11	actb	-0.210805	-0.00435309
D9	12	actb	-0.209713	0.00150646
D9	13	actb	-0.209428	0.00655949
D9	14	actb	-0.211705	0.00904986
D9	15	actb	-0.206339	0.0191841
D9	16	actb	-0.192648	0.0376419
D9	17	actb	-0.171899	0.0631594
D9	18	actb	-0.122179	0.117647
D9	19	actb	-0.0192203	0.225373
D9	20	actb	0.182427	0.431788
D9	21	actb	0.569049	0.823178
D9	22	actb	1.2766	1.5355
D9	23	actb	2.46537	2.72903
D9	24	actb	3.96965	4.23808
D9	25	actb	5.20409	5.47729
D9	26	actb	6.21061	6.48858
D9	27	actb	7.23602	7.51876
D9	28	actb	8.19926	8.48676
D9	29	actb	9.0793	9.37157
D9	30	actb	9.82083	10.1179
D9	31	actb	10.4378	10.7396
D9	32	actb	11.0623	11.3689
D9	33	actb	11.6016	11.913
D9	34	actb	12.0928	12.4089
D9	35	actb	12.4437	12.7646
D9	36	actb	12.8235	13.1492
D9	37	actb	13.153	13.4834
D9	38	actb	13.4404	13.7756
D9	39	actb	13.8703	14.2103
D9	40	actb	14.0667	14.4115
D10	1	HEPHL1_4F4R	-0.0614682	0.0515281
D10	2	HEPHL1_4F4R	-0.0605041	0.0600696
D10	3	HEPHL1_4F4R	-0.0840116	0.0441396
D10	4	HEPHL1_4F4R	-0.114391	0.0213377
D10	5	HEPHL1_4F4R	-0.158781	-0.0154753
D10	6	HEPHL1_4F4R	-0.155414	-0.00453088
D10	7	HEPHL1_4F4R	-0.167781	-0.00931953
D10	8	HEPHL1_4F4R	-0.176313	-0.0102749
D10	9	HEPHL1_4F4R	-0.195818	-0.0222024
D10	10	HEPHL1_4F4R	-0.198796	-0.0176025
D10	11	HEPHL1_4F4R	-0.222287	-0.0335163
D10	12	HEPHL1_4F4R	-0.200212	-0.00386358
D10	13	HEPHL1_4F4R	-0.208023	-0.00409697
D10	14	HEPHL1_4F4R	-0.210831	0.000672205
D10	15	HEPHL1_4F4R	-0.21567	0.00341115
D10	16	HEPHL1_4F4R	-0.219511	0.00714664
D10	17	HEPHL1_4F4R	-0.225306	0.00892953
D10	18	HEPHL1_4F4R	-0.229626	0.0121873
D10	19	HEPHL1_4F4R	-0.231862	0.0175285
D10	20	HEPHL1_4F4R	-0.23512	0.0218478
D10	21	HEPHL1_4F4R	-0.244146	0.0203994
D10	22	HEPHL1_4F4R	-0.278129	-0.00600625
D10	23	HEPHL1_4F4R	-0.290354	-0.0106541
D10	24	HEPHL1_4F4R	-0.297896	-0.0106183
D10	25	HEPHL1_4F4R	-0.304279	-0.00942347
D10	26	HEPHL1_4F4R	-0.304351	-0.00191784
D10	27	HEPHL1_4F4R	-0.308108	0.0019025
D10	28	HEPHL1_4F4R	-0.303255	0.0143323
D10	29	HEPHL1_4F4R	-0.284628	0.0405368
D10	30	HEPHL1_4F4R	-0.244621	0.0881216
D10	31	HEPHL1_4F4R	-0.161003	0.179317
D10	32	HEPHL1_4F4R	0.00133891	0.349236
D10	33	HEPHL1_4F4R	0.31469	0.670165
D10	34	HEPHL1_4F4R	0.911979	1.27503
D10	35	HEPHL1_4F4R	1.99576	2.36639
D10	36	HEPHL1_4F4R	3.80026	4.17847
D10	37	HEPHL1_4F4R	6.37052	6.75631
D10	38	HEPHL1_4F4R	8.95903	9.35239
D10	39	HEPHL1_4F4R	10.9416	11.3425
D10	40	HEPHL1_4F4R	12.4581	12.8666
D11	1	HEPHL1_4F4R	-0.148819	0.054583
D11	2	HEPHL1_4F4R	-0.148046	0.0627827
D11	3	HEPHL1_4F4R	-0.167346	0.0509102
D11	4	HEPHL1_4F4R	-0.19771	0.0279727
D11	5	HEPHL1_4F4R	-0.222513	0.0105962
D11	6	HEPHL1_4F4R	-0.23733	0.00320636
D11	7	HEPHL1_4F4R	-0.260615	-0.0126512
D11	8	HEPHL1_4F4R	-0.269341	-0.0139503
D11	9	HEPHL1_4F4R	-0.278026	-0.0152082
D11	10	HEPHL1_4F4R	-0.28461	-0.0143654
D11	11	HEPHL1_4F4R	-0.293957	-0.0162856
D11	12	HEPHL1_4F4R	-0.303824	-0.0187256
D11	13	HEPHL1_4F4R	-0.306294	-0.0137682
D11	14	HEPHL1_4F4R	-0.314286	-0.0143333
D11	15	HEPHL1_4F4R	-0.316437	-0.00905767
D11	16	HEPHL1_4F4R	-0.322512	-0.00770582
D11	17	HEPHL1_4F4R	-0.332448	-0.0102143
D11	18	HEPHL1_4F4R	-0.332416	-0.00275569
D11	19	HEPHL1_4F4R	-0.3399	-0.00281212
D11	20	HEPHL1_4F4R	-0.346457	-0.0019428
D11	21	HEPHL1_4F4R	-0.348205	0.00373658
D11	22	HEPHL1_4F4R	-0.356339	0.00302945
D11	23	HEPHL1_4F4R	-0.357719	0.00907629
D11	24	HEPHL1_4F4R	-0.365442	0.00878001
D11	25	HEPHL1_4F4R	-0.370918	0.0107317
D11	26	HEPHL1_4F4R	-0.36334	0.0257368
D11	27	HEPHL1_4F4R	-0.36167	0.0348333
D11	28	HEPHL1_4F4R	-0.349429	0.0545015
D11	29	HEPHL1_4F4R	-0.317798	0.0935596
D11	30	HEPHL1_4F4R	-0.26354	0.155245
D11	31	HEPHL1_4F4R	-0.137553	0.288659
D11	32	HEPHL1_4F4R	0.0953573	0.528996
D11	33	HEPHL1_4F4R	0.553708	0.994773
D11	34	HEPHL1_4F4R	1.40171	1.8502
D11	35	HEPHL1_4F4R	2.89597	3.35189
D11	36	HEPHL1_4F4R	5.21325	5.6766
D11	37	HEPHL1_4F4R	8.09304	8.56381
D11	38	HEPHL1_4F4R	10.6151	11.0933
D11	39	HEPHL1_4F4R	12.528	13.0137
D11	40	HEPHL1_4F4R	14.0097	14.5028
D12	1	HEPHL1_4F4R	-0.061208	0.0935904
D12	2	HEPHL1_4F4R	-0.08846	0.0753892
D12	3	HEPHL1_4F4R	-0.122212	0.0506876
D12	4	HEPHL1_4F4R	-0.157493	0.0244582
D12	5	HEPHL1_4F4R	-0.178611	0.0123907
D12	6	HEPHL1_4F4R	-0.201236	-0.00118359
D12	7	HEPHL1_4F4R	-0.221745	-0.0126423
D12	8	HEPHL1_4F4R	-0.229997	-0.011843
D12	9	HEPHL1_4F4R	-0.244747	-0.0175424
D12	10	HEPHL1_4F4R	-0.248945	-0.0126891
D12	11	HEPHL1_4F4R	-0.257189	-0.011883
D12	12	HEPHL1_4F4R	-0.269397	-0.0150396
D12	13	HEPHL1_4F4R	-0.275323	-0.0119154
D12	14	HEPHL1_4F4R	-0.283962	-0.0115036
D12	15	HEPHL1_4F4R	-0.292913	-0.0114033
D12	16	HEPHL1_4F4R	-0.296869	-0.00630893
D12	17	HEPHL1_4F4R	-0.307711	-0.00809966
D12	18	HEPHL1_4F4R	-0.316461	-0.00779951
D12	19	HEPHL1_4F4R	-0.322118	-0.0044052
D12	20	HEPHL1_4F4R	-0.329409	-0.00264554
D12	21	HEPHL1_4F4R	-0.33332	0.00249385
D12	22	HEPHL1_4F4R	-0.341887	0.00297767
D12	23	HEPHL1_4F4R	-0.349237	0.0046793
D12	24	HEPHL1_4F4R	-0.358373	0.00459321
D12	25	HEPHL1_4F4R	-0.353157	0.0188607
D12	26	HEPHL1_4F4R	-0.355306	0.0257628
D12	27	HEPHL1_4F4R	-0.35716	0.0329594
D12	28	HEPHL1_4F4R	-0.341225	0.0579449
D12	29	HEPHL1_4F4R	-0.311933	0.0962877
D12	30	HEPHL1_4F4R	-0.249374	0.167897
D12	31	HEPHL1_4F4R	-0.1296	0.296723
D12	32	HEPHL1_4F4R	0.122013	0.557386
D12	33	HEPHL1_4F4R	0.599378	1.0438
D12	34	HEPHL1_4F4R	1.48051	1.93398
D12	35	HEPHL1_4F4R	3.01748	3.48001
D12	36	HEPHL1_4F4R	5.40034	5.87191
D12	37	HEPHL1_4F4R	8.22313	8.70376
D12	38	HEPHL1_4F4R	10.7202	11.2099
D12	39	HEPHL1_4F4R	12.5	12.9988
D12	40	HEPHL1_4F4R	13.9682	14.4759
E1	1	actb	-0.107333	0.00908062
E1	2	actb	-0.108449	0.0111756
E1	3	actb	-0.114424	0.00841088
E1	4	actb	-0.123804	0.00224161
E1	5	actb	-0.131499	-0.00224249
E1	6	actb	-0.134652	-0.0021847
E1	7	actb	-0.139114	-0.00343617
E1	8	actb	-0.142798	-0.00391001
E1	9	actb	-0.147868	-0.0057697
E1	10	actb	-0.147383	-0.002074
E1	11	actb	-0.147806	0.000714039
E1	12	actb	-0.150238	0.00149209
E1	13	actb	-0.152685	0.00225566
E1	14	actb	-0.153649	0.00450279
E1	15	actb	-0.147846	0.0135162
E1	16	actb	-0.137744	0.0268287
E1	17	actb	-0.111537	0.0562464
E1	18	actb	-0.0539288	0.117065
E1	19	actb	0.0589321	0.233137
E1	20	actb	0.288977	0.466392
E1	21	actb	0.71532	0.895946
E1	22	actb	1.48266	1.6665
E1	23	actb	2.68806	2.87511
E1	24	actb	4.03217	4.22243
E1	25	actb	5.03019	5.22365
E1	26	actb	5.98952	6.1862
E1	27	actb	6.93579	7.13568
E1	28	actb	7.83657	8.03967
E1	29	actb	8.63473	8.84104
E1	30	actb	9.30148	9.51101
E1	31	actb	9.93761	10.1503
E1	32	actb	10.495	10.711
E1	33	actb	10.9206	11.1398
E1	34	actb	11.4042	11.6265
E1	35	actb	11.6681	11.8937
E1	36	actb	12.0768	12.3056
E1	37	actb	12.3421	12.5741
E1	38	actb	12.6498	12.885
E1	39	actb	12.9431	13.1815
E1	40	actb	13.1587	13.4003
E2	1	actb	-0.0496012	0.0157471
E2	2	actb	-0.0569344	0.0112867
E2	3	actb	-0.0643569	0.00673709
E2	4	actb	-0.0674873	0.00647948
E2	5	actb	-0.0760415	0.000798109
E2	6	actb	-0.0768919	0.00282057
E2	7	actb	-0.0883868	-0.00580154
E2	8	actb	-0.0923828	-0.00692469
E2	9	actb	-0.0924618	-0.00413088
E2	10	actb	-0.0976773	-0.00647345
E2	11	actb	-0.101924	-0.00784785
E2	12	actb	-0.0987399	-0.00179044
E2	13	actb	-0.0989581	0.00086416
E2	14	actb	-0.101109	0.00158653
E2	15	actb	-0.0918851	0.0136829
E2	16	actb	-0.0819918	0.026449
E2	17	actb	-0.0453158	0.0659978
E2	18	actb	0.0153483	0.129535
E2	19	actb	0.138131	0.25519
E2	20	actb	0.383715	0.503647
E2	21	actb	0.837941	0.960746
E2	22	actb	1.66227	1.78795
E2	23	actb	2.92942	3.05797
E2	24	actb	4.32627	4.45769
E2	25	actb	5.34104	5.47534
E2	26	actb	6.28217	6.41934
E2	27	actb	7.22241	7.36245
E2	28	actb	8.01799	8.1609
E2	29	actb	8.80288	8.94867
E2	30	actb	9.40443	9.55309
E2	31	actb	9.95264	10.1042
E2	32	actb	10.4482	10.6026
E2	33	actb	10.9171	11.0744
[truncated: 1,847 more rows]

## Sheet: BioGroup Analysis Result
Block Type	96well
Chemistry	SYBR_GREEN
Experiment File Name	D:\Applied Biosystems\StepOne Software v2.3\experiments\ishishita\19011317hPITX2_HEP.eds
Experiment Run End Time	Not Started
Instrument Type	steponeplus
Passive Reference	ROX
Biogroup Name	Target Name	Task	RQ	RQ Min	RQ Max	Cт Mean	ΔCт Mean	ΔCт SE	ΔΔCт
we	actb	UNKNOWN				18.3339
we	PITX2	UNKNOWN	1	0.642193	1.55716	32.4548	14.121	0.316816	0
we	HEPHL1_4F4R	UNKNOWN	1	0.554323	1.804	34.9688	16.6349	0.421787	0
wt	actb	UNKNOWN				19.4286
wt	PITX2	UNKNOWN	10.1432	2.94148	34.977	30.2072	10.7785	0.871846	-3.34244
Analysis Type	Singleplex
Endogenous Control	actb
RQ Min/Max Confidence Level	95.0
Reference Biogroup Name	we

## Sheet: Technical Analysis Result
Block Type	96well
Chemistry	SYBR_GREEN
Experiment File Name	D:\Applied Biosystems\StepOne Software v2.3\experiments\ishishita\19011317hPITX2_HEP.eds
Experiment Run End Time	Not Started
Instrument Type	steponeplus
Passive Reference	ROX
Sample Name	Target Name	Task	RQ	RQ Min	RQ Max	Cт Mean	ΔCт Mean	ΔCт SE	ΔΔCт
17hWE1	actb	UNKNOWN				18.2717
17hWE1	PITX2	UNKNOWN	1	0.534669	1.87031	32.4359	14.1642	0.381998	0
17hWE1	HEPHL1_4F4R	UNKNOWN	1	0.465617	2.14769	35.7711	17.4994	0.466368	0
17hWE2	actb	UNKNOWN				17.1833
17hWE2	PITX2	UNKNOWN	0.505234	0.0515223	4.95439	32.3325	15.1492	1.3929	0.984976
17hWE2	HEPHL1_4F4R	UNKNOWN	0.507039	0.046084	5.57869	35.6625	18.4792	1.46313	0.979832
17hWE3	actb	UNKNOWN				17.8317
17hWE3	PITX2	UNKNOWN	0.605037	0.322995	1.13336	32.7209	14.8891	0.382942	0.724904
17hWE3	HEPHL1_4F4R	UNKNOWN	3.63344	2.76739	4.77052	33.4698	15.638	0.16612	-1.86134
17hWE4	actb	UNKNOWN				19.4315
17hWE4	PITX2	UNKNOWN	2.13917	1.73874	2.63183	32.4986	13.0672	0.126453	-1.09705
17hWE4	HEPHL1_4F4R	UNKNOWN	5.49147	3.76486	8.00992	34.4736	15.0422	0.230309	-2.45719
17hWE5	actb	UNKNOWN				18.9511
17hWE5	PITX2	UNKNOWN	1.77664	1.2681	2.48912	32.2861	13.3351	0.205733	-0.829153
17hWE5	HEPHL1_4F4R	UNKNOWN	1.66351	0.433168	6.38844	35.7162	16.7651	0.79334	-0.734232
17hqPCR2	actb	UNKNOWN				18.4251
17hqPCR2	PITX2	UNKNOWN	3.50257	2.80551	4.37282	30.7809	12.3558	0.115309	-1.80841
17hP3	actb	UNKNOWN				18.8975
17hP3	PITX2	UNKNOWN	9.0234	3.29987	24.6742	29.888	10.9905	0.522704	-3.17367
17hP1	actb	UNKNOWN				17.8879
17hP1	PITX2	UNKNOWN	11.4504	7.88623	16.6255	28.5348	10.6469	0.193771	-3.51733
17hP4	actb	UNKNOWN				19.2064
17hP4	PITX2	UNKNOWN	16.0036	7.93061	32.2945	29.3703	10.1639	0.364817	-4.00032
17hP2	actb	UNKNOWN				22.7264
17hP2	PITX2	UNKNOWN	21.5374	0.0147022	31550.4	32.4618	9.73544	3.78779	-4.42877
	actb	NTC
	HEPHL1_4F4R	NTC
	PITX2	NTC
Analysis Type	Singleplex
Endogenous Control	actb
RQ Min/Max Confidence Level	95.0
Reference Sample	17hWE1

## Sheet: Melt Region Temperature Data
Block Type	96well
Chemistry	SYBR_GREEN
Experiment File Name	D:\Applied Biosystems\StepOne Software v2.3\experiments\ishishita\19011317hPITX2_HEP.eds
Experiment Run End Time	Not Started
Instrument Type	steponeplus
Passive Reference	ROX
Well	Well Location	Target	Reporter Dye	Reading 1	Reading 2	Reading 3	Reading 4	Reading 5	Reading 6	Reading 7	Reading 8	Reading 9	Reading 10	Reading 11	Reading 12	Reading 13	Reading 14	Reading 15	Reading 16	Reading 17	Reading 18	Reading 19	Reading 20	Reading 21	Reading 22	Reading 23	Reading 24	Reading 25	Reading 26	Reading 27	Reading 28	Reading 29	Reading 30	Reading 31	Reading 32	Reading 33	Reading 34	Reading 35	Reading 36	Reading 37	Reading 38	Reading 39	Reading 40	Reading 41	Reading 42	Reading 43	Reading 44	Reading 45	Reading 46
1	A1	actb	SYBR	60.2643	60.5733	60.8548	61.1805	61.4645	61.7814	62.0729	62.3692	62.6788	62.9756	63.2593	63.5793	63.8712	64.1754	64.4758	64.7706	65.0726	65.3261	65.6729	65.9706	66.2613	66.5655	66.8725	67.1649	67.4803	67.7796	68.0779	68.3729	68.6695	68.9623	69.2632	69.5543	69.8724	70.1726	70.4757	70.7794	71.0687	71.3653	71.6686	71.9688	72.2683	72.5569	72.8695	73.177	73.4688	73.7688
2	A2	actb	SYBR	60.2643	60.5733	60.8548	61.1805	61.4645	61.7814	62.0729	62.3692	62.6788	62.9756	63.2593	63.5793	63.8712	64.1754	64.4758	64.7706	65.0726	65.3261	65.6729	65.9706	66.2613	66.5655	66.8725	67.1649	67.4803	67.7796	68.0779	68.3729	68.6695	68.9623	69.2632	69.5543	69.8724	70.1726	70.4757	70.7794	71.0687	71.3653	71.6686	71.9688	72.2683	72.5569	72.8695	73.177	73.4688	73.7688
3	A3	actb	SYBR	60.2651	60.5812	60.8598	61.1839	61.4733	61.7822	62.0763	62.3718	62.6819	62.9817	63.257	63.5793	63.8747	64.1751	64.4778	64.7731	65.0714	65.3251	65.6675	65.9732	66.2713	66.5706	66.8792	67.1733	67.4856	67.778	68.0787	68.3748	68.6738	68.9661	69.2719	69.5629	69.8794	70.176	70.4792	70.7802	71.0733	71.3718	71.6758	71.9768	72.2717	72.5606	72.8711	73.173	73.4718	73.7739
4	A4	PITX2	SYBR	60.2651	60.5812	60.8598	61.1839	61.4733	61.7822	62.0763	62.3718	62.6819	62.9817	63.257	63.5793	63.8747	64.1751	64.4778	64.7731	65.0714	65.3251	65.6675	65.9732	66.2713	66.5706	66.8792	67.1733	67.4856	67.778	68.0787	68.3748	68.6738	68.9661	69.2719	69.5629	69.8794	70.176	70.4792	70.7802	71.0733	71.3718	71.6758	71.9768	72.2717	72.5606	72.8711	73.173	73.4718	73.7739
5	A5	PITX2	SYBR	60.2699	60.5837	60.8605	61.1892	61.4742	61.7863	62.0836	62.3721	62.6818	62.9773	63.2605	63.5896	63.8839	64.1825	64.4846	64.7758	65.0754	65.3257	65.6691	65.9796	66.2762	66.5727	66.8818	67.175	67.4877	67.7826	68.0788	68.373	68.6752	68.9656	69.2709	69.5636	69.8774	70.1785	70.4815	70.7809	71.0756	71.378	71.6702	71.9798	72.2776	72.5647	72.8755	73.1749	73.4764	73.7757
6	A6	PITX2	SYBR	60.2699	60.5837	60.8605	61.1892	61.4742	61.7863	62.0836	62.3721	62.6818	62.9773	63.2605	63.5896	63.8839	64.1825	64.4846	64.7758	65.0754	65.3257	65.6691	65.9796	66.2762	66.5727	66.8818	67.175	67.4877	67.7826	68.0788	68.373	68.6752	68.9656	69.2709	69.5636	69.8774	70.1785	70.4815	70.7809	71.0756	71.378	71.6702	71.9798	72.2776	72.5647	72.8755	73.1749	73.4764	73.7757
7	A7	actb	SYBR	60.2652	60.5808	60.8587	61.1894	61.4713	61.7787	62.0745	62.3678	62.6825	62.9764	63.2544	63.5796	63.877	64.1804	64.4757	64.7744	65.073	65.3268	65.6681	65.973	66.2669	66.5724	66.8755	67.1682	67.4853	67.7797	68.0789	68.3739	68.6665	68.9645	69.2628	69.5595	69.8726	70.1729	70.479	70.7814	71.0666	71.3677	71.6701	71.9713	72.2727	72.5641	72.875	73.177	73.4716	73.7738
8	A8	actb	SYBR	60.2652	60.5808	60.8587	61.1894	61.4713	61.7787	62.0745	62.3678	62.6825	62.9764	63.2544	63.5796	63.877	64.1804	64.4757	64.7744	65.073	65.3268	65.6681	65.973	66.2669	66.5724	66.8755	67.1682	67.4853	67.7797	68.0789	68.3739	68.6665	68.9645	69.2628	69.5595	69.8726	70.1729	70.479	70.7814	71.0666	71.3677	71.6701	71.9713	72.2727	72.5641	72.875	73.177	73.4716	73.7738
9	A9	actb	SYBR	60.2689	60.5823	60.8565	61.1865	61.4745	61.791	62.0779	62.3782	62.6846	62.9808	63.2561	63.5849	63.8748	64.1849	64.482	64.7785	65.0774	65.3238	65.6656	65.9713	66.2729	66.5745	66.8856	67.1776	67.4869	67.785	68.0825	68.3777	68.6712	68.9655	69.2669	69.561	69.8777	70.1767	70.4811	70.783	71.0716	71.3726	71.6728	71.9743	72.2776	72.5631	72.875	73.1808	73.4705	73.7754
10	A10	HEPHL1_4F4R	SYBR	60.2689	60.5823	60.8565	61.1865	61.4745	61.791	62.0779	62.3782	62.6846	62.9808	63.2561	63.5849	63.8748	64.1849	64.482	64.7785	65.0774	65.3238	65.6656	65.9713	66.2729	66.5745	66.8856	67.1776	67.4869	67.785	68.0825	68.3777	68.6712	68.9655	69.2669	69.561	69.8777	70.1767	70.4811	70.783	71.0716	71.3726	71.6728	71.9743	72.2776	72.5631	72.875	73.1808	73.4705	73.7754
11	A11	HEPHL1_4F4R	SYBR	60.2666	60.5835	60.8574	61.1822	61.4679	61.7889	62.0777	62.3744	62.6866	62.9824	63.2592	63.5821	63.8788	64.1789	64.4801	64.7743	65.0737	65.3188	65.6659	65.9788	66.2728	66.5793	66.876	67.1715	67.4865	67.7814	68.083	68.3768	68.6763	68.9691	69.2682	69.5612	69.8778	70.175	70.4809	70.7867	71.0738	71.3745	71.6717	71.9703	72.2738	72.564	72.8741	73.1808	73.476	73.7782
12	A12	HEPHL1_4F4R	SYBR	60.2666	60.5835	60.8574	61.1822	61.4679	61.7889	62.0777	62.3744	62.6866	62.9824	63.2592	63.5821	63.8788	64.1789	64.4801	64.7743	65.0737	65.3188	65.6659	65.9788	66.2728	66.5793	66.876	67.1715	67.4865	67.7814	68.083	68.3768	68.6763	68.9691	69.2682	69.5612	69.8778	70.175	70.4809	70.7867	71.0738	71.3745	71.6717	71.9703	72.2738	72.564	72.8741	73.1808	73.476	73.7782
13	B1	actb	SYBR	60.2643	60.5733	60.8548	61.1805	61.4645	61.7814	62.0729	62.3692	62.6788	62.9756	63.2593	63.5793	63.8712	64.1754	64.4758	64.7706	65.0726	65.3261	65.6729	65.9706	66.2613	66.5655	66.8725	67.1649	67.4803	67.7796	68.0779	68.3729	68.6695	68.9623	69.2632	69.5543	69.8724	70.1726	70.4757	70.7794	71.0687	71.3653	71.6686	71.9688	72.2683	72.5569	72.8695	73.177	73.4688	73.7688
14	B2	actb	SYBR	60.2643	60.5733	60.8548	61.1805	61.4645	61.7814	62.0729	62.3692	62.6788	62.9756	63.2593	63.5793	63.8712	64.1754	64.4758	64.7706	65.0726	65.3261	65.6729	65.9706	66.2613	66.5655	66.8725	67.1649	67.4803	67.7796	68.0779	68.3729	68.6695	68.9623	69.2632	69.5543	69.8724	70.1726	70.4757	70.7794	71.0687	71.3653	71.6686	71.9688	72.2683	72.5569	72.8695	73.177	73.4688	73.7688
15	B3	actb	SYBR	60.2651	60.5812	60.8598	61.1839	61.4733	61.7822	62.0763	62.3718	62.6819	62.9817	63.257	63.5793	63.8747	64.1751	64.4778	64.7731	65.0714	65.3251	65.6675	65.9732	66.2713	66.5706	66.8792	67.1733	67.4856	67.778	68.0787	68.3748	68.6738	68.9661	69.2719	69.5629	69.8794	70.176	70.4792	70.7802	71.0733	71.3718	71.6758	71.9768	72.2717	72.5606	72.8711	73.173	73.4718	73.7739
16	B4	PITX2	SYBR	60.2651	60.5812	60.8598	61.1839	61.4733	61.7822	62.0763	62.3718	62.6819	62.9817	63.257	63.5793	63.8747	64.1751	64.4778	64.7731	65.0714	65.3251	65.6675	65.9732	66.2713	66.5706	66.8792	67.1733	67.4856	67.778	68.0787	68.3748	68.6738	68.9661	69.2719	69.5629	69.8794	70.176	70.4792	70.7802	71.0733	71.3718	71.6758	71.9768	72.2717	72.5606	72.8711	73.173	73.4718	73.7739
17	B5	PITX2	SYBR	60.2699	60.5837	60.8605	61.1892	61.4742	61.7863	62.0836	62.3721	62.6818	62.9773	63.2605	63.5896	63.8839	64.1825	64.4846	64.7758	65.0754	65.3257	65.6691	65.9796	66.2762	66.5727	66.8818	67.175	67.4877	67.7826	68.0788	68.373	68.6752	68.9656	69.2709	69.5636	69.8774	70.1785	70.4815	70.7809	71.0756	71.378	71.6702	71.9798	72.2776	72.5647	72.8755	73.1749	73.4764	73.7757
18	B6	PITX2	SYBR	60.2699	60.5837	60.8605	61.1892	61.4742	61.7863	62.0836	62.3721	62.6818	62.9773	63.2605	63.5896	63.8839	64.1825	64.4846	64.7758	65.0754	65.3257	65.6691	65.9796	66.2762	66.5727	66.8818	67.175	67.4877	67.7826	68.0788	68.373	68.6752	68.9656	69.2709	69.5636	69.8774	70.1785	70.4815	70.7809	71.0756	71.378	71.6702	71.9798	72.2776	72.5647	72.8755	73.1749	73.4764	73.7757
19	B7	actb	SYBR	60.2652	60.5808	60.8587	61.1894	61.4713	61.7787	62.0745	62.3678	62.6825	62.9764	63.2544	63.5796	63.877	64.1804	64.4757	64.7744	65.073	65.3268	65.6681	65.973	66.2669	66.5724	66.8755	67.1682	67.4853	67.7797	68.0789	68.3739	68.6665	68.9645	69.2628	69.5595	69.8726	70.1729	70.479	70.7814	71.0666	71.3677	71.6701	71.9713	72.2727	72.5641	72.875	73.177	73.4716	73.7738
20	B8	actb	SYBR	60.2652	60.5808	60.8587	61.1894	61.4713	61.7787	62.0745	62.3678	62.6825	62.9764	63.2544	63.5796	63.877	64.1804	64.4757	64.7744	65.073	65.3268	65.6681	65.973	66.2669	66.5724	66.8755	67.1682	67.4853	67.7797	68.0789	68.3739	68.6665	68.9645	69.2628	69.5595	69.8726	70.1729	70.479	70.7814	71.0666	71.3677	71.6701	71.9713	72.2727	72.5641	72.875	73.177	73.4716	73.7738
21	B9	actb	SYBR	60.2689	60.5823	60.8565	61.1865	61.4745	61.791	62.0779	62.3782	62.6846	62.9808	63.2561	63.5849	63.8748	64.1849	64.482	64.7785	65.0774	65.3238	65.6656	65.9713	66.2729	66.5745	66.8856	67.1776	67.4869	67.785	68.0825	68.3777	68.6712	68.9655	69.2669	69.561	69.8777	70.1767	70.4811	70.783	71.0716	71.3726	71.6728	71.9743	72.2776	72.5631	72.875	73.1808	73.4705	73.7754
22	B10	HEPHL1_4F4R	SYBR	60.2689	60.5823	60.8565	61.1865	61.4745	61.791	62.0779	62.3782	62.6846	62.9808	63.2561	63.5849	63.8748	64.1849	64.482	64.7785	65.0774	65.3238	65.6656	65.9713	66.2729	66.5745	66.8856	67.1776	67.4869	67.785	68.0825	68.3777	68.6712	68.9655	69.2669	69.561	69.8777	70.1767	70.4811	70.783	71.0716	71.3726	71.6728	71.9743	72.2776	72.5631	72.875	73.1808	73.4705	73.7754
23	B11	HEPHL1_4F4R	SYBR	60.2666	60.5835	60.8574	61.1822	61.4679	61.7889	62.0777	62.3744	62.6866	62.9824	63.2592	63.5821	63.8788	64.1789	64.4801	64.7743	65.0737	65.3188	65.6659	65.9788	66.2728	66.5793	66.876	67.1715	67.4865	67.7814	68.083	68.3768	68.6763	68.9691	69.2682	69.5612	69.8778	70.175	70.4809	70.7867	71.0738	71.3745	71.6717	71.9703	72.2738	72.564	72.8741	73.1808	73.476	73.7782
24	B12	HEPHL1_4F4R	SYBR	60.2666	60.5835	60.8574	61.1822	61.4679	61.7889	62.0777	62.3744	62.6866	62.9824	63.2592	63.5821	63.8788	64.1789	64.4801	64.7743	65.0737	65.3188	65.6659	65.9788	66.2728	66.5793	66.876	67.1715	67.4865	67.7814	68.083	68.3768	68.6763	68.9691	69.2682	69.5612	69.8778	70.175	70.4809	70.7867	71.0738	71.3745	71.6717	71.9703	72.2738	72.564	72.8741	73.1808	73.476	73.7782
25	C1	actb	SYBR	60.2643	60.5733	60.8548	61.1805	61.4645	61.7814	62.0729	62.3692	62.6788	62.9756	63.2593	63.5793	63.8712	64.1754	64.4758	64.7706	65.0726	65.3261	65.6729	65.9706	66.2613	66.5655	66.8725	67.1649	67.4803	67.7796	68.0779	68.3729	68.6695	68.9623	69.2632	69.5543	69.8724	70.1726	70.4757	70.7794	71.0687	71.3653	71.6686	71.9688	72.2683	72.5569	72.8695	73.177	73.4688	73.7688
26	C2	actb	SYBR	60.2643	60.5733	60.8548	61.1805	61.4645	61.7814	62.0729	62.3692	62.6788	62.9756	63.2593	63.5793	63.8712	64.1754	64.4758	64.7706	65.0726	65.3261	65.6729	65.9706	66.2613	66.5655	66.8725	67.1649	67.4803	67.7796	68.0779	68.3729	68.6695	68.9623	69.2632	69.5543	69.8724	70.1726	70.4757	70.7794	71.0687	71.3653	71.6686	71.9688	72.2683	72.5569	72.8695	73.177	73.4688	73.7688
27	C3	actb	SYBR	60.2651	60.5812	60.8598	61.1839	61.4733	61.7822	62.0763	62.3718	62.6819	62.9817	63.257	63.5793	63.8747	64.1751	64.4778	64.7731	65.0714	65.3251	65.6675	65.9732	66.2713	66.5706	66.8792	67.1733	67.4856	67.778	68.0787	68.3748	68.6738	68.9661	69.2719	69.5629	69.8794	70.176	70.4792	70.7802	71.0733	71.3718	71.6758	71.9768	72.2717	72.5606	72.8711	73.173	73.4718	73.7739
28	C4	PITX2	SYBR	60.2651	60.5812	60.8598	61.1839	61.4733	61.7822	62.0763	62.3718	62.6819	62.9817	63.257	63.5793	63.8747	64.1751	64.4778	64.7731	65.0714	65.3251	65.6675	65.9732	66.2713	66.5706	66.8792	67.1733	67.4856	67.778	68.0787	68.3748	68.6738	68.9661	69.2719	69.5629	69.8794	70.176	70.4792	70.7802	71.0733	71.3718	71.6758	71.9768	72.2717	72.5606	72.8711	73.173	73.4718	73.7739
29	C5	PITX2	SYBR	60.2699	60.5837	60.8605	61.1892	61.4742	61.7863	62.0836	62.3721	62.6818	62.9773	63.2605	63.5896	63.8839	64.1825	64.4846	64.7758	65.0754	65.3257	65.6691	65.9796	66.2762	66.5727	66.8818	67.175	67.4877	67.7826	68.0788	68.373	68.6752	68.9656	69.2709	69.5636	69.8774	70.1785	70.4815	70.7809	71.0756	71.378	71.6702	71.9798	72.2776	72.5647	72.8755	73.1749	73.4764	73.7757
30	C6	PITX2	SYBR	60.2699	60.5837	60.8605	61.1892	61.4742	61.7863	62.0836	62.3721	62.6818	62.9773	63.2605	63.5896	63.8839	64.1825	64.4846	64.7758	65.0754	65.3257	65.6691	65.9796	66.2762	66.5727	66.8818	67.175	67.4877	67.7826	68.0788	68.373	68.6752	68.9656	69.2709	69.5636	69.8774	70.1785	70.4815	70.7809	71.0756	71.378	71.6702	71.9798	72.2776	72.5647	72.8755	73.1749	73.4764	73.7757
31	C7	actb	SYBR	60.2652	60.5808	60.8587	61.1894	61.4713	61.7787	62.0745	62.3678	62.6825	62.9764	63.2544	63.5796	63.877	64.1804	64.4757	64.7744	65.073	65.3268	65.6681	65.973	66.2669	66.5724	66.8755	67.1682	67.4853	67.7797	68.0789	68.3739	68.6665	68.9645	69.2628	69.5595	69.8726	70.1729	70.479	70.7814	71.0666	71.3677	71.6701	71.9713	72.2727	72.5641	72.875	73.177	73.4716	73.7738
32	C8	actb	SYBR	60.2652	60.5808	60.8587	61.1894	61.4713	61.7787	62.0745	62.3678	62.6825	62.9764	63.2544	63.5796	63.877	64.1804	64.4757	64.7744	65.073	65.3268	65.6681	65.973	66.2669	66.5724	66.8755	67.1682	67.4853	67.7797	68.0789	68.3739	68.6665	68.9645	69.2628	69.5595	69.8726	70.1729	70.479	70.7814	71.0666	71.3677	71.6701	71.9713	72.2727	72.5641	72.875	73.177	73.4716	73.7738
33	C9	actb	SYBR	60.2689	60.5823	60.8565	61.1865	61.4745	61.791	62.0779	62.3782	62.6846	62.9808	63.2561	63.5849	63.8748	64.1849	64.482	64.7785	65.0774	65.3238	65.6656	65.9713	66.2729	66.5745	66.8856	67.1776	67.4869	67.785	68.0825	68.3777	68.6712	68.9655	69.2669	69.561	69.8777	70.1767	70.4811	70.783	71.0716	71.3726	71.6728	71.9743	72.2776	72.5631	72.875	73.1808	73.4705	73.7754
34	C10	HEPHL1_4F4R	SYBR	60.2689	60.5823	60.8565	61.1865	61.4745	61.791	62.0779	62.3782	62.6846	62.9808	63.2561	63.5849	63.8748	64.1849	64.482	64.7785	65.0774	65.3238	65.6656	65.9713	66.2729	66.5745	66.8856	67.1776	67.4869	67.785	68.0825	68.3777	68.6712	68.9655	69.2669	69.561	69.8777	70.1767	70.4811	70.783	71.0716	71.3726	71.6728	71.9743	72.2776	72.5631	72.875	73.1808	73.4705	73.7754
35	C11	HEPHL1_4F4R	SYBR	60.2666	60.5835	60.8574	61.1822	61.4679	61.7889	62.0777	62.3744	62.6866	62.9824	63.2592	63.5821	63.8788	64.1789	64.4801	64.7743	65.0737	65.3188	65.6659	65.9788	66.2728	66.5793	66.876	67.1715	67.4865	67.7814	68.083	68.3768	68.6763	68.9691	69.2682	69.5612	69.8778	70.175	70.4809	70.7867	71.0738	71.3745	71.6717	71.9703	72.2738	72.564	72.8741	73.1808	73.476	73.7782
36	C12	HEPHL1_4F4R	SYBR	60.2666	60.5835	60.8574	61.1822	61.4679	61.7889	62.0777	62.3744	62.6866	62.9824	63.2592	63.5821	63.8788	64.1789	64.4801	64.7743	65.0737	65.3188	65.6659	65.9788	66.2728	66.5793	66.876	67.1715	67.4865	67.7814	68.083	68.3768	68.6763	68.9691	69.2682	69.5612	69.8778	70.175	70.4809	70.7867	71.0738	71.3745	71.6717	71.9703	72.2738	72.564	72.8741	73.1808	73.476	73.7782
37	D1	actb	SYBR	60.2643	60.5733	60.8548	61.1805	61.4645	61.7814	62.0729	62.3692	62.6788	62.9756	63.2593	63.5793	63.8712	64.1754	64.4758	64.7706	65.0726	65.3261	65.6729	65.9706	66.2613	66.5655	66.8725	67.1649	67.4803	67.7796	68.0779	68.3729	68.6695	68.9623	69.2632	69.5543	69.8724	70.1726	70.4757	70.7794	71.0687	71.3653	71.6686	71.9688	72.2683	72.5569	72.8695	73.177	73.4688	73.7688
38	D2	actb	SYBR	60.2643	60.5733	60.8548	61.1805	61.4645	61.7814	62.0729	62.3692	62.6788	62.9756	63.2593	63.5793	63.8712	64.1754	64.4758	64.7706	65.0726	65.3261	65.6729	65.9706	66.2613	66.5655	66.8725	67.1649	67.4803	67.7796	68.0779	68.3729	68.6695	68.9623	69.2632	69.5543	69.8724	70.1726	70.4757	70.7794	71.0687	71.3653	71.6686	71.9688	72.2683	72.5569	72.8695	73.177	73.4688	73.7688
39	D3	actb	SYBR	60.2651	60.5812	60.8598	61.1839	61.4733	61.7822	62.0763	62.3718	62.6819	62.9817	63.257	63.5793	63.8747	64.1751	64.4778	64.7731	65.0714	65.3251	65.6675	65.9732	66.2713	66.5706	66.8792	67.1733	67.4856	67.778	68.0787	68.3748	68.6738	68.9661	69.2719	69.5629	69.8794	70.176	70.4792	70.7802	71.0733	71.3718	71.6758	71.9768	72.2717	72.5606	72.8711	73.173	73.4718	73.7739
40	D4	PITX2	SYBR	60.2651	60.5812	60.8598	61.1839	61.4733	61.7822	62.0763	62.3718	62.6819	62.9817	63.257	63.5793	63.8747	64.1751	64.4778	64.7731	65.0714	65.3251	65.6675	65.9732	66.2713	66.5706	66.8792	67.1733	67.4856	67.778	68.0787	68.3748	68.6738	68.9661	69.2719	69.5629	69.8794	70.176	70.4792	70.7802	71.0733	71.3718	71.6758	71.9768	72.2717	72.5606	72.8711	73.173	73.4718	73.7739
41	D5	PITX2	SYBR	60.2699	60.5837	60.8605	61.1892	61.4742	61.7863	62.0836	62.3721	62.6818	62.9773	63.2605	63.5896	63.8839	64.1825	64.4846	64.7758	65.0754	65.3257	65.6691	65.9796	66.2762	66.5727	66.8818	67.175	67.4877	67.7826	68.0788	68.373	68.6752	68.9656	69.2709	69.5636	69.8774	70.1785	70.4815	70.7809	71.0756	71.378	71.6702	71.9798	72.2776	72.5647	72.8755	73.1749	73.4764	73.7757
42	D6	PITX2	SYBR	60.2699	60.5837	60.8605	61.1892	61.4742	61.7863	62.0836	62.3721	62.6818	62.9773	63.2605	63.5896	63.8839	64.1825	64.4846	64.7758	65.0754	65.3257	65.6691	65.9796	66.2762	66.5727	66.8818	67.175	67.4877	67.7826	68.0788	68.373	68.6752	68.9656	69.2709	69.5636	69.8774	70.1785	70.4815	70.7809	71.0756	71.378	71.6702	71.9798	72.2776	72.5647	72.8755	73.1749	73.4764	73.7757
43	D7	actb	SYBR	60.2652	60.5808	60.8587	61.1894	61.4713	61.7787	62.0745	62.3678	62.6825	62.9764	63.2544	63.5796	63.877	64.1804	64.4757	64.7744	65.073	65.3268	65.6681	65.973	66.2669	66.5724	66.8755	67.1682	67.4853	67.7797	68.0789	68.3739	68.6665	68.9645	69.2628	69.5595	69.8726	70.1729	70.479	70.7814	71.0666	71.3677	71.6701	71.9713	72.2727	72.5641	72.875	73.177	73.4716	73.7738
44	D8	actb	SYBR	60.2652	60.5808	60.8587	61.1894	61.4713	61.7787	62.0745	62.3678	62.6825	62.9764	63.2544	63.5796	63.877	64.1804	64.4757	64.7744	65.073	65.3268	65.6681	65.973	66.2669	66.5724	66.8755	67.1682	67.4853	67.7797	68.0789	68.3739	68.6665	68.9645	69.2628	69.5595	69.8726	70.1729	70.479	70.7814	71.0666	71.3677	71.6701	71.9713	72.2727	72.5641	72.875	73.177	73.4716	73.7738
45	D9	actb	SYBR	60.2689	60.5823	60.8565	61.1865	61.4745	61.791	62.0779	62.3782	62.6846	62.9808	63.2561	63.5849	63.8748	64.1849	64.482	64.7785	65.0774	65.3238	65.6656	65.9713	66.2729	66.5745	66.8856	67.1776	67.4869	67.785	68.0825	68.3777	68.6712	68.9655	69.2669	69.561	69.8777	70.1767	70.4811	70.783	71.0716	71.3726	71.6728	71.9743	72.2776	72.5631	72.875	73.1808	73.4705	73.7754
46	D10	HEPHL1_4F4R	SYBR	60.2689	60.5823	60.8565	61.1865	61.4745	61.791	62.0779	62.3782	62.6846	62.9808	63.2561	63.5849	63.8748	64.1849	64.482	64.7785	65.0774	65.3238	65.6656	65.9713	66.2729	66.5745	66.8856	67.1776	67.4869	67.785	68.0825	68.3777	68.6712	68.9655	69.2669	69.561	69.8777	70.1767	70.4811	70.783	71.0716	71.3726	71.6728	71.9743	72.2776	72.5631	72.875	73.1808	73.4705	73.7754
47	D11	HEPHL1_4F4R	SYBR	60.2666	60.5835	60.8574	61.1822	61.4679	61.7889	62.0777	62.3744	62.6866	62.9824	63.2592	63.5821	63.8788	64.1789	64.4801	64.7743	65.0737	65.3188	65.6659	65.9788	66.2728	66.5793	66.876	67.1715	67.4865	67.7814	68.083	68.3768	68.6763	68.9691	69.2682	69.5612	69.8778	70.175	70.4809	70.7867	71.0738	71.3745	71.6717	71.9703	72.2738	72.564	72.8741	73.1808	73.476	73.7782
48	D12	HEPHL1_4F4R	SYBR	60.2666	60.5835	60.8574	61.1822	61.4679	61.7889	62.0777	62.3744	62.6866	62.9824	63.2592	63.5821	63.8788	64.1789	64.4801	64.7743	65.0737	65.3188	65.6659	65.9788	66.2728	66.5793	66.876	67.1715	67.4865	67.7814	68.083	68.3768	68.6763	68.9691	69.2682	69.5612	69.8778	70.175	70.4809	70.7867	71.0738	71.3745	71.6717	71.9703	72.2738	72.564	72.8741	73.1808	73.476	73.7782
49	E1	actb	SYBR	60.2643	60.5733	60.8548	61.1805	61.4645	61.7814	62.0729	62.3692	62.6788	62.9756	63.2593	63.5793	63.8712	64.1754	64.4758	64.7706	65.0726	65.3261	65.6729	65.9706	66.2613	66.5655	66.8725	67.1649	67.4803	67.7796	68.0779	68.3729	68.6695	68.9623	69.2632	69.5543	69.8724	70.1726	70.4757	70.7794	71.0687	71.3653	71.6686	71.9688	72.2683	72.5569	72.8695	73.177	73.4688	73.7688
50	E2	actb	SYBR	60.2643	60.5733	60.8548	61.1805	61.4645	61.7814	62.0729	62.3692	62.6788	62.9756	63.2593	63.5793	63.8712	64.1754	64.4758	64.7706	65.0726	65.3261	65.6729	65.9706	66.2613	66.5655	66.8725	67.1649	67.4803	67.7796	68.0779	68.3729	68.6695	68.9623	69.2632	69.5543	69.8724	70.1726	70.4757	70.7794	71.0687	71.3653	71.6686	71.9688	72.2683	72.5569	72.8695	73.177	73.4688	73.7688
51	E3	actb	SYBR	60.2651	60.5812	60.8598	61.1839	61.4733	61.7822	62.0763	62.3718	62.6819	62.9817	63.257	63.5793	63.8747	64.1751	64.4778	64.7731	65.0714	65.3251	65.6675	65.9732	66.2713	66.5706	66.8792	67.1733	67.4856	67.778	68.0787	68.3748	68.6738	68.9661	69.2719	69.5629	69.8794	70.176	70.4792	70.7802	71.0733	71.3718	71.6758	71.9768	72.2717	72.5606	72.8711	73.173	73.4718	73.7739
52	E4	PITX2	SYBR	60.2651	60.5812	60.8598	61.1839	61.4733	61.7822	62.0763	62.3718	62.6819	62.9817	63.257	63.5793	63.8747	64.1751	64.4778	64.7731	65.0714	65.3251	65.6675	65.9732	66.2713	66.5706	66.8792	67.1733	67.4856	67.778	68.0787	68.3748	68.6738	68.9661	69.2719	69.5629	69.8794	70.176	70.4792	70.7802	71.0733	71.3718	71.6758	71.9768	72.2717	72.5606	72.8711	73.173	73.4718	73.7739
53	E5	PITX2	SYBR	60.2699	60.5837	60.8605	61.1892	61.4742	61.7863	62.0836	62.3721	62.6818	62.9773	63.2605	63.5896	63.8839	64.1825	64.4846	64.7758	65.0754	65.3257	65.6691	65.9796	66.2762	66.5727	66.8818	67.175	67.4877	67.7826	68.0788	68.373	68.6752	68.9656	69.2709	69.5636	69.8774	70.1785	70.4815	70.7809	71.0756	71.378	71.6702	71.9798	72.2776	72.5647	72.8755	73.1749	73.4764	73.7757
54	E6	PITX2	SYBR	60.2699	60.5837	60.8605	61.1892	61.4742	61.7863	62.0836	62.3721	62.6818	62.9773	63.2605	63.5896	63.8839	64.1825	64.4846	64.7758	65.0754	65.3257	65.6691	65.9796	66.2762	66.5727	66.8818	67.175	67.4877	67.7826	68.0788	68.373	68.6752	68.9656	69.2709	69.5636	69.8774	70.1785	70.4815	70.7809	71.0756	71.378	71.6702	71.9798	72.2776	72.5647	72.8755	73.1749	73.4764	73.7757
55	E7	actb	SYBR	60.2652	60.5808	60.8587	61.1894	61.4713	61.7787	62.0745	62.3678	62.6825	62.9764	63.2544	63.5796	63.877	64.1804	64.4757	64.7744	65.073	65.3268	65.6681	65.973	66.2669	66.5724	66.8755	67.1682	67.4853	67.7797	68.0789	68.3739	68.6665	68.9645	69.2628	69.5595	69.8726	70.1729	70.479	70.7814	71.0666	71.3677	71.6701	71.9713	72.2727	72.5641	72.875	73.177	73.4716	73.7738
56	E8	actb	SYBR	60.2652	60.5808	60.8587	61.1894	61.4713	61.7787	62.0745	62.3678	62.6825	62.9764	63.2544	63.5796	63.877	64.1804	64.4757	64.7744	65.073	65.3268	65.6681	65.973	66.2669	66.5724	66.8755	67.1682	67.4853	67.7797	68.0789	68.3739	68.6665	68.9645	69.2628	69.5595	69.8726	70.1729	70.479	70.7814	71.0666	71.3677	71.6701	71.9713	72.2727	72.5641	72.875	73.177	73.4716	73.7738
57	E9	actb	SYBR	60.2689	60.5823	60.8565	61.1865	61.4745	61.791	62.0779	62.3782	62.6846	62.9808	63.2561	63.5849	63.8748	64.1849	64.482	64.7785	65.0774	65.3238	65.6656	65.9713	66.2729	66.5745	66.8856	67.1776	67.4869	67.785	68.0825	68.3777	68.6712	68.9655	69.2669	69.561	69.8777	70.1767	70.4811	70.783	71.0716	71.3726	71.6728	71.9743	72.2776	72.5631	72.875	73.1808	73.4705	73.7754
58	E10	HEPHL1_4F4R	SYBR	60.2689	60.5823	60.8565	61.1865	61.4745	61.791	62.0779	62.3782	62.6846	62.9808	63.2561	63.5849	63.8748	64.1849	64.482	64.7785	65.0774	65.3238	65.6656	65.9713	66.2729	66.5745	66.8856	67.1776	67.4869	67.785	68.0825	68.3777	68.6712	68.9655	69.2669	69.561	69.8777	70.1767	70.4811	70.783	71.0716	71.3726	71.6728	71.9743	72.2776	72.5631	72.875	73.1808	73.4705	73.7754
59	E11	HEPHL1_4F4R	SYBR	60.2666	60.5835	60.8574	61.1822	61.4679	61.7889	62.0777	62.3744	62.6866	62.9824	63.2592	63.5821	63.8788	64.1789	64.4801	64.7743	65.0737	65.3188	65.6659	65.9788	66.2728	66.5793	66.876	67.1715	67.4865	67.7814	68.083	68.3768	68.6763	68.9691	69.2682	69.5612	69.8778	70.175	70.4809	70.7867	71.0738	71.3745	71.6717	71.9703	72.2738	72.564	72.8741	73.1808	73.476	73.7782
60	E12	HEPHL1_4F4R	SYBR	60.2666	60.5835	60.8574	61.1822	61.4679	61.7889	62.0777	62.3744	62.6866	62.9824	63.2592	63.5821	63.8788	64.1789	64.4801	64.7743	65.0737	65.3188	65.6659	65.9788	66.2728	66.5793	66.876	67.1715	67.4865	67.7814	68.083	68.3768	68.6763	68.9691	69.2682	69.5612	69.8778	70.175	70.4809	70.7867	71.0738	71.3745	71.6717	71.9703	72.2738	72.564	72.8741	73.1808	73.476	73.7782
61	F1	actb	SYBR	60.2643	60.5733	60.8548	61.1805	61.4645	61.7814	62.0729	62.3692	62.6788	62.9756	63.2593	63.5793	63.8712	64.1754	64.4758	64.7706	65.0726	65.3261	65.6729	65.9706	66.2613	66.5655	66.8725	67.1649	67.4803	67.7796	68.0779	68.3729	68.6695	68.9623	69.2632	69.5543	69.8724	70.1726	70.4757	70.7794	71.0687	71.3653	71.6686	71.9688	72.2683	72.5569	72.8695	73.177	73.4688	73.7688
62	F2	actb	SYBR	60.2643	60.5733	60.8548	61.1805	61.4645	61.7814	62.0729	62.3692	62.6788	62.9756	63.2593	63.5793	63.8712	64.1754	64.4758	64.7706	65.0726	65.3261	65.6729	65.9706	66.2613	66.5655	66.8725	67.1649	67.4803	67.7796	68.0779	68.3729	68.6695	68.9623	69.2632	69.5543	69.8724	70.1726	70.4757	70.7794	71.0687	71.3653	71.6686	71.9688	72.2683	72.5569	72.8695	73.177	73.4688	73.7688
63	F3	actb	SYBR	60.2651	60.5812	60.8598	61.1839	61.4733	61.7822	62.0763	62.3718	62.6819	62.9817	63.257	63.5793	63.8747	64.1751	64.4778	64.7731	65.0714	65.3251	65.6675	65.9732	66.2713	66.5706	66.8792	67.1733	67.4856	67.778	68.0787	68.3748	68.6738	68.9661	69.2719	69.5629	69.8794	70.176	70.4792	70.7802	71.0733	71.3718	71.6758	71.9768	72.2717	72.5606	72.8711	73.173	73.4718	73.7739
64	F4	PITX2	SYBR	60.2651	60.5812	60.8598	61.1839	61.4733	61.7822	62.0763	62.3718	62.6819	62.9817	63.257	63.5793	63.8747	64.1751	64.4778	64.7731	65.0714	65.3251	65.6675	65.9732	66.2713	66.5706	66.8792	67.1733	67.4856	67.778	68.0787	68.3748	68.6738	68.9661	69.2719	69.5629	69.8794	70.176	70.4792	70.7802	71.0733	71.3718	71.6758	71.9768	72.2717	72.5606	72.8711	73.173	73.4718	73.7739
65	F5	PITX2	SYBR	60.2699	60.5837	60.8605	61.1892	61.4742	61.7863	62.0836	62.3721	62.6818	62.9773	63.2605	63.5896	63.8839	64.1825	64.4846	64.7758	65.0754	65.3257	65.6691	65.9796	66.2762	66.5727	66.8818	67.175	67.4877	67.7826	68.0788	68.373	68.6752	68.9656	69.2709	69.5636	69.8774	70.1785	70.4815	70.7809	71.0756	71.378	71.6702	71.9798	72.2776	72.5647	72.8755	73.1749	73.4764	73.7757
66	F6	PITX2	SYBR	60.2699	60.5837	60.8605	61.1892	61.4742	61.7863	62.0836	62.3721	62.6818	62.9773	63.2605	63.5896	63.8839	64.1825	64.4846	64.7758	65.0754	65.3257	65.6691	65.9796	66.2762	66.5727	66.8818	67.175	67.4877	67.7826	68.0788	68.373	68.6752	68.9656	69.2709	69.5636	69.8774	70.1785	70.4815	70.7809	71.0756	71.378	71.6702	71.9798	72.2776	72.5647	72.8755	73.1749	73.4764	73.7757
67	F7	actb	SYBR	60.2652	60.5808	60.8587	61.1894	61.4713	61.7787	62.0745	62.3678	62.6825	62.9764	63.2544	63.5796	63.877	64.1804	64.4757	64.7744	65.073	65.3268	65.6681	65.973	66.2669	66.5724	66.8755	67.1682	67.4853	67.7797	68.0789	68.3739	68.6665	68.9645	69.2628	69.5595	69.8726	70.1729	70.479	70.7814	71.0666	71.3677	71.6701	71.9713	72.2727	72.5641	72.875	73.177	73.4716	73.7738
68	F8	actb	SYBR	60.2652	60.5808	60.8587	61.1894	61.4713	61.7787	62.0745	62.3678	62.6825	62.9764	63.2544	63.5796	63.877	64.1804	64.4757	64.7744	65.073	65.3268	65.6681	65.973	66.2669	66.5724	66.8755	67.1682	67.4853	67.7797	68.0789	68.3739	68.6665	68.9645	69.2628	69.5595	69.8726	70.1729	70.479	70.7814	71.0666	71.3677	71.6701	71.9713	72.2727	72.5641	72.875	73.177	73.4716	73.7738
69	F9	actb	SYBR	60.2689	60.5823	60.8565	61.1865	61.4745	61.791	62.0779	62.3782	62.6846	62.9808	63.2561	63.5849	63.8748	64.1849	64.482	64.7785	65.0774	65.3238	65.6656	65.9713	66.2729	66.5745	66.8856	67.1776	67.4869	67.785	68.0825	68.3777	68.6712	68.9655	69.2669	69.561	69.8777	70.1767	70.4811	70.783	71.0716	71.3726	71.6728	71.9743	72.2776	72.5631	72.875	73.1808	73.4705	73.7754
70	F10	PITX2	SYBR	60.2689	60.5823	60.8565	61.1865	61.4745	61.791	62.0779	62.3782	62.6846	62.9808	63.2561	63.5849	63.8748	64.1849	64.482	64.7785	65.0774	65.3238	65.6656	65.9713	66.2729	66.5745	66.8856	67.1776	67.4869	67.785	68.0825	68.3777	68.6712	68.9655	69.2669	69.561	69.8777	70.1767	70.4811	70.783	71.0716	71.3726	71.6728	71.9743	72.2776	72.5631	72.875	73.1808	73.4705	73.7754
71	F11	PITX2	SYBR	60.2666	60.5835	60.8574	61.1822	61.4679	61.7889	62.0777	62.3744	62.6866	62.9824	63.2592	63.5821	63.8788	64.1789	64.4801	64.7743	65.0737	65.3188	65.6659	65.9788	66.2728	66.5793	66.876	67.1715	67.4865	67.7814	68.083	68.3768	68.6763	68.9691	69.2682	69.5612	69.8778	70.175	70.4809	70.7867	71.0738	71.3745	71.6717	71.9703	72.2738	72.564	72.8741	73.1808	73.476	73.7782
72	F12	PITX2	SYBR	60.2666	60.5835	60.8574	61.1822	61.4679	61.7889	62.0777	62.3744	62.6866	62.9824	63.2592	63.5821	63.8788	64.1789	64.4801	64.7743	65.0737	65.3188	65.6659	65.9788	66.2728	66.5793	66.876	67.1715	67.4865	67.7814	68.083	68.3768	68.6763	68.9691	69.2682	69.5612	69.8778	70.175	70.4809	70.7867	71.0738	71.3745	71.6717	71.9703	72.2738	72.564	72.8741	73.1808	73.476	73.7782
73	G1	actb	SYBR	60.2643	60.5733	60.8548	61.1805	61.4645	61.7814	62.0729	62.3692	62.6788	62.9756	63.2593	63.5793	63.8712	64.1754	64.4758	64.7706	65.0726	65.3261	65.6729	65.9706	66.2613	66.5655	66.8725	67.1649	67.4803	67.7796	68.0779	68.3729	68.6695	68.9623	69.2632	69.5543	69.8724	70.1726	70.4757	70.7794	71.0687	71.3653	71.6686	71.9688	72.2683	72.5569	72.8695	73.177	73.4688	73.7688
74	G2	actb	SYBR	60.2643	60.5733	60.8548	61.1805	61.4645	61.7814	62.0729	62.3692	62.6788	62.9756	63.2593	63.5793	63.8712	64.1754	64.4758	64.7706	65.0726	65.3261	65.6729	65.9706	66.2613	66.5655	66.8725	67.1649	67.4803	67.7796	68.0779	68.3729	68.6695	68.9623	69.2632	69.5543	69.8724	70.1726	70.4757	70.7794	71.0687	71.3653	71.6686	71.9688	72.2683	72.5569	72.8695	73.177	73.4688	73.7688
75	G3	actb	SYBR	60.2651	60.5812	60.8598	61.1839	61.4733	61.7822	62.0763	62.3718	62.6819	62.9817	63.257	63.5793	63.8747	64.1751	64.4778	64.7731	65.0714	65.3251	65.6675	65.9732	66.2713	66.5706	66.8792	67.1733	67.4856	67.778	68.0787	68.3748	68.6738	68.9661	69.2719	69.5629	69.8794	70.176	70.4792	70.7802	71.0733	71.3718	71.6758	71.9768	72.2717	72.5606	72.8711	73.173	73.4718	73.7739
76	G4	PITX2	SYBR	60.2651	60.5812	60.8598	61.1839	61.4733	61.7822	62.0763	62.3718	62.6819	62.9817	63.257	63.5793	63.8747	64.1751	64.4778	64.7731	65.0714	65.3251	65.6675	65.9732	66.2713	66.5706	66.8792	67.1733	67.4856	67.778	68.0787	68.3748	68.6738	68.9661	69.2719	69.5629	69.8794	70.176	70.4792	70.7802	71.0733	71.3718	71.6758	71.9768	72.2717	72.5606	72.8711	73.173	73.4718	73.7739
77	G5	PITX2	SYBR	60.2699	60.5837	60.8605	61.1892	61.4742	61.7863	62.0836	62.3721	62.6818	62.9773	63.2605	63.5896	63.8839	64.1825	64.4846	64.7758	65.0754	65.3257	65.6691	65.9796	66.2762	66.5727	66.8818	67.175	67.4877	67.7826	68.0788	68.373	68.6752	68.9656	69.2709	69.5636	69.8774	70.1785	70.4815	70.7809	71.0756	71.378	71.6702	71.9798	72.2776	72.5647	72.8755	73.1749	73.4764	73.7757
78	G6	PITX2	SYBR	60.2699	60.5837	60.8605	61.1892	61.4742	61.7863	62.0836	62.3721	62.6818	62.9773	63.2605	63.5896	63.8839	64.1825	64.4846	64.7758	65.0754	65.3257	65.6691	65.9796	66.2762	66.5727	66.8818	67.175	67.4877	67.7826	68.0788	68.373	68.6752	68.9656	69.2709	69.5636	69.8774	70.1785	70.4815	70.7809	71.0756	71.378	71.6702	71.9798	72.2776	72.5647	72.8755	73.1749	73.4764	73.7757
79	G7	actb	SYBR	60.2652	60.5808	60.8587	61.1894	61.4713	61.7787	62.0745	62.3678	62.6825	62.9764	63.2544	63.5796	63.877	64.1804	64.4757	64.7744	65.073	65.3268	65.6681	65.973	66.2669	66.5724	66.8755	67.1682	67.4853	67.7797	68.0789	68.3739	68.6665	68.9645	69.2628	69.5595	69.8726	70.1729	70.479	70.7814	71.0666	71.3677	71.6701	71.9713	72.2727	72.5641	72.875	73.177	73.4716	73.7738
80	G8	actb	SYBR	60.2652	60.5808	60.8587	61.1894	61.4713	61.7787	62.0745	62.3678	62.6825	62.9764	63.2544	63.5796	63.877	64.1804	64.4757	64.7744	65.073	65.3268	65.6681	65.973	66.2669	66.5724	66.8755	67.1682	67.4853	67.7797	68.0789	68.3739	68.6665	68.9645	69.2628	69.5595	69.8726	70.1729	70.479	70.7814	71.0666	71.3677	71.6701	71.9713	72.2727	72.5641	72.875	73.177	73.4716	73.7738
81	G9	actb	SYBR	60.2689	60.5823	60.8565	61.1865	61.4745	61.791	62.0779	62.3782	62.6846	62.9808	63.2561	63.5849	63.8748	64.1849	64.482	64.7785	65.0774	65.3238	65.6656	65.9713	66.2729	66.5745	66.8856	67.1776	67.4869	67.785	68.0825	68.3777	68.6712	68.9655	69.2669	69.561	69.8777	70.1767	70.4811	70.783	71.0716	71.3726	71.6728	71.9743	72.2776	72.5631	72.875	73.1808	73.4705	73.7754
82	G10	PITX2	SYBR	60.2689	60.5823	60.8565	61.1865	61.4745	61.791	62.0779	62.3782	62.6846	62.9808	63.2561	63.5849	63.8748	64.1849	64.482	64.7785	65.0774	65.3238	65.6656	65.9713	66.2729	66.5745	66.8856	67.1776	67.4869	67.785	68.0825	68.3777	68.6712	68.9655	69.2669	69.561	69.8777	70.1767	70.4811	70.783	71.0716	71.3726	71.6728	71.9743	72.2776	72.5631	72.875	73.1808	73.4705	73.7754
83	G11	PITX2	SYBR	60.2666	60.5835	60.8574	61.1822	61.4679	61.7889	62.0777	62.3744	62.6866	62.9824	63.2592	63.5821	63.8788	64.1789	64.4801	64.7743	65.0737	65.3188	65.6659	65.9788	66.2728	66.5793	66.876	67.1715	67.4865	67.7814	68.083	68.3768	68.6763	68.9691	69.2682	69.5612	69.8778	70.175	70.4809	70.7867	71.0738	71.3745	71.6717	71.9703	72.2738	72.564	72.8741	73.1808	73.476	73.7782
84	G12	PITX2	SYBR	60.2666	60.5835	60.8574	61.1822	61.4679	61.7889	62.0777	62.3744	62.6866	62.9824	63.2592	63.5821	63.8788	64.1789	64.4801	64.7743	65.0737	65.3188	65.6659	65.9788	66.2728	66.5793	66.876	67.1715	67.4865	67.7814	68.083	68.3768	68.6763	68.9691	69.2682	69.5612	69.8778	70.175	70.4809	70.7867	71.0738	71.3745	71.6717	71.9703	72.2738	72.564	72.8741	73.1808	73.476	73.7782
85	H1	actb	SYBR	60.2643	60.5733	60.8548	61.1805	61.4645	61.7814	62.0729	62.3692	62.6788	62.9756	63.2593	63.5793	63.8712	64.1754	64.4758	64.7706	65.0726	65.3261	65.6729	65.9706	66.2613	66.5655	66.8725	67.1649	67.4803	67.7796	68.0779	68.3729	68.6695	68.9623	69.2632	69.5543	69.8724	70.1726	70.4757	70.7794	71.0687	71.3653	71.6686	71.9688	72.2683	72.5569	72.8695	73.177	73.4688	73.7688
86	H2	actb	SYBR	60.2643	60.5733	60.8548	61.1805	61.4645	61.7814	62.0729	62.3692	62.6788	62.9756	63.2593	63.5793	63.8712	64.1754	64.4758	64.7706	65.0726	65.3261	65.6729	65.9706	66.2613	66.5655	66.8725	67.1649	67.4803	67.7796	68.0779	68.3729	68.6695	68.9623	69.2632	69.5543	69.8724	70.1726	70.4757	70.7794	71.0687	71.3653	71.6686	71.9688	72.2683	72.5569	72.8695	73.177	73.4688	73.7688
87	H3	actb	SYBR	60.2651	60.5812	60.8598	61.1839	61.4733	61.7822	62.0763	62.3718	62.6819	62.9817	63.257	63.5793	63.8747	64.1751	64.4778	64.7731	65.0714	65.3251	65.6675	65.9732	66.2713	66.5706	66.8792	67.1733	67.4856	67.778	68.0787	68.3748	68.6738	68.9661	69.2719	69.5629	69.8794	70.176	70.4792	70.7802	71.0733	71.3718	71.6758	71.9768	72.2717	72.5606	72.8711	73.173	73.4718	73.7739
88	H4	PITX2	SYBR	60.2651	60.5812	60.8598	61.1839	61.4733	61.7822	62.0763	62.3718	62.6819	62.9817	63.257	63.5793	63.8747	64.1751	64.4778	64.7731	65.0714	65.3251	65.6675	65.9732	66.2713	66.5706	66.8792	67.1733	67.4856	67.778	68.0787	68.3748	68.6738	68.9661	69.2719	69.5629	69.8794	70.176	70.4792	70.7802	71.0733	71.3718	71.6758	71.9768	72.2717	72.5606	72.8711	73.173	73.4718	73.7739
89	H5	PITX2	SYBR	60.2699	60.5837	60.8605	61.1892	61.4742	61.7863	62.0836	62.3721	62.6818	62.9773	63.2605	63.5896	63.8839	64.1825	64.4846	64.7758	65.0754	65.3257	65.6691	65.9796	66.2762	66.5727	66.8818	67.175	67.4877	67.7826	68.0788	68.373	68.6752	68.9656	69.2709	69.5636	69.8774	70.1785	70.4815	70.7809	71.0756	71.378	71.6702	71.9798	72.2776	72.5647	72.8755	73.1749	73.4764	73.7757
90	H6	PITX2	SYBR	60.2699	60.5837	60.8605	61.1892	61.4742	61.7863	62.0836	62.3721	62.6818	62.9773	63.2605	63.5896	63.8839	64.1825	64.4846	64.7758	65.0754	65.3257	65.6691	65.9796	66.2762	66.5727	66.8818	67.175	67.4877	67.7826	68.0788	68.373	68.6752	68.9656	69.2709	69.5636	69.8774	70.1785	70.4815	70.7809	71.0756	71.378	71.6702	71.9798	72.2776	72.5647	72.8755	73.1749	73.4764	73.7757
91	H7	actb	SYBR	60.2652	60.5808	60.8587	61.1894	61.4713	61.7787	62.0745	62.3678	62.6825	62.9764	63.2544	63.5796	63.877	64.1804	64.4757	64.7744	65.073	65.3268	65.6681	65.973	66.2669	66.5724	66.8755	67.1682	67.4853	67.7797	68.0789	68.3739	68.6665	68.9645	69.2628	69.5595	69.8726	70.1729	70.479	70.7814	71.0666	71.3677	71.6701	71.9713	72.2727	72.5641	72.875	73.177	73.4716	73.7738
92	H8	HEPHL1_4F4R	SYBR	60.2652	60.5808	60.8587	61.1894	61.4713	61.7787	62.0745	62.3678	62.6825	62.9764	63.2544	63.5796	63.877	64.1804	64.4757	64.7744	65.073	65.3268	65.6681	65.973	66.2669	66.5724	66.8755	67.1682	67.4853	67.7797	68.0789	68.3739	68.6665	68.9645	69.2628	69.5595	69.8726	70.1729	70.479	70.7814	71.0666	71.3677	71.6701	71.9713	72.2727	72.5641	72.875	73.177	73.4716	73.7738
93	H9	PITX2	SYBR	60.2689	60.5823	60.8565	61.1865	61.4745	61.791	62.0779	62.3782	62.6846	62.9808	63.2561	63.5849	63.8748	64.1849	64.482	64.7785	65.0774	65.3238	65.6656	65.9713	66.2729	66.5745	66.8856	67.1776	67.4869	67.785	68.0825	68.3777	68.6712	68.9655	69.2669	69.561	69.8777	70.1767	70.4811	70.783	71.0716	71.3726	71.6728	71.9743	72.2776	72.5631	72.875	73.1808	73.4705	73.7754
[truncated: 71 more columns]

## Sheet: Melt Region Normalized Data
Block Type	96well
Chemistry	SYBR_GREEN
Experiment File Name	D:\Applied Biosystems\StepOne Software v2.3\experiments\ishishita\19011317hPITX2_HEP.eds
Experiment Run End Time	Not Started
Instrument Type	steponeplus
Passive Reference	ROX
Well	Well Location	Target	Reporter Dye	Reading 1	Reading 2	Reading 3	Reading 4	Reading 5	Reading 6	Reading 7	Reading 8	Reading 9	Reading 10	Reading 11	Reading 12	Reading 13	Reading 14	Reading 15	Reading 16	Reading 17	Reading 18	Reading 19	Reading 20	Reading 21	Reading 22	Reading 23	Reading 24	Reading 25	Reading 26	Reading 27	Reading 28	Reading 29	Reading 30	Reading 31	Reading 32	Reading 33	Reading 34	Reading 35	Reading 36	Reading 37	Reading 38	Reading 39	Reading 40	Reading 41	Reading 42	Reading 43	Reading 44	Reading 45	Reading 46
1	A1	actb	SYBR	76603.1	76828	76789.3	76893.9	76702.2	76509.8	76492.6	76148.2	75854.4	75627.5	75250.7	75029	74717.5	74049	73902.8	73400.6	73139.6	72577.8	72041.3	71576.4	71170.5	70809.5	70439.8	70005.2	69530.6	69535.1	69081.3	68779.5	68494.9	68164.2	67889.5	67544.1	67072.3	66782.4	66331.8	65895.5	65247.6	64626.2	64046.2	63241.3	62395.4	61887.8	61050.9	60256.9	59611.5	58660.7
2	A2	actb	SYBR	68245.9	68314.6	68280.5	68305.8	68150.7	68011.4	67906.6	67657.9	67441.3	67164.5	66936.7	66625.2	66378.2	66058.7	65646.2	65318.8	64913.5	64686.3	64293.6	63944.3	63595.6	63280.8	62987.8	62675.6	62525.2	62408.2	62364.6	62342.8	62205.3	62204.7	61959.9	61869.4	61713.3	61298.5	60787.3	60235.9	59611.5	58886	58165.3	57404.1	56645.2	55966.3	55202.1	54469	53797.8	53089.7
3	A3	actb	SYBR	70252.7	70293.4	70087.6	70019.3	69798	69620.4	69414	69084.7	68862	68512.8	68214.2	67807.6	67454.2	67059.4	66781	66333.3	66004.6	65634.5	65143.1	64746.6	64371	63968.5	63641.1	63413.4	63207	62915.2	62806.3	62558.3	62477.8	62297.9	62188.5	61994	61623.9	61160.2	60617	59867.5	59168.9	58388.1	57562.8	56794.2	56051.6	55277.6	54641.1	53776	53089.6	52339.9
4	A4	PITX2	SYBR	57217.4	57773	58200.3	58557.6	58559.3	58849.8	58780.7	58428.4	58384.8	58181.8	57870.3	57782.9	57585.7	57280.8	56864.2	56454.7	56373.3	56052.5	55762.5	55376.7	55027.5	54844	54735	54483.2	54313.5	54388.4	54229.9	54289.5	54200.1	54263	54406.4	54171.9	53969.6	53613.8	53460.8	52824.1	52152.1	51333.4	50947.2	50135.9	49539.9	48762.4	48150.3	47421.1	46804.1	46061.3
5	A5	PITX2	SYBR	65558.6	66464.9	67131.5	67641.7	67910.5	67804.3	67928.2	67697.1	67269.1	66987.6	66748.7	66245.3	66007.2	65528.9	65297.6	64768.8	64586.1	64078	63841	63437.2	63177.8	62729	62464.5	62404.8	62196.1	61984.4	61779.6	61556.2	61527.3	61460.6	61505.2	61347.5	60855.1	60582.9	60194.3	59388.6	58633.1	57963.7	57349.6	56582.2	55762.1	55121.2	54097	53526	52583.8	51849.4
6	A6	PITX2	SYBR	73265.9	74549	75300.1	76121.3	76521	76683.6	76869	76603.5	76295.6	76105.8	76033.4	75639.5	75505.3	74981	74930.1	74519.5	74478.7	73938.3	73904.8	73544.6	73431.2	72973.9	72824.1	72860.5	72672.7	72522.2	72320.4	71845.1	71606.6	71159.1	70907.5	70365.6	69467.5	68873.3	68103.6	67246	66452.2	65693.9	65049.5	64215.2	63434	62639.4	61546.1	60966.7	59926.4	59185.2
7	A7	actb	SYBR	79981.1	79953.8	79919.2	79569.2	79379.6	79272.4	78974.4	78681.5	78346.9	78118	77562.9	77245	76915.1	76582.5	76018.2	75628.6	75244	74770.7	74235.3	73852.6	73421.2	73077	72716.6	72428.1	72071.5	71956.4	71685.2	71460.8	71018.8	70885	70654.8	70169.9	69753.4	69028.6	68256.7	67492.8	66776.4	66012.2	65183.6	64345.8	63466.6	62677.6	61763.8	60981.7	60116.4	59237.8
8	A8	actb	SYBR	79751	79443.9	78922.3	79025.6	78861.8	78587	78076.4	77691.1	77212.9	76730.1	76367.1	75981	75375.8	74828.4	74517.5	73600.2	73326.2	72822	72116	71749.8	71325	70847	70462.4	69997.5	69688.3	69242.4	68906.6	68207.1	68146.6	67801.5	67282.4	66718	66178	65660	64764.6	64121.9	63235.5	62760.3	61975.1	61178	60412.6	59598.2	58919.3	57985	57253.2	56550.9
9	A9	actb	SYBR	77311.9	77244.1	77070.2	76900.7	76331.6	76065.5	75742.3	75328.8	74814.1	74505.9	74038.1	73546.8	73667.3	72969.4	72777.4	72380.7	71988.4	71130.1	70668.8	70322.8	70778.9	69647	70050.7	69769.9	69507.4	68464	68383.6	68865.7	68721	68462.1	67737.7	68148.5	67408	67428.2	65982.2	65542	65151	64772.5	63941.2	63218.8	61687.2	61583.8	59970.4	59113.8	58996.6	58034.1
10	A10	HEPHL1_4F4R	SYBR	41197	41929.7	42336.7	42510.7	42576.7	42411.3	42319.5	42062.4	41830.9	41598.4	41339.3	40994.2	40649.3	40392.9	40108.3	39803.9	39547	39295.3	38996.8	38815.4	38520.8	38343	38154.8	37965.6	37850.1	37767.5	37717.7	37537.1	37457.5	37461.4	37403.4	37299	37193.6	36969.6	36732.9	36326.8	35910.1	35410.8	34881.2	34328.3	33786.4	33235.2	32666.5	32056.7	31423.8	30729.7
11	A11	HEPHL1_4F4R	SYBR	41889.9	42526.1	42753.5	42886.6	42819.2	42798.8	42580.5	42339.4	41955.3	41679	41241.1	40883.4	40624.5	40384.7	40061.1	39808.1	39441.7	39234.6	38789.8	38421.8	38103.5	37897.5	37794	37526	37236.1	37144.7	36947.4	36906.9	36742.5	36574.2	36283	36043.4	35881.9	35590.8	35295.4	34971.1	34650.6	34231.2	33813.4	33507.4	33096.3	32560.9	32229.6	31764.3	31413.5	30909.1
12	A12	HEPHL1_4F4R	SYBR	44474.4	44785.3	45351.1	45620.9	45675.4	45533.8	45405.8	45311.6	45094.6	44868.9	44500.1	44407.6	43993.7	43601.2	43229.2	42913.6	42663.6	42316.8	41991	41710.1	41468	41155	40903.1	40408.8	40157.9	40022.9	39775.6	39526.4	39354.1	39087.3	38877.4	38649.2	38713.1	38255.6	38086.8	37976.2	37752.5	37517.2	37094.9	36879.9	36610.7	36105.9	35789.8	35261	34786.2	34213.5
13	B1	actb	SYBR	69404.1	68935.1	68720.6	68414.5	68440.2	68288.7	67875.4	67804.3	68105.6	67303.7	67339.1	67204.5	67078.7	66795	66431.3	66579.5	66038.9	65721.2	65523.8	64824.3	64792.2	64554.9	64151.5	64607	64224.2	64229.4	64608.7	64316.9	64052.2	63979.8	63473.6	63329.6	62721.9	62053.5	61419.3	60656.5	59895	59258.4	58663.8	57623.8	57109.5	56370.9	55580.1	55096.3	54351	53563.2
14	B2	actb	SYBR	73836.2	74230.9	74363.3	74035.2	73938.3	74178	74143.2	73985.2	73766.6	73460.9	73358.4	72701.4	72761.9	72308.4	72172.6	72360.7	71821.6	71843	71649.1	71314.8	71497.8	71526.2	71504.3	71248.7	71556.9	71572.2	71252.1	70476.1	70252.9	69223.8	68805	68264.5	67030.2	66344.4	65992.5	65029.6	63978.2	63579.4	62500.9	61737.4	60899.4	60235.8	59655.9	58838.9	57812.9	57272.5
15	B3	actb	SYBR	80518.1	80550.1	80555	79931.2	79948	79677.4	79429.9	78968.4	78454.3	78360.4	77815.6	77607.1	77268.5	76947.9	76308.8	76208.5	76202.2	75842	75541.5	75674.7	75383.8	75163	75201.9	74836.5	74622.3	74334.4	74255.4	73965.7	73266.4	73006.7	72032.5	71245.6	70447.9	69491.9	68531.2	67860.7	67339.1	66413.4	65726.6	65074	64185.5	63570.9	62596	61758	60880.2	60072.2
16	B4	PITX2	SYBR	66793.8	68370	69198.4	69929	70665.8	70352.3	70468.1	71561	70442.6	70320.1	70258.3	69620.2	69382	69157.6	69535.9	69368.2	68743.8	68526.2	68238.5	68609.8	68531.3	68102.8	68025.7	68124.7	68206.4	67601	67698.7	67238	66892	66232.3	65182.9	64939.9	64312.1	63745.8	61826.8	61225.1	61089.1	60609.8	59075.4	58612.2	57842.1	57305.6	56442.2	55741.3	55104.3	54385.2
17	B5	PITX2	SYBR	74148.9	74869.9	75377.7	76166.7	76199.3	75745.1	76452.5	75689	75074.5	74708.5	75293.8	74396.1	74711.1	73791.2	74290.6	73446.6	74376.9	73185	73991.6	73600.2	73648.1	72811	72774.4	73404.8	73082	72244.7	71528.4	70301.9	69620.2	68659.6	68656.8	67800.3	65942.4	65403.7	64980.2	63546.1	62482.3	61614.5	61390.9	60506.3	59646.2	58918.1	57295.5	57307.2	55648.5	55410.9
18	B6	PITX2	SYBR	73615.8	74469.6	75343.4	75364.9	75708	75755.8	75414.6	75684.9	75798.6	75608.6	74752.3	74736.6	74145.3	74201.3	73614.5	73667.1	73011.1	73160.4	72899.3	72782.3	72866.3	73333.8	73117.2	72378.5	72221.5	71530.3	70830.5	70583.4	69594.5	68777.9	67210.1	66649.7	66178.1	64848.6	64496.3	63649.2	62706.3	61736.5	61049.8	60050.4	59125	58361.1	57855.7	56719.8	56010	54841
19	B7	actb	SYBR	74950.8	74908	74775.4	74558.2	74557.4	74240.2	74122.2	73921.3	73840.7	73664.4	73197.1	72934.8	72804.9	72897.8	72527.1	72739.5	72783.4	72792	72628.3	72409.3	72517	72708.5	72424.3	71820.1	71439.4	70857.4	70001.4	69091.5	68005.6	67378.1	66524.9	65479.2	64501.5	63821.5	62954.3	62197.1	61384.3	60618.4	59793.5	59090.7	58415	57448.5	56927.2	56058.3	55203.5	54372
20	B8	actb	SYBR	72788.7	72613	72795.7	72403.9	72033.1	71963.8	71770.5	71674.9	71584.9	71352	71138.2	70977.6	70924.5	70683.7	70532.8	70547.9	70625.2	70671.7	71067.7	71088.5	71027.3	71003.7	70899.5	70579.4	70067.3	69279.3	68401.8	67953.5	66927.8	66150.6	65438.8	64674.1	64020.5	63170	62725.4	61795.5	61002.3	60110.4	59503.1	58630.8	57779.8	57060.8	56137.4	55679	54872.2	54015.8
21	B9	actb	SYBR	64786.3	64735.1	64335.9	64180.3	64683.7	64375.5	64115.8	64100.8	63914.8	63431.6	63097.9	62886.3	61848.1	62254.8	61380.3	61155.4	60703.1	61476.4	61139.1	61119.4	59850.1	60860.4	59938.5	59689.3	59934.8	60759.6	59967.4	58499.2	57690.1	57348.2	57357.9	55592.8	55306.8	54051.2	54134	53035.9	52098.2	51119.1	50525	49808.8	49576.7	48424	48329.8	47761.5	46533.7	46175.1
22	B10	HEPHL1_4F4R	SYBR	62975	63501.8	63769.9	64015.6	64027	63850.9	63688.2	63245.3	62967.9	62564.5	62220.4	61724	61301.8	60870.9	60607.2	60173	59779.5	59406	59114.7	59008.7	58719	58566.1	58479.3	58336.8	58353.5	58281	58391.6	58104.5	57899.8	57430	56808.4	56178.5	55398.1	54682.3	53769.2	53138.2	52430.7	51693.4	50967.5	50302.8	49503.4	48819.8	48036.1	47312.8	46660.4	45899.4
23	B11	HEPHL1_4F4R	SYBR	58689.8	58964.3	59304.2	59368.5	59184.7	58675.1	58323.9	57732.1	57823.6	57233.6	56808.7	56429.5	55890.4	55388	54814.4	54363.2	54430	53847	53658.4	53265.7	53164.4	52867.3	52327.4	52013.8	52276.1	51472	51396.3	50624.7	50118.5	49661.9	49535.5	49051.5	48281.9	47832.7	47229.2	46345.8	45593.2	45060.9	44350.7	43212.4	42675.3	42154.2	41193.7	40512.9	39694.1	39283.6
24	B12	HEPHL1_4F4R	SYBR	50164.6	50795.4	50652.9	50672.1	50311.8	50176.7	49803.7	49373.8	48985.1	48606	48292.8	47870.1	47406.9	47186.3	46934.9	46530.3	46122.2	45752.3	45511.7	44992.6	44645.8	44401.6	44001.5	43969.6	43734	43472.5	43248.2	43213.2	43030.6	42921.5	42854.4	42652.9	42139.2	41958.9	41407.4	40731.8	40137.4	39455.1	38965.5	38252.3	37549.4	37065	36329.4	35757.7	35178.6	34637.2
25	C1	actb	SYBR	76341.6	76093.9	75616.1	76076.5	75419.7	75303.7	75224.8	74498.7	74233.9	73833.2	73223.7	73046.4	72380.5	71598.6	71599.6	71165	70909.1	70438.1	70159.3	69450.9	69084.4	68754.7	68461.3	68138.8	67634.8	68088.3	67845	67551.4	67153	66793	66193.4	65921.1	64954.3	64609	63908.3	63397.7	62501.1	61713.2	60974	59928.1	58816	58700.1	57733.1	57138.9	56695.1	55554.9
26	C2	actb	SYBR	63365.8	63116.7	63151.8	63069.5	62902	63019.5	62783.5	62522.7	62316.1	61919.8	61810.8	61356.5	61203.6	61109.9	60954.6	60830	60488.3	60608.7	60427.9	60280.5	60188.2	60164.3	60150.3	60038.7	60163.4	59971.5	59730.1	59216.7	58873.3	58166.4	57693.1	57259.7	56354	55676	55246.2	54335.8	53586.6	52958.9	52153.7	51523.2	50907	50100	49687.1	48865.4	48200.3	47753.5
27	C3	actb	SYBR	59089.6	59155	58814.4	59000.9	58764.7	58614.2	58670.7	58157.6	57991.6	57946.8	57623.3	57234.6	57024.1	56768.1	56791.7	56479.8	56480.8	56215.4	55908.5	55736.9	55425.7	55217	55167.3	55290.7	55306.4	54756.9	54689.3	54188.4	53757.9	53133.4	52565.8	52038.9	51210.1	50639.9	50266.5	49448.4	48829.5	47951.5	47285.3	46602.6	45999.5	45339.6	44959.4	44015.5	43611.8	42803
28	C4	PITX2	SYBR	73991.3	75454.5	75996.3	76387.1	76673.2	76602	76317.1	75994.8	75669.8	75351.6	74824.1	74668.9	74031.9	73494.9	73311.4	72659.5	72256.4	71723.1	71255.7	70982.5	70669.9	70414.2	70257.5	70174.3	69881.2	69821.3	69723.5	69359.8	68952.5	68245.7	67395.5	66521.2	65574.2	64753	62790.4	62331.8	61772.8	61148.7	59970.9	59273	58574.7	57785.4	56738.8	55899.1	55012.9	54303.7
29	C5	PITX2	SYBR	69859.2	71248.6	71975	71945.9	72277.5	73017.7	71909.7	72348.3	71834.9	71601.6	70193.3	70259.2	69522.9	69652.2	68096.4	68314.4	66759.7	67215.5	65793.4	65764.9	65217.7	65662.7	64892.7	63699.7	62973.3	62871.5	62288.7	61977.9	61318.3	60679.2	59134.6	58441.2	58765.9	57385.3	56198.1	55812.9	55369.8	54698.5	53375.1	52603.9	51695.5	50709.6	50934.2	49001.6	49193.7	47685.3
30	C6	PITX2	SYBR	70365.9	71455.8	72128.5	72421.4	72555.2	72445.9	72132.6	71894.6	71610.8	71063.1	70244.5	69679	68938.9	68427.5	67719.9	67259.5	66673	66247.6	65878.8	65455.4	65258.8	65133.1	64841.1	64406.3	64428.3	64176.7	63909	63733.1	63115.3	62416.8	61430.2	60685.9	60029.6	59039	58399.2	57592.3	56741	55839.6	55258.2	54372.6	53504.2	52766.4	51970.8	51117.4	50271.4	49396.2
31	C7	actb	SYBR	73088.3	73053.2	72836.8	72026.1	71529.8	71503.4	70754.6	70182.4	69777.9	69248.2	68732.1	68479.7	68213.4	67772.5	67279.3	66961.2	66492.2	66230	65946	65912.3	65657.8	65364.1	65455.6	65364.4	65035.8	64816.8	64651	64377.4	63597.5	62725.5	61929.6	61214.8	60613.4	59652.9	58899.3	58102.3	57318.1	56789.3	55914	55284.3	54211.9	53665	52662.5	52217.9	51564	50697.3
32	C8	actb	SYBR	81874.8	81713.4	81721.2	81218.9	80643.6	80487.7	80162.9	79785.8	79562.1	79240.9	78685.8	78191.7	77956.2	77616.5	77163.3	77106.3	76932.1	76845.7	76885.5	76673	76549.5	76442.4	76532.5	76644.6	76579.1	76375.5	75873	75693	74566.4	73727.5	73073.9	72249.7	71291	70553.8	70078.5	68875.2	68011.3	66821.4	66098.4	65136.6	64204	63255.7	62517	61764.3	60775	59854.5
33	C9	actb	SYBR	66011.8	66013.2	65776.1	65704	65285.4	65114.1	65037.5	64784.8	64153.1	63817.4	63410.2	62883.7	63143.2	62451.9	62320.7	62150.4	61833.9	61313.8	60949.8	61060.6	61989.4	61169.8	62058.3	62150.6	62418.5	61374	61286.2	61798.6	61138.5	60379.3	58990.4	58840.1	57764.2	57759.6	56099.6	55604.2	55695.6	55594.3	54976.5	54336.7	52614.3	52949.2	51095.6	50467.1	50656.8	49953.1
34	C10	HEPHL1_4F4R	SYBR	72242.9	72440.9	72372.3	72468.6	72271.3	72010.9	71748.7	71294.5	70861	70413.4	69902.4	69386	68748.8	68236	67784.1	67255.6	66711.8	66276.1	65873.7	65597.6	65286.3	65190.7	65023	64813.1	64793.8	64846.5	64736.2	64318.5	63939.7	63222.9	62347.4	61606.2	60775.3	59889.6	58924.8	58281.6	57462.5	56726.7	55877.8	55215.4	54442	53632.1	52781.9	51936	51266	50479.5
35	C11	HEPHL1_4F4R	SYBR	60334.6	60502.4	60400.6	59976.2	59877.6	59670.1	59349.2	59065.6	58403.3	58073.9	57401.7	56974.1	56678.2	56528.4	55790.4	55843.6	55472.6	55347	54700.9	54250.8	53842.9	53737.2	54198.7	53882.8	53809.5	53969.6	54152.8	54273.5	54096.7	53477.3	52940	52464.7	51824.6	50987.2	50380.8	49441.6	49032	48359.3	47700.4	47022.8	46606.1	45813	45626.2	45021.8	44495.9	43923.8
36	C12	HEPHL1_4F4R	SYBR	64212.2	64907.1	64663.8	64848.2	64515.1	64427.8	64182	63689.8	63276.6	62931.7	62620.8	62187.9	61695.4	61391.6	61080.6	60697.2	60287.2	59880	59560.3	59110.4	58767.4	58502.3	58222.4	58305.9	58235.9	58139.1	58088.8	58155	58091.7	58016.3	57734.5	57343.8	56598.8	56287.6	55650.3	54845.4	54157.1	53456.1	52922.2	52199	51419.5	50878	50156.8	49490.5	48900.8	48309.5
37	D1	actb	SYBR	69375.6	69449.5	69407.3	69546	69192.4	69261.8	69153.5	69010.4	68581.9	68389	68095.9	67756.6	67297.6	67220.3	66726.3	66595.9	66421.3	66459.8	66020.9	65832.3	65603.9	65378.4	65367.8	64935	64714.1	64872.7	64686	64459.6	64329.8	63677.9	63202.9	62696.7	61991	61494.9	60738.5	60092.8	59304	58508.9	57625.9	56936.6	56033.5	55563.5	54857.8	54301.5	53430.8	52723
38	D2	actb	SYBR	78044.8	77248.4	77287.2	77738	77261.8	76891.6	76499.4	76291.6	75819.3	75763.2	75378.8	75385.9	74735.8	75057.9	74744.9	73964.6	74155	73497.7	73543.5	73676.6	73032.6	72919.3	72949.1	73253.4	72841.8	72314.8	71826.7	71463.6	70482.7	70069.9	69253.6	68549.2	67872	67304.4	66380.8	65433.5	64892.7	63752.1	63263.3	62613.4	61723.6	60891.1	60085	59189.2	58773.1	57764.7
39	D3	actb	SYBR	89655.6	89219.5	88559.3	88463.2	87521.4	87125.8	86571.9	85776.1	85846.8	84697.7	84625.6	83930.2	83453.9	83386.8	83196.8	82210	81517.8	81543.6	80937.3	80348.1	79758.7	79343.8	78796.3	78889.5	78748.4	78377.6	77683.1	77032.9	76368.1	74992.4	74446.8	73281.3	72175.6	71423.8	70480.6	69138	68119.4	67111.6	66082.8	65073.3	64277.5	63219.8	62820	61738.2	61213.6	60472.7
40	D4	PITX2	SYBR	63594.9	65225.3	65752.7	66047.4	66224	66263.3	65869.7	64852	65035.1	64783.4	64222.4	63881.8	63198	62615.3	62051.9	61531.6	61128.6	60374.5	59944.4	59001.9	58724.2	58329.9	57808.9	57442.6	56661.6	56450.1	55903.8	55375.6	54798.6	54362.2	53731.1	52976.5	52187.6	51470.1	50270.2	49720.3	49292.1	48662.6	47997.1	47186.7	46587.7	45891.4	45000	44180.7	43339.5	42809.7
41	D5	PITX2	SYBR	71607.6	72758.7	73401.3	73848.7	74024.1	74358.6	73104.3	73322.2	73432	72755.5	71783.6	71866.1	70158.8	70283.3	69562.9	69656.8	67971	68332.8	66990.6	66827.2	66305.6	66372.2	66067.7	64770.3	64673.7	64180.8	64001.7	64263.1	63315.2	63006.3	60785.4	60481.8	60164.7	59423.3	57876.8	57811.7	57121	56167.2	54441.7	53657.2	53182.9	52227.8	52017.9	50594.3	50296.2	49120
42	D6	PITX2	SYBR	69532.2	70130.4	70630.1	70748	70841.1	70929.9	70635	70758	70602	70158.5	69298.9	69063.2	68333.9	68087.5	67226.2	66863.9	65972.4	65954.1	65275.8	64958.5	64592.7	64685.9	64448	63818.2	63655.7	63473.9	63179.4	62880.6	62103	61387.4	60357.1	59474.8	59009.9	57980.1	57315.7	56539.4	55822.1	54924.8	54118.3	53269.5	52490.3	51733.9	51193.1	50126.7	49541.2	48568.3
43	D7	actb	SYBR	73409.2	73147.6	73117.3	73097.5	72687.7	72880.9	72318.7	71979.8	71533.7	71541.9	71454.3	71183.3	70827.3	70262.4	70204.3	69596.1	69538.6	69220	69165.1	69132.1	69015.8	68601.3	68546.1	68742.1	68396.9	68159.6	67748.1	66949	66367.6	65437.4	64739.4	63839.4	63284.5	62185.8	61282.9	60350.7	59658.2	58724.5	57983.3	57146.6	56314.2	55621.5	54698.6	54064.7	53250.6	52556.6
44	D8	actb	SYBR	79955.2	79348	78912	78484.8	77922	77839.3	77508	77135.2	76946.4	76517	76159.8	75693.2	75410.3	74697	74192.6	73721.9	73419.1	73223.1	73002.9	72700.3	72208.8	72109.7	72043.5	72020.1	71763.4	71379.7	70969.7	70283.7	69442.4	68652	67887.9	67022.6	66080.5	65441.8	64665.3	63650.5	62603.2	61702.1	60952	59990.3	59268.9	58299.6	57404.3	56736.5	56002.3	55178.5
45	D9	actb	SYBR	76696	76605.8	76492.1	76252.5	75561	75245.9	74984.9	74581.5	73716.5	73459	72961.2	72342.7	72595.1	71626.8	71555	71177.6	70825.1	69897.6	69488.3	69503.7	70367.1	69232.4	69932.6	69856.4	69814.4	68470.1	68380.1	68903.2	68457.5	67569.1	66029.5	66097.9	64847.4	64852.2	63061.3	62506.2	62488.3	62336.4	61563.4	60874.4	59113.2	59357.8	57343	56575.7	56530.7	55756.4
46	D10	HEPHL1_4F4R	SYBR	56553.3	57353.5	57775.4	58013.6	58131.6	57868	57755.9	57438.6	57053.7	56639.3	56239.5	55741.3	55195.3	54659.9	54169.6	53750.5	53325	52860.2	52509.8	52306.5	51960.4	51817.6	51498.5	51249.8	51064.2	50911.9	50697.5	50284.8	49874.7	49338.9	48800.9	48280.3	47721.2	46850.5	46197	45678.2	45103.3	44481.2	43728.7	43241.9	42630.8	42127.7	41334.9	40703	40120.5	39443.2
47	D11	HEPHL1_4F4R	SYBR	66705.2	66992	66982.4	66742.5	66660.1	66324.2	65883.3	65354.4	64676.1	64404.6	63356.4	62924.7	62276.3	61937.1	61270.8	61118.2	60604.4	60234.1	59491.8	58832.1	58385.3	58338	58908.6	58501.8	58065.8	58344.9	58406.9	58474.2	58317	57527.9	56839.9	56160.7	55613.4	54526.2	53843.4	53040.5	52480.6	51932.1	51175.3	50492	50032.2	49217.8	49090.2	48237.3	47636.4	47035.6
48	D12	HEPHL1_4F4R	SYBR	63947.3	64169	64561.8	64849.8	64757.4	64451	64148.3	63806.3	63451.6	63185.7	62452.1	62390.6	61691.4	61053.4	60631.5	60289.4	59750.6	59398.7	59050.7	58557.9	58170.5	57889.5	57476	57156.6	56671.3	56410.1	55953.7	55441.9	55131.3	54702	54255.2	53777.8	53220.6	52459.1	51867.4	51200.2	50598.5	50023.9	49379.6	48731.6	48050.9	47451.4	46802.6	46027.7	45376.1	44720.9
49	E1	actb	SYBR	71277.1	71663.6	71426.2	71046.4	70807.4	70514.4	70239.4	69986.7	69597.8	69164	68874.8	68360.2	67993.2	67554.2	66985.4	66703.9	66715.7	66329.8	65904.6	65472.9	65174.5	64868.4	64530.5	64052.4	63338.1	62999	62399.5	61851.5	61489.5	60880	60328.2	59873.4	59258.9	58662.4	58015.8	57186.2	56380.2	55570.8	54798	54206.9	53468.4	52789.6	52213.9	51533.6	50623.8	49972.1
50	E2	actb	SYBR	86051.9	85640.8	85444.9	85104.3	84647.2	84131	83276.9	82706.6	82093.3	82139.9	81733	81336.5	80424.5	80048.7	79692.7	78738.1	79017.1	78124.8	77758.3	77669.4	77146.5	76990.5	76710.3	76561.2	76090	75743.9	75253.2	74855.3	73691.2	73386.5	72121.5	71197.1	70633.1	69938	68622.8	67591.8	66891.6	65877.4	65249	64448.2	63330.5	62678	61420.4	60726.8	60264.2	59098.2
51	E3	actb	SYBR	77758	77780.4	77137.6	77102.2	76877	76652.6	76280.2	76116.4	75948.7	75442.9	75397.4	74865	74523.2	74278.4	73912.8	73828.5	73281.3	73225.7	72780	72457.5	72359	72075.6	71964.9	71877.7	71877.5	71415.8	71226.3	70241	69586	68590.9	67716.5	66995.7	65934.9	65038	64465	63439.9	62530.5	61804.2	60801.1	60060.8	59289.8	58360.7	57867	56830.4	56202.9	55371.3
52	E4	PITX2	SYBR	76723	77826.8	78713.5	79173.8	79284.8	80146.9	80101.5	78916.8	79848.1	79623.7	79312.8	79213.1	78757.4	78693	77787.2	77699.4	77594.5	77448.8	77239.2	76548.9	76311	76320.4	76247.5	75988.4	75469.8	75486.5	75157.8	74644.6	73995.6	73256.8	72452.8	71386.9	70375.8	69240.7	68274.2	67689.3	66730.9	65961.6	65335.8	64128.7	63362	62527.4	61425.4	60477.5	59467.8	58769.3
53	E5	PITX2	SYBR	75439.6	76492.8	76970.8	77847.2	78092	78218.9	78463.4	78111.5	77874.2	77743.7	78091.9	77520.9	77413	76274.3	76556.5	75845	75923.5	75108.1	75201.2	74893.2	74675.6	73843.2	73722.7	73857.2	73656	73344.3	73141.6	72313.8	71999.7	71053.1	70263.4	69719.9	68371.4	67707.1	66858.6	65880.6	64902.5	64075.9	63317.9	62399	61691.6	60936.8	59949.5	59237.8	58064.8	57485.8
54	E6	PITX2	SYBR	69508.6	70697.1	71621.8	71754.4	72121.5	72085.6	71629.9	71872.8	71353.8	71118	70488.8	70240.3	69585.1	69269.6	68986.4	68726.5	68098.7	67679.7	67280.8	67045.2	66905.2	66920.8	66819.5	66335.2	66101.4	65797.8	65276	64893.5	63993.8	63229.4	62125.3	61299.6	60730.4	59440.4	59029	57922.3	56946.4	56165.5	55420.5	54564.3	53786.6	52917.6	52413.8	51320.7	50621.8	49621.5
55	E7	actb	SYBR	83411.8	83425.8	83434.9	83472.1	83360.2	83275	83073.9	82745.6	82701	82347.8	82386.1	82148.1	81736.3	81427.1	81487.7	81164.3	80910.1	80867.3	80835.7	80482.9	80307.1	80114.9	80058.3	79978.7	79835.7	79297.3	78687.4	78110.3	77369.9	76410.2	75393.6	74512.1	73558.9	72793.9	71770.6	70787.6	69612.7	68632.8	67741.5	66897.8	65879.9	64890.6	64292.7	63452.3	62705.5	61912.4
56	E8	actb	SYBR	75624.7	75669.3	75167.3	75132.3	75041	74698.9	74343.4	74038.7	73672.9	73363	72974.7	72824.4	72203.2	72100.8	71809.2	71323.9	71021.8	70872.6	70695.4	70400.9	70169.1	70173.2	70214.9	70037.1	69629.3	69090	68820.4	67868.6	67018.3	66472	65454.7	64718.3	63882.7	62953.4	62129	61330.4	60470.3	59719.7	59018	58291.2	57707	56801.4	56115.9	55470.7	54851.4	53831.9
57	E9	actb	SYBR	78408.5	78256.8	78161.5	78028.1	77237.2	76983.4	76896.4	76455.1	75818.1	75629.6	75114	74789.6	75170.6	74219.7	74405.2	74060.4	73917.8	72812.2	72536.5	72604.3	73647.3	72543.6	73438.5	73393.1	73364.6	71889.3	71795.4	72335.6	71686.4	70539.3	68790.7	68598.1	67362.5	67157.1	65176.9	64587.1	64411.4	64096.7	63200.1	62500.5	60691.1	60739.1	58710.6	57910.1	57902.8	57150.9
58	E10	HEPHL1_4F4R	SYBR	60366.4	61063.8	61308.4	61418.4	61015.2	60244.6	60129.7	59536.8	59282.4	58490.7	58169.3	57776.4	57412.4	56583.7	56298.6	55922.9	55626.2	54968	54601	54628	54083.1	53927.3	53546.3	53271.5	53233.9	53097.8	52791.7	52039.4	51751.3	51198.4	50131	49543.4	48727.8	47878.1	47165.8	46561.2	45770.8	45101.6	44150.4	43680.4	42845.4	42306.1	41442.3	40918.1	40251.4	39599.6
59	E11	HEPHL1_4F4R	SYBR	-2276.22	-2340.21	-2422.98	-2478.06	-2547.86	-2576.03	-2624.45	-2684.78	-2746.21	-2775.53	-2835.6	-2885.1	-2913.8	-2954.05	-2974.67	-3001.48	-3053.61	-3062.26	-3109.57	-3141.96	-3164.22	-3169.42	-3177.73	-3171.05	-3208.05	-3197.87	-3214.6	-3217.22	-3228.05	-3243.98	-3296	-3328.07	-3323.28	-3355.4	-3392	-3428.92	-3447.74	-3458.78	-3483.87	-3505.98	-3521.22	-3545.26	-3550.16	-3586.78	-3594.86	-3603.71
60	E12	HEPHL1_4F4R	SYBR	61077	61208.6	62091.6	62069.3	62231.9	62087.6	61541.8	61588	61511.5	61084.4	60555.7	60270.1	60027.1	59511.9	59343.7	58824.9	58651	58425	58015.1	57939	57703.2	57292.9	57441.1	57005.5	56725.3	56634.2	56519	56111.8	55940.6	55826.9	55277.2	54849.3	54512.6	53674.1	53087.8	52348.1	51728.3	51195.8	50206.3	49615.9	48926.6	48368.2	47618.5	46969	46193.4	45415.5
61	F1	actb	SYBR	76960.9	77581.4	77532.9	76923.9	76751.5	76641.6	76347.4	76179.3	75640	75321.9	74670.7	74180.3	73886.1	73559.5	72937.3	72687.7	72648.7	72137	71766.1	71420.9	71061.5	70812.7	70623.4	70097.4	69709.8	69359.2	69051	68774.4	68715.2	68444.8	68082.2	67467.8	66762	65985.1	65054.1	64005	63219.4	62329.2	61632.4	60750.3	60178	59345.6	58689.1	57846.3	56894.6	56281.9
62	F2	actb	SYBR	75194.5	75461.7	75338.7	74654	74472.7	74569.4	74334.6	73897.8	73633.4	73485.1	73417.9	72689	72668.2	71878.9	71810.4	71741.2	71705.8	71390.9	70869.4	70746.5	71017.9	71002.4	70724.9	70264.4	70637.5	70396.9	69821.8	69231	68519.3	67975.4	66872.2	66546.4	65550.4	64779.2	63855.1	63171.1	62362.8	61850.3	60920.6	60162.1	59065.1	58546.7	57713	56983.2	56520.4	55624.2
63	F3	actb	SYBR	75136	74819	74462.8	74162	73817.3	73451.7	72925	72546.9	72131.9	71627.3	71223.5	70667.3	70277.3	69686.4	69377.3	69065.4	68398.9	68093.7	67696.5	67191.5	66857.5	66611.5	66337.2	66070.8	65886.6	65647.4	65382.6	64928.6	64378.7	63779.2	63078.5	62349.6	61533.9	60880.3	60292.9	59493.3	58700.5	58074.5	57446.7	56578.5	55924.1	55139.1	54390.9	53656.1	52868.8	52068.6
64	F4	PITX2	SYBR	79839.1	80521.4	80911	81063	80801.9	80516.6	80426.3	79531.3	79300.2	78683.6	77874.8	77086.6	76167.7	75524.2	74568.6	74326	73559	73087.8	72386.5	71593	70993.8	70400	69685.4	69015.7	68539.4	67947.6	67304.7	66706.8	66021.6	65366.2	64653.7	63876.8	63034.5	62231.1	61326	60590.1	59781.7	59050.8	58233.7	57302.8	56580.6	55935.8	54911.2	54049.5	53280.5	52600.5
65	F5	PITX2	SYBR	77480.9	78000.2	77899	78455.4	78190.1	77476.9	78041.8	77287.4	76574.8	76346.6	76791.9	75745.1	75780.1	74323.4	74703.6	73443.3	74093.4	72907.9	73437.1	72632.7	72743.1	71338.1	71448.1	72208.3	71716.8	71364.4	71126	70054	70003.4	68914.9	69216.1	68362.5	66475.2	66116.5	65789.1	64271.4	63050.1	62177.5	62306.9	61312.5	60537.9	59808.9	58224.8	58324.7	56394.7	56465.2
66	F6	PITX2	SYBR	76600.2	77461.9	77597.7	78061.2	78309.7	78088.8	77431	77403.9	77046.7	76530.1	75947.8	75218	74588.4	74054.4	73543.6	72759.4	72274.9	71520.9	70957.9	70344.3	70033.2	69741.5	69369.1	68861.8	68267.3	68057.9	67632.5	67001.7	66545	65907.9	64992.1	64306.4	63499.9	62383.9	61783.2	60965.9	60103.6	59332.5	58548.5	57680.4	56955.6	56083.5	55357.1	54567.3	53514.7	52558.7
67	F7	actb	SYBR	75893.4	75518.4	75048.7	74871.8	74579.9	74187.4	73909	73441.4	73254.4	72794.5	72586.2	72098.2	71453.5	71207.9	71013.2	71060.5	70638.5	70496.2	70323.3	69713.5	69753	69728.5	69511.1	69446.2	69462.8	69316.9	68798.9	68162.7	67603.5	66735.8	65744	64781.8	63852.8	63326.1	62376	61418.7	60330.8	59433.1	58625.8	57864.3	57083.4	56145.8	55831.5	54918.9	54281.9	53523.1
68	F8	actb	SYBR	18698.4	18694.2	18636.1	18470.6	18464	18425.9	18301.9	18236.1	18138.2	18097.2	17965.3	17933.2	17694	17693.4	17641.1	17548	17373.3	17297.4	17272.3	17146	17019.6	17112.3	17058.4	17028.8	16968.9	16881.6	16831.6	16620.5	16372.6	16211	15967.3	15773.7	15506.4	15232.8	14958.3	14732.8	14473.1	14236.9	13954.4	13751.6	13507.8	13219.5	13077.6	12836.3	12645.6	12381.2
69	F9	actb	SYBR	68717.8	68745.2	68702.2	68739.7	67903.3	67774.2	67816.3	67564.7	67189.2	67210.8	66915.5	66858.2	67372.3	66628.7	67106.1	66897.2	66865.4	66022.9	66117.8	66207.2	67161.7	66347.8	67161.2	67217.7	67301.5	66254.5	66263.2	66692.6	66208.8	65299	63974.8	63740.7	62698.1	62490	60885.5	60392.8	60093.8	59819.5	58984.6	58359.9	56947.3	56776	55274.7	54646.8	54441.7	53833.7
70	F10	PITX2	SYBR	60407.5	60856.5	61081.8	61477.6	61219.7	60927.8	61269.6	61101.7	60951.7	60445.1	60507.4	60147.1	59880.3	59347.9	59172.8	59003.8	59088	58675	58643.4	58567.3	58607.4	58629.7	58486	58465.2	58737.6	58966.8	58960.8	58611.9	58332.7	58019.2	56974.5	56489.2	55887.5	55029.8	54323.9	53843.7	52924.9	52305.1	51333.1	51110.9	50089.6	49573.3	48721.8	48382.6	47690.4	46920.8
71	F11	PITX2	SYBR	57734.1	58174.9	58260.8	58548.5	58675.7	59060	58894.5	58653.9	58398.5	58366.6	57583	57142.6	57106.8	56837.1	56853.3	56905.5	56187.6	56071.3	55787.5	55437.8	55290.8	55495.4	55788.6	55697.1	55257.1	55705.9	55669.4	55919	55847.8	55319.8	54538.9	54015.8	53724.6	52825.8	51937.6	51412.5	50657.6	50310.5	49616.2	49009.6	48567.1	48021.3	47772.7	46888.7	46499.9	45852.7
72	F12	PITX2	SYBR	68162.4	68332	68803.3	68847.6	69030.6	68750.3	68487.4	68505.2	68223.1	67899.7	67550.8	67017.3	67018.6	66386.2	66132.7	65855	65795.9	65367.2	64967.8	64737.4	64310.7	63905.8	64054.3	63632	63176.6	63232.5	63037.8	62675.6	62554.5	62276.4	61743.9	61709.4	61425.7	60910.1	60439.7	59538.3	58970.1	58386.5	57497.1	56778	56150	55569.4	54624.1	54090.3	53097	52337.3
73	G1	actb	SYBR	67738.6	67577.7	67513.4	67350	67188.4	67112.8	66765	66409.7	65880.6	65645.1	65116.2	64767	64412	64116	63765.8	63382.2	62635.1	62318	61815.6	61596.6	61001.9	60332.3	60098.4	59427.4	59007.5	58621.2	58172.1	57584.7	56954.3	56420.5	55854.6	55175.9	54581.5	53970.5	53191	52565	52092.3	51589.8	50883.2	50060.3	49404.8	48646.6	48049.2	47226.7	46531.1	45851.3
74	G2	actb	SYBR	75421.6	75211.5	75045.9	74596.8	74189.3	74004.9	73135	72574.8	72278.4	71924.8	71509.6	71062.2	70513.9	70305.5	70349.2	69746.9	69204.3	68788.7	68424.2	67996.2	67494.5	67333.9	67091.4	66807.9	66313.3	66065.8	65716.5	65519.1	64653.3	64067.3	63447	62555.4	61895	60943.4	60065.1	59186	58336.4	57647	56749.8	55884	55256.5	54595.3	53626.2	52800.6	52378.4	51445.2
75	G3	actb	SYBR	63317.7	63103.6	63108	62763.3	62380.6	62120.7	61918	61475.8	61144.4	60782	60322.2	60083.6	59677.6	59366.5	59052.6	58567	58425.6	58063	57631.7	57628.5	57299.1	57127.1	56970.9	56710.9	56466.5	56292.4	56021.8	55735.9	55384.6	55038	54418.9	53829.8	53227.7	52528.6	51730.6	51049	50681.6	50069.1	49340.3	48718.1	48154.1	47563.9	46857.9	46240.1	45538.4	44962.6
76	G4	PITX2	SYBR	75034.9	75500.7	75481.8	75483	75655.3	75023	74832.8	75302.5	74532.1	74514.7	74164.7	73851.6	73164	72703.7	72600	72380.2	71802.4	71445.1	71142.6	70994.7	70740.6	70116.3	70037.9	70098	69955.7	69844.5	69635.4	69204.2	68870.2	68212.2	67507.3	66956.3	66185.6	65359.5	63965.6	63237.9	62874.8	62030.7	60846.9	60395.3	59815	59032.4	58253.9	57345.6	56736.9	56024.7
77	G5	PITX2	SYBR	70237.3	70322.4	70586.3	70223.6	70307.5	70245.2	69715.5	69721.1	69084.6	68666.8	67716.2	67378.8	66858.9	66783.9	65954.5	65838.5	64997.9	64929.8	64022.2	63934.2	63677.5	63870.2	63526.2	62974.8	62876.3	62657.6	62433.9	62308.2	61564.3	61344.1	60254.5	59512.5	59287.7	58366.1	57398.5	56888.3	56355.2	55697.7	54708.6	53992.4	53327	52550.5	52105.7	51086.9	50670.1	49611.3
78	G6	PITX2	SYBR	68155.8	68691.1	68715.7	68822.7	68864.2	68803.2	68584.3	68511.6	68231.2	68086.1	67753.7	67456.6	67075.4	66833.4	66701.7	66300.9	66128.8	65980.4	65789.1	65767.5	65660.3	65905.4	65918.9	65907.7	65835.5	65881.4	65698.6	65236.7	64830.4	64103.3	63577.4	62745.3	62127.2	61267.1	60573.5	59822.1	59026.6	58429.2	57545.6	56843	56230.3	55539.9	54899.3	54106.9	53555.1	52845
79	G7	actb	SYBR	69403.2	69257.6	69238	68987.9	68829.8	68646.5	68501.1	68334.7	68156.1	67952.7	67551	67334.4	67278.6	67134.2	67046.3	66915.2	67048.5	66885.7	66909.8	66895.5	66899.1	66994.1	66845.5	66311.7	66004.8	65440.4	64758.3	63899.1	63068.2	62481.2	61561.6	60798.8	59995.4	59060.6	58383.3	57622.1	56849.9	56060.6	55394.2	54646	54030.9	53338.7	52534.2	51836.4	51067.9	50411.7
80	G8	actb	SYBR	36229.9	36364.6	36470.4	36503.1	36554.9	36724.4	36678	36692.7	36647.7	36621.5	36554.3	36658.3	36536.5	36595.5	36673.2	36722.7	36745.3	36792	36962.3	37017.5	37036.4	37140.2	37307.1	37394.1	37442.6	37405.6	37456	37344.4	37074.9	36912.5	36647.6	36342.2	36061.4	35785.2	35396	35026.5	34581	34145	33880.8	33498.1	33113.3	32589.9	32341.6	31898	31452.4	30974.1
81	G9	actb	SYBR	58284.9	58473.2	58429.2	58466.7	58625.8	58534.4	58252.7	58170.8	58195.5	58199.4	57975.9	57763.9	57333	57389.6	57060.6	56928.5	56771	56965.6	56879	56597.4	56208.5	56487	56145.2	56044	55892.1	56247.9	55874.7	55235.1	54882.6	54564.2	54567	53789	53342.5	52443.3	52258.9	51571.9	50575.2	49742.9	49168.3	48521.8	48197.8	47221.1	47091.7	46391.2	45532.1	44776.3
82	G10	PITX2	SYBR	48029.1	48479.4	48819.4	49223.9	49252.8	49137.7	49281.7	49184.6	49109.1	48860.7	48767.7	48537.8	48501.5	48075.9	47971.5	47803.8	47750.1	47433.7	47308.1	47286.3	47211	47162	47026.7	46930.4	46909.2	46971.3	46802.9	46518.6	46268.1	45846	45406.4	44969.5	44568.3	43916.5	43293.7	42835.1	42219.7	41749.6	41106.1	40688.8	40125.1	39681.5	39022.4	38591.8	38017.8	37399.9
83	G11	PITX2	SYBR	62813	63163.9	63659.3	64012.3	64041.9	64114.9	64118.3	63903.9	63925.9	63396.2	63588.2	63171.6	62944.4	62433.3	62227.7	61761.8	61501.4	61407.9	61228.3	61156	61160.2	61066.5	61114.5	61171.1	61119.8	61242.1	61201.8	61207.2	60824	60722.1	59805.2	59147	58526.3	57860.8	57427.5	56731.6	56068.4	55250.9	54756.5	54258	53415.8	52774.3	52005	51461.6	50804.9	49694.4
84	G12	PITX2	SYBR	50040.3	50318.3	50585.9	50895.1	51102.3	51080.1	50954.6	50940.7	50986.6	50745	50465	50111.8	49990.2	49486	49346.6	49166.9	48920.2	48471.7	48400.5	47973.3	47905.7	47669.2	47529.8	47324.2	47042.7	46926.3	46649.7	46512.1	46384.2	45903.9	45643.8	45369.9	45218.3	44724.5	44266	43830.4	43383.6	43083.2	42511.4	42029.4	41535.7	41217.5	40741.9	40137.7	39636.5	39021.2
85	H1	actb	SYBR	64538	64925.8	64909.9	64707.6	64610.3	64434.1	64191.5	63969.7	63695.6	63425.1	63055	62724.3	62438.1	62037.6	61627.2	61329.7	60993.5	60525	60060.4	59657.5	59219.5	58839.8	58448.6	58024	57545.9	57260.2	56775.9	56353.4	56000.7	55647.2	55259.4	54861.6	54470.9	54010.4	53530.7	53021.2	52533.4	52052.4	51545.3	50976.1	50425.4	49855	49222.6	48602.4	47903.7	47303.2
86	H2	actb	SYBR	49849.2	49710.2	49752.7	49622.5	49589.2	49486.6	49508.2	49337.5	49164.7	48873.3	48630.3	48420.1	48233.9	48013.1	47625.5	47525.8	47325.5	47214.9	47015.5	46789.9	46619.6	46615.3	46525.3	46285.4	46385.8	46363.9	46256.6	46125.9	46192.8	45988.3	45851.5	45699	45438.3	45090.6	44727.6	44198.7	43635	43170.2	42604.4	42109.5	41529.3	40891.7	40535.9	39956.7	39279.5	38830.2
87	H3	actb	SYBR	37262.2	37754.3	38221.4	38508.2	38562.1	38691.2	38641.9	38426.3	38179.5	37893.2	37505.3	37182.4	36774.5	36380	36016.3	35628.9	35250.4	34930.8	34515.8	34239.8	33882.8	33573.5	33265	32909.5	32658.5	32359.3	32055.3	31791.9	31457.3	31214.8	30883.2	30505.5	30174.9	29807.7	29373.5	28939.8	28609.7	28177	27708.7	27223.6	26791.5	26284.2	25743	25252.2	24730	24232.4
88	H4	PITX2	SYBR	60675.6	61392.3	61924.6	62313.3	62391.9	62527.6	62449.7	62454.6	62272.6	62043.5	61838.4	61597.6	61492.2	61295.6	61203.2	61005.8	60781.2	60616.8	60388.7	60324.9	60171.9	60114	59931	59829.4	59681.1	59474.3	59404.4	59182.4	58810	58379.1	57813.8	57251.8	56620.2	55902.1	55228.8	54534.6	53918	53259.9	52538.2	51855.1	51141	50551.6	49840.4	49184.5	48576.4	47923.5
89	H5	PITX2	SYBR	62671.9	63623.5	64163.1	64661.9	64717.7	64510.4	64566.5	64164.4	63576.7	63280.8	63083.9	62450.9	62340.2	61769.8	61680.7	61097.5	61116.1	60571.3	60554.8	60191.9	60084.7	59525.3	59328.4	59311.4	58962.5	58627.6	58289.8	57741.1	57437.9	56959.3	56721	56154.2	55279	54843.9	54268.4	53363.9	52595	51897.6	51480.6	50751.9	50067.8	49396	48489.7	48057.5	47055	46588.7
90	H6	PITX2	SYBR	75259.1	75846.9	76158.9	76353.5	76407.6	76245.7	76164.1	75815.7	75617.8	75329.3	74969	74741.1	74382.7	74045.5	73696.8	73421.9	73250.9	73095.1	72940.9	72788.4	72794.7	72649.3	72722.7	72657	72692	72515	72217.7	71787.7	71209.5	70514.7	69881.2	68986.3	68192.3	67484.3	66598.4	65885.5	65189.2	64341.5	63599.7	62745.1	62001.6	61263.9	60488.3	59719.9	58838.6	58061.3
91	H7	actb	SYBR	4724.92	4776.24	4844.84	4951.49	5066.58	5178.73	5312.76	5431.73	5585.15	5700.91	5888.84	6022.1	6168.37	6373.37	6586.95	6856.27	7100.49	7393.65	7690.85	7941.67	8281.23	8557.77	8713.78	8858.89	8936.15	8959.47	8977.6	8942.87	8946.5	8892.89	8903.74	8877.09	8842.46	8910.16	8877.12	8847.71	8852.36	8873.71	8851.53	8874.37	8856.71	8851.51	8927.57	8908.12	8943.43	8966.96
92	H8	HEPHL1_4F4R	SYBR	-3034.43	-3054.32	-3063.29	-3077.8	-3089.46	-3104.26	-3116.29	-3140.38	-3137.67	-3159.85	-3167.04	-3176.94	-3190.29	-3207.18	-3211.5	-3226.51	-3232.65	-3221.88	-3252.3	-3261.05	-3267.19	-3278.4	-3271.29	-3286.14	-3289.91	-3313.03	-3323.9	-3345.86	-3351.35	-3376.01	-3389.91	-3418.54	-3434.6	-3437.94	-3460.26	-3483.52	-3488.42	-3497.71	-3512.47	-3523.3	-3539.24	-3553.85	-3568.31	-3607.68	-3587.24	-3608.44
93	H9	PITX2	SYBR	-2692.74	-2716.48	-2731.98	-2738.25	-2764.73	-2778.41	-2795.32	-2796.77	-2827.01	-2827.96	-2834.54	-2854.51	-2843.26	-2860.56	-2851.63	-2856.16	-2864.56	-2858.69	-2878.82	-2870.03	-2854.58	-2872.93	-2852.7	-2872.43	-2890.16	-2927.9	-2945.93	-2937.86	-2970.07	-2992.13	-3004.45	-3028.55	-3046.57	-3047.16	-3091.12	-3102.1	-3108.57	-3126.83	-3137.14	-3148.31	-3187.7	-3180.9	-3220.23	-3232.51	-3243.12	-3251.48
[truncated: 71 more columns]

## Sheet: Melt Region Derivative Data
Block Type	96well
Chemistry	SYBR_GREEN
Experiment File Name	D:\Applied Biosystems\StepOne Software v2.3\experiments\ishishita\19011317hPITX2_HEP.eds
Experiment Run End Time	Not Started
Instrument Type	steponeplus
Passive Reference	ROX
Well	Well Location	Target	Reporter Dye	Reading 1	Reading 2	Reading 3	Reading 4	Reading 5	Reading 6	Reading 7	Reading 8	Reading 9	Reading 10	Reading 11	Reading 12	Reading 13	Reading 14	Reading 15	Reading 16	Reading 17	Reading 18	Reading 19	Reading 20	Reading 21	Reading 22	Reading 23	Reading 24	Reading 25	Reading 26	Reading 27	Reading 28	Reading 29	Reading 30	Reading 31	Reading 32	Reading 33	Reading 34	Reading 35	Reading 36	Reading 37	Reading 38	Reading 39	Reading 40	Reading 41	Reading 42	Reading 43	Reading 44	Reading 45	Reading 46
1	A1	actb	SYBR	1931.02	1740.89	1550.53	1407.83	1346.2	1374.46	1478.63	1632.68	1810.27	1992.11	2167.32	2331.06	2481.62	2618.28	2739.59	2841.84	2918.33	2960.59	2961.86	2920.73	2842.54	2737.91	2620.04	2502.71	2398.98	2319.94	2273.78	2264.98	2295.03	2364.17	2473.01	2623.23	2816.5	3052.27	3325.08	3622.97	3928.32	4221.45	4485.57	4711.32	4898.49	5054.05	5187.51	5305.73	5409.57	5494.01
2	A2	actb	SYBR	1605.2	1468.5	1329.6	1223.47	1175.61	1194	1269.7	1384.18	1518.01	1656.39	1790.46	1915.11	2026.1	2118.76	2188.44	2231.82	2247.44	2234.36	2190.68	2112.62	1996.07	1839.86	1649.53	1439.69	1233.25	1057.89	940.825	904.074	962.149	1121.53	1381.01	1731.1	2153.03	2619.04	3095.12	3546.54	3943.79	4267.23	4508.94	4672.03	4767.67	4811.32	4818.77	4803.31	4774.51	4738.5
3	A3	actb	SYBR	2115.86	1997.02	1873.35	1775.9	1729.22	1743.32	1812.7	1921.21	2049.08	2178.54	2297.19	2398.69	2482.17	2550.02	2604.91	2646.79	2671.1	2669.45	2632.59	2554.09	2433.62	2278.05	2100.27	1916.58	1744.51	1601.82	1507.16	1480.67	1542.65	1709.58	1988.17	2370.14	2830.53	3330.82	3826.27	4275.01	4645.89	4923.17	5107.11	5210.87	5254.76	5260.14	5244.17	5217.57	5185.1	5147.78
4	A4	PITX2	SYBR	620.19	401.703	197.886	65.4406	38.5022	117.258	273.375	466.602	661.921	838.811	990.835	1119.13	1225.56	1309.68	1369.46	1403.36	1410.97	1392.01	1345.23	1269.1	1163.93	1033.75	886.586	733.458	587.165	461.867	372.946	336.512	367.508	476.649	667.158	932.655	1257.06	1616.4	1982.23	2326.18	2625.26	2866.25	3047.74	3179.22	3279.35	3375.84	3508.7	3736.55	4143.41	4841.83
5	A5	PITX2	SYBR	805.697	488.676	204.78	36.1153	28.8717	178.596	439.319	747.542	1046.34	1299.13	1491.55	1625.35	1710.3	1757.62	1776.59	1773.37	1751.25	1711.11	1652.41	1574.55	1478.57	1368.51	1251.1	1134.09	1024.71	930.071	859.737	828.141	854.045	955.427	1142.2	1410.46	1741.42	2105.42	2469.24	2804.06	3091.5	3326.2	3514.47	3671.36	3819.08	3989.64	4232.29	4623.5	5275.59	6336.62
6	A6	PITX2	SYBR	207.127	-156.799	-478.281	-662.626	-658.693	-475.775	-171.462	178.559	509.573	783.353	988.005	1128.6	1217.19	1266.32	1286.49	1285.79	1269.85	1241.68	1202.72	1154.95	1103.66	1059.51	1037.9	1055.16	1123.28	1246.61	1422.09	1642.71	1900.4	2186.42	2489.11	2792.11	3075.71	3321.64	3518.68	3666.09	3773.4	3856.44	3932.61	4018.14	4130.05	4293.97	4556.5	4998.42	5744.08	6959.32
7	A7	actb	SYBR	2373.59	2250.01	2118.05	2009.54	1951.2	1955.9	2020.23	2128.55	2260.47	2398.01	2529.83	2651.2	2760.88	2857.3	2935.98	2989.44	3009.08	2988.09	2923.81	2819.29	2683.19	2528.98	2373.15	2233.45	2127.44	2071.23	2079.05	2163.07	2332.87	2592.52	2936.36	3345.36	3788.15	4227.5	4630.17	4974.75	5253.92	5471.1	5634.54	5752.51	5831.31	5875.47	5888.87	5875.72	5841.43	5793.08
8	A8	actb	SYBR	3222.45	3062.93	2894.31	2764.33	2710.05	2742.45	2845.48	2988.76	3143.81	3293.74	3433	3560.42	3672.6	3761.55	3817.2	3831.41	3801.54	3731.61	3631.63	3515.16	3396.63	3288.31	3198.67	3131.94	3090.13	3076	3096.25	3161.91	3284.94	3471.98	3718.93	4008.95	4316.07	4612.19	4874.82	5092.54	5265.74	5402.87	5514.37	5607.64	5685.56	5748.05	5794.77	5826.98	5847.69	5860.79
9	A9	actb	SYBR	2545.87	2500.46	2468.85	2462.15	2482.62	2522.35	2566.32	2598.88	2610.65	2603.51	2590.44	2589.9	2615.78	2667.34	2725.28	2756.97	2730.62	2631.56	2471.27	2283.37	2107.53	1969.91	1872.21	1795.52	1717.7	1632.9	1560.94	1540.07	1608.81	1788.37	2074.68	2441.57	2850.72	3264.79	3659.52	4029.45	4382.7	4726.53	5052.95	5335.78	5541.49	5647.57	5655.54	5591.96	5497.16	5409.58
10	A10	HEPHL1_4F4R	SYBR	1214.98	943.077	715.865	600.283	627.031	782.424	1021.29	1289.57	1542.82	1754.01	1911.96	2016.1	2071.62	2086.34	2068.63	2025.83	1963.24	1883.9	1789.08	1679.39	1555.99	1421.63	1281.29	1142	1012.07	900.267	815.793	769.007	772.046	837.92	977.571	1195.7	1487.5	1837.54	2221.95	2612.87	2984.29	3317.41	3604.14	3847.47	4058.87	4252.95	4441.78	4629.9	4811.85	4972.68
11	A11	HEPHL1_4F4R	SYBR	1551.78	1301.64	1090.64	983.917	1014.88	1174.02	1416.92	1684.47	1923.88	2102.34	2211.09	2261.18	2274.35	2272.83	2270.91	2270.99	2264.71	2238.42	2180.44	2086.98	1964.03	1824.59	1683.82	1555.14	1449.29	1375.35	1340.87	1350.13	1402.34	1491.3	1608.07	1744.26	1893.8	2052.31	2215.25	2376.72	2530.11	2669.8	2793.09	2900.9	2997.68	3090.23	3185.59	3288.32	3397.92	3508.01
12	A12	HEPHL1_4F4R	SYBR	1237.87	947.796	683.436	517.393	490.049	598.329	805.942	1064.73	1333.05	1583.57	1801.51	1979.1	2111.83	2197.74	2239.12	2243.47	2222.51	2189.13	2153.83	2121.8	2091.81	2057.55	2011.33	1948.68	1871.17	1785.71	1701.09	1624.12	1558.58	1506.37	1469.78	1452.45	1458.83	1492.99	1557.81	1654.41	1782.01	1937.9	2117.77	2315.81	2524.42	2733.35	2930.01	3101.88	3240.45	3345.06
13	B1	actb	SYBR	1477.15	1469.27	1435.79	1380.7	1316.03	1256.94	1215.91	1199.11	1206.52	1234.79	1281.09	1345.01	1427.7	1528.3	1639.98	1747.2	1826.61	1851.93	1801.99	1669.47	1466.08	1222.33	981.668	791.187	691.942	711.014	857.705	1124.06	1489.39	1926.13	2404.34	2893.53	3363.65	3787.25	4143.05	4419.73	4616.68	4741.76	4807.45	4827.78	4816.96	4788.77	4755.54	4727.05	4709.96	4708.45
14	B2	actb	SYBR	1075.6	945.087	814.782	719.705	690.435	742.585	870.92	1049.61	1239.75	1400.77	1502.62	1533.17	1498.71	1417.74	1310.88	1192.08	1065.85	931.585	792.234	661.996	568.367	548.273	639.304	868.937	1244.32	1746.11	2330.28	2938.79	3515.23	4018.21	4427.52	4742.61	4976.5	5148.04	5274.86	5368.09	5431.12	5462.46	5461.4	5432.48	5385.48	5331.34	5276.85	5222.52	5165.2	5103.23
15	B3	actb	SYBR	2004.36	1968.76	1953.18	1969.12	2020.1	2099.1	2190.25	2274.66	2336.73	2367.52	2363.58	2323.38	2245.18	2128.9	1979.8	1810.92	1641.31	1491.58	1379.23	1315.91	1307.59	1356.46	1464.2	1635.22	1877.8	2201.16	2608.72	3090.23	3617.32	4145.94	4625.49	5011.62	5278	5423.07	5468.94	5453.41	5417.67	5394.72	5402.21	5440.92	5497.88	5552.48	5584.18	5579.72	5537.9	5468.64
16	B4	PITX2	SYBR	-66.3115	-446.677	-784.416	-981.971	-982.863	-788.477	-450.123	-45.9699	344.344	659.71	869.05	973.462	998.253	977.481	938.174	892.144	839.174	777.139	710.794	653.392	622.496	634.864	704.136	840.039	1047.21	1322.63	1653.92	2020.41	2397.59	2762.2	3095.18	3381.26	3607.56	3765.01	3852.89	3882.23	3873.18	3847.7	3823.33	3813.49	3833.87	3909.78	4081.44	4408.13	4973.64	5891.95
17	B5	PITX2	SYBR	352.421	133.557	-23.598	-59.6911	44.6732	260.826	527.159	777.042	963.506	1069.13	1100.43	1074.79	1010.01	921.446	824.461	736.498	675.469	655.436	684.088	765.556	906.957	1122.35	1427.6	1826.22	2296.04	2789.05	3248.27	3631.86	3928.15	4152.03	4327.49	4469.57	4577.9	4642.47	4655.34	4620.21	4555.56	4490.45	4455.15	4472.14	4554.53	4716.02	4990.03	5449.84	6220.55	7473.91
18	B6	PITX2	SYBR	534.708	266.035	21.0625	-135.361	-164.404	-62.1216	146.804	421.8	717.224	990.011	1205.74	1343.54	1397.7	1374.73	1287.97	1154.53	996.397	843.833	736.061	715.11	814.081	1044.82	1393.42	1825.85	2300.52	2779.54	3232.26	3633.01	3958.82	4192.98	4332.33	4392.06	4402.03	4395.66	4397.39	4415.88	4445.64	4475.35	4498.08	4519.62	4563.21	4671.67	4909.83	5368.89	6170.99	7466.59
19	B7	actb	SYBR	935.324	957.664	996.539	1048.88	1110.63	1177.11	1242.18	1295.77	1322.84	1306.14	1233.19	1103.73	933.334	750.553	588.395	475.656	432.346	471.695	605.661	848.586	1214.24	1706.48	2310.17	2988.27	3687.36	4349.58	4925.11	5381.2	5705.84	5905.07	5997.19	6006.21	5957.34	5874.23	5777.01	5680.52	5593.88	5521.23	5463.81	5421.15	5390.96	5368.5	5346.8	5318.69	5279.71	5229.86
20	B8	actb	SYBR	713.691	791.803	888.6	982.244	1053.73	1094.43	1107.02	1099.44	1076.86	1036.96	970.354	865.676	715.911	524.973	311.909	111.361	-31.3717	-69.7708	33.0312	296.128	717.044	1272.44	1920.91	2608.05	3274.39	3865.61	4342.64	4687.95	4906.17	5019.91	5062.56	5070.26	5073.99	5093.55	5134.68	5190.75	5247.87	5291.27	5310.04	5299.1	5259.1	5194.82	5113.31	5021.73	4925.48	4828.01
21	B9	actb	SYBR	1676.6	1532.16	1373.86	1247.71	1198.16	1251.09	1404.79	1631.65	1887.32	2122.18	2291.33	2362.42	2321.79	2178.71	1965.63	1731.37	1526.06	1382.85	1307.08	1281.5	1287.37	1327.91	1437.44	1666.26	2048.66	2573.85	3181.3	3784.43	4307.67	4712.27	4999	5192.37	5321.44	5406.42	5453.45	5456.2	5404.02	5293.73	5138.62	4967.81	4815.64	4707.5	4650.6	4634.39	4638.43	4642.66
22	B10	HEPHL1_4F4R	SYBR	1873.51	1572.84	1314.24	1176.4	1200.65	1377.57	1657.52	1975.29	2273.74	2515.79	2685.21	2780.53	2807.83	2775.05	2688.62	2553.17	2373.19	2155.87	1912.76	1659.7	1416.12	1204.9	1053.03	991.101	1049.41	1250.21	1598.63	2076.83	2644.31	3245.69	3822.55	4325.81	4724.43	5008.76	5188.56	5286.7	5330.8	5345.49	5347.34	5343.73	5334.66	5316.44	5285.04	5238.44	5177.5	5105.88
23	B11	HEPHL1_4F4R	SYBR	2643.38	2422.33	2259.98	2207.16	2276.14	2440.92	2657.08	2884.39	3097.47	3281.97	3424.79	3509.38	3519.82	3449.93	3309.95	3125.91	2931.56	2757.64	2624.27	2539.85	2505.41	2520.82	2587.88	2708.22	2877.33	3080.29	3295.25	3503.94	3702.29	3902.82	4125.85	4385.51	4680.07	4991.67	5294	5561.7	5776.69	5929.72	6018.75	6046.64	6019.16	5944.15	5832.08	5697.51	5559.72	5440.24
24	B12	HEPHL1_4F4R	SYBR	2239.32	2097.68	1999.31	1978.84	2045.57	2180.58	2347.14	2506.14	2629.33	2704.84	2735.88	2735.51	2720.23	2703.88	2693.3	2686.32	2673.19	2640.28	2575.28	2471.6	2330.98	2163.13	1982.85	1806.08	1647.33	1520.1	1439.32	1422.92	1489.84	1654.43	1919.84	2273.95	2689.61	3129.38	3553.22	3926.61	4226.82	4445.34	4586.29	4662.14	4689.22	4684.55	4663.78	4639.14	4617.13	4596.84
25	C1	actb	SYBR	2860.72	2713.32	2568.42	2470.85	2454.6	2529.3	2678.16	2866.97	3057.07	3215.41	3319.9	3361.52	3345.37	3289.67	3220.31	3160.13	3118.07	3083.93	3033.29	2939.75	2788.89	2587.47	2365.48	2170.27	2054.41	2059.78	2203.87	2474.4	2835.41	3241.67	3654.02	4049.11	4420.28	4770.97	5104.21	5413.29	5678.53	5872.98	5975.14	5982.5	5918.01	5824.73	5750.73	5731.63	5779.27	5880.89
26	C2	actb	SYBR	1261.09	1191.81	1132.2	1107.16	1134.79	1217.44	1338.76	1468.85	1574.63	1630.79	1626.77	1567.44	1468.54	1349.18	1225.18	1105.69	993.853	890.246	797.422	723.862	686.194	708.273	816.065	1029.22	1352.29	1769.98	2249.52	2749.55	3231.56	3668.37	4046.57	4363.66	4622.79	4827.98	4981.78	5085.12	5138.96	5146.72	5115.72	5056.66	4981.51	4901.1	4823.92	4756.7	4705.36	4675.11
27	C3	actb	SYBR	1473.89	1402.35	1338.1	1303.27	1313.08	1369.46	1460.59	1565.71	1661.79	1729.37	1756.81	1743.24	1699.25	1643.8	1596.41	1567.94	1555.07	1542.42	1512.7	1460.03	1399.53	1366.96	1407.51	1558.18	1832.76	2216.33	2671.01	3148.65	3604.15	4005.01	4335.81	4597.84	4804.26	4971.97	5112.7	5227.54	5308.38	5345.71	5337.93	5296.13	5241.34	5196.29	5176.81	5187.69	5223.54	5273.21
28	C4	PITX2	SYBR	1240.74	877.619	565.774	395.816	411.718	597.824	895.006	1231.59	1550.31	1819.79	2031.54	2189.57	2300.62	2368.34	2391.75	2366.86	2290.08	2162.54	1993.22	1799.95	1607.87	1446.22	1345.21	1333.01	1432.59	1657.29	2006.05	2459.9	2982.31	3523.53	4028.51	4446.19	4739.27	4893.1	4920.41	4858.38	4756.49	4660.57	4600.65	4588.83	4627.19	4722.11	4900.26	5223.09	5796.29	6769.22
29	C5	PITX2	SYBR	1702.99	1239.54	802.704	511.632	443.539	609.042	957.708	1405.12	1865.31	2274.99	2603.38	2847.69	3019.42	3129.43	3180.31	3169.71	3100.74	2991.85	2877.66	2798.48	2783.12	2835.58	2935.93	3055.78	3177.77	3303.89	3446.94	3613.36	3792.51	3960.84	4096.21	4190.32	4251.05	4295.92	4342.88	4402.79	4475.35	4549.53	4610.09	4649.92	4682.39	4748.7	4918.8	5290.48	5989.75	7168.31
30	C6	PITX2	SYBR	1863.36	1460.84	1098.02	876.761	857.069	1039.93	1377.17	1796.18	2224.03	2602.13	2891.8	3074.03	3146.55	3119.07	3008.2	2833.44	2615.18	2374.37	2132.32	1909.81	1725.72	1596.43	1536.57	1560.29	1680.04	1901.74	2217.7	2602.23	3014.06	3406.7	3741.79	3998.97	4177.76	4291.89	4360.48	4400.96	4426.2	4445.09	4464.87	4493.92	4545.8	4645.41	4838.34	5202.35	5856.91	6962.7
31	C7	actb	SYBR	3168.26	3237.67	3337.33	3450.46	3556.51	3635.97	3673.26	3659.51	3595.86	3494.05	3372.85	3249.36	3130.22	3008.21	2866.95	2691.32	2477.41	2236.99	1995.09	1783.79	1636.27	1582.68	1648.25	1850.47	2195.18	2670.79	3244.29	3862.81	4463.55	4989.64	5404.81	5699.16	5884.81	5986.08	6030.32	6042.39	6041.35	6037.67	6031.87	6016.62	5982.89	5926.34	5849.87	5760.76	5666.12	5570.47
32	C8	actb	SYBR	2226.03	2270.36	2334.66	2406.23	2474.08	2534.15	2588.39	2638.27	2677.44	2689.62	2653.17	2550.23	2374.86	2136.52	1857.89	1568.23	1295.38	1059.87	874.499	749.982	703.18	761.346	957.528	1317.13	1842.39	2502.83	3238.01	3971.93	4634.16	5179.01	5595.39	5903.39	6139.86	6339.78	6521.53	6682.99	6808.55	6881.53	6895.16	6856.16	6780.9	6687.74	6589.98	6492.34	6392.01	6283.06
33	C9	actb	SYBR	2040.82	1979.9	1930.55	1913.08	1942.08	2018.77	2127.44	2239.18	2322.15	2354.33	2331.32	2264.09	2167.51	2046.44	1888.55	1669.35	1368.67	990.145	572.715	186.169	-88.7956	-186.222	-74.2238	240.872	724.456	1329.37	2006.01	2702.95	3363.31	3926.54	4339.79	4572.97	4629.55	4549.09	4400.98	4269.39	4228.72	4315.73	4512.29	4752.21	4951.45	5046.58	5020.69	4904.69	4757.17	4635.85
34	C10	HEPHL1_4F4R	SYBR	3042.38	2777.01	2529.81	2371.63	2348.28	2465.25	2691.46	2976.23	3268.28	3527.63	3728.95	3859.15	3912.95	3889.01	3787.81	3611.26	3364.5	3058.68	2713.02	2355.01	2019.02	1744.44	1573.52	1547.29	1698.12	2038.98	2554.04	3196.22	3895.11	4573.23	5164.05	5625.08	5942.18	6126.26	6205.29	6214.73	6189.08	6155.27	6128.79	6112.95	6100.89	6080.12	6038.6	5970.13	5877.05	5769.34
35	C11	HEPHL1_4F4R	SYBR	2418.94	2316.94	2236.64	2209.65	2256.08	2375.03	2542.53	2718.24	2858.56	2931.3	2925.47	2852.88	2741.21	2621.73	2516.32	2427.99	2338.24	2213.73	2021.86	1748.5	1409.55	1049.55	729.64	512.121	448.314	570.379	884.94	1368.63	1969.53	2617.49	3240.5	3780.33	4200.91	4489.21	4650.97	4704.54	4674.79	4588.22	4470.78	4348.09	4246.59	4191.78	4202.28	4281.8	4413.74	4563.36
36	C12	HEPHL1_4F4R	SYBR	2128.06	1944.66	1794.57	1724.8	1757.54	1882.43	2064.29	2259.62	2432.65	2563.56	2648.63	2694.75	2712.99	2713.16	2699.81	2670.18	2614.4	2518.33	2368.94	2160.26	1898.44	1603.59	1307.32	1047.32	860.855	779.649	826.191	1010.56	1327.22	1753.32	2250.96	2774.05	3277.5	3725.16	4093.9	4374.33	4568.97	4689.27	4751.64	4773.89	4772.88	4763.78	4759.75	4770.08	4797.12	4833.73
37	D1	actb	SYBR	1434	1305.02	1181.95	1100.7	1088.15	1152.94	1283.4	1452.6	1627	1775.19	1874.09	1912.44	1891.79	1825.12	1733.34	1639.02	1559.48	1501.66	1461.85	1430.24	1397.91	1363.25	1335.57	1335.33	1390.04	1525.84	1757.37	2080.19	2470.6	2893.46	3314.08	3707.64	4062.13	4374.17	4642.01	4860.29	5019.68	5111.65	5135.13	5100.99	5031.22	4952.67	4888.71	4853.24	4849.46	4872.89
38	D2	actb	SYBR	1639.38	1614.01	1615.76	1654.49	1723.84	1801.81	1861.22	1883.47	1866.59	1824.22	1777.14	1742.77	1727.03	1722.28	1711.17	1675.68	1606.51	1508.57	1401.1	1314.08	1283.81	1346.7	1530.45	1842.84	2265.05	2754.33	3256.82	3723.89	4124.59	4449.65	4707.08	4913.12	5082.66	5222.92	5333.44	5411.11	5456.43	5476.32	5481.24	5479.07	5471.4	5454.59	5425.08	5384.11	5338.49	5297.4
39	D3	actb	SYBR	3775.9	3855.13	3948.07	4035.31	4097.97	4122.87	4104.7	4045.55	3953.51	3842.19	3730.71	3641.04	3591.73	3589.53	3624.69	3673.8	3708.22	3703.03	3643.95	3532.62	3392.59	3271.56	3234.5	3344.44	3638.53	4110.92	4712.75	5368.99	6003.09	6558.72	7009.23	7354.94	7610.76	7792.11	7905.12	7945.49	7904.86	7780.13	7580.8	7330.97	7066.04	6824.87	6639.99	6528.4	6487.17	6496.73
40	D4	PITX2	SYBR	1748.64	1347.72	1006.87	822.621	836.542	1024.83	1321.51	1655.89	1979.82	2272.96	2531.64	2755.57	2941.78	3086.35	3187.84	3247.64	3268.29	3252.29	3204.23	3133.62	3055.51	2987.14	2942.84	2931.13	2955.41	3017.02	3117.33	3257.02	3432.75	3633.2	3837.41	4017.64	4147.3	4211.35	4213.8	4177.56	4135.34	4116.57	4137	4196.67	4286.73	4402.65	4560.06	4809.83	5248.28	6017.06
41	D5	PITX2	SYBR	1847.84	1405.37	1003.13	751.262	712.329	884.793	1217.03	1636.29	2072.75	2471.28	2794.97	3026.5	3167.94	3235.1	3247.04	3216.43	3147.54	3043.23	2913.58	2777.76	2657.06	2565.41	2507.63	2487.88	2520.45	2629.82	2835.92	3133.78	3484.8	3829.65	4115.72	4320.96	4458.98	4564.1	4667.5	4779.09	4883.86	4953.58	4967.31	4930.17	4881.35	4890.21	5047.81	5462.36	6260.21	7583.93
42	D6	PITX2	SYBR	1669.39	1326.1	981.013	720.947	610.698	674.168	893.863	1223.44	1604.45	1980.93	2309.43	2563.17	2730.5	2809.91	2805.12	2723.62	2578.02	2387.96	2180.2	1985.03	1831.24	1741.35	1730.26	1806.77	1975.2	2233.47	2567.77	2948.49	3333.18	3677.44	3949.16	4137.71	4253.52	4319.18	4357.83	4384.79	4405.34	4418.39	4423.18	4426.2	4446.27	4518.64	4699.77	5074.39	5762.03	6915.55
43	D7	actb	SYBR	1773.35	1717.09	1674.11	1660.34	1680.1	1723.88	1774.9	1820.99	1861.7	1905.5	1958.44	2013.9	2051.25	2044.93	1978.01	1851.63	1685.6	1511.38	1362.56	1268.61	1254.35	1341.99	1551.17	1893.04	2361.12	2925.73	3537.2	4138.59	4681.38	5136.59	5496.4	5767.21	5960.26	6085.07	6148.99	6160.08	6129.48	6070.67	5996.39	5915.79	5833.35	5749.78	5663.61	5573.16	5478.44	5382.94
44	D8	actb	SYBR	2985.06	3002.37	2981.68	2920.11	2833.01	2749.24	2699.46	2704.29	2767.57	2875.53	3000.73	3108.26	3164.21	3144.65	3043.17	2872.44	2658.74	2432.46	2221.03	2049.09	1943.51	1936.92	2062.52	2341.66	2770.6	3315.45	3918.65	4514.58	5047.62	5484.96	5820.8	6070.8	6259.79	6409.09	6528.11	6614.38	6660.21	6660.96	6619.53	6545.47	6450.82	6346.65	6241.32	6139.98	6043.92	5950.99
45	D9	actb	SYBR	2933.89	2902.1	2897.54	2929.1	2994.58	3079.98	3162.86	3219.55	3233.8	3203.66	3141.95	3068.86	2998.94	2929.09	2835	2680.75	2438.78	2111.38	1740.84	1399.97	1166.33	1093.28	1193.59	1443.66	1803.61	2238.82	2728	3254	3788	4283.12	4684.42	4948.94	5063.08	5050.42	4968.52	4895.21	4904.21	5036.51	5281.09	5578.83	5850.06	6031.51	6102.39	6087.77	6040.71	6014.95
46	D10	HEPHL1_4F4R	SYBR	2292.64	1860.05	1475.28	1247.94	1239.16	1443.65	1803.08	2237.1	2672	3055.4	3357.13	3563.26	3669.97	3680.39	3603.29	3452.9	3248.14	3011.58	2767.6	2539.89	2349.45	2213.88	2148.14	2165.15	2274.21	2476.98	2763.52	3111.61	3490.48	3867.18	4212.36	4503.62	4727.38	4879.96	4967.85	5005.84	5012.85	5007.35	5003.96	5012.02	5035.39	5072.93	5120.12	5171.54	5223.47	5274.67
47	D11	HEPHL1_4F4R	SYBR	3397.22	3165.55	2974.88	2890.12	2946.85	3137.51	3416.31	3717.58	3977.66	4151.45	4220.75	4194.33	4100.94	3976.12	3845.94	3713.6	3556.05	3335.23	3020.54	2610.94	2143.79	1684.76	1306.97	1072.62	1025.1	1187.82	1561.46	2117.63	2795.99	3512.76	4180.17	4727.85	5116.5	5340.03	5418.95	5389.51	5292.82	5166.83	5043.55	4950.76	4914.46	4957.55	5092.88	5314.58	5593.72	5882.52
48	D12	HEPHL1_4F4R	SYBR	2467.08	2137.62	1848.12	1682.58	1684.53	1844.35	2113.23	2430.29	2745.05	3025.38	3253.88	3420.86	3521.02	3554.42	3528.83	3459.33	3364.82	3263.17	3168.09	3088.97	3031.96	3001.1	2998.14	3022.43	3071.44	3142.76	3236.35	3355.61	3505.56	3688.62	3899.86	4125.13	4343.76	4535.5	4687.73	4799.22	4878.55	4939.07	4993.17	5048.94	5109.33	5173.04	5235.59	5290.6	5331.14	5351.44
49	E1	actb	SYBR	2625.81	2543.28	2473.47	2434.93	2439.66	2490.78	2582.85	2703.19	2833.73	2953.46	3041.51	3082	3069.01	3010.37	2927.42	2848.76	2800.64	2799.26	2849.15	2946.86	3085.28	3254.91	3442.26	3630	3800.94	3944.27	4060.01	4159	4258.84	4378.28	4531.99	4726.15	4955.03	5200.12	5432.97	5622.89	5747	5798.44	5788.74	5742.61	5688.15	5646.87	5628.16	5629.9	5643.45	5659.34
50	E2	actb	SYBR	3718.19	3747.08	3812.46	3902.68	3990.52	4044.07	4044.2	3997.1	3931.91	3882.9	3868.14	3878.8	3885.56	3855.77	3769.34	3624.89	3436.42	3226.8	3023.24	2855.36	2754.1	2748.97	2863.21	3108.51	3480.71	3958.15	4503.43	5069.24	5608.01	6082.66	6473.7	6778.84	7005.26	7160.98	7251.78	7284.86	7273.67	7237.28	7193.29	7149.81	7104.07	7048.93	6981.33	6906.02	6831.79	6764.14
51	E3	actb	SYBR	2248.29	2217.44	2174.79	2130.1	2096.57	2086.1	2104.84	2151.19	2216.03	2285.34	2343.98	2380.46	2389.89	2374	2337.61	2283.96	2212.53	2121.53	2014.51	1907.8	1834.5	1841.15	1977.28	2279.01	2753.83	3372.3	4072.06	4773.87	5403.3	5909.41	6273.42	6505.56	6634.25	6692.53	6707.58	6695.75	6663.31	6611.49	6542.17	6461.44	6379.04	6305.04	6245.32	6199.04	6159.11	6115.28
52	E4	PITX2	SYBR	279.251	-71.5639	-393.505	-598.219	-636.156	-511.31	-268.546	34.1258	349.444	648.765	916.35	1140.4	1309.8	1417.9	1467.64	1472.07	1448.67	1412.16	1371.86	1335.02	1312.87	1323.14	1387.46	1525.45	1749.55	2061.53	2451.02	2894.66	3357.5	3797.52	4173.27	4453.21	4623.92	4694.11	4691.87	4655.64	4621.8	4614.39	4640.96	4696.15	4771.52	4869.16	5017.04	5283.33	5785.86	6691.27
53	E5	PITX2	SYBR	457.911	95.0571	-243.566	-465.819	-517.77	-400.228	-157.002	153.206	481.809	799.166	1088.94	1338	1532.63	1662.58	1727.44	1738.79	1715.35	1675.05	1629.14	1582.53	1540.16	1514.94	1530.63	1616.47	1795.06	2071.1	2427.67	2831.39	3243.2	3628.11	3961.17	4228.66	4426.43	4557.24	4628.47	4650.77	4637.84	4606.68	4577.51	4573.4	4620.82	4753.88	5022.76	5505.05	6314.95	7602.01
54	E6	PITX2	SYBR	1056.82	702.739	394.83	220.851	226.373	402.481	698.437	1046.93	1386.85	1675.57	1891.73	2032.29	2106.12	2126.23	2102.51	2038.78	1936.26	1801.49	1653.28	1523.14	1447.78	1458.25	1571.57	1788.66	2097.12	2474.98	2893.05	3316.57	3709.62	4042.22	4297.56	4474.81	4585.45	4645.52	4668.64	4663.54	4636.29	4594.36	4549.95	4521.4	4534.78	4628.03	4858.89	5315.39	6122.98	7439.64
55	E7	actb	SYBR	1243.33	1155.8	1084.26	1052.15	1069.96	1131.7	1220.13	1316.03	1405.42	1480.37	1535.96	1567.25	1570.21	1544.88	1497.78	1440.88	1388.01	1351.38	1341.91	1372.96	1465	1645.73	1943.16	2373.49	2930.19	3580.99	4273.99	4950.68	5560.05	6069.37	6468.91	6769.05	6990.7	7153.1	7265.39	7325.5	7326.88	7266.74	7152.08	7000.25	6835.89	6685.96	6573.79	6512.84	6502.63	6529.25
56	E8	actb	SYBR	2306.24	2252.67	2211.31	2199.85	2227.75	2291.31	2375.04	2458.98	2526.7	2569.36	2585.11	2574.97	2538.97	2474.73	2378.77	2250.03	2094.3	1927.46	1777.1	1681.38	1683.75	1823.08	2121.45	2574.31	3148.43	3789.03	4433.48	5025.91	5527.45	5919.94	6202.74	6385.71	6482.41	6506.1	6469.42	6386.19	6272.85	6148	6029.64	5931.55	5860.64	5816.64	5793.89	5784.21	5780.29	5778.37
57	E9	actb	SYBR	2384.58	2404.09	2447.54	2509.56	2577.87	2636.18	2667.39	2657.65	2601.84	2508.17	2398.47	2300.4	2232.87	2191.92	2145.77	2045.48	1849.8	1552.86	1199.64	876.942	682.825	689.722	920.962	1352.38	1934.11	2615.66	3357.03	4120.61	4857.24	5503.04	5994.47	6290.77	6390.14	6332.07	6188.62	6047.16	5985.74	6045.6	6213.44	6426.27	6600.3	6669.73	6614.78	6465.59	6282.92	6128.12
58	E10	HEPHL1_4F4R	SYBR	2887.83	2686.4	2568.96	2578.72	2713.88	2932.71	3176.86	3396.68	3564.4	3673.32	3728.61	3737.82	3705.66	3633.71	3522.94	3376.56	3201.6	3009.01	2812.87	2629.26	2476.23	2375.03	2351.05	2431.49	2637.51	2973.97	3422.27	3941.12	4475.42	4969.48	5379.47	5681.77	5875.03	5975.87	6009.98	6002.3	5970.45	5923.6	5865.87	5800.69	5733.06	5668.81	5612.34	5564.81	5524.54	5489.08
59	E11	HEPHL1_4F4R	SYBR	758.91	798.085	836.196	864.795	879.458	880.254	869.71	850.317	823.352	789.385	749.539	706.271	663.022	622.917	587.236	554.587	521.361	483.416	438.252	386.586	332.506	282.108	241.452	214.926	204.662	210.75	231.528	263.609	302.024	341.005	375.352	401.602	418.296	425.402	423.659	414.406	399.722	382.326	365.056	350.218	339.27	332.905	331.246	333.86	339.568	346.33
60	E12	HEPHL1_4F4R	SYBR	1443.52	1162.83	923.974	797.147	816.1	969.73	1214.92	1498.48	1774	2008.92	2184.5	2293.58	2337.87	2325.36	2267.39	2176.8	2066.66	1949.73	1837.53	1739.49	1662.05	1608.71	1581.09	1581.16	1613.57	1686.71	1811.49	1997.89	2250.55	2564.98	2926.1	3309.77	3687.33	4031.71	4322.97	4551.08	4715.62	4823.28	4885.33	4915.11	4925.16	4923.77	4912.95	4889.97	4852.58	4804.34
61	F1	actb	SYBR	2386.24	2266.35	2162.07	2102.83	2109.94	2190.59	2334.66	2516.01	2698.18	2844.7	2929.64	2944.66	2899.05	2814.36	2715.84	2624.62	2553.05	2503.95	2473.98	2457.91	2450.88	2447.67	2441.87	2428.09	2408.81	2401.35	2439.42	2564.7	2811.62	3191.26	3682.95	4236.85	4786.66	5266.99	5629.71	5853.71	5946.87	5939.83	5874.69	5792.15	5721.29	5674.68	5649.72	5634.67	5616.26	5585.3
62	F2	actb	SYBR	1830.09	1805.13	1777.89	1753.58	1740.54	1747.84	1781.69	1841.65	1919.08	1997.25	2054.41	2069.71	2030.88	1939.42	1809.03	1658.02	1501.6	1350.77	1217.9	1122.7	1092.83	1157.91	1341.44	1653.81	2087.52	2615.05	3191.41	3763.33	4282.4	4716.33	5052.62	5294.85	5456.03	5553.53	5606.46	5633.58	5649.1	5658.32	5656.51	5634.03	5585.08	5514.35	5436.86	5370.65	5327.22	5305.67
63	F3	actb	SYBR	3396.84	3354.24	3314.73	3292.16	3296.9	3331.33	3389.12	3458.21	3524.85	3577.25	3607.47	3612.46	3593.53	3554.51	3498.45	3424.85	3329.35	3206.62	3055.75	2885.15	2714.76	2574.47	2498.97	2520.19	2659.14	2919.31	3283.28	3714.93	4166.92	4591.74	4952.7	5230.94	5426.64	5554.29	5635.04	5689.67	5734.29	5779.22	5829.77	5887.48	5951.3	6018.4	6084.47	6144.08	6191.73	6223.86
64	F4	PITX2	SYBR	2965.33	2593.89	2253.86	2039.82	2009.63	2167.88	2473.77	2862.85	3268.34	3633.92	3919.02	4101.68	4180.46	4173.8	4114.2	4037.28	3970.08	3924.33	3897.13	3877.83	3856.49	3829.78	3802.29	3784.37	3787.96	3822.49	3892.4	3995.99	4126.21	4271.92	4419.51	4555.15	4667.51	4750.46	4804.58	4836.09	4854.24	4867.93	4884.4	4910.32	4955.84	5041.58	5208.19	5527.42	6111.3	7113.79
65	F5	PITX2	SYBR	1562.61	1382.79	1229.84	1148.28	1158.36	1250.65	1396.08	1563.43	1732	1892.25	2037.37	2154.81	2226.54	2238.05	2188.94	2095.52	1982.83	1871.27	1768.01	1669.81	1576.02	1500.95	1474.92	1530.96	1686.46	1933.4	2244.38	2588.62	2944.44	3300.27	3646.08	3965.22	4233.77	4427.43	4531.81	4550.56	4508.14	4444.96	4405.25	4423.21	4517.19	4698.23	4990.96	5457.67	6214.1	7427.64
66	F6	PITX2	SYBR	2200.62	1819.06	1462.39	1228.31	1176.62	1310.98	1588.56	1945.08	2318.86	2663.85	2952.29	3172.23	3322.99	3409.64	3437.69	3410.35	3329.97	3203.11	3044.97	2879.56	2734.38	2633.02	2589.91	2610.39	2694.29	2838.99	3039.62	3286.12	3561.11	3840.68	4099.01	4314.48	4474.89	4579.51	4637.36	4663.04	4671.96	4677.83	4692.84	4730.46	4809.72	4960.99	5234	5707.96	6500.7	7768.6
67	F7	actb	SYBR	2354.5	2381.9	2411.8	2441.45	2471.22	2503.51	2539.8	2577.69	2608.47	2617.14	2586.37	2504.42	2373.05	2209.63	2040.15	1886.29	1755.8	1642.18	1535.59	1437.1	1367.86	1367.67	1483.23	1751.58	2185.22	2764.37	3438.98	4140.21	4797.37	5355.52	5787.19	6094.32	6298.97	6427.85	6498.15	6513.02	6467.66	6360.54	6201.96	6014.9	5829.26	5673.28	5565.86	5512.45	5504.9	5525.15
68	F8	actb	SYBR	627.631	617.617	605.851	595.102	588.584	588.74	596.39	610.427	628.255	646.562	662.248	673.173	678.476	677.92	670.831	655.288	628.841	590.454	543.007	494.591	457.797	447.018	474.491	546.717	662.344	812.382	982.45	1156.46	1320.37	1464.73	1585.05	1680.46	1751.96	1801.2	1830.27	1841.77	1838.62	1823.63	1799.2	1767.38	1730.25	1689.99	1648.73	1608.23	1570	1535.62
69	F9	actb	SYBR	862.118	944.776	1050.66	1154.06	1226.86	1248.47	1211.4	1121.08	992.939	849.321	716.159	616.831	563.356	548.328	543.365	508.477	410.719	243.978	38.7111	-145.369	-241.073	-198.385	0.724917	343.694	801.06	1341.51	1937.78	2561.02	3172.31	3722.06	4161.49	4458.69	4609.82	4640.56	4599.35	4545.06	4529.79	4580.91	4690.26	4818.52	4914.74	4941.37	4891.15	4787.8	4672.06	4582.02
70	F10	PITX2	SYBR	671.608	531.506	406.94	331.86	326.096	390.83	511.939	666.909	830.983	980.797	1096.51	1163.28	1173.29	1127.1	1033.45	906.486	761.321	610.444	462.619	324.534	204.323	115.185	77.4274	116.556	256.407	509.151	866.873	1299.91	1763.4	2209.48	2599.58	2912.06	3142.98	3301.31	3401.67	3458.37	3482.68	3483.68	3471.14	3459.1	3469.75	3537.93	3716.67	4083.65	4745.86	5836.98
71	F11	PITX2	SYBR	723.009	517.632	321.213	193.203	176.584	281.17	480.917	725.122	956.749	1130.63	1225.53	1247.1	1220.66	1176.5	1134.2	1093.99	1039.35	949.451	813.497	639.154	450.672	279.782	156.001	102.372	136.591	272.305	515.811	858.884	1274.07	1718.08	2142.73	2507.24	2785.85	2969	3060.86	3076.07	3036.5	2968.35	2899.98	2861.67	2887.48	3018.71	3308.19	3825.1	4658.71	5916.4
72	F12	PITX2	SYBR	1050.38	875.613	718.943	625.375	620.764	704.145	852.669	1033.44	1214.45	1371	1488.14	1560.93	1593.56	1597	1585.07	1569.41	1555.48	1541.36	1520.52	1486.8	1438.78	1381.03	1322.41	1272.96	1241.56	1234.93	1257.41	1311.74	1400.43	1527.1	1696.22	1910.01	2163.76	2442.93	2724.83	2984.96	3204.88	3378.11	3512.12	3627.25	3755.13	3939.3	4240.15	4743.72	5569.17	6866.18
73	G1	actb	SYBR	2659.85	2500.33	2344.26	2238.21	2215.51	2282.16	2415.9	2578.15	2731.57	2854.33	2945	3017.42	3089.7	3173.43	3268.66	3366.28	3455.48	3530.22	3590.86	3641.15	3684.65	3724.49	3765.73	3816.99	3888.7	3988.21	4115.4	4261.75	4413.51	4556.44	4679.52	4776.43	4846.3	4894.38	4932.24	4975.19	5036.53	5121.02	5221.63	5322.39	5405.21	5456.93	5472.84	5456.6	5418.25	5371.29
74	G2	actb	SYBR	2987.07	3011.72	3071.2	3159.52	3258.15	3341.08	3384.39	3375.4	3316.49	3222.65	3115.73	3018.9	2952.03	2926.15	2938.37	2970.73	2996.2	2990.33	2942.65	2861.72	2772.2	2706.47	2695.73	2764.04	2925.6	3183.9	3530.47	3944.66	4395.73	4848.42	5269.75	5634.03	5924.48	6133.06	6259.82	6312.19	6303.83	6252.02	6174.12	6084.55	5992.41	5901.51	5811.79	5721.59	5629.91	5537.58
75	G3	actb	SYBR	2400.14	2362.62	2336.61	2332.54	2355.41	2402.98	2466.2	2532.14	2587.97	2624.51	2637.83	2628.33	2597.83	2547.09	2475.01	2380.4	2264.9	2135.4	2004.28	1887.31	1800.17	1755.48	1761.77	1824.62	1948.4	2136.79	2390.75	2705.13	3065.36	3446.68	3817.01	4143.29	4399.44	4573.47	4670.28	4709.07	4715.48	4712.81	4715.96	4730.69	4756.7	4791.72	4834.27	4884.59	4943.42	5009.97
76	G4	PITX2	SYBR	1335.51	1190.7	1050.2	947.608	905.758	932.05	1021.02	1158.85	1326.47	1501.18	1659.18	1780.6	1854.51	1880.99	1868.29	1827.08	1765.26	1686.44	1591.6	1483.12	1369.12	1266.59	1201.26	1202.25	1293.43	1484.88	1769.29	2124.68	2520.93	2926.37	3311.46	3649.69	3918.83	4104.1	4202.6	4225.31	4194.33	4136.56	4077.39	4037.82	4035.82	4092.08	4239.7	4536.88	5079.09	6004
77	G5	PITX2	SYBR	2045.18	1848.02	1660.26	1537.27	1519.2	1616.04	1805.03	2040.16	2268.77	2448.6	2559.03	2602.52	2596.08	2557.82	2496.13	2407.57	2283.85	2122.96	1936.99	1751.39	1596.38	1496.32	1464.1	1503.22	1613.67	1794.68	2041.77	2340.8	2665.83	2983.94	3264.89	3489.9	3654.94	3768.32	3844.9	3899.72	3943.31	3980.39	4012.83	4046.25	4097.34	4199.88	4409.08	4806.16	5502.49	6638.7
78	G6	PITX2	SYBR	826.841	695.867	579.668	511.833	512.081	580.295	699.757	845.428	992.04	1119.01	1212	1262.68	1267.87	1228.12	1146.37	1027.19	877.449	708.182	536.247	384.329	278.494	243.848	299.866	456.554	712.242	1052.79	1452.91	1879.66	2298.25	2678.58	3000.03	3253.23	3438.64	3563.39	3637.64	3672.01	3676.25	3659.48	3631.99	3607.87	3608.9	3669.7	3844.71	4216.57	4902.15	6049.7
79	G7	actb	SYBR	1008.6	1035.38	1077.95	1131.99	1192.6	1255.1	1313.52	1358.68	1377.63	1356.82	1287.67	1171.21	1018.85	849.417	684.432	545.134	452.296	427.969	495.983	679.002	992.025	1434.62	1986.49	2608.74	3251.25	3862.91	4401.69	4841.4	5173.49	5404.08	5547.78	5621.54	5640.94	5619.17	5567.7	5496.95	5416.62	5335.24	5259.43	5192	5130.32	5066.89	4992.98	4905.12	4810	4723.99
80	G8	actb	SYBR	-210.119	-242.223	-263.905	-264.822	-239.856	-191.866	-131.077	-71.9052	-28.2792	-9.7409	-19.5998	-55.4054	-110.772	-177.677	-248.347	-316.391	-377.065	-426.842	-462.261	-478.715	-469.371	-425.347	-337.425	-199.058	-9.37403	225.125	491.171	771.371	1048.26	1308.14	1543.28	1751.52	1933.66	2090.47	2221.29	2325.07	2402.68	2458.8	2501.43	2539.76	2581.48	2631.22	2690.15	2756.27	2825.21	2891.32
81	G9	actb	SYBR	748.8	650.041	558.836	499.918	488.089	524.895	602.255	708.535	831.209	955.63	1063.41	1135.22	1157.66	1130.18	1066.84	991.304	926.813	886.879	871.988	874.234	887.336	915.367	974.586	1086.43	1266.04	1513.21	1812	2139.48	2477.07	2816.47	3156.99	3497.75	3831.14	4140.99	4405	4600.15	4710.51	4735.51	4694.32	4622.52	4560.39	4538.74	4568.86	4640.98	4731.49	4814.62
82	G10	PITX2	SYBR	355.106	191.831	45.138	-43.9191	-52.3367	18.2799	146.941	304.383	463.631	605.36	718.651	798.879	845.447	860.077	846.078	807.991	751.627	684.01	613.361	548.755	499.671	475.818	487.277	544.001	653.702	818.427	1031.9	1279.6	1542.22	1800.52	2039.03	2247.23	2418.78	2550.49	2642.31	2697.76	2724.16	2732.2	2735.04	2748.04	2789.77	2885.15	3070.61	3400.54	3952.69	4827.52
83	G11	PITX2	SYBR	642.45	431.932	233.374	100.509	66.6357	134.653	282.211	475.776	684.172	884.76	1062.14	1203.67	1296.64	1329.39	1295.51	1197.62	1048.24	867.058	676.292	496.432	344.443	234.524	180.177	195.577	294.518	486.398	770.335	1130.16	1533.88	1939.39	2305.47	2603.41	2823.51	2973.71	3071.85	3137.16	3185.2	3227.6	3274.5	3337.76	3434.46	3591.86	3854.73	4294.08	5014.12	6150.68
84	G12	PITX2	SYBR	659.761	465.15	272.258	131.388	77.831	121.201	247.329	427.992	631.48	829.514	1000.76	1132.58	1221.38	1271.18	1290.1	1286.43	1266.16	1233.07	1190.77	1144.44	1100.79	1066.58	1046.72	1043.74	1058.5	1091.27	1141.98	1209.84	1293.09	1389.52	1496.96	1613.02	1734.04	1854.28	1966.92	2066.24	2149.91	2220.16	2284.14	2354.17	2448.9	2595.27	2832.53	3218.12	3833.59	4784.66
85	H1	actb	SYBR	1989.28	1836.44	1690.79	1588.82	1553.98	1590.4	1685.5	1818.12	1966.68	2114.61	2252.04	2375.32	2485.12	2584.33	2675.64	2759.6	2833.87	2894.14	2936.7	2960.72	2969.09	2966.77	2958.61	2947.47	2934.31	2919.59	2905.16	2895.67	2898.13	2920.15	2967.31	3040.84	3137.09	3248.98	3368.78	3490.97	3613.43	3736.87	3862.81	3991.3	4119.79	4243.09	4354.93	4449.61	4523.77	4576.85
86	H2	actb	SYBR	1127.15	1038.15	942.175	864.891	829.741	849.304	921.105	1029.22	1150.54	1262.51	1348.73	1400.98	1417.96	1402.94	1361.65	1300.62	1225.68	1140.69	1047.47	947.225	842.864	740.325	648.542	578.107	539.331	540.9	589.09	687.899	839.346	1043.34	1296.58	1590.98	1912.61	2242.17	2557.82	2839.37	3072.63	3251.79	3379.29	3463.35	3514.64	3543.18	3556.1	3556.85	3546.09	3523.48
87	H3	actb	SYBR	1769.81	1317.92	884.813	588.796	508.46	657.43	989.378	1425.1	1883.39	2302.31	2646.24	2902.7	3074.76	3173.46	3212.68	3206.39	3167.45	3107.39	3036.09	2961.5	2889.38	2823.42	2766.07	2719.54	2686.71	2671.27	2677.21	2707.76	2764.41	2846.02	2948.65	3066.18	3191.84	3320.03	3447.78	3574.77	3701.98	3829.58	3955.41	4074.72	4181.5	4270.4	4338.77	4387.6	4421.26	4445.73
88	H4	PITX2	SYBR	279.151	73.3288	-105.283	-203.891	-194.637	-83.2088	97.8603	304.923	498.686	653.724	760.874	824.189	854.989	865.32	863.44	852.55	832.817	804.831	772.287	742.425	724.512	727.99	761.544	833.155	950.224	1118.23	1337.97	1602.79	1897.73	2201.72	2492.03	2749.29	2961.04	3123.13	3238.78	3315.91	3363.98	3391.6	3405.96	3414.52	3428.57	3467.64	3564.68	3771.95	4167.67	4860.65
89	H5	PITX2	SYBR	962.43	687.697	467.852	374.391	438.336	639.961	922.133	1216.89	1469.61	1651.09	1756.32	1795.9	1786.36	1744.06	1682.98	1614.88	1549.73	1495.34	1456.7	1436.16	1435.19	1456.26	1503.29	1579.58	1684.98	1814.9	1962.85	2124.28	2298.57	2487.1	2688.83	2896.71	3097.5	3275.38	3417.06	3516.74	3578.44	3614.84	3643.04	3679.58	3738.99	3838.09	4005.94	4296.36	4798.68	5641.03
90	H6	PITX2	SYBR	874.219	701.393	559.082	491.585	519.715	634.444	804.741	992.486	1165.67	1303.97	1397.74	1443.7	1441.52	1392.82	1302.18	1178.05	1032.5	880.09	736.631	619.193	546.476	538.397	613.571	784.701	1053.29	1406.54	1818.01	2252.3	2672.4	3046.74	3354.4	3587.17	3748.69	3851.24	3911.31	3945.05	3965.25	3980.7	3998.33	4027.22	4083.35	4194.96	4408.98	4799.59	5476.77	6589.11
91	H7	actb	SYBR	-8294.68	-7903.75	-7452.38	-7033.77	-6729.41	-6584.64	-6605.61	-6774.23	-7068.79	-7477.47	-7999.08	-8632.75	-9363.52	-10151.8	-10931.9	-11618.6	-12118.4	-12341.4	-12211.9	-11682.3	-10746.6	-9451.88	-7898.05	-6222.65	-4574.5	-3084.99	-1846.72	-904.164	-256.257	133.508	322.989	376.809	353.178	294.611	224.446	149.657	67.3759	-27.9396	-139.254	-263.969	-393.122	-513.03	-610.027	-676.72	-716.337	-742.244
92	H8	HEPHL1_4F4R	SYBR	358.645	370.312	383.258	394.765	402.51	405.203	402.813	396.361	387.37	377.118	366.123	354.151	340.818	326.379	312.015	299.301	289.225	281.651	275.899	272.098	272.179	279.435	296.769	324.795	361.134	401.276	440.239	473.919	499.56	515.612	521.551	517.918	506.364	489.483	470.444	452.584	438.931	431.55	430.789	434.892	440.467	443.813	442.447	435.985	425.934	414.779
93	H9	PITX2	SYBR	268.146	301.225	338.286	371.299	393.322	400.414	391.987	369.923	337.389	298.022	255.603	213.835	175.915	143.895	118.243	98.1649	82.8568	73.2327	72.9357	87.6063	122.261	177.98	249.958	328.342	401.743	461.443	503.92	530.552	545.273	552.037	553.451	550.722	544.293	534.646	523.008	511.639	503.345	500.217	502.281	507.06	510.543	509.064	501.051	487.621	471.838	457.113
[truncated: 71 more columns]
