# Supplementary material for: Uterus-specific transcriptional regulation underlies eggshell pigment production in Japanese quail
Source: PLoS One. 2022 Mar 10;17(3):e0265008. doi: 10.1371/journal.pone.0265008 (PMC8912178; doi:10.1371/journal.pone.0265008)
Supplement: S12 Data — (XLSX) [file pone.0265008.s020.xlsx]

## Sheet: contents
sheet
1	Result from the association test
2	LOD scores and recombination frequencies of SNPs on Chr6

## Sheet: associationtest
Result from the association test
SNP	CHR	Poisition (bp)	P
201288	6	14389198	9.88e-18
201132	6	13977251	7.95e-17
201251	6	14336404	9.66e-17
201218	6	14247754	1.1e-16
201103	6	13897800	1.59e-16
201255	6	14338714	1.74e-16
200625	6	12991916	7.79e-16
200863	6	13452915	8.79e-16
200744	6	13205102	1.61e-15
200587	6	12875300	3.9e-15
200615	6	12970994	4.38e-15
201101	6	13896292	4.45e-15
200536	6	12783589	1.04e-14
200454	6	12552387	1.1e-14
200460	6	12556104	1.37e-14
200459	6	12555826	1.37e-14
209182	6	6310855	1.41e-14
199914	6	11138354	1.61e-14
199837	6	10989919	2.3e-14
199835	6	10989668	2.47e-14
199509	6	10326911	2.66e-14
200310	6	12119566	3.04e-14
200229	6	11867501	3.45e-14
200575	6	12865713	3.71e-14
210635	6	9724261	4.16e-14
210634	6	9723939	4.16e-14
200350	6	12191179	6.8e-14
200409	6	12359339	1.06e-13
199554	6	10426148	1.25e-13
199958	6	11187443	1.62e-13
210789	6	9977176	1.79e-13
210571	6	9441810	2.89e-13
199410	6	10053345	3.11e-13
209434	6	6782175	3.47e-13
210354	6	8813395	3.76e-13
209933	6	7983915	3.76e-13
210355	6	8813682	3.76e-13
210016	6	8149296	4.06e-13
210017	6	8149578	4.06e-13
200457	6	12555383	4.16e-13
209365	6	6663593	4.37e-13
210170	6	8473977	4.37e-13
200178	6	11733113	5.31e-13
209746	6	7573412	5.93e-13
210370	6	8858283	6.07e-13
210371	6	8858533	6.54e-13
209944	6	8004002	7.53e-13
210056	6	8220867	8.6e-13
210033	6	8183638	9.16e-13
210262	6	8633826	9.16e-13
210263	6	8634102	9.16e-13
200381	6	12269532	1.07e-12
199604	6	10549494	1.14e-12
209969	6	8057126	1.14e-12
200290	6	12066738	1.18e-12
210063	6	8227612	1.44e-12
210258	6	8630408	1.49e-12
209173	6	6299967	1.49e-12
202246	6	16570239	1.56e-12
210054	6	8220592	1.58e-12
210349	6	8802800	1.58e-12
202470	6	17212721	1.67e-12
209926	6	7975660	1.67e-12
209928	6	7975989	1.67e-12
210217	6	8569255	1.71e-12
209201	6	6352578	1.73e-12
210510	6	9275726	1.8e-12
210250	6	8618100	1.92e-12
210306	6	8712017	2.02e-12
210204	6	8551544	2.19e-12
210505	6	9253966	2.21e-12
199801	6	10916153	2.22e-12
210057	6	8221180	2.22e-12
210256	6	8630078	2.76e-12
200980	6	13638726	2.99e-12
210279	6	8666253	3.09e-12
210162	6	8462969	3.21e-12
210160	6	8462604	3.21e-12
208875	6	5583312	3.46e-12
209921	6	7964997	3.5e-12
209874	6	7866675	3.57e-12
209934	6	7984216	3.74e-12
210136	6	8388538	3.74e-12
209784	6	7706471	4.03e-12
210342	6	8781106	4.03e-12
210343	6	8781477	4.03e-12
210067	6	8235990	4.03e-12
210013	6	8145444	4.08e-12
209009	6	5881688	4.16e-12
209924	6	7965607	4.63e-12
210304	6	8711676	5e-12
210637	6	9726970	5.39e-12
210153	6	8446924	6.06e-12
210152	6	8446655	6.39e-12
203612	6	2039863	6.4e-12
202401	6	17027975	6.73e-12
203113	6	18691873	7.81e-12
209923	6	7965255	8.3e-12
208745	6	5250992	8.88e-12
208552	6	4780379	8.88e-12
208550	6	4780114	8.88e-12
209024	6	5902470	9.57e-12
201233	6	14279614	9.77e-12
210131	6	8378976	1.07e-11
210297	6	8686249	1.12e-11
210296	6	8686003	1.12e-11
202488	6	17249502	1.18e-11
210012	6	8145441	1.19e-11
202860	6	18091781	1.34e-11
208528	6	4749216	1.35e-11
202896	6	18198689	1.41e-11
202389	6	17006166	1.63e-11
210069	6	8236355	1.64e-11
210032	6	8183377	1.64e-11
203272	6	19059301	1.66e-11
208703	6	5131010	1.71e-11
208638	6	4963187	1.83e-11
208743	6	5239016	1.83e-11
201184	6	14190086	1.85e-11
201183	6	14189806	1.85e-11
210148	6	8428659	1.97e-11
210196	6	8534166	2.11e-11
210130	6	8378729	2.21e-11
203648	6	20495157	2.32e-11
202254	6	16611579	2.33e-11
203287	6	19081091	2.66e-11
208529	6	4749467	2.79e-11
210320	6	873639	2.91e-11
210323	6	873977	2.91e-11
208733	6	5226966	3.27e-11
208544	6	4772509	3.27e-11
208545	6	4772819	3.27e-11
208748	6	5259341	3.81e-11
208517	6	4719544	3.81e-11
203345	6	19254590	4.46e-11
203260	6	18999794	4.7e-11
203261	6	19000148	4.7e-11
203588	6	20304505	4.79e-11
208610	6	4916676	5.84e-11
208608	6	4916384	5.84e-11
208706	6	5149152	6.15e-11
208622	6	4939319	6.15e-11
208623	6	4939576	6.15e-11
208851	6	5527047	6.23e-11
208626	6	4943230	6.46e-11
208565	6	4820884	6.46e-11
208669	6	5047109	6.78e-11
202976	6	18364265	7.22e-11
208628	6	4953520	8.12e-11
203592	6	20322351	8.89e-11
203601	6	2035612	9.25e-11
208645	6	4977915	9.56e-11
204249	6	2193277	1.1e-10
208708	6	5149465	1.1e-10
203646	6	20487061	1.11e-10
208589	6	4875514	1.14e-10
203568	6	2025320	1.14e-10
203094	6	18640575	1.34e-10
208572	6	4836900	1.35e-10
204248	6	2192959	1.42e-10
209301	6	6562839	1.46e-10
208615	6	4920918	1.53e-10
208554	6	4783626	1.6e-10
208983	6	5841232	1.72e-10
209002	6	5868203	1.89e-10
200804	6	13318708	2.05e-10
200288	6	12061131	2.09e-10
200512	6	12720885	2.3e-10
200511	6	12720540	2.3e-10
209028	6	5914541	2.82e-10
202482	6	17243412	3.05e-10
203644	6	20468572	3.52e-10
203691	6	20599511	3.62e-10
203999	6	21363790	3.72e-10
203638	6	20459629	3.72e-10
208959	6	5798783	3.9e-10
200289	6	12061433	4.04e-10
202438	6	17143963	4.3e-10
200988	6	13643777	4.41e-10
204156	6	2175704	4.79e-10
204158	6	2175984	4.79e-10
208583	6	4860758	5.22e-10
200898	6	13502017	5.27e-10
202724	6	17824436	6.32e-10
200597	6	12922005	6.35e-10
200966	6	13625269	6.76e-10
209019	6	5893874	7.54e-10
200626	6	12996379	8.02e-10
200901	6	13502338	8.2e-10
209993	6	8105244	8.36e-10
200076	6	11489170	8.52e-10
210599	6	9615226	8.54e-10
199988	6	11247599	9.78e-10
208525	6	4731152	1.09e-09
203643	6	20461735	1.28e-09
204498	6	22435878	1.42e-09
210726	6	9876520	1.71e-09
210708	6	9842070	1.87e-09
208712	6	5154268	3.14e-09
203323	6	19168837	3.54e-09
208618	6	4932611	3.61e-09
208620	6	4932869	3.61e-09
199419	6	10077603	4.04e-09
204970	6	23662889	4.76e-09
200132	6	11631300	5.44e-09
200797	6	13309215	7.84e-09
204974	6	23673861	9.96e-09
199404	6	10046752	1.04e-08
199428	6	10085700	1.07e-08
210641	6	9732854	1.13e-08
210539	6	9387095	1.42e-08
204971	6	23663158	1.6e-08
200130	6	11631008	1.71e-08
210640	6	9732554	2.16e-08
210753	6	9929608	2.62e-08
204148	6	2170014	2.68e-08
210544	6	9396084	2.86e-08
200125	6	11605912	2.91e-08
200124	6	11605562	2.91e-08
204996	6	23701578	2.97e-08
199645	6	10650248	4.26e-08
210756	6	9929928	6.09e-08
199776	6	1087042	8.35e-08
203070	6	18582289	9.95e-08
203072	6	18582562	9.95e-08
206363	6	26932346	1.08e-07
205857	6	25705835	1.4e-07
205856	6	25705577	1.4e-07
210750	6	9917254	1.88e-07
206356	6	26907419	2.25e-07
206357	6	26907716	2.25e-07
202937	6	18304124	2.54e-07
202801	6	17976805	5.51e-07
202799	6	17976554	5.51e-07
205540	6	24987442	6.36e-07
203675	6	20542346	6.73e-07
205466	6	24873357	6.93e-07
205467	6	24873623	6.93e-07
205575	6	25079592	7.29e-07
203193	6	18876612	7.7e-07
205487	6	24908774	8.15e-07
203192	6	18876320	8.94e-07
205265	6	24366781	8.94e-07
205498	6	24918352	1.33e-06
205801	6	25566606	1.39e-06
205511	6	24926959	1.78e-06
203832	6	20906959	1.83e-06
205500	6	24918687	1.93e-06
206242	6	26644378	1.96e-06
205465	6	24858158	1.97e-06
205464	6	24857840	1.97e-06
205727	6	25444304	2.13e-06
202793	6	17953227	2.46e-06
202794	6	17953550	2.46e-06
205512	6	24927228	2.63e-06
205516	6	24941261	2.63e-06
205963	6	25992094	2.69e-06
200233	6	11886053	2.75e-06
206433	6	27080871	3.16e-06
206269	6	26711652	3.27e-06
205628	6	25186786	3.27e-06
205474	6	24891846	3.32e-06
205509	6	24926088	3.58e-06
206086	6	26249843	3.79e-06
206353	6	26890944	3.79e-06
206220	6	26553770	4.06e-06
206355	6	26897002	4.79e-06
205479	6	24895128	4.92e-06
206033	6	26149310	5.78e-06
205475	6	24892183	5.9e-06
205893	6	25807314	6.13e-06
205993	6	26065079	6.13e-06
205983	6	26045279	6.13e-06
205891	6	25807031	6.13e-06
205970	6	26002295	6.52e-06
205957	6	25965288	6.69e-06
206203	6	26538133	6.69e-06
205773	6	25524741	6.79e-06
206035	6	26150710	7.22e-06
206354	6	26896650	7.22e-06
205478	6	24894767	7.65e-06
206408	6	27020023	8.94e-06
206199	6	26497883	9.97e-06
202938	6	18304488	1.08e-05
206313	6	26831955	1.19e-05
206028	6	26126858	1.33e-05
206261	6	26695376	1.69e-05
205886	6	25781865	1.71e-05
205958	6	25965660	2.34e-05
156795	4	28688524	2.88e-05
205594	6	25125027	5.8e-05
155906	4	26551874	6.26e-05
206410	6	27028691	6.71e-05
206411	6	27028999	6.71e-05
156385	4	27683389	7.87e-05
203871	6	20989008	9.8e-05
155948	4	26688215	0.0001165
204380	6	22205312	0.0001519
203870	6	20988646	0.000158
206642	6	27687288	0.0001839
206643	6	27687622	0.0001839
207095	6	29010753	0.0002276
207096	6	29011001	0.0003635
160531	4	38027783	0.000774
309854	32	59322665	0.0009095
159841	4	36267175	0.0009665
160069	4	36834880	0.0009918
160068	4	36834557	0.0009918
159800	4	36171856	0.001012
160227	4	37156007	0.001013
207202	6	29309381	0.001101
151654	4	16173228	0.001141
159799	4	36167375	0.001158
12221	1	130443389	0.001173
12397	1	130966741	0.001173
160249	4	37215230	0.001181
160126	4	36968453	0.001202
155659	4	26035806	0.001207
155651	4	26010386	0.001241
160081	4	36850565	0.001271
233533	9	11394425	0.001273
151900	4	16840535	0.001279
156754	4	28584064	0.001312
160402	4	37621877	0.001318
160257	4	37235517	0.00136
160259	4	37235789	0.00136
155678	4	26086946	0.001363
159728	4	35973126	0.001395
160071	4	36837259	0.001395
12222	1	130443688	0.001396
156243	4	27394452	0.001528
310747	32	62536449	0.00154
151641	4	16133526	0.001559
151642	4	16133780	0.001559
152243	4	17718220	0.001639
156956	4	29020613	0.001693
159982	4	36606524	0.001706
160401	4	37621502	0.001745
252437	11	7098017	0.001746
206934	6	28475775	0.001763
159884	4	36354028	0.001791
155572	4	25783445	0.001846
155571	4	25783178	0.001846
155705	4	26154083	0.001918
160063	4	36825408	0.001918
155704	4	26153592	0.001971
155702	4	26153282	0.001971
160045	4	36772238	0.001971
155739	4	26248875	0.001971
155741	4	26249191	0.001971
155693	4	26127053	0.001971
160374	4	37569712	0.002004
155674	4	26081332	0.002023
160508	4	37949618	0.002115
160509	4	37949865	0.002115
251764	11	5603212	0.002185
12396	1	130966468	0.002203
12398	1	130966742	0.002203
155556	4	25724416	0.00227
155555	4	25724096	0.00227
151793	4	16580846	0.002292
151920	4	16875904	0.002324
160631	4	38297056	0.002336
160120	4	36961133	0.002344
207046	6	28893767	0.002395
155779	4	26336045	0.002397
157215	4	29698936	0.002397
157915	4	31339234	0.002502
157211	4	29698306	0.002528
160602	4	38196399	0.002542
155793	4	26358039	0.002556
251801	11	5655005	0.002557
156313	4	27515728	0.00256
156596	4	28187218	0.002636
162129	4	42235895	0.002676
152044	4	17194670	0.002696
156296	4	27489700	0.002755
160097	4	36883518	0.002755
156661	4	28334364	0.002755
156660	4	28334045	0.002755
155972	4	26773931	0.002755
159724	4	35971356	0.002755
160030	4	36747526	0.002755
159725	4	35971612	0.002755
160375	4	37570024	0.00281
151831	4	16658550	0.002814
151832	4	16658808	0.002814
251197	11	4216037	0.002859
209605	6	7285890	0.00286
157214	4	29698649	0.002873
156319	4	27522672	0.002873
160042	4	36771000	0.002873
160043	4	36771275	0.002873
160040	4	36770745	0.002873
151656	4	16173492	0.002899
156391	4	27688358	0.002931
156184	4	27267361	0.002931
156183	4	27267093	0.002931
155521	4	25608031	0.002941
160621	4	38270634	0.00299
160622	4	38270946	0.00299
225136	8	1451663	0.003027
151946	4	16915327	0.003039
251800	11	5654641	0.003045
160754	4	38729686	0.003095
160121	4	36961490	0.003113
151673	4	16226871	0.003164
156575	4	28145335	0.003215
157168	4	29586213	0.003252
160412	4	37688145	0.003257
151702	4	16346737	0.003274
162498	4	43181574	0.0033
160103	4	36900546	0.003346
160101	4	36900315	0.003346
156641	4	28289829	0.003352
156640	4	28289449	0.003352
160584	4	38143023	0.003389
155690	4	26126042	0.003389
276042	17	8851908	0.003436
158013	4	31546269	0.003545
156185	4	27267486	0.003579
160340	4	37489251	0.003583
160338	4	37488947	0.003583
163894	4	47114365	0.003597
207310	6	29639496	0.003621
207309	6	29639186	0.003621
157869	4	31246490	0.003637
160445	4	37792425	0.003659
252099	11	6338926	0.003668
156608	4	28206282	0.003683
160583	4	38142755	0.003689
160585	4	38143026	0.003689
251750	11	5549313	0.003694
252009	11	6125786	0.003694
251798	11	5647938	0.003719
159908	4	36403820	0.003812
160560	4	38071885	0.003824
156974	4	29067834	0.00383
156976	4	29068110	0.00383
160074	4	36844461	0.003876
151701	4	16340526	0.003876
151700	4	16340196	0.003876
160076	4	36844800	0.003876
155600	4	25869535	0.003876
156523	4	28049702	0.003876
162102	4	42176029	0.003898
162103	4	42176382	0.003898
156331	4	27565529	0.003938
160730	4	38673947	0.003938
151988	4	17002175	0.003938
156046	4	26940712	0.003938
160677	4	38466453	0.004002
156985	4	29103845	0.004041
206876	6	28319353	0.004123
152699	4	18861395	0.004231
151948	4	16915677	0.00431
251735	11	5497966	0.004325
248376	11	1268221	0.004339
251734	11	5497647	0.004353
155661	4	26037449	0.004481
155662	4	26037777	0.004481
155581	4	25810803	0.004525
252411	11	7050581	0.004525
155689	4	26125681	0.004525
151836	4	16683895	0.004583
155525	4	25623658	0.00464
151996	4	17017059	0.00464
151518	4	15804600	0.004655
151909	4	16865781	0.004689
151911	4	16866055	0.004689
160335	4	37473977	0.004723
160336	4	37474274	0.004723
152220	4	17647254	0.00473
163728	4	46642113	0.004771
240617	9	9796010	0.004838
12976	1	132475749	0.004948
160430	4	37749027	0.004965
160431	4	37749299	0.004965
151548	4	15853321	0.004965
151547	4	15853062	0.004965
162331	4	42694770	0.004965
163903	4	47125090	0.004994
151775	4	16546986	0.005024
251751	11	5549606	0.005037
251767	11	5610588	0.005077
251769	11	5610886	0.005077
252100	11	6342439	0.005089
156983	4	29103577	0.005091
151905	4	16850884	0.005091
160466	4	37823279	0.005096
160607	4	38227254	0.005114
163577	4	46177662	0.005114
160411	4	37687880	0.005114
156071	4	27019256	0.00514
311832	32	66464215	0.00515
160197	4	37105873	0.005157
160089	4	36876389	0.005197
156862	4	28820968	0.005221
156420	4	27772547	0.005221
156474	4	27876948	0.005221
151655	4	16173231	0.005221
157835	4	31142418	0.005233
162198	4	42363290	0.005233
155988	4	26823594	0.005235
152111	4	17360080	0.005285
156785	4	28650291	0.005285
156777	4	28611247	0.005285
179092	4	9867246	0.005302
155519	4	25607705	0.005329
156748	4	28577766	0.005347
162197	4	42358795	0.00535
162196	4	42358439	0.00535
160353	4	37526079	0.00535
163576	4	46177315	0.00535
160378	4	37571511	0.00535
160453	4	37811153	0.005373
152067	4	17270206	0.005407
152069	4	17270496	0.005407
160771	4	38781663	0.005411
207288	6	29581194	0.005413
151571	4	15942908	0.005458
162178	4	42322038	0.005467
157148	4	29544757	0.005524
158018	4	31560050	0.005583
160483	4	37872500	0.005583
163677	4	46503491	0.005583
162244	4	42478029	0.005583
162246	4	42478383	0.005583
251207	11	4238559	0.00563
162205	4	42376474	0.005697
162262	4	42507744	0.005697
157849	4	31191651	0.005697
157847	4	31191369	0.005697
161249	4	39965508	0.005756
160743	4	38712899	0.00581
162221	4	42427164	0.00581
309381	32	57787988	0.005833
163449	4	45827068	0.005846
163680	4	46504643	0.005846
155856	4	26477443	0.00586
251200	11	4217986	0.005956
151952	4	16924050	0.005963
207129	6	29109018	0.006049
156483	4	27893798	0.006082
163893	4	47114019	0.006103
157944	4	31405697	0.006129
157942	4	31405442	0.006129
178701	4	8961141	0.006129
163410	4	45721519	0.006136
152145	4	17468899	0.006189
151915	4	16868508	0.006241
151916	4	16868786	0.006241
164106	4	47622949	0.006247
164104	4	47622623	0.006247
152263	4	17775413	0.006248
207058	6	28912773	0.006348
155618	4	25921108	0.006366
152053	4	17229409	0.006389
162476	4	43155598	0.006435
158266	4	32189742	0.006482
160660	4	38403620	0.006482
157870	4	31246778	0.00649
160569	4	38104400	0.006597
160571	4	38104647	0.006597
178533	4	8591436	0.006597
160753	4	38728263	0.006597
157850	4	31191962	0.006597
157935	4	31388505	0.006617
162218	4	42420491	0.00671
163828	4	46849906	0.00671
6791	1	117338597	0.006744
309493	32	58212492	0.006778
309507	32	58239812	0.006778
165486	4	50640806	0.00679
251881	11	5814403	0.006823
252429	11	7092808	0.00684
252407	11	7041998	0.00684
251221	11	4265430	0.006856
152108	4	17348663	0.006964
151671	4	16220087	0.006964
311833	32	66464490	0.006986
251957	11	6000627	0.006991
207287	6	29580863	0.007031
310703	32	62313497	0.007069
156682	4	28363968	0.00708
152194	4	17593087	0.00708
152193	4	17592744	0.00708
151670	4	16216295	0.00708
151796	4	16582243	0.00708
152272	4	17799868	0.007136
152105	4	17346883	0.007136
152094	4	17324049	0.007136
151847	4	16709646	0.007136
155961	4	26747833	0.007136
160662	4	38403965	0.007141
157886	4	31279632	0.007141
156651	4	28311461	0.007156
152054	4	17229709	0.00719
151914	4	16868224	0.007243
151913	4	16867941	0.007243
163904	4	47125443	0.007268
157837	4	31142713	0.007268
163902	4	47125087	0.007268
160577	4	38127009	0.007268
207049	6	28899821	0.007328
151534	4	15835774	0.00734
157092	4	29426805	0.00734
163876	4	47009439	0.00734
163875	4	47009145	0.00734
160712	4	38601945	0.007393
163490	4	45950254	0.007393
163492	4	45950587	0.007393
164936	4	49438889	0.007401
164970	4	49500773	0.007401
207291	6	29589332	0.007448
158039	4	31605204	0.007455
158037	4	31604965	0.007455
160704	4	38516683	0.007516
160703	4	38516399	0.007516
162204	4	42376162	0.007516
163520	4	46028684	0.007516
160732	4	38674256	0.007516
163921	4	47148800	0.007516
163688	4	46530247	0.007523
165050	4	49687858	0.007599
162260	4	42505605	0.007637
163840	4	46888872	0.007637
158005	4	31519559	0.007637
158019	4	31560053	0.007637
162475	4	43155248	0.007712
163922	4	47149066	0.007757
163613	4	46362622	0.007757
163450	4	45827419	0.007785
160674	4	38456407	0.007785
151993	4	17016389	0.007891
225467	8	15378515	0.007923
252432	11	7097252	0.007943
252734	11	7883408	0.008035
250798	11	3321219	0.008109
161248	4	39965225	0.008197
165499	4	50667506	0.008267
162128	4	42235638	0.008267
165498	4	50667260	0.008267
151689	4	16290251	0.008269
155969	4	26773388	0.008308
226531	8	17829737	0.008369
246419	10	8299700	0.008381
251233	11	4293319	0.008381
155334	4	25215828	0.008387
165505	4	50676470	0.008404
156360	4	27633866	0.008414
156359	4	27633539	0.008414
252171	11	6489002	0.008416
157229	4	29725851	0.00845
252431	11	7093102	0.00845
226522	8	17796548	0.008539
152037	4	17184302	0.008652
163640	4	46427586	0.008752
163638	4	46427289	0.008752
151669	4	16216040	0.008752
157047	4	29327191	0.008752
246700	10	8947450	0.008752
246702	10	8947809	0.008752
310824	32	62809809	0.00881
160608	4	38227616	0.008821
163507	4	45989302	0.008868
151564	4	15915877	0.008868
163970	4	47261162	0.008868
160760	4	38737347	0.008981
178586	4	8680965	0.008981
165843	4	51415647	0.009028
158319	4	32324000	0.009079
251171	11	4179527	0.009086
165453	4	50560852	0.009093
151468	4	15630588	0.009093
226373	8	17424164	0.009169
226372	8	17423857	0.009169
251206	11	4238283	0.009175
251064	11	3888253	0.009175
251914	11	5891935	0.009221
311463	32	65056346	0.009221
162081	4	42149952	0.009232
164159	4	47704839	0.009351
164161	4	47705101	0.009351
162390	4	42859726	0.009382
162194	4	42349863	0.009435
163426	4	45764733	0.009438
163825	4	46846334	0.009438
151798	4	16582541	0.009468
246509	10	8528397	0.009506
246719	10	8985090	0.009506
246474	10	8471619	0.009506
246710	10	8972798	0.009506
246709	10	8972508	0.009506
163516	4	46015201	0.009515
157895	4	31302077	0.009515
151661	4	16194206	0.009543
152050	4	17221319	0.009543
246729	10	8998667	0.009543
246727	10	8998405	0.009543
246545	10	8582159	0.009579
156387	4	27683759	0.00958
246688	10	8908506	0.009614
246781	10	9060385	0.009614
246782	10	9060649	0.009614
246687	10	8908222	0.009614
162339	4	42708957	0.009645
178540	4	8611347	0.00975
163472	4	45895020	0.009773
163785	4	46794174	0.009773
228701	8	2333982	0.00981
311776	32	66298024	0.00988
158165	4	31927320	0.009899
160699	4	38503637	0.009899
162173	4	42318322	0.009899
160698	4	38503374	0.009899
162068	4	42136708	0.009899
162172	4	42317986	0.009899
207281	6	29547901	0.009951
178584	4	8679718	0.009972
160746	4	38717710	0.01002
163574	4	46163663	0.01002
163575	4	46163976	0.01002
152092	4	17316946	0.01004
207330	6	29663889	0.01013
207329	6	29663597	0.01013
163835	4	46881797	0.01014
163732	4	46656299	0.01014
163900	4	47117186	0.01014
178520	4	8573337	0.01019
158125	4	31817585	0.01026
157169	4	29608733	0.01029
157170	4	29609086	0.01029
162055	4	42061137	0.01029
163889	4	47097569	0.01035
165048	4	49687565	0.01041
151897	4	16832737	0.01045
151896	4	16832369	0.01045
152131	4	17445566	0.01045
152133	4	17445896	0.01045
163481	4	45918717	0.01045
151889	4	16820900	0.01045
220128	7	32622081	0.01051
164128	4	47654187	0.01054
157853	4	31224043	0.01055
163907	4	47133226	0.01055
157854	4	31224368	0.01055
251186	11	4206364	0.01062
151926	4	16880483	0.01082
226245	8	17125752	0.0109
163369	4	45577004	0.0109
151350	4	15349602	0.01095
151422	4	15532143	0.01097
151462	4	15619690	0.01111
165504	4	50676219	0.01118
59365	1	90813141	0.01122
152027	4	17138436	0.01123
246608	10	8753237	0.01124
246424	10	8315151	0.01124
226379	8	17430812	0.01137
151516	4	15777387	0.01152
162176	4	42320473	0.01159
162215	4	42403839	0.01159
157918	4	31339786	0.01159
151776	4	16547285	0.01159
164746	4	49001641	0.01164
163805	4	46828712	0.0117
246610	10	8757773	0.0117
251792	11	5645402	0.0117
162396	4	42863471	0.0118
151121	4	14780972	0.0118
163807	4	46829001	0.0118
165844	4	51431749	0.0118
308737	32	55578080	0.01184
252160	11	6473595	0.0119
252162	11	6473934	0.0119
163659	4	46469495	0.01191
162391	4	42860079	0.01199
226510	8	17778098	0.01203
151493	4	15726238	0.01205
309508	32	58240067	0.01205
178648	4	8857783	0.01208
251169	11	4179234	0.01209
251254	11	4371449	0.01219
230373	8	3350895	0.01219
251053	11	3847042	0.01219
230374	8	3351156	0.01219
160506	4	37947260	0.0123
162195	4	42350127	0.0123
162179	4	42322345	0.0123
266995	14	3785266	0.01233
151420	4	15531894	0.01236
151374	4	15398284	0.01236
178441	4	8377227	0.01239
178440	4	8376964	0.01239
12401	1	130969472	0.01241
150179	4	12541764	0.01243
179003	4	9635873	0.01252
165189	4	50007240	0.01252
163561	4	46140293	0.01253
307643	32	51706750	0.01254
225230	8	14747905	0.01255
311268	32	64320707	0.01263
245970	10	7246431	0.01263
246647	10	8823404	0.01264
246468	10	8461468	0.01264
246469	10	8461792	0.01264
246672	10	8880594	0.01264
246373	10	8220082	0.01264
246029	10	7344338	0.01265
246487	10	8501067	0.01265
246489	10	8501360	0.01265
163408	4	45721247	0.01265
164914	4	49410155	0.01278
163620	4	46401305	0.01278
164151	4	47697295	0.01278
165129	4	49883227	0.01282
151367	4	15380157	0.01282
151369	4	15380475	0.01282
165131	4	49883489	0.01282
228144	8	22013298	0.01283
157815	4	31076005	0.01289
157816	4	31076255	0.01289
164127	4	47653935	0.01289
226196	8	17012886	0.01293
157999	4	31510642	0.01301
163729	4	46642423	0.01301
163727	4	46642110	0.01301
165045	4	49664165	0.01306
164890	4	49344533	0.01309
151779	4	16558509	0.01309
162191	4	42339206	0.01313
163797	4	46809309	0.01313
162404	4	42878006	0.01324
151471	4	15659046	0.01329
165039	4	49652263	0.0133
151494	4	15726592	0.0133
226333	8	1729137	0.01333
151585	4	15988847	0.01335
253163	11	8755779	0.01337
151816	4	16617602	0.01337
151815	4	16617278	0.01337
175498	4	7468189	0.0134
226275	8	17181003	0.01344
164985	4	49528571	0.01347
207292	6	29589604	0.0135
164694	4	48936547	0.01353
178686	4	8939989	0.01353
275738	17	8053689	0.01354
163833	4	46881483	0.01357
226230	8	17099485	0.01361
311710	32	66021715	0.01361
151686	4	16289917	0.01365
227503	8	20506722	0.01368
163675	4	46491597	0.01373
151460	4	15614081	0.01373
178565	4	8648205	0.01376
246667	10	8859793	0.01381
164812	4	49196904	0.01388
164813	4	49197278	0.01388
152196	4	17594598	0.01389
242929	10	15819488	0.01396
226297	8	1723023	0.014
226295	8	1722690	0.014
151888	4	16820542	0.01403
226512	8	17778455	0.01404
136659	3	69918477	0.0141
226521	8	17791233	0.01414
226286	8	17206308	0.01419
149391	4	10309729	0.01432
310744	32	62509798	0.01438
252687	11	7776269	0.01443
252006	11	6122923	0.01446
246520	10	8538862	0.01448
196676	5	51178939	0.01453
226377	8	17430498	0.0146
245822	10	6827884	0.01472
246363	10	8213248	0.01477
310324	32	60995110	0.0148
246361	10	8212903	0.01482
246723	10	8992883	0.01482
165262	4	50160806	0.01485
178742	4	9075303	0.01486
245973	10	7247283	0.01487
251179	11	4198930	0.01487
302044	32	3129021	0.01491
302045	32	3129295	0.01491
246826	10	9160436	0.01492
246827	10	9160791	0.01492
246387	10	8241385	0.01497
224991	8	14185858	0.01503
224992	8	14186210	0.01503
178588	4	8681290	0.01513
158126	4	31817918	0.01514
246600	10	8721100	0.01523
164190	4	47739459	0.01532
165274	4	50197827	0.01533
165240	4	50114609	0.01533
149604	4	11059813	0.01539
163762	4	46725472	0.0154
226293	8	17223868	0.01547
226294	8	17224182	0.01547
163581	4	46213990	0.01549
251123	11	4011553	0.01552
241003	10	10735919	0.01556
178884	4	9311084	0.01556
165857	4	51459732	0.01556
157839	4	31151976	0.01556
310626	32	61993037	0.01563
309233	32	57338041	0.01563
246623	10	8781233	0.01564
164120	4	47643598	0.01564
227455	8	20356971	0.01569
221843	7	668075	0.01571
165052	4	49688412	0.01579
178693	4	8948756	0.01579
12206	1	130390891	0.01584
227220	8	19826384	0.01587
230376	8	3359321	0.01587
285414	20	7938869	0.01591
238063	9	3937618	0.01599
238064	9	3937876	0.01599
151354	4	15351602	0.01601
309638	32	58631651	0.01602
310975	32	63298248	0.01602
251061	11	3870746	0.01606
151064	4	14620721	0.01607
165360	4	50381665	0.01613
309801	32	59132653	0.01616
251135	11	4042708	0.01619
196963	5	51961655	0.01619
196965	5	51961980	0.01622
163937	4	47196296	0.01623
164786	4	49119165	0.01623
158270	4	32191291	0.01623
178460	4	8420181	0.01624
311392	32	64791596	0.01625
12072	1	130011632	0.01628
150912	4	14183740	0.01631
252677	11	7763556	0.01636
163419	4	45755760	0.01636
150177	4	12541501	0.01638
167768	4	56236308	0.0164
151215	4	15045240	0.01644
165035	4	49644118	0.01645
226364	8	17403354	0.01647
226153	8	16920837	0.01647
226155	8	16921170	0.01647
227834	8	21241694	0.01649
227775	8	21097186	0.01649
227776	8	21097456	0.01649
246794	10	9087399	0.01655
246354	10	8208802	0.01655
164719	4	48966068	0.01657
252954	11	8365744	0.0166
252982	11	8410079	0.0166
252895	11	8242642	0.0166
246639	10	8818112	0.0166
252953	11	8365427	0.0166
226496	8	17728560	0.01666
226595	8	18075571	0.01666
246699	10	8947197	0.01671
152090	4	17316703	0.01675
98518	2	66476491	0.01675
246725	10	8996104	0.01677
246726	10	8996400	0.01677
246601	10	8721394	0.01677
178582	4	8679422	0.01682
178512	4	8514195	0.01682
164771	4	49052770	0.01687
165230	4	50091710	0.01687
162493	4	43179552	0.01688
225600	8	15739445	0.01693
178823	4	9205432	0.01694
97830	2	64834697	0.01697
158007	4	31531432	0.01698
163851	4	46931825	0.01698
178627	4	8787383	0.01707
151530	4	15829156	0.01707
245993	10	7273193	0.01709
227468	8	20389075	0.01709
226260	8	17146917	0.0171
226261	8	17147208	0.0171
244091	10	2677781	0.01716
246118	10	7602040	0.01721
151782	4	16559042	0.01723
151568	4	15923625	0.01724
240991	10	10711547	0.01724
244062	10	2609946	0.01724
162405	4	42878282	0.01724
243075	10	1626446	0.01724
226488	8	17716712	0.0173
164683	4	48923354	0.01732
178605	4	8715056	0.01732
151251	4	15161376	0.01732
151532	4	15829501	0.01732
163411	4	45735165	0.01733
265731	14	11742849	0.01734
226239	8	17121134	0.01743
150793	4	13955612	0.01749
220415	7	33242191	0.01753
165502	4	50671872	0.01756
164715	4	48962620	0.01756
164868	4	49288837	0.01756
241065	10	10898383	0.01756
165456	4	50565619	0.01756
165500	4	50671575	0.01756
150652	4	13564440	0.01756
226657	8	18313915	0.01775
305915	32	4555899	0.01777
165114	4	49850291	0.01779
178461	4	8420441	0.01785
178463	4	8420733	0.01785
178454	4	8414706	0.01785
164164	4	47705518	0.0179
226264	8	17148147	0.01795
165550	4	50791519	0.01802
165551	4	50791789	0.01802
164940	4	49446351	0.01802
165842	4	51415385	0.01802
164938	4	49446063	0.01802
226539	8	17848574	0.01817
246594	10	8707805	0.01825
164770	4	49052434	0.01825
165253	4	50128346	0.01825
178681	4	8935946	0.01825
165254	4	50128610	0.01825
246802	10	9098887	0.01827
151281	4	15207988	0.0183
158267	4	32190092	0.01855
220129	7	32622442	0.01864
165554	4	50816209	0.01873
165556	4	50816500	0.01873
309380	32	57787648	0.01873
226277	8	17185188	0.01877
207324	6	29648285	0.01884
242661	10	1511976	0.01893
178457	4	8416410	0.01902
178456	4	8416098	0.01902
226215	8	17058961	0.01907
224953	8	14132455	0.01907
225690	8	15943004	0.01907
225291	8	14880298	0.01907
246564	10	8630240	0.01908
246562	10	8629875	0.01908
162384	4	42831125	0.01913
253326	11	9113166	0.01914
310581	32	61868824	0.01916
233746	9	11868628	0.01918
233745	9	11868307	0.01918
246368	10	8215293	0.01922
227469	8	20393112	0.01935
227470	8	20393398	0.01935
59393	1	90894111	0.01942
151481	4	15694850	0.01947
245782	10	6739274	0.01962
225332	8	14974637	0.01968
162190	4	42338913	0.01969
207319	6	29646918	0.01973
207321	6	29647270	0.01973
164724	4	48981379	0.01987
164725	4	48981685	0.01987
98519	2	66476784	0.02002
246742	10	9005190	0.02005
251024	11	3807731	0.02008
241618	10	1259022	0.0203
246629	10	8798656	0.0203
227770	8	21090236	0.02036
227769	8	21089960	0.02036
151352	4	15349899	0.02036
151479	4	15691503	0.02036
275678	17	7858281	0.02036
151477	4	15691228	0.02036
151023	4	14486347	0.02044
151021	4	14485996	0.02044
225427	8	15215278	0.02055
158036	4	31598334	0.02058
207497	6	30128678	0.02061
164782	4	49111033	0.02062
226426	8	17586530	0.02072
275554	17	7534521	0.02074
165019	4	49593432	0.0208
178695	4	8949034	0.0208
54371	1	78536755	0.02087
178478	4	8466938	0.02087
178479	4	8467312	0.02087
206881	6	28328961	0.02092
311076	32	63592220	0.02093
227496	8	20490275	0.02095
224921	8	14064750	0.021
164750	4	49008343	0.02101
164705	4	48951815	0.02101
233066	9	10216267	0.0212
178850	4	9262417	0.02122
151510	4	15773817	0.02122
251158	11	4163532	0.02127
230565	8	3872688	0.02127
227216	8	19796970	0.02127
252676	11	7763219	0.02129
246521	10	8539179	0.02138
164879	4	49328884	0.02142
165825	4	51379519	0.02142
178784	4	9150438	0.02142
165824	4	51379214	0.02142
151768	4	16537246	0.02147
251216	11	4257533	0.02147
252012	11	6130877	0.02147
251217	11	4257860	0.02147
228143	8	22013001	0.02149
227777	8	21099818	0.0216
252607	11	7568286	0.0216
164865	4	49285671	0.02161
150610	4	13444366	0.02161
164863	4	49285372	0.02161
310212	32	60645340	0.02164
163678	4	46503553	0.02169
246513	10	8533259	0.02174
225148	8	14557684	0.02174
149327	4	10157174	0.02181
252598	11	7526526	0.02188
246591	10	8693350	0.02188
246087	10	7513296	0.02188
243304	10	16807797	0.02192
309265	32	57402672	0.02201
245936	10	7112646	0.02219
226509	8	17767119	0.0222
52340	1	74005253	0.02223
226262	8	17147798	0.02224
226658	8	18314232	0.02225
244026	10	2502171	0.02226
164717	4	48965772	0.02227
243992	10	2396431	0.02234
240960	10	10635262	0.02237
178328	4	8205424	0.02239
165210	4	50055579	0.02239
164696	4	48936878	0.02239
241229	10	1135101	0.02241
151066	4	14621004	0.02241
244084	10	2649245	0.02241
244086	10	2649578	0.02241
151567	4	15923313	0.02241
241011	10	10755499	0.02241
241230	10	1135350	0.02241
241010	10	10755198	0.02241
244381	10	3426337	0.02244
244382	10	3426614	0.02244
241292	10	1151464	0.02244
244060	10	2609612	0.02244
244668	10	410603	0.02244
242705	10	1525581	0.02244
226391	8	17455387	0.02245
244023	10	2499362	0.02247
241957	10	1342450	0.02247
244319	10	3271215	0.02247
246288	10	803857	0.02247
244107	10	2706282	0.0225
245575	10	631283	0.0225
245637	10	637799	0.0225
244108	10	2706537	0.0225
164820	4	49202155	0.0225
164821	4	49202480	0.0225
151459	4	15613761	0.02251
164153	4	47700096	0.02252
311610	32	65704933	0.02252
164690	4	48933819	0.02273
164688	4	48933522	0.02273
164714	4	48962271	0.02273
151417	4	15520600	0.02273
151293	4	15231129	0.02273
151415	4	15520283	0.02273
226538	8	17848233	0.02282
151024	4	14486651	0.02294
12236	1	130480438	0.02295
178455	4	8415032	0.02295
151473	4	15676341	0.02295
165187	4	50006893	0.02295
165521	4	50698779	0.02295
178794	4	9158667	0.02295
165172	4	49965834	0.02295
165188	4	50007219	0.02295
311826	32	66437851	0.02302
291581	24	5048374	0.0231
162304	4	42608136	0.02312
294343	28	1092767	0.02313
87005	2	37185106	0.02315
165166	4	49953692	0.02317
165164	4	49953375	0.02317
165529	4	50729239	0.02317
165068	4	49719444	0.02317
156095	4	27065824	0.0232
156096	4	27066128	0.0232
226626	8	18194618	0.02333
226511	8	17778452	0.02333
12414	1	131008222	0.02337
178400	4	8292859	0.02337
178401	4	8293211	0.02337
151469	4	15637960	0.02339
165099	4	49809796	0.02339
165100	4	49810085	0.02339
165444	4	50535891	0.02339
166855	4	54044357	0.02347
179152	4	9991059	0.02347
170039	4	61379661	0.02358
151220	4	15096474	0.02359
151426	4	15542831	0.02359
225685	8	15935961	0.02371
226404	8	17525890	0.02371
242797	10	154590	0.02377
246392	10	825104	0.02387
246391	10	824847	0.02387
226343	8	17315263	0.0239
224982	8	14168605	0.0239
246441	10	8404660	0.02392
196677	5	51179298	0.02418
159987	4	36628961	0.02418
233477	9	11217692	0.02427
245800	10	6761343	0.02434
225287	8	14878603	0.02464
226458	8	17654110	0.0247
226459	8	17654431	0.0247
215142	7	20433421	0.02475
310709	32	62329126	0.02478
226523	8	17796916	0.02478
162491	4	43179198	0.02478
311277	32	64331816	0.02492
238411	9	4758259	0.02494
163760	4	46725207	0.02494
168206	4	57281189	0.02503
311299	32	64386369	0.02503
244212	10	3058285	0.0251
308765	32	55669044	0.02522
240551	9	965045	0.02525
230380	8	3364945	0.0253
297225	32	1529006	0.02539
226545	8	17867321	0.0254
12384	1	130930449	0.0255
225289	8	14879961	0.02555
238971	9	5967570	0.02556
11710	1	129045621	0.02556
151276	4	15188569	0.02557
151275	4	15188297	0.02557
224165	8	12296879	0.02559
226194	8	17010949	0.02574
275242	17	6824027	0.02579
311150	32	63824633	0.02582
152261	4	17775027	0.02584
249260	11	14817917	0.02594
237915	9	3440931	0.02616
207399	6	29880030	0.0262
244231	10	3097581	0.02626
246689	10	8912677	0.02626
246690	10	8912935	0.02626
242628	10	1505206	0.02626
226238	8	17120813	0.02634
225262	8	14811960	0.02634
227768	8	21089590	0.02636
244386	10	3436825	0.02641
246663	10	885521	0.02641
244384	10	3436543	0.02641
226221	8	17093322	0.02645
162439	4	43022234	0.02652
165011	4	49572216	0.02659
310123	32	60249909	0.02672
165145	4	49891944	0.02677
165147	4	49892301	0.02677
150613	4	13447685	0.02677
241038	10	10822167	0.02681
254871	12	13049437	0.02691
254872	12	13049714	0.02691
178706	4	8981820	0.02698
227480	8	2040935	0.02709
311129	32	63756420	0.02712
311514	32	65304585	0.02712
225023	8	14249790	0.02715
228669	8	2327465	0.02734
253077	11	8549645	0.02734
224996	8	14189132	0.0274
226236	8	17120062	0.02742
227073	8	19409936	0.02742
226934	8	19014256	0.02745
249258	11	14817570	0.02751
178824	4	9205679	0.02768
165038	4	49644721	0.02769
149831	4	11736192	0.02778
245865	10	6862258	0.02785
246083	10	7495630	0.02785
253047	11	8514345	0.02785
252845	11	8113899	0.02785
309524	32	58280048	0.02796
311079	32	63610122	0.02796
311080	32	63610383	0.02796
311073	32	63590386	0.02797
309281	32	57436012	0.02797
288544	22	3155007	0.028
227150	8	19598328	0.0281
230598	8	3977454	0.02812
245687	10	6536754	0.02812
207313	6	29640390	0.02829
226390	8	17455042	0.02838
226655	8	1829710	0.02839
246007	10	7313653	0.02843
245679	10	6518036	0.02843
246009	10	7313960	0.02843
165393	4	50459021	0.02849
233755	9	11874585	0.02849
178700	4	8960879	0.02849
226216	8	17059233	0.02859
227830	8	21236098	0.02868
246088	10	7513616	0.02868
178438	4	8364795	0.02874
178439	4	8365122	0.02874
226537	8	17843768	0.02876
244340	10	3314448	0.02878
151875	4	16784750	0.02881
207449	6	30025857	0.02882
310088	32	60135582	0.02888
311712	32	66033579	0.02888
242457	10	1470396	0.02888
244406	10	3497643	0.02888
244488	10	3685101	0.02888
165476	4	50615518	0.02889
165477	4	50615823	0.02889
311590	32	65649183	0.0289
225623	8	1579066	0.02897
246100	10	7538351	0.02897
243899	10	2193078	0.02899
244209	10	3056708	0.02899
241619	10	1259323	0.02899
241288	10	1151187	0.02899
244078	10	2630174	0.02899
149321	4	10147809	0.029
178161	4	8170594	0.029
244361	10	3369741	0.02904
244027	10	2502424	0.02915
241092	10	1094145	0.02915
244321	10	3272693	0.02915
243993	10	2396692	0.02915
165541	4	50752556	0.02916
165540	4	50752247	0.02916
155912	4	26563388	0.02925
165462	4	50581353	0.02926
178910	4	9375523	0.02928
150911	4	14183489	0.02928
165121	4	49865674	0.02935
151007	4	14400743	0.02935
150861	4	14094269	0.02935
150809	4	13967994	0.02935
232768	8	944362	0.02937
150738	4	13809673	0.02954
165132	4	49883810	0.02954
151010	4	14402041	0.02954
151470	4	15638227	0.02954
150740	4	13809998	0.02954
151474	4	15676674	0.02954
165223	4	50081409	0.02972
178816	4	9193444	0.02972
178814	4	9193087	0.02972
150763	4	13877098	0.02984
226587	8	18060211	0.02984
179099	4	9885000	0.02987
179100	4	9885263	0.02987
232770	8	944611	0.02987
151442	4	15563138	0.02989
150910	4	14176345	0.02989
151440	4	15562855	0.02989
151063	4	14620395	0.03007
166856	4	54044736	0.0302
227124	8	19542991	0.0302
243904	10	2213342	0.03029
178302	4	8198936	0.03029
12360	1	130822455	0.03029
178813	4	9192804	0.03039
6339	1	116121442	0.03043
168207	4	57281531	0.03044
178886	4	9311381	0.03055
226193	8	17010643	0.03064
226901	8	18922402	0.03064
226899	8	18922138	0.03064
178409	4	8318604	0.03071
149302	4	10098524	0.03071
178408	4	8318309	0.03071
149341	4	10184328	0.03071
149346	4	10201157	0.03071
179044	4	9762933	0.03071
178375	4	8226506	0.03071
61032	1	95273503	0.03078
61030	1	95273261	0.03078
150045	4	12250767	0.03097
310644	32	62072358	0.03099
157825	4	31105101	0.03104
157826	4	31105355	0.03104
207414	6	29901249	0.03118
164916	4	49413125	0.03126
12797	1	132012143	0.03138
12798	1	132012437	0.03138
12764	1	131964453	0.03138
12799	1	132012637	0.03138
226904	8	18929912	0.03174
226903	8	18929623	0.03174
150025	4	12180642	0.03193
179052	4	9775401	0.03197
309550	32	5836642	0.03199
244509	10	3736582	0.032
241285	10	1150825	0.03203
150918	4	14195786	0.03239
207280	6	29547898	0.03251
11711	1	129045898	0.03256
196802	5	51487085	0.03283
196803	5	51487356	0.03283
311450	32	64995416	0.03287
226419	8	17571299	0.0329
266975	14	3728584	0.03311
252883	11	8206309	0.03325
12553	1	131380767	0.03333
231902	8	741034	0.03343
40389	1	44058822	0.03346
165020	4	49593738	0.03352
12269	1	130547734	0.03356
244467	10	3642034	0.03358
244270	10	3153114	0.03375
240980	10	10680934	0.03388
244373	10	3416885	0.03392
246547	10	8587249	0.03392
207342	6	29698448	0.03392
207469	6	30049231	0.03392
207340	6	29698192	0.03392
207470	6	30049486	0.03392
226618	8	18162414	0.03408
226470	8	17671363	0.03412
246256	10	7912508	0.03423
310163	32	60517344	0.03425
226472	8	17676266	0.03427
241023	10	1079587	0.03428
84901	2	3193052	0.03452
84900	2	3192767	0.03452
245592	10	6342558	0.03475
246748	10	9008656	0.03477
49316	1	66331760	0.03479
165833	4	51399280	0.03491
165832	4	51398969	0.03491
244216	10	3062703	0.03494
244215	10	3062351	0.03494
275972	17	8696589	0.03497
226876	8	18881226	0.035
226875	8	18880960	0.035
178840	4	9249580	0.035
164785	4	49111991	0.035
178838	4	9249201	0.035
150645	4	13543296	0.03504
151280	4	15207720	0.03504
150159	4	12500094	0.03513
151488	4	15702066	0.03513
227010	8	1922951	0.03517
150152	4	12479031	0.03522
244250	10	3118767	0.0353
244008	10	2449548	0.0354
226122	8	16859195	0.03555
226121	8	16858810	0.03555
224098	8	1216919	0.0356
253112	11	8653049	0.0356
253114	11	8653321	0.0356
245553	10	6284189	0.0356
179040	4	9755650	0.03567
179039	4	9755287	0.03567
197028	5	52105138	0.03573
308704	32	55484227	0.03584
308703	32	55483884	0.03584
307687	32	51803910	0.03584
252995	11	8426383	0.03584
310625	32	61983194	0.03584
230650	8	4088597	0.03615
165394	4	50459343	0.03618
244346	10	3321984	0.03625
244345	10	3321663	0.03625
76917	2	1338515	0.03625
226880	8	18889095	0.03625
179143	4	9975830	0.03656
244342	10	3314787	0.03663
207370	6	29779543	0.03675
244309	10	3219206	0.03681
244285	10	3178433	0.03681
244380	10	3425243	0.03681
275288	17	6931764	0.03689
227974	8	2164396	0.03698
243910	10	2229825	0.03698
230672	8	4201135	0.03698
241387	10	1197103	0.03698
12354	1	130802568	0.03706
73801	2	1262242	0.03716
243957	10	2303942	0.03717
243959	10	2304244	0.03717
244349	10	3338288	0.03717
244350	10	3338565	0.03717
77871	2	1520865	0.0372
73616	2	1257037	0.0372
73592	2	1256664	0.0372
178981	4	9556533	0.03723
149492	4	10746626	0.03729
178854	4	9265592	0.03729
230671	8	4200873	0.03735
243942	10	2269958	0.03735
243901	10	2193412	0.03735
243943	10	2270303	0.03735
227959	8	21617840	0.03744
226429	8	17587318	0.03757
165149	4	49923724	0.03757
296308	32	1239929	0.03758
178407	4	8313372	0.03766
233802	9	11947147	0.03774
169404	4	6004634	0.0378
275718	17	8021465	0.03781
166902	4	54157117	0.03782
224156	8	12265354	0.03787
150889	4	14160818	0.03791
164904	4	49384950	0.03791
310745	32	62521283	0.03797
178798	4	9159249	0.03802
151400	4	15476613	0.03802
238081	9	4001899	0.03821
151290	4	15223245	0.03821
150748	4	13821641	0.03821
238079	9	4001613	0.03821
150771	4	13904604	0.03831
150772	4	13904907	0.03831
225491	8	15448306	0.03833
245227	10	5455219	0.0384
241103	10	10967543	0.03849
246500	10	8518140	0.03851
221086	7	4816447	0.03862
226678	8	18378038	0.0388
226677	8	18377677	0.0388
233909	9	1226272	0.03884
230629	8	4065945	0.03886
179126	4	9956138	0.03889
178172	4	8171875	0.03889
178175	4	8172141	0.03889
226902	8	18922730	0.03896
226892	8	18900799	0.03896
149342	4	10184599	0.03928
168708	4	58394950	0.03928
168709	4	58395212	0.03928
150196	4	12563680	0.03928
244255	10	3125335	0.03937
244252	10	3119041	0.03937
2131	1	105279552	0.03937
12860	1	132181132	0.03948
251294	11	4461588	0.03949
224951	8	14132130	0.0395
177946	4	8097703	0.03967
177948	4	8098026	0.03967
166716	4	53659049	0.03967
150166	4	12511748	0.03967
226506	8	17755825	0.03968
246049	10	7388531	0.03971
196759	5	51403557	0.03974
224885	8	13979145	0.03997
226471	8	17671725	0.04007
77556	2	1459131	0.04007
196713	5	51234008	0.04007
65037	2	1047460	0.04011
50637	1	6956566	0.04013
304409	32	40087072	0.04018
12805	1	132042859	0.04018
150098	4	12374213	0.04024
179053	4	9777410	0.04042
179063	4	9789639	0.04042
179064	4	9789975	0.04042
244507	10	3733731	0.04042
106421	2	8635746	0.04054
312654	32	9435956	0.04067
295565	32	10019013	0.04067
225055	8	14320372	0.04069
223622	8	11128731	0.04089
275861	17	8325643	0.0409
288731	22	3648770	0.0409
240121	9	8665985	0.04093
51964	1	73031356	0.04097
279952	19	3192299	0.04102
244617	10	3980331	0.04119
242754	10	1538250	0.04119
149991	4	12139678	0.04124
295806	32	10663919	0.04125
241970	10	1344997	0.04129
241964	10	1344749	0.04129
246297	10	8051690	0.04157
246298	10	8051942	0.04157
309770	32	58969639	0.04187
309510	32	58245185	0.04194
309509	32	58244915	0.04194
151217	4	15078010	0.04226
151218	4	15078301	0.04226
178993	4	9599076	0.04234
65773	2	1066425	0.04251
256521	12	1876299	0.04258
226477	8	17684991	0.0427
245712	10	6599016	0.0429
227493	8	20484741	0.04298
245751	10	6689144	0.04303
245753	10	6689399	0.04303
60674	1	94389134	0.04303
159986	4	36628708	0.04318
311609	32	65704676	0.04344
143271	3	85467172	0.04348
164965	4	49484504	0.04349
231339	8	5940143	0.04361
226457	8	17639412	0.04365
59226	1	90538027	0.04372
110040	2	954347	0.04396
246102	10	7538669	0.04397
244186	10	3005606	0.04397
244185	10	3005339	0.04397
160443	4	37792166	0.04404
245950	10	7183909	0.04419
245949	10	7183566	0.04419
223972	8	11898502	0.04419
227190	8	19737586	0.04419
252856	11	8143310	0.04431
13799	1	134605251	0.0446
244398	10	3454192	0.04465
226619	8	18170209	0.04468
244687	10	4137966	0.04468
239902	9	8196159	0.04468
243999	10	2426435	0.04474
243998	10	2426154	0.04474
243934	10	2253252	0.04474
247275	11	10124905	0.04477
242613	10	1502393	0.04479
246259	10	7955856	0.0448
170080	4	61471097	0.04481
170081	4	61471409	0.04481
237881	9	3329421	0.04485
237882	9	3329666	0.04485
253438	11	9396581	0.04489
253437	11	9396209	0.04489
227316	8	20064753	0.04502
253138	11	8694413	0.04509
226332	8	1728787	0.04512
207339	6	29697914	0.0452
164728	4	48983419	0.04549
166783	4	53803470	0.04549
107245	2	88369984	0.04569
107246	2	88370280	0.04569
311740	32	66164128	0.04571
207439	6	29966795	0.04573
245676	10	6504197	0.0458
224317	8	1264454	0.0458
166691	4	53544515	0.04582
4689	1	111935461	0.04587
226449	8	17625886	0.04606
3210	1	108144760	0.04608
226316	8	17265008	0.04612
226633	8	18224569	0.04612
230690	8	4284186	0.04615
178238	4	8184711	0.04633
178966	4	9518531	0.04647
178965	4	9518187	0.04647
244396	10	3452308	0.0465
253210	11	8873787	0.0465
174253	4	71774748	0.04657
150605	4	13430600	0.04657
12356	1	130802891	0.04661
13079	1	132753298	0.04661
223974	8	11900006	0.04672
166834	4	53906177	0.04678
166833	4	53905906	0.04678
166866	4	54060528	0.04678
166868	4	54060809	0.04678
151238	4	15129709	0.04678
149532	4	10850965	0.04678
170196	4	6180238	0.04678
161387	4	40255660	0.04678
62348	1	98585670	0.04682
243938	10	2257394	0.04685
226431	8	17588410	0.04687
266558	14	2616080	0.04689
2176	1	105397029	0.04693
246127	10	7624575	0.04701
179008	4	9653615	0.04708
226649	8	18286878	0.04712
226650	8	18287125	0.04712
217867	7	2710873	0.04715
244257	10	3125803	0.04722
242315	10	1441110	0.04722
231066	8	5246673	0.04722
241803	10	1303262	0.04722
212798	7	1465971	0.04731
108083	2	9048172	0.04733
108079	2	9047863	0.04733
275888	17	8486929	0.04742
232816	8	9596098	0.04759
246047	10	7388282	0.04759
226662	8	18315615	0.04766
243032	10	1616938	0.04796
241875	10	1318756	0.04796
11667	1	128962367	0.04798
13734	1	134457441	0.04806
244562	10	3869948	0.04835
244560	10	3869671	0.04835
237183	9	2059548	0.04838
178388	4	8245963	0.04841
244704	10	4175104	0.04846
244322	10	3272947	0.04851
247374	11	10308211	0.04854
225084	8	14387479	0.04862
12299	1	130633374	0.04863
179043	4	9762589	0.04866
309553	32	5836986	0.04869
168752	4	58488676	0.04876
51895	1	72796895	0.0488
247408	11	10392227	0.04885
247407	11	10391852	0.04885
312486	32	8834738	0.04895
312537	32	8990906	0.04895
179041	4	9756384	0.04911
179002	4	9627508	0.04911
179080	4	9847484	0.04911
212747	7	1453562	0.04911
232428	8	866305	0.04933
275471	17	7342002	0.04935
224015	8	1198360	0.04938
309852	32	59314417	0.04939
309850	32	59314108	0.04939
149259	4	10003202	0.04945
60561	1	94056878	0.04945
178903	4	9365678	0.04945
178877	4	9303953	0.04945
207452	6	30027320	0.04948
297518	32	16290631	0.04954
165184	4	50000643	0.04961
166911	4	54173575	0.04961
240831	10	10369384	0.04965
233310	9	10788624	0.04972
281432	19	7347642	0.04978
150174	4	12536213	0.04978
166892	4	54118194	0.04978
239847	9	8093879	0.04997
253524	11	9609683	0.05004
302373	32	3246849	0.0501
302372	32	3246551	0.0501
166575	4	53133380	0.0501
178956	4	9471605	0.0501
281469	19	7412250	0.0501
166923	4	54194402	0.0501
224195	8	12373748	0.05017
167054	4	54451781	0.05021
164873	4	49297122	0.05025
175432	4	7452711	0.05025
308767	32	55670327	0.05034
308768	32	55670589	0.05034
179054	4	9777693	0.05042
227743	8	2103300	0.05051
288730	22	3648474	0.05082
10581	1	126346232	0.05082
304408	32	40086808	0.05111
295639	32	10206955	0.05111
309996	32	59788246	0.05111
90932	2	4720483	0.05129
247521	11	10633560	0.05131
275305	17	6962382	0.05145
169953	4	61197773	0.05149
311200	32	64010436	0.05162
13042	1	132693356	0.05165
13145	1	132858813	0.05165
233768	9	11888658	0.05165
244196	10	3037479	0.05167
244195	10	3037125	0.05167
226576	8	17941487	0.05177
233185	9	10512804	0.05192
233295	9	10770455	0.05192
241685	10	1274634	0.05205
241687	10	1274977	0.05205
237935	9	3494190	0.05205
245847	10	6849137	0.05224
62574	1	99117151	0.05231
165406	4	50488197	0.05235
285828	20	9381187	0.05237
244689	10	413920	0.05244
244358	10	3358153	0.05244
233650	9	11642164	0.05246
224617	8	1336130	0.05251
297714	32	1698075	0.05252
231167	8	5456385	0.05264
235636	9	16394995	0.05272
242635	10	1505572	0.05285
244074	10	2628813	0.05285
238791	9	5525331	0.05294
230687	8	4282056	0.05295
245747	10	6686639	0.05295
230688	8	4282383	0.05295
197014	5	52053699	0.053
207337	6	29697419	0.05303
245504	10	616825	0.05306
241056	10	10874461	0.05306
241058	10	10874807	0.05306
306867	32	4897254	0.05317
64654	2	1038669	0.05319
64642	2	1038383	0.05319
77557	2	1459387	0.05319
168917	4	58862952	0.05325
60812	1	94791730	0.05325
225455	8	1531245	0.05348
231877	8	7345406	0.05349
231900	8	7405686	0.0535
227004	8	19220193	0.0535
227002	8	19219893	0.0535
309733	32	58857431	0.0537
309734	32	58857761	0.0537
225057	8	14320670	0.05383
58951	1	89829812	0.05391
168533	4	58044429	0.05396
231372	8	6101853	0.05407
59234	1	90555518	0.05415
204	1	100477576	0.05415
203	1	100477317	0.05415
167220	4	54740867	0.05428
149507	4	10779336	0.05436
305610	32	44323140	0.05442
169683	4	6063481	0.05456
47276	1	61083093	0.05468
60672	1	94387612	0.05475
150752	4	13840530	0.05494
237937	9	3503126	0.05494
3865	1	109979243	0.05496
149790	4	11627981	0.05498
266976	14	3728892	0.0551
246260	10	7956164	0.0556
247379	11	10311401	0.05562
238918	9	5773706	0.05563
6353	1	116161144	0.05564
149404	4	10360290	0.05566
227034	8	19270517	0.0557
224014	8	1198359	0.05574
245211	10	5430043	0.05581
245213	10	5430309	0.05581
245691	10	6552810	0.05588
253240	11	8935563	0.05588
245692	10	6553057	0.05588
235608	9	1631944	0.05639
275077	17	6293857	0.05647
168282	4	57496689	0.05647
237897	9	3363646	0.05659
311824	32	66437574	0.05667
223538	8	10946440	0.0567
59261	1	90592520	0.0568
275232	17	6805313	0.05704
224214	8	12393028	0.05711
224215	8	12393370	0.05711
224196	8	12374045	0.05711
11751	1	129119293	0.05716
243967	10	2314056	0.0572
243966	10	2313766	0.0572
233439	9	11078044	0.05722
215216	7	20625494	0.05728
2983	1	107587207	0.05751
309599	32	58470786	0.05759
233646	9	11639101	0.05764
170133	4	6165177	0.05764
170131	4	6164808	0.05764
223767	8	114201	0.05767
231913	8	7415443	0.05767
223576	8	1103256	0.05769
223743	8	11367109	0.05769
226668	8	18347957	0.0577
226667	8	18347693	0.0577
170219	4	6184874	0.05787
165236	4	50106355	0.05787
165234	4	50106102	0.05787
241386	10	1197100	0.05789
304237	32	3950360	0.05799
304236	32	3950082	0.05799
245217	10	5440421	0.05799
166476	4	52946156	0.05809
168857	4	5870001	0.05809
281488	19	7425105	0.05809
207341	6	29698195	0.05811
168840	4	58658408	0.05831
171749	4	6593191	0.05831
168713	4	58405521	0.05831
165868	4	51467659	0.05831
179069	4	9799323	0.05847
179042	4	9756640	0.05847
179067	4	9799067	0.05847
178406	4	8313086	0.05847
59359	1	90795474	0.05852
77618	2	1471736	0.05862
77616	2	1471375	0.05862
64870	2	1043689	0.05864
238813	9	5555314	0.05879
238815	9	5555564	0.05879
279797	19	2695292	0.05882
168776	4	58528657	0.0593
215291	7	20789472	0.05942
215289	7	20789173	0.05942
248775	11	13804120	0.05964
3797	1	109884626	0.05964
309695	32	5876278	0.05968
253262	11	8996427	0.05973
240515	9	9545745	0.0598
212793	7	1465637	0.0598
13406	1	133482342	0.0598
239145	9	6354417	0.0598
226648	8	18286863	0.05991
225403	8	15174574	0.05991
244529	10	3787215	0.06004
167493	4	55462035	0.06029
83079	2	2728146	0.06038
170105	4	61549839	0.06038
167013	4	54353299	0.06045
239136	9	6330510	0.06045
60915	1	95030727	0.06061
240582	9	9727560	0.06066
195461	5	47985607	0.06071
273640	17	1820187	0.06072
244577	10	3903009	0.06078
245941	10	7141855	0.06088
294108	27	4376869	0.06099
244556	10	3861750	0.06099
237883	9	3330548	0.06099
10770	1	126756714	0.06105
239888	9	8167272	0.06105
288785	22	3883568	0.06105
239108	9	6229299	0.06108
53467	1	76551113	0.06113
60691	1	94481126	0.06116
231338	8	5939896	0.06121
60673	1	94388882	0.06126
227003	8	19219896	0.06127
227001	8	19219538	0.06127
167843	4	56390881	0.06135
281470	19	7412557	0.06135
166802	4	53836756	0.06135
253367	11	9221185	0.06143
11665	1	128962106	0.06143
226679	8	18383341	0.06153
311645	32	65835122	0.06174
244967	10	4870792	0.06176
226198	8	17022508	0.06181
166934	4	54236155	0.06183
237680	9	2693439	0.06183
10461	1	126108776	0.06183
167176	4	54635379	0.06197
149403	4	10360287	0.06197
227070	8	19405581	0.06202
168892	4	58798603	0.06207
166776	4	53769143	0.06207
231918	8	7432617	0.06207
233806	9	11967284	0.06216
311449	32	64995145	0.06222
279953	19	3192641	0.06224
168824	4	58612262	0.06251
166794	4	53829134	0.06251
167953	4	56606752	0.06251
149380	4	10274107	0.06266
307752	32	52055955	0.0627
237533	9	2374892	0.06274
77617	2	1471733	0.06286
166669	4	53472752	0.06293
166634	4	53350592	0.06293
166924	4	54194671	0.06293
166670	4	53473082	0.06293
168797	4	58583898	0.06293
166574	4	53133222	0.06293
237	1	100567443	0.06301
235	1	100567066	0.06301
288757	22	3744687	0.06306
309916	32	59528112	0.06319
308764	32	55669041	0.06319
312539	32	8991256	0.06319
227071	8	19408460	0.06324
227095	8	19460506	0.06324
10194	1	125495273	0.06326
10195	1	125495563	0.06326
221356	7	545231	0.06334
149565	4	10963772	0.06334
149383	4	10275912	0.06334
149539	4	10875230	0.06334
168726	4	58443879	0.06354
291780	24	715009	0.0636
223489	8	10842672	0.06367
233190	9	10520014	0.06414
312489	32	8835309	0.06416
106727	2	87029087	0.06421
311223	32	64208456	0.06422
171701	4	65824726	0.06451
240480	9	9448535	0.06452
226326	8	17280126	0.0646
167017	4	54360708	0.06467
196703	5	51209245	0.06469
196694	5	51203276	0.06469
239495	9	7221695	0.06469
238836	9	5592532	0.06469
170541	4	62616795	0.06476
167055	4	54452152	0.06477
264072	13	7581372	0.06485
267071	14	3977714	0.06489
213894	7	17306351	0.06489
90933	2	4720797	0.06496
207476	6	30059851	0.06507
[truncated: 13,213 more rows]

## Sheet: LODandRF
LOD scores and recombination frequencies of SNPs on Chr6
Marker ID	Chromosome	Position (Mb)	LOD score	Recombination frequency
203568	6	2.02532	8.67503	0.116667
203612	6	2.03986	9.17121	0.112903
204248	6	2.19296	8.67503	0.116667
204249	6	2.19328	9.17121	0.112903
208517	6	4.71954	8.67503	0.116667
208528	6	4.74922	9.5909	0.1
208529	6	4.74947	9.5909	0.1
208544	6	4.77251	9.17121	0.112903
208545	6	4.77282	9.17121	0.112903
208550	6	4.78011	9.17121	0.112903
208552	6	4.78038	9.17121	0.112903
208554	6	4.78363	8.18268	0.12069
208565	6	4.82088	9.17121	0.112903
208572	6	4.8369	8.67503	0.116667
208583	6	4.86076	8.18268	0.12069
208589	6	4.87551	9.17121	0.112903
208608	6	4.91638	9.17121	0.112903
208610	6	4.91668	9.17121	0.112903
208615	6	4.92092	8.57656	0.107143
208622	6	4.93932	9.17121	0.112903
208623	6	4.93958	9.17121	0.112903
208626	6	4.94323	9.17121	0.112903
208628	6	4.95352	8.67503	0.116667
208638	6	4.96319	9.17121	0.112903
208645	6	4.97792	9.17121	0.112903
208669	6	5.04711	8.67503	0.116667
208703	6	5.13101	9.17121	0.112903
208706	6	5.14915	9.17121	0.112903
208708	6	5.14947	9.17121	0.112903
208733	6	5.22697	9.17121	0.112903
208743	6	5.23902	9.17121	0.112903
208745	6	5.25099	9.17121	0.112903
208748	6	5.25934	8.67503	0.116667
208875	6	5.58331	9.17121	0.112903
209002	6	5.8682	9.17121	0.112903
209009	6	5.88169	9.17121	0.112903
209024	6	5.90247	9.17121	0.112903
209028	6	5.91454	8.18268	0.12069
209173	6	6.29997	11.1153	0.0806452
209182	6	6.31086	9.5909	0.1
209201	6	6.35258	10.0624	0.0862069
209365	6	6.66359	11.1153	0.0806452
209434	6	6.78217	11.1153	0.0806452
209784	6	7.70647	10.0624	0.0862069
209874	6	7.86667	10.103	0.0967742
209921	6	7.965	10.5875	0.0833333
209923	6	7.96526	10.0624	0.0862069
209924	6	7.96561	10.0624	0.0862069
209926	6	7.97566	11.1153	0.0806452
209928	6	7.97599	11.1153	0.0806452
209933	6	7.98391	11.1153	0.0806452
209934	6	7.98422	10.0624	0.0862069
209944	6	8.004	11.1153	0.0806452
209969	6	8.05713	10.5875	0.0833333
210013	6	8.14544	10.103	0.0967742
210016	6	8.1493	11.1153	0.0806452
210017	6	8.14958	11.1153	0.0806452
210033	6	8.18364	11.1153	0.0806452
210054	6	8.22059	11.1153	0.0806452
210056	6	8.22087	11.1153	0.0806452
210057	6	8.22118	10.0624	0.0862069
210063	6	8.22761	10.5875	0.0833333
210067	6	8.23599	9.5909	0.1
210069	6	8.23635	9.082	0.103448
210131	6	8.37898	10.5875	0.0833333
210136	6	8.38854	10.0624	0.0862069
210152	6	8.44665	10.5875	0.0833333
210153	6	8.44692	10.5875	0.0833333
210170	6	8.47398	11.1153	0.0806452
210196	6	8.53417	9.54008	0.0892857
210204	6	8.55154	10.5875	0.0833333
210250	6	8.6181	10.5875	0.0833333
210256	6	8.63008	11.1153	0.0806452
210258	6	8.63041	11.1153	0.0806452
210262	6	8.63383	11.1153	0.0806452
210263	6	8.6341	11.1153	0.0806452
210279	6	8.66625	10.5875	0.0833333
210304	6	8.71168	9.082	0.103448
210306	6	8.71202	9.5909	0.1
210342	6	8.78111	10.0624	0.0862069
210343	6	8.78148	10.0624	0.0862069
210354	6	8.81339	11.1153	0.0806452
210355	6	8.81368	11.1153	0.0806452
210370	6	8.85828	11.1153	0.0806452
210371	6	8.85853	11.1153	0.0806452
210505	6	9.25397	11.1153	0.0806452
210510	6	9.27573	10.5875	0.0833333
210571	6	9.44181	11.6795	0.0666667
210634	6	9.72394	12.889	0.05
210635	6	9.72426	12.889	0.05
210789	6	9.97718	11.6795	0.0666667
199410	6	10.0533	11.6795	0.0666667
199509	6	10.3269	13.4472	0.0483871
199835	6	10.9897	13.4472	0.0483871
199837	6	10.9899	13.4472	0.0483871
199914	6	11.1384	13.4472	0.0483871
199958	6	11.1874	12.3322	0.0517241
200178	6	11.7331	12.3322	0.0517241
200229	6	11.8675	13.4472	0.0483871
200310	6	12.1196	13.4472	0.0483871
200350	6	12.1912	13.4472	0.0483871
200454	6	12.5524	14.8267	0.0322581
200459	6	12.5558	14.2536	0.0333333
200460	6	12.5561	14.2536	0.0333333
200536	6	12.7836	14.2536	0.0333333
200575	6	12.8657	14.8267	0.0322581
200587	6	12.8753	14.2536	0.0333333
200615	6	12.971	13.6815	0.0344828
200625	6	12.9919	14.8267	0.0322581
200744	6	13.2051	14.2536	0.0333333
200863	6	13.4529	14.8267	0.0322581
201101	6	13.8963	15.2658	0.0172414
201103	6	13.8978	16.4407	0.016129
201132	6	13.9773	16.4407	0.016129
201218	6	14.2478	15.853	0.0166667
201251	6	14.3364	16.4407	0.016129
201255	6	14.3387	16.4407	0.016129
201288	6	14.3892	18.6639	0
202246	6	16.5702	10.5875	0.0833333
202389	6	17.0062	9.5909	0.1
202401	6	17.028	10.5875	0.0833333
202470	6	17.2127	10.103	0.0967742
202482	6	17.2434	7.57715	0.115385
202860	6	18.0918	10.103	0.0967742
202896	6	18.1987	10.103	0.0967742
202976	6	18.3643	8.67503	0.116667
203094	6	18.6406	9.082	0.103448
203113	6	18.6919	10.103	0.0967742
203272	6	19.0593	10.0624	0.0862069
203287	6	19.0811	10.103	0.0967742
203345	6	19.2546	10.103	0.0967742
203588	6	20.3045	10.103	0.0967742
203592	6	20.3224	10.103	0.0967742
203638	6	20.4596	9.17121	0.112903
203646	6	20.4871	9.5909	0.1
203648	6	20.4952	10.5875	0.0833333
203691	6	20.5995	9.17121	0.112903
203999	6	21.3638	9.17121	0.112903
204970	6	23.6629	6.58871	0.155172
204971	6	23.6632	5.6891	0.166667
204974	6	23.6739	6.76775	0.16129
205265	6	24.3668	3.18141	0.25
205464	6	24.8578	3.28835	0.258065
205465	6	24.8582	3.28835	0.258065
205466	6	24.8734	3.28835	0.258065
205467	6	24.8736	3.28835	0.258065
205474	6	24.8918	2.62331	0.275862
205475	6	24.8922	2.62331	0.275862
205487	6	24.9088	3.28835	0.258065
205498	6	24.9184	3.40866	0.25
205500	6	24.9187	3.06143	0.258621
205511	6	24.927	3.06143	0.258621
205512	6	24.9272	2.95056	0.266667
205516	6	24.9413	2.95056	0.266667
205540	6	24.9874	3.28835	0.258065
205575	6	25.0796	2.30747	0.285714
205628	6	25.1868	2.84777	0.274194
205727	6	25.4443	2.84777	0.274194
205773	6	25.5247	2.84777	0.274194
205801	6	25.5666	2.84777	0.274194
205856	6	25.7056	2.84777	0.274194
205857	6	25.7058	2.84777	0.274194
205891	6	25.807	2.84777	0.274194
205893	6	25.8073	2.84777	0.274194
205957	6	25.9653	2.5295	0.283333
205963	6	25.9921	2.84777	0.274194
205970	6	26.0023	2.84777	0.274194
205983	6	26.0453	2.84777	0.274194
205993	6	26.0651	2.84777	0.274194
206028	6	26.1269	2.84777	0.274194
206035	6	26.1507	2.5295	0.283333
206086	6	26.2498	2.84777	0.274194
206199	6	26.4979	2.22269	0.293103
206203	6	26.5381	2.5295	0.283333
206220	6	26.5538	2.84777	0.274194
206242	6	26.6444	2.84777	0.274194
206269	6	26.7117	2.84777	0.274194
206313	6	26.832	2.84777	0.274194
206353	6	26.8909	2.84777	0.274194
206354	6	26.8967	2.5295	0.283333
206355	6	26.897	2.5295	0.283333
206356	6	26.9074	2.5295	0.283333
206357	6	26.9077	2.5295	0.283333
206363	6	26.9323	2.84777	0.274194
206408	6	27.02	2.5295	0.283333
206433	6	27.0809	2.72466	0.267857
206876	6	28.3194	0.715929	0.383333
206934	6	28.4758	0.363606	0.416667
207049	6	28.8998	0.363606	0.416667
207058	6	28.9128	0.507539	0.403226
207129	6	29.109	0.507539	0.403226
207202	6	29.3094	0.232315	0.433333
207287	6	29.5809	0.351772	0.419355
207288	6	29.5812	0.351772	0.419355
207291	6	29.5893	0.351772	0.419355
207292	6	29.5896	0.232315	0.433333
207309	6	29.6392	0.351772	0.419355
207310	6	29.6395	0.351772	0.419355
207319	6	29.6469	0.232315	0.433333
207321	6	29.6473	0.232315	0.433333
207324	6	29.6483	0.232315	0.433333
207329	6	29.6636	0.351772	0.419355
207330	6	29.6639	0.351772	0.419355
207339	6	29.6979	0.0579489	0.466667
207340	6	29.6982	0.126283	0.451613
207341	6	29.6982	0.0579489	0.466667
207342	6	29.6984	0.126283	0.451613
207370	6	29.7795	0.126283	0.451613
207399	6	29.88	0.126283	0.451613
207414	6	29.9012	0.130506	0.45
207439	6	29.9668	0.130506	0.45
207449	6	30.0259	0.126283	0.451613
207451	6	30.027	0.0599503	0.465517
207452	6	30.0273	0.130506	0.45
207469	6	30.0492	0.126283	0.451613
207470	6	30.0495	0.126283	0.451613
207475	6	30.0595	0.130506	0.45
207497	6	30.1287	0.232315	0.433333
207512	6	30.1669	0.0149786	0.482759
207514	6	30.1671	0	0.5
207534	6	30.2006	0.0560769	0.467742
207541	6	30.2164	0.0560769	0.467742
207542	6	30.2167	0.0560769	0.467742
207550	6	30.2733	0.0560769	0.467742
207568	6	30.2813	0.0560769	0.467742
207592	6	30.342	0.0560769	0.467742
207631	6	30.4832	0.0140119	0.483871
207632	6	30.4835	0.0140119	0.483871
207636	6	30.4946	0.0140119	0.483871
207681	6	30.6079	0.0144792	0.483333
207682	6	30.6082	0	0.5
207698	6	30.6555	0	0.5
207843	6	31.2517	0	0.5
