# Supplementary material for: Uterus-specific transcriptional regulation underlies eggshell pigment production in Japanese quail
Source: PLoS One. 2022 Mar 10;17(3):e0265008. doi: 10.1371/journal.pone.0265008 (PMC8912178; doi:10.1371/journal.pone.0265008)
Supplement: S14 Data — Data from five samples from both wild-type and mutant quails that were used for mRNA sequencing. (XLSX) [file pone.0265008.s022.xlsx]

## Sheet: Sample Setup
Block Type	96well
Chemistry	SYBR_GREEN
Experiment File Name	D:\Applied Biosystems\StepOne Software v2.3\experiments\ishishita\190430ptx3_03uM_10samples.eds
Experiment Run End Time	2018-04-30 19:23:48 PM PDT
Instrument Type	steponeplus
Passive Reference	ROX
Well	Sample Name	Sample Color	Biogroup Name	Biogroup Color	Target Name	Target Color	Task	Reporter	Quencher	Comments
A1	CMR6SGcDNA	RGB(247,255,168)	wt	RGB(180,255,0)	actb	RGB(139,189,249)	UNKNOWN	SYBR	None
A2	CMR6SGcDNA	RGB(247,255,168)	wt	RGB(180,255,0)	actb	RGB(139,189,249)	UNKNOWN	SYBR	None
A3	CMR6SGcDNA	RGB(247,255,168)	wt	RGB(180,255,0)	actb	RGB(139,189,249)	UNKNOWN	SYBR	None
A4	CMR6SGcDNA	RGB(247,255,168)	wt	RGB(180,255,0)	ptx3-4-1f_mRNAr	RGB(139,189,249)	UNKNOWN	SYBR	None
A5	CMR6SGcDNA	RGB(247,255,168)	wt	RGB(180,255,0)	ptx3-4-1f_mRNAr	RGB(139,189,249)	UNKNOWN	SYBR	None
A6	CMR6SGcDNA	RGB(247,255,168)	wt	RGB(180,255,0)	ptx3-4-1f_mRNAr	RGB(139,189,249)	UNKNOWN	SYBR	None
A7	CMR10SGcDNA	RGB(132,193,241)	wt	RGB(180,255,0)	actb	RGB(139,189,249)	UNKNOWN	SYBR	None
A8	CMR10SGcDNA	RGB(132,193,241)	wt	RGB(180,255,0)	actb	RGB(139,189,249)	UNKNOWN	SYBR	None
A9	CMR10SGcDNA	RGB(132,193,241)	wt	RGB(180,255,0)	actb	RGB(139,189,249)	UNKNOWN	SYBR	None
A10	CMR10SGcDNA	RGB(132,193,241)	wt	RGB(180,255,0)	ptx3-4-1f_mRNAr	RGB(139,189,249)	UNKNOWN	SYBR	None
A11	CMR10SGcDNA	RGB(132,193,241)	wt	RGB(180,255,0)	ptx3-4-1f_mRNAr	RGB(139,189,249)	UNKNOWN	SYBR	None
A12	CMR10SGcDNA	RGB(132,193,241)	wt	RGB(180,255,0)	ptx3-4-1f_mRNAr	RGB(139,189,249)	UNKNOWN	SYBR	None
B1	CMR7SGcDNA	RGB(132,193,241)	wt	RGB(180,255,0)	actb	RGB(139,189,249)	UNKNOWN	SYBR	None
B2	CMR7SGcDNA	RGB(132,193,241)	wt	RGB(180,255,0)	actb	RGB(139,189,249)	UNKNOWN	SYBR	None
B3	CMR7SGcDNA	RGB(132,193,241)	wt	RGB(180,255,0)	actb	RGB(139,189,249)	UNKNOWN	SYBR	None
B4	CMR7SGcDNA	RGB(132,193,241)	wt	RGB(180,255,0)	ptx3-4-1f_mRNAr	RGB(139,189,249)	UNKNOWN	SYBR	None
B5	CMR7SGcDNA	RGB(132,193,241)	wt	RGB(180,255,0)	ptx3-4-1f_mRNAr	RGB(139,189,249)	UNKNOWN	SYBR	None
B6	CMR7SGcDNA	RGB(132,193,241)	wt	RGB(180,255,0)	ptx3-4-1f_mRNAr	RGB(139,189,249)	UNKNOWN	SYBR	None
B7	WER23SGcDNA	RGB(168,255,222)	we	RGB(255,204,153)	actb	RGB(139,189,249)	UNKNOWN	SYBR	None
B8	WER23SGcDNA	RGB(168,255,222)	we	RGB(255,204,153)	actb	RGB(139,189,249)	UNKNOWN	SYBR	None
B9	WER23SGcDNA	RGB(168,255,222)	we	RGB(255,204,153)	actb	RGB(139,189,249)	UNKNOWN	SYBR	None
B10	WER23SGcDNA	RGB(168,255,222)	we	RGB(255,204,153)	ptx3-4-1f_mRNAr	RGB(139,189,249)	UNKNOWN	SYBR	None
B11	WER23SGcDNA	RGB(168,255,222)	we	RGB(255,204,153)	ptx3-4-1f_mRNAr	RGB(139,189,249)	UNKNOWN	SYBR	None
B12	WER23SGcDNA	RGB(168,255,222)	we	RGB(255,204,153)	ptx3-4-1f_mRNAr	RGB(139,189,249)	UNKNOWN	SYBR	None
C1	CMR8SGcDNA	RGB(180,255,0)	wt	RGB(180,255,0)	actb	RGB(139,189,249)	UNKNOWN	SYBR	None
C2	CMR8SGcDNA	RGB(180,255,0)	wt	RGB(180,255,0)	actb	RGB(139,189,249)	UNKNOWN	SYBR	None
C3	CMR8SGcDNA	RGB(180,255,0)	wt	RGB(180,255,0)	actb	RGB(139,189,249)	UNKNOWN	SYBR	None
C4	CMR8SGcDNA	RGB(180,255,0)	wt	RGB(180,255,0)	ptx3-4-1f_mRNAr	RGB(139,189,249)	UNKNOWN	SYBR	None
C5	CMR8SGcDNA	RGB(180,255,0)	wt	RGB(180,255,0)	ptx3-4-1f_mRNAr	RGB(139,189,249)	UNKNOWN	SYBR	None
C6	CMR8SGcDNA	RGB(180,255,0)	wt	RGB(180,255,0)	ptx3-4-1f_mRNAr	RGB(139,189,249)	UNKNOWN	SYBR	None
C7					actb	RGB(139,189,249)	NTC	SYBR	None
C8					actb	RGB(139,189,249)	NTC	SYBR	None
C9					actb	RGB(139,189,249)	NTC	SYBR	None
C10
C11
C12
D1	CMR9SGcDNA	RGB(255,204,153)	wt	RGB(180,255,0)	actb	RGB(139,189,249)	UNKNOWN	SYBR	None
D2	CMR9SGcDNA	RGB(255,204,153)	wt	RGB(180,255,0)	actb	RGB(139,189,249)	UNKNOWN	SYBR	None
D3	CMR9SGcDNA	RGB(255,204,153)	wt	RGB(180,255,0)	actb	RGB(139,189,249)	UNKNOWN	SYBR	None
D4	CMR9SGcDNA	RGB(255,204,153)	wt	RGB(180,255,0)	ptx3-4-1f_mRNAr	RGB(139,189,249)	UNKNOWN	SYBR	None
D5	CMR9SGcDNA	RGB(255,204,153)	wt	RGB(180,255,0)	ptx3-4-1f_mRNAr	RGB(139,189,249)	UNKNOWN	SYBR	None
D6	CMR9SGcDNA	RGB(255,204,153)	wt	RGB(180,255,0)	ptx3-4-1f_mRNAr	RGB(139,189,249)	UNKNOWN	SYBR	None
D7					ptx3-4-1f_mRNAr	RGB(139,189,249)	NTC	SYBR	None
D8					ptx3-4-1f_mRNAr	RGB(139,189,249)	NTC	SYBR	None
D9					ptx3-4-1f_mRNAr	RGB(139,189,249)	NTC	SYBR	None
D10
D11
D12
E1	WER13SGcDNA	RGB(132,193,241)	we	RGB(255,204,153)	actb	RGB(139,189,249)	UNKNOWN	SYBR	None
E2	WER13SGcDNA	RGB(132,193,241)	we	RGB(255,204,153)	actb	RGB(139,189,249)	UNKNOWN	SYBR	None
E3	WER13SGcDNA	RGB(132,193,241)	we	RGB(255,204,153)	actb	RGB(139,189,249)	UNKNOWN	SYBR	None
E4	WER13SGcDNA	RGB(132,193,241)	we	RGB(255,204,153)	ptx3-4-1f_mRNAr	RGB(139,189,249)	UNKNOWN	SYBR	None
E5	WER13SGcDNA	RGB(132,193,241)	we	RGB(255,204,153)	ptx3-4-1f_mRNAr	RGB(139,189,249)	UNKNOWN	SYBR	None
E6	WER13SGcDNA	RGB(132,193,241)	we	RGB(255,204,153)	ptx3-4-1f_mRNAr	RGB(139,189,249)	UNKNOWN	SYBR	None
E7
E8
E9
E10
E11
E12
F1	WER15SGcDNA	RGB(168,255,222)	we	RGB(255,204,153)	actb	RGB(139,189,249)	UNKNOWN	SYBR	None
F2	WER15SGcDNA	RGB(168,255,222)	we	RGB(255,204,153)	actb	RGB(139,189,249)	UNKNOWN	SYBR	None
F3	WER15SGcDNA	RGB(168,255,222)	we	RGB(255,204,153)	actb	RGB(139,189,249)	UNKNOWN	SYBR	None
F4	WER15SGcDNA	RGB(168,255,222)	we	RGB(255,204,153)	ptx3-4-1f_mRNAr	RGB(139,189,249)	UNKNOWN	SYBR	None
F5	WER15SGcDNA	RGB(168,255,222)	we	RGB(255,204,153)	ptx3-4-1f_mRNAr	RGB(139,189,249)	UNKNOWN	SYBR	None
F6	WER15SGcDNA	RGB(168,255,222)	we	RGB(255,204,153)	ptx3-4-1f_mRNAr	RGB(139,189,249)	UNKNOWN	SYBR	None
F7
F8
F9
F10
F11
F12
G1	WER20SGcDNA	RGB(223,221,142)	we	RGB(255,204,153)	actb	RGB(139,189,249)	UNKNOWN	SYBR	None
G2	WER20SGcDNA	RGB(223,221,142)	we	RGB(255,204,153)	actb	RGB(139,189,249)	UNKNOWN	SYBR	None
G3	WER20SGcDNA	RGB(223,221,142)	we	RGB(255,204,153)	actb	RGB(139,189,249)	UNKNOWN	SYBR	None
G4	WER20SGcDNA	RGB(223,221,142)	we	RGB(255,204,153)	ptx3-4-1f_mRNAr	RGB(139,189,249)	UNKNOWN	SYBR	None
G5	WER20SGcDNA	RGB(223,221,142)	we	RGB(255,204,153)	ptx3-4-1f_mRNAr	RGB(139,189,249)	UNKNOWN	SYBR	None
G6	WER20SGcDNA	RGB(223,221,142)	we	RGB(255,204,153)	ptx3-4-1f_mRNAr	RGB(139,189,249)	UNKNOWN	SYBR	None
G7
G8
G9
G10
G11
G12
H1	WER21SGcDNA	RGB(255,204,153)	we	RGB(255,204,153)	actb	RGB(139,189,249)	UNKNOWN	SYBR	None
H2	WER21SGcDNA	RGB(255,204,153)	we	RGB(255,204,153)	actb	RGB(139,189,249)	UNKNOWN	SYBR	None
H3	WER21SGcDNA	RGB(255,204,153)	we	RGB(255,204,153)	actb	RGB(139,189,249)	UNKNOWN	SYBR	None
H4	WER21SGcDNA	RGB(255,204,153)	we	RGB(255,204,153)	ptx3-4-1f_mRNAr	RGB(139,189,249)	UNKNOWN	SYBR	None
H5	WER21SGcDNA	RGB(255,204,153)	we	RGB(255,204,153)	ptx3-4-1f_mRNAr	RGB(139,189,249)	UNKNOWN	SYBR	None
H6	WER21SGcDNA	RGB(255,204,153)	we	RGB(255,204,153)	ptx3-4-1f_mRNAr	RGB(139,189,249)	UNKNOWN	SYBR	None
H7
H8
H9
H10
H11
H12

## Sheet: Results
Block Type	96well
Chemistry	SYBR_GREEN
Experiment File Name	D:\Applied Biosystems\StepOne Software v2.3\experiments\ishishita\190430ptx3_03uM_10samples.eds
Experiment Run End Time	2018-04-30 19:23:48 PM PDT
Instrument Type	steponeplus
Passive Reference	ROX
Well	Sample Name	Target Name	Task	Reporter	Quencher	RQ	RQ Min	RQ Max	Cт	Cт Mean	Cт SD	ΔCт	ΔCт Mean	ΔCт SE	HK Control ΔCт Mean	HK Control ΔCт SE	ΔΔCт	Automatic Ct Threshold	Ct Threshold	Automatic Baseline	Baseline Start	Baseline End	Efficiency	Tm1	Tm2	Tm3	Comments	AMPNC	HIGHSD	OUTLIERRG	MTP
A4	CMR6SGcDNA	ptx3-4-1f_mRNAr	UNKNOWN	SYBR	None	27.2035	23.0646	32.0851	28.1931	28.2235	0.134918		7.56352	0.0857613			-4.76572	TRUE	0.36829	TRUE	3	22	1	81.121				N	N	N	N
A5	CMR6SGcDNA	ptx3-4-1f_mRNAr	UNKNOWN	SYBR	None	27.2035	23.0646	32.0851	28.371	28.2235	0.134918		7.56352	0.0857613			-4.76572	TRUE	0.36829	TRUE	3	22	1	80.8267				N	N	N	N
A6	CMR6SGcDNA	ptx3-4-1f_mRNAr	UNKNOWN	SYBR	None	27.2035	23.0646	32.0851	28.1063	28.2235	0.134918		7.56352	0.0857613			-4.76572	TRUE	0.36829	TRUE	3	22	1	80.9757				N	N	N	N
A10	CMR10SGcDNA	ptx3-4-1f_mRNAr	UNKNOWN	SYBR	None	0.799604	0.236876	2.69916	33.8983	32.6494	1.08316		12.6519	0.632158			0.322643	TRUE	0.36829	TRUE	3	28	1	80.8263				N	Y	N	N
A11	CMR10SGcDNA	ptx3-4-1f_mRNAr	UNKNOWN	SYBR	None	0.799604	0.236876	2.69916	32.0843	32.6494	1.08316		12.6519	0.632158			0.322643	TRUE	0.36829	TRUE	3	27	1	80.6596				N	Y	N	N
A12	CMR10SGcDNA	ptx3-4-1f_mRNAr	UNKNOWN	SYBR	None	0.799604	0.236876	2.69916	31.9657	32.6494	1.08316		12.6519	0.632158			0.322643	TRUE	0.36829	TRUE	3	26	1	80.6596				N	Y	N	N
B4	CMR7SGcDNA	ptx3-4-1f_mRNAr	UNKNOWN	SYBR	None	28.5217	15.3899	52.8584	28.4305	28.2483	0.162241		7.49526	0.32058			-4.83399	TRUE	0.36829	TRUE	3	22	1	81.27				N	N	N	N
B5	CMR7SGcDNA	ptx3-4-1f_mRNAr	UNKNOWN	SYBR	None	28.5217	15.3899	52.8584	28.1947	28.2483	0.162241		7.49526	0.32058			-4.83399	TRUE	0.36829	TRUE	3	22	1	81.1247				N	N	N	N
B6	CMR7SGcDNA	ptx3-4-1f_mRNAr	UNKNOWN	SYBR	None	28.5217	15.3899	52.8584	28.1196	28.2483	0.162241		7.49526	0.32058			-4.83399	TRUE	0.36829	TRUE	3	22	1	81.1247				N	N	N	N
B10	WER23SGcDNA	ptx3-4-1f_mRNAr	UNKNOWN	SYBR	None	1.81483	1.08904	3.02433	30.7774	31.2924	0.446142		11.4694	0.265368			-0.859836	TRUE	0.36829	TRUE	3	25	1	81.1244				N	N	Y	N
B11	WER23SGcDNA	ptx3-4-1f_mRNAr	UNKNOWN	SYBR	None	1.81483	1.08904	3.02433	31.5385	31.2924	0.446142		11.4694	0.265368			-0.859836	TRUE	0.36829	TRUE	3	25	1	80.958				N	N	N	N
B12	WER23SGcDNA	ptx3-4-1f_mRNAr	UNKNOWN	SYBR	None	1.81483	1.08904	3.02433	31.5613	31.2924	0.446142		11.4694	0.265368			-0.859836	TRUE	0.36829	TRUE	3	26	1	80.958				N	N	N	N
C4	CMR8SGcDNA	ptx3-4-1f_mRNAr	UNKNOWN	SYBR	None	5.50807	4.2843	7.08139	29.2552	29.4494	0.172515		9.8677	0.130558			-2.46155	TRUE	0.36829	TRUE	3	23	1	81.27				N	N	N	N
C5	CMR8SGcDNA	ptx3-4-1f_mRNAr	UNKNOWN	SYBR	None	5.50807	4.2843	7.08139	29.5079	29.4494	0.172515		9.8677	0.130558			-2.46155	TRUE	0.36829	TRUE	3	23	1	81.1247				N	N	N	N
C6	CMR8SGcDNA	ptx3-4-1f_mRNAr	UNKNOWN	SYBR	None	5.50807	4.2843	7.08139	29.585	29.4494	0.172515		9.8677	0.130558			-2.46155	TRUE	0.36829	TRUE	3	24	1	81.1247				N	N	N	N
D4	CMR9SGcDNA	ptx3-4-1f_mRNAr	UNKNOWN	SYBR	None	0.407273	0.027329	6.06942	32.7559	34.2646	2.43082		13.6252	1.40377			1.29593	TRUE	0.36829	TRUE	3	27	1	80.823				N	Y	N	N
D5	CMR9SGcDNA	ptx3-4-1f_mRNAr	UNKNOWN	SYBR	None	0.407273	0.027329	6.06942	32.969	34.2646	2.43082		13.6252	1.40377			1.29593	TRUE	0.36829	TRUE	3	27	1	80.6777				N	Y	N	N
D6	CMR9SGcDNA	ptx3-4-1f_mRNAr	UNKNOWN	SYBR	None	0.407273	0.027329	6.06942	37.0687	34.2646	2.43082		13.6252	1.40377			1.29593	TRUE	0.36829	TRUE	3	31	1	80.8267	70.0973			N	Y	N	Y
D7		ptx3-4-1f_mRNAr	NTC	SYBR	None				Undetermined									TRUE	0.36829	TRUE	3	39	1	70.5417	61.6005			N	N	N	Y
D8		ptx3-4-1f_mRNAr	NTC	SYBR	None				Undetermined									TRUE	0.36829	TRUE	3	39	1	70.6907	61.6005	87.8281		N	N	N	Y
D9		ptx3-4-1f_mRNAr	NTC	SYBR	None				32.2391									TRUE	0.36829	TRUE	3	26	1	81.1244				Y	N	N	N
E4	WER13SGcDNA	ptx3-4-1f_mRNAr	UNKNOWN	SYBR	None	1	0.143478	6.96969	31.9511	32.5494	1.72342		12.3292	1.00888			0	TRUE	0.36829	TRUE	3	26	1	81.27				N	Y	N	N
E5	WER13SGcDNA	ptx3-4-1f_mRNAr	UNKNOWN	SYBR	None	1	0.143478	6.96969	31.2049	32.5494	1.72342		12.3292	1.00888			0	TRUE	0.36829	TRUE	3	25	1	81.1247				N	Y	N	N
E6	WER13SGcDNA	ptx3-4-1f_mRNAr	UNKNOWN	SYBR	None	1	0.143478	6.96969	34.4923	32.5494	1.72342		12.3292	1.00888			0	TRUE	0.36829	TRUE	3	28	1	81.1247				N	Y	N	N
F4	WER15SGcDNA	ptx3-4-1f_mRNAr	UNKNOWN	SYBR	None	1.84846	0.979464	3.48842	30.9337	31.5539	0.537444		11.4429	0.33001			-0.88632	TRUE	0.36829	TRUE	3	25	1	81.27				N	Y	N	N
F5	WER15SGcDNA	ptx3-4-1f_mRNAr	UNKNOWN	SYBR	None	1.84846	0.979464	3.48842	31.8441	31.5539	0.537444		11.4429	0.33001			-0.88632	TRUE	0.36829	TRUE	3	26	1	81.1247				N	Y	N	N
F6	WER15SGcDNA	ptx3-4-1f_mRNAr	UNKNOWN	SYBR	None	1.84846	0.979464	3.48842	31.8839	31.5539	0.537444		11.4429	0.33001			-0.88632	TRUE	0.36829	TRUE	3	26	1	81.1247				N	Y	N	N
G5	WER20SGcDNA	ptx3-4-1f_mRNAr	UNKNOWN	SYBR	None	0.447015	0.139568	1.43172	33.1126	33.6266	0.726941		13.4909	0.527693			1.16161	TRUE	0.36829	TRUE	3	27	1	81.2738				N	Y	N	N
G6	WER20SGcDNA	ptx3-4-1f_mRNAr	UNKNOWN	SYBR	None	0.447015	0.139568	1.43172	34.1407	33.6266	0.726941		13.4909	0.527693			1.16161	TRUE	0.36829	TRUE	3	28	1	81.1247				N	Y	N	N
H4	WER21SGcDNA	ptx3-4-1f_mRNAr	UNKNOWN	SYBR	None	0.955582	0.681143	1.3406	31.5999	31.7355	0.19172		12.3948	0.153474			0.0655486	TRUE	0.36829	TRUE	3	26	1	81.419				N	N	N	N
H5	WER21SGcDNA	ptx3-4-1f_mRNAr	UNKNOWN	SYBR	None	0.955582	0.681143	1.3406	31.8711	31.7355	0.19172		12.3948	0.153474			0.0655486	TRUE	0.36829	TRUE	3	26	1	81.2738				N	N	N	N
A1	CMR6SGcDNA	actb	UNKNOWN	SYBR	None				20.7258	20.6599	0.0621454							TRUE	0.366223	TRUE	3	15	1	81.4208				N	N	N	N
A2	CMR6SGcDNA	actb	UNKNOWN	SYBR	None				20.6023	20.6599	0.0621454							TRUE	0.366223	TRUE	3	15	1	81.4208				N	N	N	N
A3	CMR6SGcDNA	actb	UNKNOWN	SYBR	None				20.6518	20.6599	0.0621454							TRUE	0.366223	TRUE	3	15	1	81.419				N	N	N	N
A7	CMR10SGcDNA	actb	UNKNOWN	SYBR	None				20.0934	19.9975	0.160118							TRUE	0.366223	TRUE	3	14	1	81.5692				N	N	N	N
A8	CMR10SGcDNA	actb	UNKNOWN	SYBR	None				20.0866	19.9975	0.160118							TRUE	0.366223	TRUE	3	14	1	81.5692				N	N	N	N
A9	CMR10SGcDNA	actb	UNKNOWN	SYBR	None				19.8127	19.9975	0.160118							TRUE	0.366223	TRUE	3	14	1	81.5715				N	N	N	N
B1	CMR7SGcDNA	actb	UNKNOWN	SYBR	None				20.2733	20.753	0.53103							TRUE	0.366223	TRUE	3	14	1	81.4208				N	Y	N	N
B2	CMR7SGcDNA	actb	UNKNOWN	SYBR	None				21.3236	20.753	0.53103							TRUE	0.366223	TRUE	3	14	1	81.4208				N	Y	N	N
B3	CMR7SGcDNA	actb	UNKNOWN	SYBR	None				20.6621	20.753	0.53103							TRUE	0.366223	TRUE	3	15	1	81.27				N	Y	N	N
B7	WER23SGcDNA	actb	UNKNOWN	SYBR	None				19.7006	19.823	0.110533							TRUE	0.366223	TRUE	3	14	1	81.2712				N	N	N	N
B8	WER23SGcDNA	actb	UNKNOWN	SYBR	None				19.8528	19.823	0.110533							TRUE	0.366223	TRUE	3	14	1	81.2712				N	N	N	N
B9	WER23SGcDNA	actb	UNKNOWN	SYBR	None				19.9156	19.823	0.110533							TRUE	0.366223	TRUE	3	14	1	81.2734				N	N	N	N
C1	CMR8SGcDNA	actb	UNKNOWN	SYBR	None				19.719	19.5817	0.146201							TRUE	0.366223	TRUE	3	14	1	81.4208				N	N	N	N
C2	CMR8SGcDNA	actb	UNKNOWN	SYBR	None				19.598	19.5817	0.146201							TRUE	0.366223	TRUE	3	14	1	81.4208				N	N	N	N
C3	CMR8SGcDNA	actb	UNKNOWN	SYBR	None				19.428	19.5817	0.146201							TRUE	0.366223	TRUE	3	14	1	81.419				N	N	N	N
C7		actb	NTC	SYBR	None				Undetermined									TRUE	0.366223	TRUE	3	35	1	78.7379	69.9456	61.7495		N	N	N	Y
C8		actb	NTC	SYBR	None				Undetermined									TRUE	0.366223	TRUE	3	39	1	61.4515	87.5301	77.6947		N	N	N	Y
C9		actb	NTC	SYBR	None				37.0141									TRUE	0.366223	TRUE	3	30	1	74.5673				N	N	N	N
D1	CMR9SGcDNA	actb	UNKNOWN	SYBR	None				20.5952	20.6394	0.0530225							TRUE	0.366223	TRUE	3	15	1	81.4208				N	N	N	N
D2	CMR9SGcDNA	actb	UNKNOWN	SYBR	None				20.6982	20.6394	0.0530225							TRUE	0.366223	TRUE	3	15	1	81.4208				N	N	N	N
D3	CMR9SGcDNA	actb	UNKNOWN	SYBR	None				20.6247	20.6394	0.0530225							TRUE	0.366223	TRUE	3	15	1	81.419				N	N	N	N
E1	WER13SGcDNA	actb	UNKNOWN	SYBR	None				19.936	20.2202	0.288646							TRUE	0.366223	TRUE	3	14	1	81.7187				N	N	N	N
E2	WER13SGcDNA	actb	UNKNOWN	SYBR	None				20.2114	20.2202	0.288646							TRUE	0.366223	TRUE	3	14	1	81.7187				N	N	N	N
E3	WER13SGcDNA	actb	UNKNOWN	SYBR	None				20.5131	20.2202	0.288646							TRUE	0.366223	TRUE	3	14	1	81.717				N	N	N	N
F1	WER15SGcDNA	actb	UNKNOWN	SYBR	None				19.929	20.111	0.194612							TRUE	0.366223	TRUE	3	13	1	81.4208				N	N	N	N
F2	WER15SGcDNA	actb	UNKNOWN	SYBR	None				20.0878	20.111	0.194612							TRUE	0.366223	TRUE	3	14	1	81.2718				N	N	N	N
F3	WER15SGcDNA	actb	UNKNOWN	SYBR	None				20.3161	20.111	0.194612							TRUE	0.366223	TRUE	3	14	1	81.27				N	N	N	N
G1	WER20SGcDNA	actb	UNKNOWN	SYBR	None				19.9003	20.1358	0.206676							TRUE	0.366223	TRUE	3	13	1	81.8677				N	N	N	N
G2	WER20SGcDNA	actb	UNKNOWN	SYBR	None				20.287	20.1358	0.206676							TRUE	0.366223	TRUE	3	14	1	81.7187				N	N	N	N
G3	WER20SGcDNA	actb	UNKNOWN	SYBR	None				20.2201	20.1358	0.206676							TRUE	0.366223	TRUE	3	14	1	81.717				N	N	N	N
H1	WER21SGcDNA	actb	UNKNOWN	SYBR	None				19.3887	19.3407	0.12461							TRUE	0.366223	TRUE	3	14	1	81.5697				N	N	N	N
H2	WER21SGcDNA	actb	UNKNOWN	SYBR	None				19.1992	19.3407	0.12461							TRUE	0.366223	TRUE	3	14	1	81.5697				N	N	N	N
H3	WER21SGcDNA	actb	UNKNOWN	SYBR	None				19.4342	19.3407	0.12461							TRUE	0.366223	TRUE	3	14	1	81.419				N	N	N	N
Analysis Type	Singleplex
Endogenous Control	actb
RQ Min/Max Confidence Level	95.0
Reference Sample	WER13SGcDNA

## Sheet: Raw Data
Block Type	96well
Chemistry	SYBR_GREEN
Experiment File Name	D:\Applied Biosystems\StepOne Software v2.3\experiments\ishishita\190430ptx3_03uM_10samples.eds
Experiment Run End Time	2018-04-30 19:23:48 PM PDT
Instrument Type	steponeplus
Passive Reference	ROX
Well	Cycle	BLUE	GREEN	YELLOW	RED
A1	1	325	38	3689	6305
A2	1	2193	1042	4731	7197
A3	1	-496	-406	3183	5790
A4	1	2919	1805	5496	7646
A5	1	2465	1468	5620	8242
A6	1	2257	1326	5601	8316
A7	1	-797	-522	3603	6596
A8	1	-95	-41	3992	6863
A9	1	-1053	-659	3338	6219
A10	1	814	546	4265	6815
A11	1	1230	707	4130	6373
A12	1	1886	1291	4658	6691
B1	1	337	44	3519	6016
B2	1	1144	688	4490	6977
B3	1	-225	-207	3368	5939
B4	1	1237	724	4738	7282
B5	1	1592	950	5159	7871
B6	1	1109	673	4746	7413
B7	1	-1250	-769	3264	6261
B8	1	-226	-91	4123	7135
B9	1	-928	-598	3257	6064
B10	1	1187	950	4867	7230
B11	1	682	351	4041	6549
B12	1	1182	708	4577	7079
C1	1	-497	-430	3051	5568
C2	1	339	23	3513	5947
C3	1	-1145	-794	2698	5305
C4	1	1363	722	4571	7014
C5	1	1531	834	4862	7461
C6	1	1741	1016	5063	7631
C7	1	-1979	-1242	2615	5485
C8	1	-1043	-627	3670	6784
C9	1	-807	-510	3165	5754
C10	1	-2851	-1846	-1788	-1374
C11	1	-2871	-1908	-1965	-1579
C12	1	-3015	-1940	-2024	-1657
D1	1	352	113	3801	6370
D2	1	1504	1024	5264	8047
D3	1	74	50	4184	7051
D4	1	1332	727	4476	6990
D5	1	1784	1032	5026	7580
D6	1	1777	1026	5146	7749
D7	1	1175	747	4743	7292
D8	1	3682	3164	7133	8810
D9	1	704	405	4546	7251
D10	1	-3149	-2027	-2056	-1661
D11	1	-3623	-2336	-2378	-1919
D12	1	-3387	-2135	-2210	-1775
E1	1	-301	-335	3307	5904
E2	1	-253	-309	3497	6188
E3	1	-370	-324	3746	6647
E4	1	1819	1003	4644	7051
E5	1	1993	1131	5368	8098
E6	1	1749	1001	5102	7697
E7	1	-2978	-1947	-2014	-1627
E8	1	-2401	-1617	-1701	-1364
E9	1	-3191	-2103	-2161	-1757
E10	1	-3196	-2093	-2147	-1752
E11	1	-3168	-2050	-2108	-1665
E12	1	-3104	-1973	-2020	-1617
F1	1	147	-28	3687	6290
F2	1	-626	-497	3534	6395
F3	1	-66	-153	3619	6293
F4	1	2014	1126	5153	7760
F5	1	2520	1417	5582	8190
F6	1	2257	1264	5439	8062
F7	1	-2823	-1880	-1963	-1611
F8	1	-2917	-1935	-1992	-1602
F9	1	-2956	-1931	-1990	-1572
F10	1	-3333	-2151	-2225	-1800
F11	1	-3582	-2272	-2313	-1851
F12	1	-3067	-1934	-2016	-1619
G1	1	395	48	3860	6535
G2	1	66	-88	3629	6273
G3	1	-674	-515	3391	6245
G4	1	1725	942	4859	7251
G5	1	2316	1311	5300	7764
G6	1	1919	1076	4999	7440
G7	1	-3209	-2093	-2140	-1692
G8	1	-2910	-1949	-2016	-1636
G9	1	-1147	-700	-462	-131
G10	1	-3467	-2214	-2265	-1829
G11	1	-3910	-2458	-2550	-2076
G12	1	-2911	-1840	-1899	-1458
H1	1	50	-64	3458	6020
H2	1	681	476	4157	6670
H3	1	582	325	3984	6426
H4	1	1660	988	4583	6789
H5	1	3100	1781	5986	8510
H6	1	2929	1736	6027	8614
H7	1	-1960	-1363	-1381	-1066
H8	1	-2970	-1913	-1911	-1187
H9	1	-2930	-1919	-1938	-1547
H10	1	-3235	-2091	-2133	-1706
H11	1	-3343	-2108	-2170	-1723
H12	1	-2815	-1798	-1842	-1387
A1	2	353	25	3714	6377
A2	2	2371	1161	4906	7398
A3	2	-255	-311	3522	6255
A4	2	3395	2087	5861	8031
A5	2	2575	1502	5728	8398
A6	2	2416	1443	5807	8598
A7	2	-800	-532	3640	6690
A8	2	-40	-7	4094	7035
A9	2	-1030	-674	3352	6283
A10	2	931	584	4433	7060
A11	2	1064	575	3997	6235
A12	2	1465	1059	4362	6416
B1	2	421	94	3637	6107
B2	2	1795	1120	5083	7560
B3	2	-70	-122	3562	6198
B4	2	1316	765	4810	7378
B5	2	1729	1013	5277	8006
B6	2	1190	702	4777	7434
B7	2	-1248	-783	3285	6287
B8	2	-256	-129	4115	7166
B9	2	-839	-550	3364	6226
B10	2	1142	931	4852	7227
B11	2	659	359	4032	6568
B12	2	1176	693	4561	7117
C1	2	-531	-483	3031	5563
C2	2	385	29	3539	5990
C3	2	-1045	-764	2758	5353
C4	2	1429	758	4647	7143
C5	2	1696	918	4999	7665
C6	2	1799	1039	5095	7710
C7	2	-2034	-1259	2580	5464
C8	2	-990	-596	3783	6925
C9	2	-788	-502	3178	5808
C10	2	-2837	-1814	-1802	-1357
C11	2	-2815	-1877	-1939	-1571
C12	2	-2972	-1908	-2005	-1664
D1	2	333	115	3831	6468
D2	2	1562	1049	5312	8121
D3	2	108	56	4221	7098
D4	2	1509	823	4695	7257
D5	2	1936	1104	5188	7798
D6	2	1780	1033	5163	7732
D7	2	1183	751	4757	7327
D8	2	3966	3269	7198	8871
D9	2	687	398	4510	7240
D10	2	-3130	-1996	-2033	-1610
D11	2	-3573	-2303	-2350	-1908
D12	2	-3334	-2118	-2179	-1769
E1	2	-192	-280	3422	6074
E2	2	-63	-229	3668	6425
E3	2	-280	-270	3837	6760
E4	2	1962	1074	4837	7284
E5	2	2163	1244	5538	8307
E6	2	1838	1034	5124	7727
E7	2	-2884	-1930	-1983	-1602
E8	2	-2344	-1589	-1671	-1348
E9	2	-3176	-2070	-2159	-1734
E10	2	-3161	-2058	-2126	-1717
E11	2	-3123	-2017	-2085	-1654
E12	2	-3053	-1953	-2000	-1604
F1	2	272	23	3865	6534
F2	2	-461	-441	3695	6581
F3	2	37	-99	3741	6414
F4	2	2261	1263	5395	8048
F5	2	2650	1483	5691	8302
F6	2	2423	1353	5557	8215
F7	2	-2764	-1848	-1924	-1569
F8	2	-2882	-1910	-1965	-1563
F9	2	-2888	-1906	-1957	-1577
F10	2	-3239	-2104	-2179	-1776
F11	2	-3526	-2208	-2253	-1816
F12	2	-3011	-1939	-1987	-1617
G1	2	537	127	4006	6735
G2	2	252	10	3806	6479
G3	2	-550	-459	3513	6458
G4	2	1851	988	4937	7361
G5	2	2517	1394	5445	7933
G6	2	2065	1129	5067	7523
G7	2	-3191	-2072	-2117	-1689
G8	2	-2857	-1927	-2012	-1627
G9	2	-1026	-638	-378	-46
G10	2	-3442	-2197	-2275	-1805
G11	2	-3847	-2419	-2508	-2048
G12	2	-2909	-1839	-1887	-1454
H1	2	-3	-104	3470	6087
H2	2	380	264	3933	6491
H3	2	467	258	3984	6523
H4	2	1602	921	4566	6819
H5	2	2979	1700	5933	8499
H6	2	2886	1711	6045	8667
H7	2	-1910	-1331	-1361	-1037
H8	2	-2959	-1944	-1894	-1196
H9	2	-2935	-1889	-1933	-1522
H10	2	-3237	-2083	-2135	-1700
H11	2	-3363	-2132	-2182	-1715
H12	2	-2847	-1814	-1854	-1383
A1	3	320	11	3741	6409
A2	3	2405	1175	4990	7496
A3	3	-359	-347	3481	6262
A4	3	3586	2223	6031	8153
A5	3	2540	1493	5743	8440
A6	3	2412	1424	5825	8638
A7	3	-874	-575	3604	6682
A8	3	-96	-41	4100	7093
A9	3	-1064	-694	3335	6272
A10	3	527	352	4030	6592
A11	3	538	287	3487	5692
A12	3	951	727	3911	5945
B1	3	389	62	3583	6059
B2	3	2177	1416	5429	7887
B3	3	-49	-122	3570	6217
B4	3	1399	829	4968	7583
B5	3	1731	991	5272	8029
B6	3	1157	671	4736	7407
B7	3	-1319	-841	3182	6171
B8	3	-414	-230	3941	6941
B9	3	-902	-589	3290	6133
B10	3	1058	866	4791	7179
B11	3	499	229	3872	6403
B12	3	857	492	4246	6756
C1	3	-670	-557	2922	5455
C2	3	299	-11	3426	5872
C3	3	-1159	-806	2635	5175
C4	3	1473	776	4661	7159
C5	3	1786	962	5097	7791
C6	3	1759	1015	5080	7683
C7	3	-2083	-1342	2517	5400
C8	3	-989	-589	3803	6993
C9	3	-805	-512	3154	5783
C10	3	-2809	-1813	-1777	-1361
C11	3	-2793	-1861	-1932	-1547
C12	3	-2930	-1885	-2005	-1642
D1	3	292	90	3812	6443
D2	3	1530	1014	5287	8092
D3	3	142	67	4252	7140
D4	3	1491	815	4666	7249
D5	3	1910	1086	5164	7777
D6	3	1763	1016	5130	7741
D7	3	1137	715	4676	7268
D8	3	4182	3378	7271	8905
D9	3	629	344	4453	7177
D10	3	-3069	-1980	-2014	-1609
D11	3	-3555	-2296	-2352	-1904
D12	3	-3313	-2096	-2179	-1761
E1	3	-146	-266	3499	6173
E2	3	-33	-197	3713	6461
E3	3	-221	-253	3875	6829
E4	3	1926	1048	4794	7226
E5	3	2157	1234	5509	8235
E6	3	1931	1085	5184	7804
E7	3	-2837	-1886	-1942	-1585
E8	3	-2303	-1561	-1653	-1337
E9	3	-3126	-2044	-2131	-1749
E10	3	-3101	-2030	-2104	-1715
E11	3	-3102	-2013	-2079	-1656
E12	3	-3053	-1950	-1983	-1597
F1	3	313	34	3908	6627
F2	3	-445	-428	3710	6621
F3	3	88	-79	3787	6482
F4	3	2324	1274	5441	8114
F5	3	2658	1477	5676	8303
F6	3	2546	1406	5637	8317
F7	3	-2710	-1821	-1913	-1587
F8	3	-2849	-1885	-1947	-1551
F9	3	-2821	-1882	-1937	-1549
F10	3	-3221	-2094	-2175	-1760
F11	3	-3498	-2225	-2257	-1815
F12	3	-3010	-1899	-1974	-1604
G1	3	599	142	4022	6760
G2	3	297	33	3854	6560
G3	3	-591	-502	3406	6357
G4	3	1915	1034	4980	7421
G5	3	2602	1432	5512	8040
G6	3	2371	1283	5343	7880
G7	3	-3171	-2065	-2108	-1680
G8	3	-2866	-1919	-2013	-1650
G9	3	-1018	-615	-367	-29
G10	3	-3478	-2206	-2258	-1824
G11	3	-3841	-2421	-2520	-2043
G12	3	-2962	-1852	-1926	-1477
H1	3	-28	-112	3470	6114
H2	3	-4	28	3588	6104
H3	3	242	101	3763	6287
H4	3	1382	794	4386	6651
H5	3	2870	1628	5832	8405
H6	3	2865	1703	5997	8632
H7	3	-1884	-1316	-1346	-1025
H8	3	-3049	-1964	-1929	-1197
H9	3	-2980	-1924	-1946	-1520
H10	3	-3284	-2115	-2159	-1710
H11	3	-3423	-2176	-2221	-1750
H12	3	-2927	-1858	-1882	-1425
A1	4	334	24	3771	6471
A2	4	2416	1217	5056	7595
A3	4	-371	-350	3476	6248
A4	4	3726	2325	6127	8257
A5	4	2511	1460	5737	8445
A6	4	2429	1435	5842	8666
A7	4	-894	-586	3594	6671
A8	4	-151	-60	4084	7115
A9	4	-1121	-741	3290	6204
A10	4	412	278	3903	6515
A11	4	436	223	3439	5628
A12	4	812	641	3804	5890
B1	4	389	58	3589	6098
B2	4	2444	1620	5662	8083
B3	4	-68	-113	3576	6183
B4	4	1341	778	4906	7534
B5	4	1715	1005	5260	8008
B6	4	1068	595	4652	7331
B7	4	-1401	-872	3087	6088
B8	4	-575	-307	3798	6752
B9	4	-1063	-692	3084	5875
B10	4	900	774	4660	7046
B11	4	349	168	3758	6282
B12	4	761	448	4154	6645
C1	4	-686	-566	2923	5464
C2	4	188	-76	3269	5695
C3	4	-1334	-912	2404	4900
C4	4	1455	765	4673	7179
C5	4	1769	957	5080	7759
C6	4	1733	1004	5044	7642
C7	4	-2178	-1369	2397	5246
C8	4	-1005	-601	3802	6992
C9	4	-921	-580	2991	5570
C10	4	-2814	-1819	-1781	-1361
C11	4	-2783	-1857	-1923	-1536
C12	4	-2943	-1895	-2018	-1646
D1	4	276	77	3819	6458
D2	4	1444	960	5217	8048
D3	4	128	53	4267	7174
D4	4	1536	857	4740	7336
D5	4	1909	1084	5167	7766
D6	4	1708	966	5053	7658
D7	4	1132	714	4687	7268
D8	4	4464	3546	7392	8978
D9	4	516	285	4349	7027
D10	4	-3062	-1982	-2014	-1606
D11	4	-3556	-2284	-2365	-1913
D12	4	-3318	-2097	-2176	-1759
E1	4	-107	-243	3513	6194
E2	4	11	-172	3787	6562
E3	4	-231	-276	3849	6780
E4	4	1958	1046	4798	7263
E5	4	2189	1237	5542	8306
E6	4	1928	1078	5166	7785
E7	4	-2780	-1873	-1948	-1578
E8	4	-2303	-1565	-1656	-1336
E9	4	-3131	-2038	-2120	-1726
E10	4	-3097	-2029	-2115	-1709
E11	4	-3112	-2017	-2091	-1650
E12	4	-3090	-1961	-2007	-1612
F1	4	337	57	3937	6651
F2	4	-436	-421	3732	6618
F3	4	111	-74	3794	6491
F4	4	2331	1281	5486	8149
F5	4	2695	1486	5689	8354
F6	4	2575	1427	5652	8338
F7	4	-2701	-1813	-1894	-1550
F8	4	-2857	-1893	-1950	-1566
F9	4	-2806	-1862	-1939	-1543
F10	4	-3232	-2091	-2189	-1773
F11	4	-3501	-2230	-2260	-1809
F12	4	-3000	-1889	-1974	-1610
G1	4	600	154	4022	6749
G2	4	323	42	3900	6589
G3	4	-634	-517	3409	6314
G4	4	1889	1024	4962	7394
G5	4	2554	1396	5417	7931
G6	4	2279	1224	5239	7745
G7	4	-3207	-2085	-2127	-1686
G8	4	-2888	-1944	-2014	-1632
G9	4	-1006	-642	-352	-24
G10	4	-3506	-2237	-2284	-1844
G11	4	-3858	-2420	-2516	-2058
G12	4	-2997	-1884	-1919	-1498
H1	4	-40	-137	3504	6159
H2	4	-183	-96	3420	5963
H3	4	138	49	3713	6211
H4	4	1299	732	4273	6522
H5	4	2753	1546	5741	8311
H6	4	2783	1638	5949	8566
H7	4	-1819	-1303	-1313	-1006
H8	4	-3085	-1986	-1932	-1194
H9	4	-3003	-1938	-1956	-1540
H10	4	-3307	-2129	-2180	-1735
H11	4	-3425	-2158	-2215	-1749
H12	4	-2935	-1848	-1877	-1413
A1	5	307	-5	3787	6487
A2	5	2469	1256	5134	7659
A3	5	-397	-378	3460	6246
A4	5	3888	2447	6249	8360
A5	5	2497	1482	5734	8463
A6	5	2425	1442	5836	8641
A7	5	-911	-587	3588	6700
A8	5	-147	-55	4123	7164
A9	5	-1141	-728	3311	6244
A10	5	359	250	3859	6450
A11	5	345	185	3394	5593
A12	5	741	606	3784	5884
B1	5	354	34	3557	6063
B2	5	2751	1855	5943	8356
B3	5	-70	-122	3566	6212
B4	5	1336	804	4931	7556
B5	5	1718	1003	5260	8011
B6	5	1041	607	4630	7305
B7	5	-1398	-878	3107	6094
B8	5	-637	-366	3722	6686
B9	5	-1094	-715	3037	5811
B10	5	865	755	4652	7043
B11	5	322	152	3739	6275
B12	5	692	430	4138	6640
C1	5	-721	-588	2870	5415
C2	5	185	-83	3260	5668
C3	5	-1366	-953	2326	4801
C4	5	1431	741	4643	7158
C5	5	1775	963	5066	7745
C6	5	1695	988	5008	7604
C7	5	-2198	-1400	2361	5207
C8	5	-1022	-621	3786	6968
C9	5	-977	-613	2938	5518
C10	5	-2823	-1809	-1788	-1360
C11	5	-2794	-1859	-1933	-1545
C12	5	-2944	-1898	-2008	-1655
D1	5	242	70	3793	6419
D2	5	1384	909	5168	7981
D3	5	153	77	4284	7191
D4	5	1567	847	4737	7361
D5	5	1937	1081	5205	7839
D6	5	1655	946	5018	7597
D7	5	1111	702	4661	7249
D8	5	4574	3574	7370	8940
D9	5	467	251	4292	6976
D10	5	-3030	-1964	-2015	-1619
D11	5	-3565	-2313	-2367	-1921
D12	5	-3287	-2085	-2162	-1748
E1	5	-98	-246	3512	6201
E2	5	42	-160	3808	6599
E3	5	-191	-272	3877	6833
E4	5	1991	1075	4835	7303
E5	5	2203	1253	5556	8349
E6	5	1936	1075	5183	7810
E7	5	-2762	-1851	-1933	-1569
E8	5	-2277	-1556	-1647	-1343
E9	5	-3105	-2056	-2124	-1725
E10	5	-3091	-2033	-2100	-1702
E11	5	-3090	-2006	-2077	-1648
E12	5	-3067	-1960	-1992	-1623
F1	5	368	59	3965	6719
F2	5	-368	-386	3806	6737
F3	5	119	-78	3815	6532
F4	5	2414	1334	5560	8272
F5	5	2700	1502	5715	8356
F6	5	2645	1440	5693	8388
F7	5	-2672	-1806	-1891	-1540
F8	5	-2849	-1889	-1952	-1564
F9	5	-2809	-1855	-1919	-1540
F10	5	-3205	-2093	-2180	-1769
F11	5	-3510	-2210	-2258	-1797
F12	5	-2993	-1906	-1986	-1598
G1	5	672	163	4028	6778
G2	5	389	80	3932	6645
G3	5	-656	-529	3378	6261
G4	5	1889	997	4949	7378
G5	5	2570	1401	5430	7945
G6	5	2226	1207	5188	7685
G7	5	-3189	-2077	-2125	-1686
G8	5	-2898	-1951	-2021	-1637
G9	5	-1010	-634	-354	-14
G10	5	-3507	-2234	-2271	-1844
G11	5	-3844	-2408	-2503	-2037
G12	5	-2999	-1878	-1923	-1473
H1	5	-67	-142	3495	6171
H2	5	-342	-189	3318	5858
H3	5	66	4	3615	6124
H4	5	1149	642	4191	6463
H5	5	2683	1501	5682	8275
H6	5	2697	1625	5900	8511
H7	5	-1718	-1223	-1211	-915
H8	5	-3086	-2009	-1926	-1212
H9	5	-3015	-1943	-1960	-1546
H10	5	-3310	-2129	-2164	-1733
H11	5	-3421	-2165	-2199	-1738
H12	5	-2912	-1855	-1886	-1415
A1	6	306	4	3807	6521
A2	6	2507	1271	5174	7718
A3	6	-398	-363	3483	6266
A4	6	4039	2555	6415	8532
A5	6	2475	1470	5745	8473
A6	6	2429	1415	5818	8657
A7	6	-924	-595	3590	6707
A8	6	-143	-61	4136	7189
A9	6	-1157	-746	3276	6229
A10	6	290	188	3822	6424
A11	6	308	150	3372	5581
A12	6	679	553	3732	5869
B1	6	351	41	3581	6088
B2	6	3013	2065	6190	8565
B3	6	-39	-109	3593	6252
B4	6	1279	740	4818	7416
B5	6	1700	1003	5244	8010
B6	6	1055	611	4650	7332
B7	6	-1408	-883	3097	6081
B8	6	-681	-383	3697	6651
B9	6	-1109	-703	3031	5810
B10	6	849	760	4666	7062
B11	6	312	141	3768	6324
B12	6	671	393	4096	6598
C1	6	-702	-599	2919	5475
C2	6	176	-98	3240	5625
C3	6	-1374	-960	2303	4795
C4	6	1455	762	4676	7203
C5	6	1806	960	5100	7784
C6	6	1662	979	4986	7564
C7	6	-2228	-1408	2332	5157
C8	6	-1019	-609	3784	6955
C9	6	-1001	-636	2871	5455
C10	6	-2792	-1822	-1773	-1348
C11	6	-2782	-1874	-1924	-1561
C12	6	-2941	-1886	-1993	-1640
D1	6	215	65	3805	6452
D2	6	1331	888	5119	7979
D3	6	130	49	4288	7219
D4	6	1671	922	4881	7510
D5	6	1940	1080	5188	7828
D6	6	1632	923	4981	7570
D7	6	1087	680	4660	7242
D8	6	4757	3672	7474	9008
D9	6	439	230	4221	6921
D10	6	-3032	-1964	-2010	-1603
D11	6	-3562	-2306	-2350	-1916
D12	6	-3290	-2081	-2175	-1753
E1	6	-105	-256	3543	6232
E2	6	58	-156	3820	6633
E3	6	-186	-244	3874	6831
E4	6	2084	1149	4955	7443
E5	6	2241	1259	5583	8369
E6	6	1970	1092	5208	7803
E7	6	-2745	-1815	-1914	-1541
E8	6	-2259	-1543	-1647	-1341
E9	6	-3114	-2034	-2118	-1731
E10	6	-3078	-2026	-2106	-1706
E11	6	-3126	-2028	-2096	-1670
E12	6	-3069	-1942	-1988	-1601
F1	6	394	97	4004	6730
F2	6	-364	-391	3781	6725
F3	6	142	-75	3816	6531
F4	6	2465	1361	5617	8310
F5	6	2724	1516	5715	8383
F6	6	2731	1504	5739	8432
F7	6	-2671	-1798	-1888	-1572
F8	6	-2847	-1891	-1955	-1572
F9	6	-2797	-1866	-1908	-1546
F10	6	-3221	-2077	-2181	-1768
F11	6	-3519	-2237	-2272	-1803
F12	6	-2996	-1902	-1970	-1587
G1	6	650	155	4033	6738
G2	6	413	114	3995	6717
G3	6	-668	-541	3340	6253
G4	6	1843	987	4887	7311
G5	6	2583	1398	5407	7934
G6	6	2186	1174	5143	7608
G7	6	-3187	-2071	-2116	-1695
G8	6	-2908	-1954	-2023	-1638
G9	6	-1017	-618	-360	-16
G10	6	-3510	-2235	-2276	-1841
G11	6	-3813	-2410	-2509	-2040
G12	6	-2985	-1856	-1922	-1476
H1	6	-71	-131	3527	6210
H2	6	-407	-229	3240	5782
H3	6	36	-19	3600	6123
H4	6	1077	613	4136	6397
H5	6	2620	1467	5642	8211
H6	6	2645	1594	5843	8493
H7	6	-1697	-1209	-1207	-918
H8	6	-3090	-1999	-1935	-1201
H9	6	-3019	-1948	-1952	-1533
H10	6	-3317	-2129	-2164	-1738
H11	6	-3424	-2164	-2206	-1746
H12	6	-2907	-1848	-1868	-1411
A1	7	287	7	3821	6569
A2	7	2508	1311	5181	7715
A3	7	-408	-372	3471	6232
A4	7	4101	2634	6466	8569
A5	7	2426	1434	5699	8423
A6	7	2365	1401	5786	8595
A7	7	-937	-600	3583	6684
A8	7	-153	-75	4134	7183
A9	7	-1193	-777	3243	6177
A10	7	251	193	3791	6389
A11	7	246	122	3321	5530
A12	7	603	534	3711	5800
B1	7	319	29	3547	6048
B2	7	3217	2253	6397	8771
B3	7	-23	-79	3641	6295
B4	7	1256	744	4825	7426
B5	7	1687	974	5221	7962
B6	7	1041	617	4640	7327
B7	7	-1438	-901	3078	6074
B8	7	-733	-415	3644	6625
B9	7	-1123	-718	3013	5793
B10	7	839	743	4639	7075
B11	7	304	113	3747	6294
B12	7	627	387	4083	6565
C1	7	-722	-594	2916	5470
C2	7	166	-88	3242	5634
C3	7	-1436	-980	2248	4715
C4	7	1420	744	4660	7188
C5	7	1815	970	5128	7807
C6	7	1638	949	4939	7527
C7	7	-2264	-1407	2302	5115
C8	7	-1015	-628	3779	6965
C9	7	-1054	-666	2818	5375
C10	7	-2797	-1798	-1773	-1352
C11	7	-2789	-1872	-1930	-1552
C12	7	-2922	-1882	-2000	-1650
D1	7	241	68	3825	6506
D2	7	1284	863	5106	7967
D3	7	105	34	4258	7180
D4	7	1676	936	4890	7526
D5	7	1948	1090	5188	7826
D6	7	1614	924	4949	7553
D7	7	1104	691	4670	7246
D8	7	4889	3746	7517	9011
D9	7	351	188	4167	6845
D10	7	-3035	-1967	-2004	-1608
D11	7	-3562	-2311	-2369	-1909
D12	7	-3260	-2068	-2152	-1744
E1	7	-77	-245	3553	6248
E2	7	42	-147	3838	6654
E3	7	-189	-236	3861	6806
E4	7	2058	1129	4932	7418
E5	7	2242	1256	5569	8340
E6	7	1984	1105	5217	7837
E7	7	-2711	-1821	-1917	-1551
E8	7	-2257	-1544	-1637	-1322
E9	7	-3076	-2043	-2123	-1726
E10	7	-3061	-2000	-2105	-1707
E11	7	-3123	-2009	-2090	-1659
E12	7	-3056	-1937	-1997	-1603
F1	7	406	112	4017	6762
F2	7	-340	-372	3797	6729
F3	7	138	-63	3820	6534
F4	7	2500	1373	5652	8341
F5	7	2694	1496	5684	8328
F6	7	2790	1541	5792	8466
F7	7	-2658	-1808	-1898	-1544
F8	7	-2848	-1891	-1946	-1548
F9	7	-2765	-1835	-1902	-1540
F10	7	-3206	-2094	-2171	-1761
F11	7	-3504	-2218	-2260	-1816
F12	7	-2959	-1879	-1951	-1589
G1	7	685	181	4071	6797
G2	7	442	124	4003	6729
G3	7	-653	-527	3360	6269
G4	7	1835	974	4860	7288
G5	7	2592	1425	5443	7973
G6	7	2144	1161	5097	7575
G7	7	-3192	-2090	-2111	-1695
G8	7	-2897	-1956	-2029	-1640
G9	7	-1011	-620	-338	-24
G10	7	-3513	-2231	-2276	-1838
G11	7	-3820	-2402	-2504	-2035
G12	7	-2971	-1878	-1909	-1473
H1	7	-72	-153	3538	6227
H2	7	-446	-242	3227	5752
H3	7	56	-5	3643	6182
H4	7	1045	572	4105	6365
H5	7	2575	1460	5592	8142
H6	7	2605	1564	5806	8433
H7	7	-1720	-1232	-1209	-921
H8	7	-3075	-1979	-1929	-1205
H9	7	-2999	-1933	-1946	-1517
H10	7	-3302	-2129	-2162	-1727
H11	7	-3437	-2157	-2203	-1741
H12	7	-2879	-1843	-1861	-1390
A1	8	264	-6	3814	6566
A2	8	2544	1330	5217	7721
A3	8	-397	-367	3486	6283
A4	8	4220	2707	6580	8673
A5	8	2416	1433	5691	8430
A6	8	2380	1407	5802	8625
A7	8	-934	-590	3587	6708
A8	8	-157	-50	4154	7226
A9	8	-1213	-778	3220	6161
A10	8	215	166	3750	6370
A11	8	188	103	3291	5525
A12	8	567	508	3691	5803
B1	8	344	36	3575	6100
B2	8	3451	2443	6617	8990
B3	8	9	-70	3673	6356
B4	8	1265	728	4817	7417
B5	8	1692	975	5225	7962
B6	8	1032	594	4616	7324
B7	8	-1447	-889	3084	6059
B8	8	-775	-440	3599	6551
B9	8	-1133	-718	3031	5809
B10	8	840	749	4654	7095
B11	8	257	119	3731	6276
B12	8	598	358	4036	6522
C1	8	-715	-582	2935	5485
C2	8	212	-57	3288	5672
C3	8	-1423	-966	2260	4739
C4	8	1474	751	4689	7236
C5	8	1800	984	5097	7807
C6	8	1619	943	4911	7488
C7	8	-2277	-1427	2266	5089
C8	8	-1053	-657	3719	6899
C9	8	-1068	-677	2810	5346
C10	8	-2787	-1793	-1773	-1352
C11	8	-2785	-1843	-1924	-1550
C12	8	-2920	-1877	-2001	-1652
D1	8	256	69	3855	6499
D2	8	1280	838	5097	7944
D3	8	131	36	4262	7178
D4	8	1710	935	4934	7565
D5	8	1928	1093	5217	7843
D6	8	1583	909	4953	7529
D7	8	1091	681	4666	7245
D8	8	4972	3790	7534	9009
D9	8	339	162	4142	6826
D10	8	-3014	-1950	-1992	-1600
D11	8	-3568	-2303	-2361	-1918
D12	8	-3287	-2069	-2162	-1751
E1	8	-61	-234	3579	6284
E2	8	63	-160	3838	6670
E3	8	-155	-234	3912	6877
E4	8	2058	1114	4936	7411
E5	8	2233	1245	5586	8384
E6	8	1984	1087	5207	7822
E7	8	-2694	-1826	-1913	-1558
E8	8	-2254	-1548	-1650	-1334
E9	8	-3086	-2031	-2134	-1726
E10	8	-3068	-2026	-2089	-1699
E11	8	-3119	-2012	-2104	-1658
E12	8	-3031	-1942	-1990	-1601
F1	8	432	121	4065	6823
F2	8	-336	-365	3827	6770
F3	8	185	-54	3868	6566
F4	8	2508	1387	5679	8379
F5	8	2772	1524	5773	8447
F6	8	2789	1524	5793	8450
F7	8	-2660	-1807	-1891	-1565
F8	8	-2851	-1906	-1959	-1557
F9	8	-2781	-1861	-1911	-1524
F10	8	-3201	-2067	-2179	-1761
F11	8	-3488	-2227	-2268	-1819
F12	8	-2963	-1887	-1966	-1584
G1	8	699	200	4070	6828
G2	8	453	122	3992	6745
G3	8	-664	-541	3340	6230
G4	8	1851	964	4870	7323
G5	8	2582	1400	5433	7948
G6	8	2110	1137	5074	7550
G7	8	-3182	-2083	-2132	-1687
G8	8	-2906	-1952	-2016	-1629
G9	8	-991	-620	-344	2
G10	8	-3505	-2238	-2277	-1832
G11	8	-3795	-2403	-2505	-2036
G12	8	-2969	-1868	-1917	-1462
H1	8	-86	-132	3542	6272
H2	8	-445	-260	3216	5735
H3	8	23	-28	3601	6123
H4	8	1034	583	4107	6371
H5	8	2535	1411	5576	8130
H6	8	2589	1534	5806	8450
H7	8	-1666	-1207	-1186	-911
H8	8	-3069	-1992	-1933	-1194
H9	8	-3013	-1923	-1948	-1536
H10	8	-3305	-2125	-2156	-1728
H11	8	-3408	-2162	-2206	-1734
H12	8	-2880	-1831	-1839	-1394
A1	9	284	-4	3818	6570
A2	9	2565	1344	5246	7753
A3	9	-413	-368	3492	6303
A4	9	4242	2770	6612	8655
A5	9	2402	1413	5682	8409
A6	9	2401	1420	5812	8622
A7	9	-942	-610	3577	6689
A8	9	-161	-55	4160	7243
A9	9	-1203	-769	3237	6183
A10	9	188	151	3733	6324
A11	9	170	98	3299	5494
A12	9	515	471	3643	5753
B1	9	349	43	3608	6089
B2	9	3611	2587	6766	9097
B3	9	34	-41	3706	6379
B4	9	1407	835	5013	7702
B5	9	1652	944	5193	7922
B6	9	1018	610	4643	7339
B7	9	-1438	-908	3049	6067
B8	9	-784	-443	3570	6526
B9	9	-1121	-699	3026	5823
B10	9	808	728	4663	7097
B11	9	210	83	3654	6200
B12	9	619	374	4076	6578
C1	9	-691	-586	2941	5531
C2	9	202	-69	3256	5628
C3	9	-1417	-986	2244	4718
C4	9	1445	749	4671	7198
C5	9	1826	978	5122	7839
C6	9	1603	940	4890	7468
C7	9	-2288	-1435	2259	5081
C8	9	-1063	-650	3736	6897
C9	9	-1049	-679	2802	5354
C10	9	-2773	-1797	-1773	-1337
C11	9	-2763	-1850	-1926	-1550
C12	9	-2891	-1863	-1986	-1631
D1	9	235	89	3846	6496
D2	9	1243	841	5067	7930
D3	9	138	57	4292	7220
D4	9	1659	933	4864	7448
D5	9	1915	1080	5185	7828
D6	9	1585	895	4934	7518
D7	9	1057	674	4617	7167
D8	9	5112	3845	7623	9096
D9	9	291	145	4111	6784
D10	9	-3006	-1936	-1991	-1591
D11	9	-3551	-2302	-2365	-1915
D12	9	-3246	-2064	-2154	-1717
E1	9	-51	-209	3610	6299
E2	9	56	-152	3824	6661
E3	9	-151	-218	3920	6851
E4	9	1973	1087	4824	7289
E5	9	2254	1273	5588	8390
E6	9	2014	1112	5229	7871
E7	9	-2678	-1817	-1904	-1544
E8	9	-2240	-1533	-1640	-1336
E9	9	-3079	-2049	-2124	-1725
E10	9	-3076	-2019	-2096	-1704
E11	9	-3100	-2029	-2084	-1677
E12	9	-3044	-1948	-1985	-1605
F1	9	466	127	4086	6841
F2	9	-325	-363	3815	6753
F3	9	187	-45	3874	6602
F4	9	2479	1359	5628	8358
F5	9	2747	1524	5734	8398
F6	9	2862	1571	5830	8502
F7	9	-2638	-1783	-1882	-1538
F8	9	-2833	-1892	-1952	-1554
F9	9	-2774	-1838	-1903	-1516
F10	9	-3176	-2064	-2177	-1750
F11	9	-3460	-2200	-2239	-1783
F12	9	-2963	-1886	-1954	-1580
G1	9	628	156	4051	6777
G2	9	472	134	4032	6754
G3	9	-644	-529	3356	6244
G4	9	1915	1017	4965	7400
G5	9	2621	1428	5475	8019
G6	9	2085	1111	5030	7500
G7	9	-3171	-2075	-2118	-1668
G8	9	-2891	-1949	-1996	-1647
G9	9	-973	-611	-345	-1
G10	9	-3485	-2222	-2291	-1837
G11	9	-3776	-2397	-2479	-2046
G12	9	-2945	-1856	-1907	-1442
H1	9	-81	-149	3536	6272
H2	9	-463	-272	3217	5751
H3	9	3	-26	3608	6122
H4	9	1044	569	4125	6404
H5	9	2519	1403	5558	8114
H6	9	2570	1527	5795	8430
H7	9	-1655	-1207	-1176	-899
H8	9	-3056	-1967	-1924	-1201
H9	9	-2989	-1928	-1944	-1526
H10	9	-3283	-2122	-2166	-1736
H11	9	-3411	-2139	-2207	-1735
H12	9	-2855	-1809	-1857	-1381
A1	10	275	-24	3807	6560
A2	10	2586	1388	5271	7776
A3	10	-395	-364	3496	6318
A4	10	4310	2803	6670	8699
A5	10	2379	1397	5656	8412
A6	10	2383	1423	5798	8622
A7	10	-940	-597	3607	6690
A8	10	-149	-41	4178	7277
A9	10	-1201	-764	3237	6178
A10	10	174	132	3704	6308
A11	10	139	61	3276	5499
A12	10	511	500	3675	5772
B1	10	416	73	3658	6201
B2	10	3767	2696	6952	9268
B3	10	42	-44	3681	6350
B4	10	1397	837	5022	7702
B5	10	1663	956	5170	7906
B6	10	1031	603	4649	7339
B7	10	-1446	-918	3042	6063
B8	10	-829	-463	3549	6495
B9	10	-1139	-720	3001	5787
B10	10	818	754	4663	7086
B11	10	174	93	3678	6230
B12	10	610	372	4073	6596
C1	10	-703	-592	2920	5493
C2	10	208	-57	3244	5624
C3	10	-1450	-1009	2216	4679
C4	10	1433	750	4654	7165
C5	10	1854	1011	5184	7887
C6	10	1590	921	4896	7467
C7	10	-2295	-1436	2257	5093
C8	10	-1084	-651	3731	6870
C9	10	-1095	-685	2740	5269
C10	10	-2773	-1790	-1773	-1349
C11	10	-2761	-1872	-1906	-1540
C12	10	-2884	-1870	-1984	-1622
D1	10	230	74	3841	6485
D2	10	1212	802	5057	7929
D3	10	148	75	4322	7276
D4	10	1669	902	4857	7476
D5	10	1935	1084	5214	7854
D6	10	1567	886	4925	7527
D7	10	1060	664	4623	7204
D8	10	5221	3893	7654	9123
D9	10	253	129	4053	6713
D10	10	-3002	-1962	-1988	-1600
D11	10	-3559	-2314	-2361	-1908
D12	10	-3229	-2063	-2127	-1740
E1	10	-49	-232	3580	6258
E2	10	68	-145	3872	6706
E3	10	-117	-214	3928	6882
E4	10	1951	1076	4806	7272
E5	10	2259	1266	5580	8366
E6	10	2011	1102	5241	7875
E7	10	-2680	-1800	-1888	-1549
E8	10	-2225	-1545	-1633	-1326
E9	10	-3075	-2030	-2130	-1740
E10	10	-3039	-2016	-2087	-1709
E11	10	-3081	-2006	-2079	-1637
E12	10	-3032	-1937	-1984	-1577
F1	10	480	129	4079	6826
F2	10	-280	-351	3849	6785
F3	10	180	-27	3852	6572
F4	10	2453	1356	5617	8328
F5	10	2763	1522	5748	8406
F6	10	2915	1594	5873	8556
F7	10	-2629	-1785	-1887	-1543
F8	10	-2833	-1887	-1951	-1559
F9	10	-2750	-1849	-1897	-1533
F10	10	-3182	-2077	-2161	-1759
F11	10	-3437	-2190	-2222	-1795
F12	10	-2947	-1878	-1954	-1586
G1	10	676	177	4065	6833
G2	10	469	133	4013	6775
G3	10	-622	-519	3367	6288
G4	10	1912	1024	4949	7417
G5	10	2592	1422	5474	8024
G6	10	2057	1105	5024	7500
G7	10	-3155	-2076	-2114	-1676
G8	10	-2876	-1961	-2025	-1635
G9	10	-969	-602	-339	1
G10	10	-3479	-2218	-2271	-1829
G11	10	-3773	-2385	-2489	-2029
G12	10	-2923	-1843	-1890	-1459
H1	10	-79	-126	3560	6275
H2	10	-466	-271	3207	5755
H3	10	-6	-36	3613	6148
H4	10	1037	580	4122	6398
H5	10	2505	1409	5534	8106
H6	10	2573	1529	5797	8436
H7	10	-1625	-1200	-1188	-888
H8	10	-3047	-1985	-1918	-1202
H9	10	-2983	-1937	-1951	-1515
H10	10	-3302	-2121	-2160	-1726
H11	10	-3395	-2156	-2192	-1742
H12	10	-2863	-1825	-1833	-1388
A1	11	267	-22	3819	6555
A2	11	2605	1384	5301	7804
A3	11	-420	-370	3488	6285
A4	11	4401	2874	6728	8757
A5	11	2362	1383	5627	8366
A6	11	2370	1397	5782	8607
A7	11	-930	-591	3594	6709
A8	11	-152	-42	4187	7275
A9	11	-1198	-764	3246	6178
A10	11	125	91	3666	6259
A11	11	117	62	3235	5466
A12	11	527	501	3700	5767
B1	11	374	64	3633	6168
B2	11	3917	2854	7114	9409
B3	11	71	-23	3740	6417
B4	11	1410	835	5043	7725
B5	11	1629	954	5156	7896
B6	11	1024	589	4640	7342
B7	11	-1458	-913	3042	6051
B8	11	-818	-468	3542	6486
B9	11	-1151	-730	3009	5798
B10	11	777	720	4635	7077
B11	11	148	54	3639	6187
B12	11	554	327	3999	6501
C1	11	-697	-563	2938	5524
C2	11	212	-54	3250	5624
C3	11	-1487	-1028	2149	4618
C4	11	1432	749	4665	7164
C5	11	1876	1033	5195	7927
C6	11	1558	899	4842	7420
C7	11	-2292	-1438	2254	5069
C8	11	-1095	-667	3692	6866
C9	11	-1102	-705	2720	5261
C10	11	-2757	-1804	-1769	-1345
C11	11	-2753	-1839	-1925	-1538
C12	11	-2882	-1870	-1975	-1639
D1	11	242	84	3868	6526
D2	11	1168	772	5025	7888
D3	11	131	61	4288	7231
D4	11	1656	894	4850	7454
D5	11	1919	1085	5207	7847
D6	11	1575	907	4954	7543
D7	11	1033	652	4601	7168
D8	11	5343	3982	7753	9182
D9	11	243	114	4063	6699
D10	11	-2990	-1946	-1978	-1611
D11	11	-3571	-2302	-2364	-1916
D12	11	-3221	-2055	-2146	-1742
E1	11	-41	-209	3589	6295
E2	11	83	-135	3876	6718
E3	11	-124	-217	3935	6871
E4	11	1951	1063	4781	7263
E5	11	2251	1258	5577	8353
E6	11	2045	1133	5273	7909
E7	11	-2641	-1790	-1875	-1525
E8	11	-2203	-1529	-1622	-1317
E9	11	-3056	-2032	-2118	-1719
E10	11	-3046	-2016	-2091	-1694
E11	11	-3086	-2008	-2078	-1654
E12	11	-3038	-1946	-1979	-1597
F1	11	492	141	4086	6862
F2	11	-280	-345	3873	6810
F3	11	192	-52	3854	6560
F4	11	2491	1355	5649	8368
F5	11	2758	1520	5722	8378
F6	11	2933	1580	5843	8522
F7	11	-2615	-1772	-1872	-1544
F8	11	-2825	-1883	-1948	-1551
F9	11	-2759	-1817	-1898	-1526
F10	11	-3174	-2071	-2176	-1762
F11	11	-3448	-2193	-2236	-1794
F12	11	-2934	-1864	-1957	-1566
G1	11	704	210	4091	6855
G2	11	510	134	4044	6807
G3	11	-624	-529	3383	6274
G4	11	1918	1019	4977	7423
G5	11	2631	1430	5496	8020
G6	11	2061	1094	5005	7482
G7	11	-3146	-2063	-2111	-1658
G8	11	-2870	-1930	-1991	-1630
G9	11	-961	-596	-342	0
G10	11	-3488	-2213	-2287	-1828
G11	11	-3762	-2390	-2485	-2031
G12	11	-2949	-1854	-1899	-1461
H1	11	-50	-132	3585	6292
H2	11	-484	-273	3180	5728
H3	11	-3	-45	3613	6145
H4	11	1023	584	4131	6408
H5	11	2473	1388	5531	8106
H6	11	2584	1517	5803	8453
H7	11	-1630	-1185	-1192	-890
H8	11	-3034	-1982	-1919	-1187
H9	11	-2973	-1924	-1942	-1498
H10	11	-3290	-2124	-2166	-1718
H11	11	-3409	-2154	-2194	-1743
H12	11	-2841	-1797	-1823	-1371
A1	12	279	-13	3821	6563
A2	12	2597	1417	5304	7800
A3	12	-405	-386	3486	6294
A4	12	4494	2939	6824	8885
A5	12	2322	1381	5681	8429
A6	12	2358	1392	5775	8599
A7	12	-949	-593	3578	6703
A8	12	-122	-42	4218	7302
A9	12	-1201	-762	3225	6163
A10	12	93	90	3651	6235
A11	12	85	37	3231	5459
A12	12	489	494	3671	5765
B1	12	383	55	3622	6151
B2	12	4037	2948	7254	9533
B3	12	87	-7	3779	6465
B4	12	1295	747	4868	7520
B5	12	1655	968	5209	7956
B6	12	988	586	4602	7300
B7	12	-1466	-913	3039	6016
B8	12	-850	-506	3511	6425
B9	12	-1143	-724	3000	5794
B10	12	780	731	4630	7050
B11	12	126	34	3634	6160
B12	12	537	326	4029	6521
C1	12	-674	-570	2930	5500
C2	12	249	-49	3278	5644
C3	12	-1463	-999	2198	4663
C4	12	1439	752	4672	7224
C5	12	1769	946	5058	7781
C6	12	1527	876	4819	7376
C7	12	-2321	-1461	2223	5029
C8	12	-1136	-690	3650	6812
C9	12	-1128	-712	2695	5216
C10	12	-2762	-1806	-1764	-1349
C11	12	-2731	-1841	-1909	-1536
C12	12	-2887	-1858	-1998	-1636
D1	12	242	88	3840	6484
D2	12	1138	739	4967	7847
D3	12	124	57	4302	7226
D4	12	1755	963	4962	7630
D5	12	1932	1083	5231	7908
D6	12	1528	870	4898	7480
D7	12	1050	659	4634	7213
D8	12	5379	3982	7730	9163
D9	12	190	90	4014	6656
D10	12	-2956	-1942	-1977	-1613
D11	12	-3549	-2305	-2356	-1897
D12	12	-3220	-2047	-2131	-1726
E1	12	-29	-203	3597	6294
E2	12	68	-139	3855	6689
E3	12	-104	-204	3939	6869
E4	12	2063	1130	4958	7456
E5	12	2281	1275	5622	8441
E6	12	2004	1104	5230	7861
E7	12	-2628	-1799	-1866	-1531
E8	12	-2203	-1524	-1635	-1315
E9	12	-3051	-2021	-2115	-1734
E10	12	-3041	-2006	-2081	-1693
E11	12	-3056	-1998	-2074	-1655
E12	12	-3011	-1927	-1976	-1594
F1	12	516	159	4103	6855
F2	12	-294	-347	3823	6802
F3	12	194	-41	3858	6565
F4	12	2540	1411	5715	8447
F5	12	2793	1538	5783	8452
F6	12	2953	1622	5872	8560
F7	12	-2606	-1777	-1875	-1523
F8	12	-2817	-1873	-1945	-1554
F9	12	-2739	-1832	-1903	-1524
F10	12	-3157	-2068	-2150	-1760
F11	12	-3422	-2182	-2239	-1791
F12	12	-2930	-1856	-1935	-1574
G1	12	741	189	4114	6853
G2	12	516	145	4070	6801
G3	12	-644	-532	3360	6248
G4	12	1838	971	4880	7307
G5	12	2566	1397	5427	7959
G6	12	2020	1070	4972	7455
G7	12	-3149	-2068	-2103	-1679
G8	12	-2864	-1945	-2009	-1636
G9	12	-960	-610	-336	3
G10	12	-3452	-2204	-2272	-1816
G11	12	-3755	-2373	-2481	-2020
G12	12	-2914	-1839	-1883	-1437
H1	12	-32	-129	3594	6324
H2	12	-505	-300	3201	5717
H3	12	-5	-61	3577	6101
H4	12	1015	549	4075	6367
H5	12	2463	1375	5512	8074
H6	12	2550	1511	5802	8445
H7	12	-1609	-1184	-1171	-877
H8	12	-3043	-1965	-1903	-1173
H9	12	-2965	-1929	-1929	-1519
H10	12	-3266	-2121	-2156	-1732
H11	12	-3398	-2149	-2182	-1729
H12	12	-2815	-1824	-1823	-1381
A1	13	297	0	3846	6605
A2	13	2632	1431	5333	7841
A3	13	-393	-360	3478	6275
A4	13	4538	2990	6877	8879
A5	13	2342	1378	5653	8389
A6	13	2378	1411	5806	8607
A7	13	-924	-590	3600	6701
A8	13	-93	-34	4223	7305
A9	13	-1179	-746	3258	6203
A10	13	99	81	3638	6242
A11	13	86	32	3234	5457
A12	13	472	495	3654	5767
B1	13	401	69	3627	6179
B2	13	4156	3074	7413	9692
B3	13	123	16	3803	6483
B4	13	1421	832	5072	7759
B5	13	1634	939	5157	7873
B6	13	1020	597	4636	7339
B7	13	-1452	-931	3027	6011
B8	13	-877	-490	3492	6414
B9	13	-1145	-725	3008	5781
B10	13	769	741	4643	7086
B11	13	107	40	3619	6188
B12	13	509	322	3979	6492
C1	13	-654	-575	2955	5534
C2	13	270	5	3305	5681
C3	13	-1454	-1010	2185	4641
C4	13	1419	731	4659	7186
C5	13	1881	1014	5218	7960
C6	13	1527	884	4817	7391
C7	13	-2312	-1447	2224	5046
C8	13	-1128	-691	3661	6806
C9	13	-1156	-730	2670	5197
C10	13	-2755	-1782	-1767	-1350
C11	13	-2705	-1833	-1891	-1518
C12	13	-2890	-1863	-1983	-1638
D1	13	276	117	3897	6552
D2	13	1142	754	4992	7873
D3	13	149	73	4306	7249
D4	13	1683	923	4872	7501
D5	13	1945	1082	5250	7916
D6	13	1525	876	4901	7501
D7	13	1076	677	4664	7256
D8	13	5471	4015	7746	9168
D9	13	179	80	3978	6644
D10	13	-2968	-1931	-1991	-1592
D11	13	-3513	-2287	-2356	-1898
D12	13	-3214	-2051	-2137	-1721
E1	13	42	-177	3676	6404
E2	13	96	-135	3889	6713
E3	13	-92	-192	3939	6879
E4	13	1961	1059	4824	7274
E5	13	2282	1274	5605	8406
E6	13	2032	1126	5245	7898
E7	13	-2619	-1793	-1878	-1535
E8	13	-2209	-1524	-1630	-1329
E9	13	-3038	-2022	-2121	-1719
E10	13	-3033	-2006	-2073	-1713
E11	13	-3054	-1986	-2059	-1659
E12	13	-2990	-1922	-1969	-1582
F1	13	560	173	4147	6919
F2	13	-261	-336	3878	6829
F3	13	229	-31	3869	6552
F4	13	2483	1366	5652	8387
F5	13	2742	1509	5708	8365
F6	13	3043	1642	5913	8595
F7	13	-2598	-1772	-1877	-1533
F8	13	-2831	-1892	-1941	-1564
F9	13	-2731	-1820	-1914	-1529
F10	13	-3165	-2055	-2156	-1756
F11	13	-3438	-2175	-2228	-1789
F12	13	-2898	-1854	-1940	-1565
G1	13	758	221	4120	6875
G2	13	536	172	4089	6826
G3	13	-608	-523	3388	6274
G4	13	1893	1006	4937	7370
G5	13	2610	1429	5487	8046
G6	13	2000	1054	4970	7435
G7	13	-3143	-2058	-2111	-1676
G8	13	-2863	-1931	-2008	-1615
G9	13	-931	-580	-322	8
G10	13	-3453	-2213	-2265	-1831
G11	13	-3742	-2392	-2473	-2031
G12	13	-2907	-1833	-1896	-1441
H1	13	-31	-114	3629	6325
H2	13	-492	-303	3155	5706
H3	13	19	-38	3597	6136
H4	13	1026	565	4140	6429
H5	13	2446	1360	5503	8063
H6	13	2547	1508	5784	8418
H7	13	-1629	-1183	-1168	-883
H8	13	-3033	-1956	-1907	-1177
H9	13	-2964	-1919	-1924	-1515
H10	13	-3290	-2125	-2171	-1731
H11	13	-3377	-2139	-2190	-1723
H12	13	-2814	-1808	-1829	-1360
A1	14	310	3	3831	6599
A2	14	2674	1450	5351	7845
A3	14	-355	-357	3490	6325
A4	14	4602	3035	6915	8927
A5	14	2350	1385	5668	8422
A6	14	2367	1409	5792	8611
A7	14	-903	-573	3608	6725
A8	14	-89	-4	4246	7316
A9	14	-1149	-730	3268	6209
A10	14	71	74	3616	6211
A11	14	83	32	3210	5462
A12	14	447	500	3659	5752
B1	14	441	88	3653	6179
B2	14	4270	3181	7546	9783
B3	14	147	42	3818	6483
B4	14	1420	842	5060	7767
B5	14	1644	953	5157	7898
B6	14	988	578	4610	7312
B7	14	-1440	-913	3069	6023
B8	14	-835	-478	3517	6445
B9	14	-1130	-716	2973	5756
B10	14	768	724	4644	7083
B11	14	73	18	3567	6121
B12	14	498	299	3969	6458
C1	14	-661	-560	2957	5529
C2	14	319	21	3310	5680
C3	14	-1421	-993	2217	4666
C4	14	1422	735	4643	7183
C5	14	1865	1020	5201	7950
C6	14	1530	870	4805	7381
C7	14	-2325	-1458	2207	5038
C8	14	-1124	-680	3651	6803
C9	14	-1135	-726	2642	5164
C10	14	-2761	-1801	-1757	-1337
C11	14	-2714	-1838	-1901	-1522
C12	14	-2872	-1859	-1975	-1617
D1	14	299	131	3936	6596
D2	14	1152	748	5003	7876
D3	14	195	108	4347	7286
D4	14	1678	938	4888	7483
D5	14	1921	1078	5210	7884
D6	14	1499	855	4883	7466
D7	14	1038	656	4612	7193
D8	14	5546	4087	7809	9236
D9	14	144	78	3962	6610
D10	14	-2949	-1932	-1981	-1576
D11	14	-3543	-2309	-2368	-1919
D12	14	-3219	-2041	-2143	-1728
E1	14	77	-158	3670	6368
E2	14	99	-144	3884	6706
E3	14	-78	-190	3960	6905
E4	14	1976	1081	4823	7292
E5	14	2243	1255	5566	8370
E6	14	2041	1131	5238	7887
E7	14	-2595	-1781	-1866	-1543
E8	14	-2197	-1535	-1627	-1314
E9	14	-3041	-2024	-2124	-1733
E10	14	-3023	-2001	-2098	-1686
E11	14	-3050	-1976	-2063	-1654
E12	14	-3003	-1925	-1976	-1577
F1	14	582	204	4134	6889
F2	14	-262	-346	3832	6754
F3	14	229	0	3877	6583
F4	14	2477	1388	5632	8363
F5	14	2784	1532	5744	8409
F6	14	3046	1690	5935	8633
F7	14	-2601	-1758	-1867	-1543
F8	14	-2806	-1865	-1943	-1567
F9	14	-2718	-1833	-1892	-1539
F10	14	-3153	-2054	-2155	-1747
F11	14	-3402	-2177	-2222	-1791
F12	14	-2879	-1837	-1927	-1560
G1	14	786	243	4150	6879
G2	14	592	177	4117	6873
G3	14	-578	-505	3396	6290
G4	14	1873	1000	4905	7346
G5	14	2596	1413	5455	8009
G6	14	1969	1049	4936	7405
G7	14	-3128	-2066	-2100	-1671
G8	14	-2852	-1926	-1998	-1632
G9	14	-934	-586	-323	-3
G10	14	-3456	-2200	-2254	-1826
G11	14	-3754	-2381	-2494	-2033
G12	14	-2921	-1836	-1883	-1450
H1	14	14	-101	3610	6337
H2	14	-454	-283	3188	5705
H3	14	39	-33	3608	6136
H4	14	1024	576	4121	6408
H5	14	2433	1371	5473	8065
H6	14	2531	1520	5785	8442
H7	14	-1586	-1155	-1159	-864
H8	14	-3031	-1985	-1909	-1181
H9	14	-2970	-1913	-1937	-1510
H10	14	-3277	-2105	-2158	-1726
H11	14	-3376	-2138	-2178	-1727
H12	14	-2804	-1801	-1828	-1360
A1	15	293	-7	3778	6505
A2	15	2688	1461	5374	7869
A3	15	-335	-345	3492	6301
A4	15	4605	3054	6940	8942
A5	15	2334	1376	5653	8415
A6	15	2352	1403	5794	8608
A7	15	-849	-563	3617	6694
A8	15	-26	10	4256	7335
A9	15	-1093	-716	3253	6189
A10	15	66	88	3622	6206
A11	15	38	18	3207	5421
A12	15	381	453	3624	5688
B1	15	460	109	3655	6182
B2	15	4394	3273	7656	9889
B3	15	179	48	3825	6494
B4	15	1439	828	5079	7777
B5	15	1649	943	5168	7880
B6	15	987	556	4572	7283
B7	15	-1402	-882	3058	6040
B8	15	-804	-479	3463	6391
B9	15	-1115	-726	2981	5755
B10	15	745	709	4645	7087
B11	15	49	-9	3564	6080
B12	15	474	288	3937	6431
C1	15	-617	-562	2926	5485
C2	15	364	30	3319	5689
C3	15	-1384	-978	2210	4643
C4	15	1415	734	4638	7169
C5	15	1862	994	5167	7935
C6	15	1512	862	4804	7368
C7	15	-2325	-1474	2199	5036
C8	15	-1136	-717	3641	6786
C9	15	-1168	-729	2628	5132
C10	15	-2748	-1798	-1764	-1346
C11	15	-2688	-1815	-1874	-1527
C12	15	-2865	-1863	-1982	-1626
D1	15	331	132	3924	6598
D2	15	1161	754	4989	7874
D3	15	237	136	4388	7337
D4	15	1687	929	4877	7512
D5	15	1942	1096	5265	7932
D6	15	1473	828	4846	7431
D7	15	1048	654	4616	7198
D8	15	5667	4142	7859	9243
D9	15	137	57	3963	6609
D10	15	-2942	-1933	-1963	-1577
D11	15	-3521	-2279	-2358	-1907
D12	15	-3208	-2049	-2133	-1729
E1	15	140	-125	3710	6431
E2	15	146	-114	3889	6722
E3	15	-30	-170	3966	6895
E4	15	1961	1071	4815	7279
E5	15	2282	1284	5612	8412
E6	15	2012	1096	5219	7865
E7	15	-2599	-1778	-1864	-1533
E8	15	-2182	-1515	-1618	-1315
E9	15	-3030	-2019	-2119	-1712
E10	15	-3014	-2006	-2085	-1684
E11	15	-3074	-1986	-2070	-1641
E12	15	-2989	-1924	-1962	-1577
F1	15	667	234	4192	6938
F2	15	-207	-332	3849	6774
F3	15	268	1	3882	6579
F4	15	2517	1373	5681	8419
F5	15	2739	1509	5735	8385
F6	15	3045	1654	5909	8576
F7	15	-2589	-1776	-1872	-1528
F8	15	-2791	-1881	-1935	-1550
F9	15	-2704	-1816	-1896	-1523
F10	15	-3132	-2043	-2156	-1740
F11	15	-3411	-2180	-2232	-1783
F12	15	-2885	-1842	-1934	-1585
G1	15	885	278	4191	6935
G2	15	616	209	4122	6851
G3	15	-559	-497	3394	6275
G4	15	1875	988	4911	7357
G5	15	2603	1417	5475	8035
G6	15	1926	1026	4913	7374
G7	15	-3134	-2072	-2108	-1675
G8	15	-2852	-1935	-2007	-1623
G9	15	-919	-571	-327	15
G10	15	-3428	-2202	-2261	-1832
G11	15	-3726	-2383	-2481	-2032
G12	15	-2910	-1843	-1888	-1469
H1	15	80	-58	3661	6386
H2	15	-421	-269	3178	5687
H3	15	97	3	3605	6123
H4	15	1025	567	4129	6410
H5	15	2425	1351	5487	8046
H6	15	2527	1521	5809	8461
H7	15	-1609	-1167	-1153	-870
H8	15	-3016	-1951	-1900	-1173
H9	15	-2934	-1927	-1932	-1504
H10	15	-3278	-2119	-2158	-1713
H11	15	-3370	-2141	-2195	-1733
H12	15	-2796	-1798	-1818	-1364
A1	16	341	17	3787	6519
A2	16	2758	1511	5405	7877
A3	16	-277	-320	3537	6326
A4	16	4658	3101	6985	8984
A5	16	2328	1361	5670	8426
A6	16	2365	1402	5780	8591
A7	16	-748	-515	3646	6741
A8	16	87	71	4308	7370
A9	16	-993	-656	3310	6233
A10	16	39	66	3579	6176
A11	16	22	3	3169	5403
A12	16	402	466	3638	5717
B1	16	536	137	3686	6191
B2	16	4560	3407	7816	10055
B3	16	241	75	3860	6523
B4	16	1429	847	5064	7759
B5	16	1632	944	5165	7874
B6	16	990	569	4619	7339
B7	16	-1291	-835	3108	6070
B8	16	-729	-435	3506	6402
B9	16	-1012	-667	3019	5786
B10	16	724	706	4615	7061
B11	16	81	15	3600	6148
B12	16	467	280	3926	6411
C1	16	-515	-498	2962	5516
C2	16	509	90	3377	5724
C3	16	-1270	-915	2260	4702
C4	16	1421	745	4648	7196
C5	16	1889	1006	5207	7955
C6	16	1523	899	4810	7395
C7	16	-2341	-1474	2193	4999
C8	16	-1135	-710	3631	6796
C9	16	-1114	-723	2662	5144
C10	16	-2737	-1785	-1767	-1339
C11	16	-2730	-1831	-1905	-1540
C12	16	-2855	-1853	-1976	-1626
D1	16	379	183	3952	6605
D2	16	1202	756	4982	7855
D3	16	304	139	4387	7328
D4	16	1699	955	4925	7525
D5	16	1941	1109	5265	7952
D6	16	1466	845	4867	7447
D7	16	1030	646	4613	7186
D8	16	5780	4226	7946	9315
D9	16	150	67	3981	6622
D10	16	-2926	-1920	-1970	-1581
D11	16	-3551	-2314	-2357	-1920
D12	16	-3201	-2038	-2134	-1730
E1	16	238	-72	3742	6446
E2	16	260	-47	3938	6742
E3	16	56	-133	4009	6933
E4	16	1981	1078	4829	7304
E5	16	2276	1268	5612	8425
E6	16	2051	1119	5275	7914
E7	16	-2607	-1775	-1861	-1530
E8	16	-2191	-1525	-1613	-1307
E9	16	-3022	-2007	-2112	-1697
E10	16	-3024	-1967	-2078	-1702
E11	16	-3068	-2010	-2066	-1638
E12	16	-2988	-1906	-1964	-1586
F1	16	776	276	4225	6947
F2	16	-106	-248	3897	6813
F3	16	371	60	3911	6614
F4	16	2499	1387	5663	8400
F5	16	2757	1523	5750	8413
F6	16	3118	1693	5962	8650
F7	16	-2584	-1776	-1867	-1533
F8	16	-2790	-1872	-1933	-1554
F9	16	-2701	-1811	-1899	-1521
F10	16	-3133	-2052	-2141	-1747
F11	16	-3404	-2177	-2218	-1783
F12	16	-2874	-1844	-1937	-1565
G1	16	975	330	4199	6923
G2	16	696	240	4141	6857
G3	16	-455	-447	3411	6294
G4	16	1837	965	4869	7316
G5	16	2579	1399	5447	7997
G6	16	1929	1018	4915	7374
G7	16	-3116	-2060	-2098	-1661
G8	16	-2833	-1930	-1996	-1620
G9	16	-913	-604	-314	15
G10	16	-3436	-2210	-2246	-1828
G11	16	-3746	-2368	-2473	-2013
G12	16	-2875	-1826	-1881	-1461
H1	16	217	12	3697	6379
H2	16	-301	-213	3214	5717
H3	16	207	46	3644	6133
H4	16	1006	546	4117	6410
H5	16	2402	1344	5492	8048
H6	16	2516	1503	5774	8435
H7	16	-1577	-1174	-1151	-870
H8	16	-3020	-1954	-1902	-1179
H9	16	-2932	-1908	-1939	-1503
H10	16	-3270	-2118	-2146	-1721
H11	16	-3357	-2141	-2188	-1725
H12	16	-2776	-1762	-1813	-1351
A1	17	465	72	3862	6549
A2	17	2914	1562	5464	7919
A3	17	-169	-272	3548	6329
A4	17	4689	3119	7017	9013
A5	17	2335	1368	5667	8441
A6	17	2350	1396	5774	8604
A7	17	-578	-429	3704	6755
A8	17	261	164	4351	7399
A9	17	-798	-567	3365	6274
A10	17	25	55	3589	6182
A11	17	2	-1	3176	5404
A12	17	344	413	3578	5681
B1	17	674	199	3700	6209
B2	17	4739	3513	7903	10115
B3	17	387	163	3906	6555
B4	17	1416	827	5055	7741
B5	17	1631	960	5172	7907
B6	17	977	567	4590	7287
B7	17	-1078	-734	3159	6084
B8	17	-543	-348	3574	6440
B9	17	-860	-590	3068	5784
B10	17	723	702	4626	7082
B11	17	46	8	3559	6115
B12	17	455	273	3943	6430
C1	17	-302	-390	3075	5589
C2	17	701	199	3437	5753
C3	17	-1132	-852	2262	4667
C4	17	1418	731	4650	7190
C5	17	1873	988	5198	7950
C6	17	1494	875	4785	7387
C7	17	-2335	-1494	2166	4978
C8	17	-1147	-699	3633	6788
C9	17	-1129	-718	2661	5152
C10	17	-2737	-1781	-1762	-1341
C11	17	-2692	-1816	-1892	-1528
C12	17	-2842	-1843	-1976	-1617
D1	17	524	251	4027	6673
D2	17	1312	814	5020	7860
D3	17	410	202	4422	7319
D4	17	1734	952	4949	7588
D5	17	1879	1064	5222	7868
D6	17	1450	819	4845	7433
D7	17	1026	649	4631	7199
D8	17	5894	4297	7998	9367
D9	17	135	48	3976	6612
D10	17	-2932	-1924	-1970	-1586
D11	17	-3534	-2316	-2369	-1919
D12	17	-3194	-2050	-2135	-1730
E1	17	439	19	3794	6447
E2	17	416	5	3965	6754
E3	17	180	-83	4003	6920
E4	17	2002	1085	4859	7341
E5	17	2283	1277	5621	8421
E6	17	2017	1107	5238	7887
E7	17	-2610	-1763	-1871	-1516
E8	17	-2171	-1501	-1612	-1322
E9	17	-3021	-2006	-2109	-1715
E10	17	-3023	-1997	-2084	-1699
E11	17	-3069	-2009	-2076	-1651
E12	17	-2966	-1905	-1969	-1584
F1	17	967	375	4260	6975
F2	17	84	-178	3945	6806
F3	17	553	125	3988	6654
F4	17	2554	1400	5727	8448
F5	17	2743	1531	5744	8414
F6	17	3152	1710	5968	8650
F7	17	-2567	-1770	-1862	-1532
F8	17	-2794	-1888	-1938	-1546
F9	17	-2682	-1796	-1870	-1522
F10	17	-3119	-2038	-2145	-1741
F11	17	-3405	-2155	-2221	-1772
F12	17	-2867	-1844	-1928	-1558
G1	17	1133	425	4250	6945
G2	17	858	316	4160	6852
G3	17	-309	-370	3479	6324
G4	17	1839	966	4862	7281
G5	17	2578	1409	5446	8003
G6	17	1936	1028	4918	7374
G7	17	-3116	-2052	-2096	-1656
G8	17	-2837	-1933	-2007	-1619
G9	17	-928	-577	-314	8
G10	17	-3426	-2188	-2254	-1800
G11	17	-3719	-2382	-2473	-2017
G12	17	-2874	-1807	-1871	-1439
H1	17	496	124	3789	6433
H2	17	-50	-96	3290	5744
H3	17	464	171	3732	6195
H4	17	985	541	4094	6375
H5	17	2421	1350	5466	8054
H6	17	2540	1530	5813	8466
H7	17	-1565	-1146	-1148	-858
H8	17	-2998	-1963	-1899	-1167
H9	17	-2923	-1902	-1919	-1493
H10	17	-3257	-2119	-2157	-1726
H11	17	-3359	-2145	-2185	-1727
H12	17	-2776	-1767	-1806	-1353
A1	18	695	147	3903	6590
A2	18	3185	1718	5549	7962
A3	18	62	-161	3627	6382
A4	18	4714	3145	7030	9027
A5	18	2337	1372	5670	8442
A6	18	2337	1398	5763	8570
A7	18	-230	-256	3814	6796
A8	18	656	360	4480	7470
A9	18	-401	-370	3493	6312
A10	18	19	50	3606	6179
A11	18	-25	-21	3164	5388
A12	18	346	435	3581	5681
B1	18	925	313	3762	6184
B2	18	5076	3723	8073	10232
B3	18	615	265	3960	6570
B4	18	1418	829	5073	7776
B5	18	1623	934	5147	7855
B6	18	975	570	4596	7301
B7	18	-670	-539	3303	6161
B8	18	-210	-195	3680	6461
B9	18	-525	-454	3147	5803
B10	18	738	717	4625	7075
B11	18	50	2	3596	6153
B12	18	422	239	3900	6390
C1	18	51	-227	3147	5603
C2	18	1127	381	3564	5803
C3	18	-751	-676	2396	4737
C4	18	1415	711	4647	7184
C5	18	1879	1023	5227	7964
C6	18	1488	870	4787	7344
C7	18	-2356	-1475	2177	4981
C8	18	-1152	-695	3610	6769
C9	18	-1139	-730	2636	5121
C10	18	-2724	-1775	-1761	-1338
C11	18	-2702	-1814	-1886	-1530
C12	18	-2854	-1857	-1971	-1641
D1	18	768	354	4069	6670
D2	18	1552	919	5058	7869
D3	18	709	337	4523	7405
D4	18	1703	951	4932	7579
D5	18	1913	1074	5244	7919
D6	18	1457	834	4833	7447
D7	18	1009	650	4606	7165
D8	18	5845	4239	7950	9336
D9	18	121	32	3937	6582
D10	18	-2926	-1913	-1978	-1594
D11	18	-3546	-2304	-2364	-1922
D12	18	-3200	-2030	-2117	-1716
E1	18	801	172	3886	6474
E2	18	785	176	4115	6858
E3	18	488	79	4125	6994
E4	18	1977	1087	4828	7321
E5	18	2253	1261	5601	8399
E6	18	2040	1110	5250	7903
E7	18	-2585	-1772	-1862	-1521
E8	18	-2164	-1512	-1621	-1307
E9	18	-3003	-1997	-2105	-1724
E10	18	-2999	-1994	-2086	-1705
E11	18	-3054	-2003	-2058	-1642
E12	18	-2944	-1907	-1954	-1565
F1	18	1377	564	4372	6996
F2	18	441	-19	4045	6860
F3	18	822	261	4051	6685
F4	18	2524	1377	5654	8418
F5	18	2761	1525	5753	8413
F6	18	3166	1728	5985	8660
F7	18	-2586	-1764	-1860	-1522
F8	18	-2786	-1869	-1936	-1561
F9	18	-2676	-1811	-1881	-1509
F10	18	-3112	-2046	-2129	-1737
F11	18	-3391	-2169	-2230	-1782
F12	18	-2856	-1841	-1933	-1551
G1	18	1572	611	4374	6997
G2	18	1202	469	4263	6917
G3	18	-28	-259	3518	6326
G4	18	1832	974	4876	7295
G5	18	2604	1412	5481	8029
G6	18	1915	1015	4903	7358
G7	18	-3104	-2047	-2093	-1659
G8	18	-2839	-1929	-2015	-1632
G9	18	-918	-583	-324	24
G10	18	-3405	-2191	-2259	-1812
G11	18	-3706	-2369	-2459	-2025
G12	18	-2888	-1829	-1870	-1447
H1	18	1020	379	3938	6490
H2	18	430	143	3432	5808
H3	18	936	383	3868	6229
H4	18	990	544	4080	6367
H5	18	2395	1337	5463	8009
H6	18	2503	1504	5798	8450
H7	18	-1562	-1154	-1139	-859
H8	18	-2980	-1955	-1891	-1190
H9	18	-2934	-1893	-1913	-1506
H10	18	-3257	-2114	-2154	-1726
H11	18	-3350	-2142	-2176	-1739
H12	18	-2773	-1762	-1795	-1349
A1	19	1126	382	4044	6654
A2	19	3777	1989	5727	8034
A3	19	508	40	3774	6451
A4	19	4770	3182	7098	9119
A5	19	2360	1376	5689	8450
A6	19	2362	1413	5784	8603
A7	19	473	63	4036	6931
A8	19	1404	714	4741	7598
A9	19	343	-18	3735	6424
A10	19	16	20	3552	6157
A11	19	-40	-34	3126	5378
A12	19	343	403	3570	5678
B1	19	1514	575	3944	6299
B2	19	5754	4072	8386	10462
B3	19	1118	489	4154	6694
B4	19	1349	775	4942	7601
B5	19	1628	936	5142	7865
B6	19	992	563	4585	7303
B7	19	129	-149	3559	6277
B8	19	500	128	3879	6572
B9	19	131	-133	3376	5968
B10	19	727	703	4627	7088
B11	19	6	-10	3557	6114
B12	19	427	250	3902	6402
C1	19	818	132	3376	5734
C2	19	1927	777	3821	5942
C3	19	-66	-352	2611	4855
C4	19	1448	736	4678	7232
C5	19	1865	990	5182	7930
C6	19	1498	856	4794	7358
C7	19	-2346	-1485	2187	4999
C8	19	-1139	-695	3638	6799
C9	19	-1125	-725	2659	5151
C10	19	-2727	-1786	-1763	-1343
C11	19	-2698	-1837	-1895	-1520
C12	19	-2831	-1832	-1947	-1633
D1	19	1245	571	4223	6738
D2	19	2007	1130	5221	7939
D3	19	1227	590	4689	7479
D4	19	1807	1015	5035	7697
D5	19	1898	1071	5211	7884
D6	19	1451	824	4836	7441
D7	19	1016	638	4595	7167
D8	19	6015	4355	8080	9446
D9	19	110	34	3927	6596
D10	19	-2915	-1907	-1973	-1576
D11	19	-3538	-2290	-2361	-1911
D12	19	-3175	-2048	-2123	-1714
E1	19	1545	537	4127	6628
E2	19	1406	467	4265	6914
E3	19	1039	338	4279	7064
E4	19	2056	1114	4939	7444
E5	19	2280	1294	5615	8438
E6	19	2048	1150	5277	7916
E7	19	-2579	-1758	-1863	-1506
E8	19	-2152	-1491	-1587	-1300
E9	19	-3009	-2022	-2105	-1718
E10	19	-2995	-1987	-2079	-1678
E11	19	-3044	-1987	-2064	-1649
E12	19	-2943	-1906	-1951	-1572
F1	19	2196	940	4653	7143
F2	19	1194	341	4264	6983
F3	19	1417	541	4235	6748
F4	19	2568	1400	5729	8457
F5	19	2808	1538	5783	8476
F6	19	3188	1739	6012	8692
F7	19	-2550	-1758	-1866	-1526
F8	19	-2769	-1857	-1926	-1548
F9	19	-2685	-1807	-1870	-1519
F10	19	-3093	-2038	-2135	-1732
F11	19	-3371	-2184	-2211	-1784
F12	19	-2837	-1817	-1921	-1550
G1	19	2387	990	4635	7147
G2	19	1843	751	4477	7025
G3	19	580	41	3721	6443
G4	19	1805	956	4819	7259
G5	19	2576	1397	5440	7983
G6	19	1940	1022	4913	7379
G7	19	-3098	-2048	-2094	-1643
G8	19	-2813	-1908	-1994	-1624
G9	19	-890	-580	-313	22
G10	19	-3415	-2212	-2264	-1808
G11	19	-3699	-2373	-2459	-2011
G12	19	-2869	-1811	-1861	-1452
H1	19	2063	881	4270	6665
H2	19	1421	588	3727	5946
H3	19	1856	822	4132	6340
H4	19	969	516	4070	6336
H5	19	2403	1335	5455	8030
H6	19	2522	1504	5813	8460
H7	19	-1551	-1143	-1135	-850
H8	19	-2981	-1958	-1890	-1177
H9	19	-2906	-1898	-1907	-1494
H10	19	-3258	-2110	-2144	-1715
H11	19	-3354	-2130	-2175	-1727
H12	19	-2756	-1767	-1785	-1369
A1	20	1957	742	4273	6747
A2	20	4869	2510	6068	8228
A3	20	1390	458	4041	6582
A4	20	4757	3194	7111	9088
A5	20	2361	1380	5694	8463
A6	20	2356	1398	5757	8588
A7	20	1790	687	4459	7098
A8	20	2843	1375	5167	7779
A9	20	1804	662	4161	6639
A10	20	-24	23	3559	6150
A11	20	-49	-44	3115	5355
A12	20	298	397	3547	5620
B1	20	2595	1077	4300	6483
B2	20	6886	4631	8804	10704
B3	20	2011	916	4417	6808
B4	20	1449	837	5073	7800
B5	20	1655	952	5178	7906
B6	20	1001	572	4607	7312
B7	20	1657	583	4018	6487
B8	20	1866	803	4299	6783
B9	20	1359	450	3754	6107
B10	20	688	697	4588	7034
B11	20	10	-23	3548	6101
B12	20	426	261	3899	6399
C1	20	2214	792	3816	5906
C2	20	3402	1447	4275	6144
C3	20	1270	274	3028	5068
C4	20	1421	729	4655	7184
C5	20	1859	1016	5198	7926
C6	20	1498	861	4796	7361
C7	20	-2334	-1478	2175	4974
C8	20	-1145	-691	3640	6801
C9	20	-1123	-721	2650	5175
C10	20	-2714	-1786	-1750	-1332
C11	20	-2699	-1835	-1876	-1536
C12	20	-2825	-1827	-1970	-1608
D1	20	2167	1017	4501	6866
D2	20	2997	1589	5486	8071
D3	20	2261	1057	4983	7626
D4	20	1713	957	4943	7588
D5	20	1843	1028	5164	7824
D6	20	1452	816	4854	7472
D7	20	1015	648	4601	7180
D8	20	6095	4419	8131	9477
D9	20	110	25	3950	6611
D10	20	-2919	-1911	-1984	-1579
D11	20	-3565	-2308	-2354	-1918
D12	20	-3164	-2020	-2116	-1708
E1	20	2943	1168	4513	6770
E2	20	2644	1058	4649	7069
E3	20	2094	815	4609	7212
E4	20	1937	1035	4780	7251
E5	20	2295	1286	5631	8456
E6	20	2089	1142	5294	7949
E7	20	-2573	-1770	-1848	-1504
E8	20	-2137	-1491	-1607	-1300
E9	20	-3013	-1992	-2100	-1715
E10	20	-2998	-1995	-2075	-1697
E11	20	-3060	-1990	-2056	-1654
E12	20	-2967	-1889	-1956	-1575
F1	20	3700	1635	5079	7293
F2	20	2577	987	4692	7168
F3	20	2552	1069	4574	6902
F4	20	2464	1337	5610	8353
F5	20	2798	1526	5771	8437
F6	20	3247	1771	6054	8724
F7	20	-2559	-1754	-1868	-1524
F8	20	-2767	-1866	-1936	-1550
F9	20	-2676	-1808	-1881	-1502
F10	20	-3080	-2040	-2121	-1738
F11	20	-3365	-2169	-2212	-1769
F12	20	-2850	-1837	-1931	-1545
G1	20	3848	1685	5081	7347
G2	20	3060	1338	4843	7204
G3	20	1690	561	4058	6577
G4	20	1854	973	4897	7330
G5	20	2589	1394	5446	7998
G6	20	1928	1011	4907	7374
G7	20	-3086	-2039	-2095	-1651
G8	20	-2804	-1914	-2013	-1635
G9	20	-900	-572	-311	9
G10	20	-3402	-2188	-2251	-1820
G11	20	-3707	-2357	-2455	-2015
G12	20	-2861	-1808	-1877	-1441
H1	20	3999	1779	4854	6918
H2	20	3264	1465	4292	6222
H3	20	3607	1648	4664	6602
H4	20	972	519	4093	6375
H5	20	2402	1336	5463	8026
H6	20	2510	1512	5805	8448
H7	20	-1539	-1151	-1114	-854
H8	20	-2982	-1948	-1888	-1163
H9	20	-2916	-1894	-1911	-1510
H10	20	-3248	-2106	-2157	-1715
H11	20	-3337	-2137	-2171	-1726
H12	20	-2738	-1763	-1781	-1352
A1	21	3552	1489	4778	7000
A2	21	6919	3450	6698	8500
A3	21	2994	1214	4511	6775
A4	21	4792	3229	7125	9074
A5	21	2370	1398	5701	8459
A6	21	2373	1407	5776	8582
A7	21	4252	1855	5189	7451
A8	21	5511	2666	5991	8181
A9	21	4463	1936	4971	6977
A10	21	-7	21	3572	6164
A11	21	-71	-35	3119	5340
A12	21	280	356	3495	5603
B1	21	4581	1994	4867	6742
B2	21	8959	5621	9452	11025
B3	21	3729	1697	4940	7076
B4	21	1460	864	5094	7819
B5	21	1656	947	5151	7888
B6	21	1019	569	4611	7319
B7	21	4508	1930	4874	6888
B8	21	4363	1985	5048	7090
B9	21	3695	1550	4447	6437
B10	21	741	711	4650	7126
B11	21	-17	-33	3504	6045
B12	21	387	247	3874	6355
C1	21	4811	1952	4559	6230
C2	21	6090	2688	5081	6528
C3	21	3668	1387	3735	5357
C4	21	1426	729	4642	7187
C5	21	1894	1024	5234	7978
C6	21	1486	864	4784	7337
C7	21	-2356	-1478	2153	4963
C8	21	-1125	-714	3622	6792
C9	21	-1145	-731	2608	5095
C10	21	-2693	-1773	-1760	-1336
C11	21	-2668	-1805	-1890	-1517
C12	21	-2820	-1823	-1958	-1620
D1	21	3930	1835	5024	7095
D2	21	4848	2444	6059	8338
D3	21	4159	1937	5521	7834
D4	21	1716	943	4932	7562
D5	21	1856	1030	5173	7831
D6	21	1449	828	4857	7470
D7	21	1020	628	4596	7154
D8	21	6136	4442	8150	9478
D9	21	99	28	3928	6586
D10	21	-2902	-1912	-1961	-1579
D11	21	-3509	-2294	-2353	-1917
D12	21	-3156	-2023	-2112	-1712
E1	21	5575	2389	5313	7170
E2	21	4956	2108	5314	7379
E3	21	4072	1743	5192	7458
E4	21	1950	1049	4814	7263
E5	21	2280	1274	5636	8431
E6	21	2081	1155	5303	7952
E7	21	-2573	-1777	-1859	-1529
E8	21	-2161	-1504	-1614	-1316
E9	21	-2988	-2005	-2115	-1711
E10	21	-2994	-1983	-2088	-1688
E11	21	-3041	-1987	-2060	-1639
E12	21	-2939	-1882	-1954	-1558
F1	21	6529	2950	5954	7742
F2	21	5188	2213	5450	7504
F3	21	4665	2043	5203	7181
F4	21	2486	1364	5649	8383
F5	21	2758	1521	5717	8372
F6	21	3315	1809	6093	8792
F7	21	-2540	-1752	-1851	-1528
F8	21	-2757	-1854	-1924	-1547
F9	21	-2661	-1812	-1870	-1530
F10	21	-3085	-2024	-2133	-1750
F11	21	-3368	-2135	-2194	-1762
F12	21	-2840	-1838	-1918	-1566
G1	21	6552	2931	5869	7685
[truncated: 13,079 more rows]

## Sheet: Multicomponent Data
Block Type	96well
Chemistry	SYBR_GREEN
Experiment File Name	D:\Applied Biosystems\StepOne Software v2.3\experiments\ishishita\190430ptx3_03uM_10samples.eds
Experiment Run End Time	2018-04-30 19:23:48 PM PDT
Instrument Type	steponeplus
Passive Reference	ROX
Well	Cycle	SYBR	ROX
A1	1	-162.922	6652.82
A2	1	1598.06	7323.99
A3	1	-928.627	6230.36
A4	1	2437.14	7761.05
A5	1	1910.3	8433.78
A6	1	1699.94	8544.54
A7	1	-1246.48	7138.91
A8	1	-541.742	7320.74
A9	1	-1464.34	6785.37
A10	1	406.675	7140.85
A11	1	806.854	6618.77
A12	1	1550.66	6887.08
B1	1	-132.766	6341.8
B2	1	690.398	7282.62
B3	1	-652.432	6351.13
B4	1	750.149	7609.08
B5	1	1068.63	8171.58
B6	1	629.567	7753.68
B7	1	-1668.11	6843.77
B8	1	-678.524	7630.18
B9	1	-1338.32	6594.26
B10	1	851.004	7588.86
B11	1	234.777	6880.25
B12	1	751.878	7391.33
C1	1	-922.005	6000.43
C2	1	-129.556	6279.41
C3	1	-1544.96	5806.57
C4	1	859.686	7297.74
C5	1	1001.16	7739.36
C6	1	1232.48	7896.69
C7	1	-2354.16	6135.62
C8	1	-1487.66	7379.27
C9	1	-1184.82	6261.96
C10	1
C11	1
C12	1
D1	1	-110.276	6733.49
D2	1	1028.19	8370.06
D3	1	-389.834	7508.34
D4	1	829.767	7250.83
D5	1	1264.91	7830.48
D6	1	1256.77	8019.24
D7	1	724.384	7628.33
D8	1	3554.53	9032.13
D9	1	234.09	7648.92
D10	1
D11	1
D12	1
E1	1	-756.321	6331.65
E2	1	-726.229	6627.75
E3	1	-854.519	7131.57
E4	1	1304.45	7242.92
E5	1	1425.96	8346.27
E6	1	1228.59	7967.12
E7	1
E8	1
E9	1
E10	1
E11	1
E12	1
F1	1	-317.319	6678.75
F2	1	-1096.2	6908.66
F3	1	-532.787	6707.71
F4	1	1458.06	7980.58
F5	1	1934.79	8370.99
F6	1	1692.29	8276
F7	1
F8	1
F9	1
F10	1
F11	1
F12	1
G1	1	-117.711	6895.62
G2	1	-403.96	6663.91
G3	1	-1138.24	6739.53
G4	1	1211.52	7511.06
G5	1	1769.5	7954.94
G6	1	1404.83	7670.11
G7	1
G8	1
G9	1
G10	1
G11	1
G12	1
H1	1	-393.918	6389.76
H2	1	269.89	7012.66
H3	1	150.244	6775.86
H4	1	1210.61	7024.78
H5	1	2503.39	8639.32
H6	1	2359.72	8778.88
H7	1
H8	1
H9	1
H10	1
H11	1
H12	1
A1	2	-153.832	6720.07
A2	2	1767.64	7511.89
A3	2	-737.657	6693.46
A4	2	2884.89	8101.8
A5	2	1995.77	8581.69
A6	2	1846.99	8817.1
A7	2	-1260.87	7234.71
A8	2	-499.82	7490.82
A9	2	-1460.1	6843.19
A10	2	494.697	7384.21
A11	2	637.951	6498.62
A12	2	1153.3	6652.4
B1	2	-49.7129	6439.09
B2	2	1325	7821.75
B3	2	-518.306	6603.73
B4	2	819.23	7697.96
B5	2	1188.96	8296.53
B6	2	701.1	7764.31
B7	2	-1672.72	6874.39
B8	2	-720.046	7663.98
B9	2	-1264.02	6749.46
B10	2	809.285	7591.64
B11	2	216.8	6897.37
B12	2	734.513	7422.17
C1	2	-968.394	6001.19
C2	2	-95.9554	6316.37
C3	2	-1458.94	5846.68
C4	2	913.108	7419.6
C5	2	1142.5	7923.53
C6	2	1276.71	7963.18
C7	2	-2402.58	6117.68
C8	2	-1442.49	7526.5
C9	2	-1173.82	6309.12
C10	2
C11	2
C12	2
D1	2	-133.78	6832.39
D2	2	1076.06	8437.17
D3	2	-364.34	7554.63
D4	2	986.043	7513.77
D5	2	1393.47	8038.65
D6	2	1266.17	8008.66
D7	2	728.616	7661.62
D8	2	3802.72	9044.06
D9	2	215.828	7631.45
D10	2
D11	2
D12	2
E1	2	-664.578	6492.02
E2	2	-567.558	6847.52
E3	2	-772.423	7238.04
E4	2	1427.91	7476.34
E5	2	1585.16	8541.76
E6	2	1305.06	7980.82
E7	2
E8	2
E9	2
E10	2
E11	2
E12	2
F1	2	-217.444	6921.75
F2	2	-958.844	7087.58
F3	2	-438.166	6828.88
F4	2	1681.15	8252.54
F5	2	2053.17	8473.91
F6	2	1841.16	8408.68
F7	2
F8	2
F9	2
F10	2
F11	2
F12	2
G1	2	7.04173	7083.76
G2	2	-236.518	6857.45
G3	2	-1040.45	6937.07
G4	2	1316.05	7605.07
G5	2	1943.11	8104.65
G6	2	1529.2	7732.62
G7	2
G8	2
G9	2
G10	2
G11	2
G12	2
H1	2	-455.841	6466.19
H2	2	-34.3444	6860.15
H3	2	26.722	6888.52
H4	2	1136.7	7062.61
H5	2	2379	8642.77
H6	2	2313.6	8841.49
H7	2
H8	2
H9	2
H10	2
H11	2
H12	2
A1	3	-184.48	6764.38
A2	3	1794.96	7617.23
A3	3	-834.212	6708.96
A4	3	3080.54	8215.63
A5	3	1962.55	8630.6
A6	3	1833.74	8860.58
A7	3	-1334.82	7233.93
A8	3	-561.121	7557.15
A9	3	-1493.19	6836.34
A10	3	124.19	6942.4
A11	3	153.632	5983.59
A12	3	657.508	6223.3
B1	3	-85.3204	6388.71
B2	3	1714.71	8120.02
B3	3	-504.407	6619.08
B4	3	895.143	7907.12
B5	3	1178.46	8316.84
B6	3	663.873	7736.55
B7	3	-1743.35	6758.33
B8	3	-864.455	7449.71
B9	3	-1321.3	6659.63
B10	3	722.202	7552.03
B11	3	53.3592	6743.53
B12	3	433.587	7083.8
C1	3	-1097.42	5904.56
C2	3	-172.268	6196.33
C3	3	-1549.34	5676.18
C4	3	951.818	7428.34
C5	3	1219.83	8044.64
C6	3	1240.24	7944.47
C7	3	-2468.3	6058.59
C8	3	-1446.25	7591.57
C9	3	-1189.63	6283.6
C10	3
C11	3
C12	3
D1	3	-172.242	6814.46
D2	3	1040.45	8413.1
D3	3	-337.09	7594.09
D4	3	967.199	7501.36
D5	3	1367.56	8019.05
D6	3	1241.82	8010.62
D7	3	679.286	7595.76
D8	3	4006.96	9047.06
D9	3	154.711	7573.98
D10	3
D11	3
D12	3
E1	3	-629.358	6593.7
E2	3	-532.918	6884.89
E3	3	-727.395	7298.19
E4	3	1394.49	7420.79
E5	3	1583.59	8471.51
E6	3	1389.33	8045.42
E7	3
E8	3
E9	3
E10	3
E11	3
E12	3
F1	3	-190.64	7008.4
F2	3	-945.987	7123.19
F3	3	-396.795	6891.93
F4	3	1728.37	8312.62
F5	3	2054.8	8469.02
F6	3	1947.38	8495.93
F7	3
F8	3
F9	3
F10	3
F11	3
F12	3
G1	3	57.107	7097.8
G2	3	-200.034	6933.29
G3	3	-1086	6825.77
G4	3	1377.25	7655.28
G5	3	2013.25	8200.56
G6	3	1796.89	8062.77
G7	3
G8	3
G9	3
G10	3
G11	3
G12	3
H1	3	-481.2	6495.29
H2	3	-395.06	6504.08
H3	3	-192.325	6667.31
H4	3	928.103	6909.77
H5	3	2272.42	8554.94
H6	3	2293.89	8799.93
H7	3
H8	3
H9	3
H10	3
H11	3
H12	3
A1	4	-174.301	6824.5
A2	4	1812.88	7719.06
A3	4	-842.854	6697.6
A4	4	3219.05	8302.18
A5	4	1927.54	8641.66
A6	4	1848.56	8886.36
A7	4	-1353.36	7225.83
A8	4	-613.938	7583.14
A9	4	-1548.73	6777.5
A10	4	6.28401	6862.7
A11	4	57.5549	5937.2
A12	4	516.64	6175.2
B1	4	-91.5677	6425.22
B2	4	1989.54	8297.42
B3	4	-509.585	6593.91
B4	4	832.567	7859.69
B5	4	1173.2	8296.1
B6	4	570.158	7666.78
B7	4	-1815.85	6673.03
B8	4	-1003.39	7275.14
B9	4	-1468.23	6407.13
B10	4	573.325	7431.79
B11	4	-77.7281	6634.36
B12	4	349.707	6979.14
C1	4	-1113.74	5916.65
C2	4	-273.554	6017.49
C3	4	-1708.47	5403.32
C4	4	933.142	7454.1
C5	4	1207.8	8014.76
C6	4	1218.14	7902.8
C7	4	-2542.12	5905.06
C8	4	-1462.46	7594.5
C9	4	-1291.28	6072.59
C10	4
C11	4
C12	4
D1	4	-190.077	6834.14
D2	4	954.115	8373.17
D3	4	-355.475	7632.67
D4	4	1012.97	7589.14
D5	4	1368.04	8010.81
D6	4	1184.65	7928.14
D7	4	676.657	7600.35
D8	4	4282.28	9081.77
D9	4	57.354	7435.78
D10	4
D11	4
D12	4
E1	4	-593.193	6607.08
E2	4	-495.909	6986.66
E3	4	-739.571	7251.02
E4	4	1412.73	7448.75
E5	4	1602.48	8538.12
E6	4	1384.91	8024.21
E7	4
E8	4
E9	4
E10	4
E11	4
E12	4
F1	4	-164.089	7032.05
F2	4	-933.462	7125.35
F3	4	-378.295	6897.34
F4	4	1736.89	8355.93
F5	4	2079.85	8510.11
F6	4	1975.47	8511.72
F7	4
F8	4
F9	4
F10	4
F11	4
F12	4
G1	4	63.7713	7086.78
G2	4	-175.589	6967.9
G3	4	-1116.82	6798.56
G4	4	1355.86	7631.55
G5	4	1967.86	8086.77
G6	4	1712.96	7933.76
G7	4
G8	4
G9	4
G10	4
G11	4
G12	4
H1	4	-501.154	6550.45
H2	4	-574.843	6371.64
H3	4	-284.028	6608.91
H4	4	847.847	6781.47
H5	4	2157.55	8472.85
H6	4	2212.62	8748.24
H7	4
H8	4
H9	4
H10	4
H11	4
H12	4
A1	5	-205.07	6851.61
A2	5	1867.45	7786.69
A3	5	-874.124	6698.22
A4	5	3384.64	8390.37
A5	5	1922.29	8656.75
A6	5	1850.94	8862.58
A7	5	-1371.18	7252.47
A8	5	-611.05	7637.44
A9	5	-1561.66	6821.68
A10	5	-39.751	6804.21
A11	5	-24.6082	5912.5
A12	5	449.458	6180.25
B1	5	-125.48	6393.11
B2	5	2300.61	8547.29
B3	5	-519.785	6617.27
B4	5	838.409	7885.4
B5	5	1174.26	8298.38
B6	5	555.426	7640.65
B7	5	-1814.09	6684.83
B8	5	-1071.31	7209.98
B9	5	-1496.61	6343.93
B10	5	539.912	7434.98
B11	5	-105.047	6628.63
B12	5	290.562	6984.27
C1	5	-1147.68	5865.28
C2	5	-275.648	5992.2
C3	5	-1743.13	5301.35
C4	5	905.738	7432.71
C5	5	1214.62	7996.26
C6	5	1184.92	7866.46
C7	5	-2567.4	5866.04
C8	5	-1481.02	7573.44
C9	5	-1344.26	6023.55
C10	5
C11	5
C12	5
D1	5	-215.729	6798.59
D2	5	894.195	8314.82
D3	5	-328.414	7646.07
D4	5	1028.36	7605.32
D5	5	1382.14	8082.14
D6	5	1142.27	7875.18
D7	5	656.064	7580.35
D8	5	4376.4	9018.43
D9	5	8.50576	7385.13
D10	5
D11	5
D12	5
E1	5	-588.72	6611.51
E2	5	-471.065	7018.92
E3	5	-712.382	7298.72
E4	5	1446.82	7486.88
E5	5	1614.36	8576.07
E6	5	1388.38	8050.43
E7	5
E8	5
E9	5
E10	5
E11	5
E12	5
F1	5	-146.37	7094.71
F2	5	-877.565	7237.43
F3	5	-376.944	6938.96
F4	5	1809.72	8467.11
F5	5	2092.48	8517.82
F6	5	2030.2	8554.6
F7	5
F8	5
F9	5
F10	5
F11	5
F12	5
G1	5	117.214	7099.83
G2	5	-116.585	7011.28
G3	5	-1133.97	6747.37
G4	5	1346.63	7616.01
G5	5	1981.2	8099.8
G6	5	1669.46	7876.16
G7	5
G8	5
G9	5
G10	5
G11	5
G12	5
H1	5	-525.948	6563.57
H2	5	-725.035	6285.34
H3	5	-354.12	6518.68
H4	5	701.677	6739.4
H5	5	2086.84	8439.52
H6	5	2145.74	8701.33
H7	5
H8	5
H9	5
H10	5
H11	5
H12	5
A1	6	-204.798	6887.16
A2	6	1897.93	7842.78
A3	6	-869.269	6721.88
A4	6	3532.77	8556.59
A5	6	1901.63	8674.33
A6	6	1839.4	8872.69
A7	6	-1384.44	7262.43
A8	6	-612.15	7663.4
A9	6	-1582.51	6801.97
A10	6	-114.585	6788.54
A11	6	-65.9435	5905.17
A12	6	379.409	6167.27
B1	6	-125.604	6422.64
B2	6	2573.88	8740.94
B3	6	-494.265	6654.03
B4	6	778.275	7742.97
B5	6	1159.03	8295.58
B6	6	566.001	7667.79
B7	6	-1822.76	6672.55
B8	6	-1108.34	7181.01
B9	6	-1503.93	6342.65
B10	6	529.116	7458.6
B11	6	-119.602	6683.85
B12	6	261.855	6941.56
C1	6	-1139.69	5931.26
C2	6	-284.258	5951.24
C3	6	-1753.75	5290.79
C4	6	929.009	7476.32
C5	6	1235.27	8036.03
C6	6	1160.06	7831.3
C7	6	-2589.17	5819.2
C8	6	-1472.82	7559.67
C9	6	-1370.23	5953.43
C10	6
C11	6
C12	6
D1	6	-240.772	6836.91
D2	6	841.099	8309.06
D3	6	-359.144	7678.89
D4	6	1130.06	7756.1
D5	6	1383.36	8066.53
D6	6	1115.89	7846.08
D7	6	631.143	7580.52
D8	6	4551.41	9068.39
D9	6	-21.3409	7321.25
D10	6
D11	6
D12	6
E1	6	-597.913	6651
E2	6	-461.014	7049.21
E3	6	-698.58	7292.28
E4	6	1538.2	7624.06
E5	6	1645.29	8594.78
E6	6	1423.97	8044.49
E7	6
E8	6
E9	6
E10	6
E11	6
E12	6
F1	6	-109.724	7108.34
F2	6	-877.962	7218.57
F3	6	-358.524	6933.88
F4	6	1859.28	8506.97
F5	6	2111.5	8535.59
F6	6	2116.92	8585.78
F7	6
F8	6
F9	6
F10	6
F11	6
F12	6
G1	6	104.344	7071.3
G2	6	-88.459	7086.91
G3	6	-1151.03	6731.41
G4	6	1310.48	7546.61
G5	6	1988.31	8080.6
G6	6	1632.91	7804.88
G7	6
G8	6
G9	6
G10	6
G11	6
G12	6
H1	6	-526.321	6607.73
H2	6	-787.174	6209.53
H3	6	-386.548	6520.74
H4	6	640.065	6679.8
H5	6	2031.78	8385.54
H6	6	2091.11	8679.72
H7	6
H8	6
H9	6
H10	6
H11	6
H12	6
A1	7	-222.88	6936.97
A2	7	1914.54	7838.24
A3	7	-876.668	6690.99
A4	7	3608.83	8586.43
A5	7	1853.41	8628.25
A6	7	1791.62	8821.25
A7	7	-1393.53	7242.93
A8	7	-624.074	7660.74
A9	7	-1617.38	6755.53
A10	7	-140.716	6754.58
A11	7	-121.51	5858.21
A12	7	323.029	6116.03
B1	7	-152.488	6383.75
B2	7	2791.29	8931.9
B3	7	-471.376	6701.31
B4	7	762.147	7757.78
B5	7	1142.67	8251.45
B6	7	557.259	7662.13
B7	7	-1852.99	6667.58
B8	7	-1161.68	7153.75
B9	7	-1519.7	6326.03
B10	7	510.119	7464.83
B11	7	-134.236	6655.07
B12	7	229.937	6917.22
C1	7	-1152.43	5929.13
C2	7	-289.074	5960.62
C3	7	-1802.73	5216.34
C4	7	896.575	7466.16
C5	7	1245.92	8062.61
C6	7	1130.49	7791.09
C7	7	-2613.34	5779.22
C8	7	-1478.88	7567.96
C9	7	-1415.93	5879.04
C10	7
C11	7
C12	7
D1	7	-225.456	6885.54
D2	7	797.13	8305.52
D3	7	-381.476	7641.12
D4	7	1137.74	7770.71
D5	7	1393.22	8062.31
D6	7	1101.21	7824
D7	7	648.461	7583.04
D8	7	4681.24	9053.41
D9	7	-97.9728	7257.69
D10	7
D11	7
D12	7
E1	7	-574.083	6661.94
E2	7	-470.272	7075.49
E3	7	-696.011	7265.94
E4	7	1512.24	7601.43
E5	7	1647.26	8564.99
E6	7	1435.42	8073.25
E7	7
E8	7
E9	7
E10	7
E11	7
E12	7
F1	7	-98.2437	7136.84
F2	7	-851.721	7220.93
F3	7	-357.028	6937.34
F4	7	1889.68	8537.91
F5	7	2085.84	8484.95
F6	7	2176.12	8618.18
F7	7
F8	7
F9	7
F10	7
F11	7
F12	7
G1	7	136.33	7126.17
G2	7	-63.9584	7093.64
G3	7	-1134.49	6747.75
G4	7	1299.62	7520.45
G5	7	2003.94	8122.05
G6	7	1595.82	7770.09
G7	7
G8	7
G9	7
G10	7
G11	7
G12	7
H1	7	-536.02	6628.57
H2	7	-818.276	6187.57
H3	7	-369.454	6581.24
H4	7	601.968	6651.63
H5	7	1999.33	8317.91
H6	7	2054.28	8625.6
H7	7
H8	7
H9	7
H10	7
H11	7
H12	7
A1	8	-245.184	6937.66
A2	8	1952.02	7846.63
A3	8	-872.021	6737.94
A4	8	3723.49	8685.59
A5	8	1843.62	8633.69
A6	8	1802.72	8849.32
A7	8	-1390.53	7263.66
A8	8	-621.396	7703.06
A9	8	-1633.25	6737.85
A10	8	-179.911	6734.08
A11	8	-174.596	5856.65
A12	8	283.806	6121.56
B1	8	-135.129	6433.01
B2	8	3031.56	9132.71
B3	8	-448.92	6758.28
B4	8	763.244	7747.26
B5	8	1147.25	8251.74
B6	8	539.501	7655.66
B7	8	-1852.33	6656.85
B8	8	-1197.21	7084.61
B9	8	-1527	6347.72
B10	8	512.225	7486.4
B11	8	-166.392	6642.16
B12	8	197.665	6872.7
C1	8	-1142.53	5945.92
C2	8	-243.07	5997.2
C3	8	-1789.86	5237.44
C4	8	936.047	7507.01
C5	8	1235.95	8053.83
C6	8	1116.15	7751.98
C7	8	-2631.26	5749.18
C8	8	-1516	7500.59
C9	8	-1427.23	5854.77
C10	8
C11	8
C12	8
D1	8	-208.99	6886.23
D2	8	787.185	8285.71
D3	8	-360.663	7635.69
D4	8	1162.67	7813.06
D5	8	1380.86	8089.99
D6	8	1076.73	7811.54
D7	8	634.819	7584.26
D8	8	4761.2	9037.58
D9	8	-116.93	7237.8
D10	8
D11	8
D12	8
E1	8	-559.94	6697.82
E2	8	-461.681	7086.9
E3	8	-673.58	7338.16
E4	8	1508.27	7598.12
E5	8	1632.49	8611.73
E6	8	1429.67	8058.7
E7	8
E8	8
E9	8
E10	8
E11	8
E12	8
F1	8	-78.0773	7200.08
F2	8	-848.14	7265.11
F3	8	-317.231	6971.4
F4	8	1898.76	8577.07
F5	8	2148.28	8600.81
F6	8	2171.57	8606.42
F7	8
F8	8
F9	8
F10	8
F11	8
F12	8
G1	8	149.049	7148.5
G2	8	-60.2336	7102.23
G3	8	-1144.78	6710.57
G4	8	1304.13	7552.34
G5	8	1989.66	8101.3
G6	8	1562.47	7749.42
G7	8
G8	8
G9	8
G10	8
G11	8
G12	8
H1	8	-544.751	6669.79
H2	8	-823.083	6170.74
H3	8	-399.336	6524.35
H4	8	597.223	6658.43
H5	8	1951.46	8314.48
H6	8	2029.06	8646.43
H7	8
H8	8
H9	8
H10	8
H11	8
H12	8
A1	9	-229.632	6938.53
A2	9	1971.92	7878.76
A3	9	-886.325	6760.42
A4	9	3769.45	8670.09
A5	9	1827.78	8616.99
A6	9	1824.73	8844.79
A7	9	-1402.37	7247.28
A8	9	-627.818	7721.11
A9	9	-1623.47	6759.87
A10	9	-201.104	6694.83
A11	9	-184.314	5835.95
A12	9	232.424	6075.66
B1	9	-122.961	6432.43
B2	9	3206.86	9230.75
B3	9	-418.816	6781.64
B4	9	892.06	8023.65
B5	9	1107.9	8216.81
B6	9	536.381	7678.53
B7	9	-1858.33	6652.73
B8	9	-1205.18	7055.27
B9	9	-1513.82	6354.2
B10	9	481.84	7499.11
B11	9	-213.633	6562.93
B12	9	216.529	6929.17
C1	9	-1131.93	5984.09
C2	9	-252.756	5951.36
C3	9	-1791.78	5214.76
C4	9	916.923	7473.44
C5	9	1251.64	8085.78
C6	9	1103.34	7730.9
C7	9	-2642.09	5742.73
C8	9	-1518.35	7505.51
C9	9	-1416.11	5855.87
C10	9
C11	9
C12	9
D1	9	-218.122	6882.6
D2	9	758.879	8270.27
D3	9	-349.921	7678.79
D4	9	1131.83	7697.53
D5	9	1364.49	8070.14
D6	9	1072.18	7796.78
D7	9	611.83	7507.06
D8	9	4884.04	9111.46
D9	9	-156.689	7201.56
D10	9
D11	9
D12	9
E1	9	-541.525	6716.63
E2	9	-464.517	7074.98
E3	9	-660.036	7315.7
E4	9	1438.43	7473.15
E5	9	1657.67	8610.96
E6	9	1456.89	8100.66
E7	9
E8	9
E9	9
E10	9
E11	9
E12	9
F1	9	-50.4354	7215.72
F2	9	-838.386	7244.1
F3	9	-316.829	7003.56
F4	9	1863.5	8550.1
F5	9	2131.75	8549.87
F6	9	2240.15	8645.76
F7	9
F8	9
F9	9
F10	9
F11	9
F12	9
G1	9	85.1214	7115.29
G2	9	-37.8283	7118.39
G3	9	-1125.5	6723.14
G4	9	1372.12	7633.73
G5	9	2024.05	8167.05
G6	9	1535.86	7698.6
G7	9
G8	9
G9	9
G10	9
G11	9
G12	9
H1	9	-547.976	6668.62
H2	9	-842.959	6189.59
H3	9	-412.385	6529.24
H4	9	597.133	6692.69
H5	9	1936.66	8298.37
H6	9	2013.87	8629.56
H7	9
H8	9
H9	9
H10	9
H11	9
H12	9
A1	10	-243.579	6929.89
A2	10	2003.48	7898.73
A3	10	-873.143	6771.13
A4	10	3833.08	8711.82
A5	10	1801.13	8616.95
A6	10	1810.7	8843.23
A7	10	-1392.37	7256.23
A8	10	-616.314	7753.09
A9	10	-1619.45	6754.62
A10	10	-219.972	6675.96
A11	10	-224.472	5842.26
A12	10	241.579	6100.44
B1	10	-71.7422	6531.25
B2	10	3362.19	9401.03
B3	10	-413.085	6746.97
B4	10	886.526	8028.22
B5	10	1119.74	8192.1
B6	10	544.208	7678.8
B7	10	-1868.25	6649.43
B8	10	-1244.09	7031.58
B9	10	-1532.97	6320.04
B10	10	500.276	7484.99
B11	10	-237.746	6602.57
B12	10	206.199	6945.89
C1	10	-1140.35	5946.84
C2	10	-244.938	5941.65
C3	10	-1822.69	5179.92
C4	10	910.916	7441.16
C5	10	1285.59	8139.48
C6	10	1087.7	7736.29
C7	10	-2649.59	5753.96
C8	10	-1531.06	7484.23
C9	10	-1448.32	5770.46
C10	10
C11	10
C12	10
D1	10	-226.352	6873.78
D2	10	720.53	8275.77
D3	10	-340.046	7733.88
D4	10	1123.05	7720.93
D5	10	1380.78	8098.24
D6	10	1053.13	7805.93
D7	10	605.917	7541.83
D8	10	4982.39	9120.37
D9	10	-188.117	7129.23
D10	10
D11	10
D12	10
E1	10	-546.434	6672.94
E2	10	-453.217	7127.02
E3	10	-636.754	7338.76
E4	10	1418.22	7457.52
E5	10	1661.2	8587.17
E6	10	1452	8109.62
E7	10
E8	10
E9	10
E10	10
E11	10
E12	10
F1	10	-38.0698	7197.51
F2	10	-800.736	7273.62
F3	10	-314.039	6969.66
F4	10	1845.99	8525.36
F5	10	2143.51	8558.69
F6	10	2285.66	8694.9
F7	10
F8	10
F9	10
F10	10
F11	10
F12	10
G1	10	122.241	7157.84
G2	10	-45.8942	7131.24
G3	10	-1110.4	6760.14
G4	10	1367.98	7643.17
G5	10	1999.57	8177.02
G6	10	1512.19	7702.4
G7	10
G8	10
G9	10
G10	10
G11	10
G12	10
H1	10	-535.436	6676.34
H2	10	-846.7	6190.3
H3	10	-425.763	6556.25
H4	10	596.425	6686.65
H5	10	1926.55	8285.51
H6	10	2016.22	8634.7
H7	10
H8	10
H9	10
H10	10
H11	10
H12	10
A1	11	-246.511	6930.68
A2	11	2016.05	7929.86
A3	11	-890.194	6744.87
A4	11	3925.63	8757.79
A5	11	1786.25	8571.83
A6	11	1791.63	8829.92
A7	11	-1387.17	7266.18
A8	11	-617.448	7754.92
A9	11	-1616.06	6756.99
A10	11	-269.266	6634
A11	11	-241.088	5804.02
A12	11	257.86	6101
B1	11	-104.797	6502.97
B2	11	3532	9533.49
B3	11	-385.831	6817.33
B4	11	894.849	8053
B5	11	1093.49	8185.24
B6	11	532.316	7681.19
B7	11	-1873.58	6640.64
B8	11	-1237.42	7019.92
B9	11	-1546	6335.48
B10	11	455.146	7479.09
B11	11	-270.233	6560.99
B12	11	151.79	6853.7
C1	11	-1127.46	5975.81
C2	11	-240.095	5942.56
C3	11	-1857.05	5113.48
C4	11	911.362	7444.17
C5	11	1305.62	8171.76
C6	11	1055.66	7685.72
C7	11	-2645.09	5731.65
C8	11	-1549.54	7471.65
C9	11	-1462.3	5760.28
C10	11
C11	11
C12	11
D1	11	-216.132	6915.2
D2	11	678.63	8240.64
D3	11	-355.745	7688
D4	11	1112.73	7702.6
D5	11	1369.41	8092.68
D6	11	1068.22	7825.78
D7	11	583.823	7509.36
D8	11	5109.62	9172.91
D9	11	-197.701	7123.59
D10	11
D11	11
D12	11
E1	11	-536.276	6704.47
E2	11	-439.635	7135.05
E3	11	-640.557	7333.01
E4	11	1411.56	7442.77
E5	11	1653.82	8577.11
E6	11	1487.81	8140.39
E7	11
E8	11
E9	11
E10	11
E11	11
E12	11
F1	11	-29.0381	7227.88
F2	11	-798.99	7302.69
F3	11	-312.274	6960.11
F4	11	1872.2	8563.92
F5	11	2139.72	8526.86
F6	11	2294.78	8653.51
F7	11
F8	11
F9	11
F10	11
F11	11
F12	11
G1	11	155.28	7177.02
G2	11	-15.6015	7161.63
G3	11	-1111.44	6754.48
G4	11	1373.33	7656.98
G5	11	2034.74	8172.75
G6	11	1511.21	7680.85
G7	11
G8	11
G9	11
G10	11
G11	11
G12	11
H1	11	-515.188	6694.53
H2	11	-860.467	6161.43
H3	11	-426.388	6553.98
H4	11	587.228	6700.48
H5	11	1894.82	8292.52
H6	11	2018.33	8650.7
H7	11
H8	11
H9	11
H10	11
H11	11
H12	11
A1	12	-235.211	6935.2
A2	12	2023.06	7925.51
A3	12	-886.444	6750.92
A4	12	4012.36	8877.52
A5	12	1753.95	8652.04
A6	12	1781.16	8823.36
A7	12	-1403.17	7259.42
A8	12	-595.078	7783.13
A9	12	-1618.16	6737.39
A10	12	-291.856	6614.15
A11	12	-273.429	5804.99
A12	12	223.534	6097.71
B1	12	-100.372	6483.74
B2	12	3655.84	9655.87
B3	12	-369.924	6867.45
B4	12	784.27	7846.49
B5	12	1116.13	8248.77
B6	12	505.637	7639.02
B7	12	-1874.91	6610.52
B8	12	-1270.34	6966.18
B9	12	-1538.51	6326.98
B10	12	464.517	7452.16
B11	12	-290.648	6541.8
B12	12	140.025	6884.15
C1	12	-1110.5	5948.62
C2	12	-210	5961.81
C3	12	-1828.75	5161.46
C4	12	909.987	7497.25
C5	12	1197.79	8027.9
C6	12	1027.58	7647.79
C7	12	-2673.3	5694.23
C8	12	-1586.05	7420.59
C9	12	-1480.94	5718.3
C10	12
C11	12
C12	12
D1	12	-212.347	6868.94
D2	12	642.643	8194.77
D3	12	-359.86	7689.87
D4	12	1200.57	7867.97
D5	12	1372.69	8151.61
D6	12	1021.62	7764.84
D7	12	596.854	7555.62
D8	12	5135.96	9142.22
D9	12	-245.928	7082.26
D10	12
D11	12
D12	12
E1	12	-523.983	6703.35
E2	12	-450.832	7106.03
E3	12	-620.187	7327.58
E4	12	1514.22	7642.1
E5	12	1675.48	8661.45
E6	12	1448.12	8094.89
E7	12
E8	12
E9	12
E10	12
E11	12
E12	12
F1	12	-1.43303	7220.98
F2	12	-815.498	7282.24
F3	12	-306.979	6964.31
F4	12	1926.16	8639.98
F5	12	2169.51	8603.18
F6	12	2323.3	8688.26
F7	12
F8	12
F9	12
F10	12
F11	12
F12	12
G1	12	178.507	7177.93
G2	12	-2.90138	7162.62
G3	12	-1126.64	6728.24
G4	12	1300.61	7543.33
G5	12	1974.39	8112.19
G6	12	1471.67	7656.46
G7	12
G8	12
G9	12
G10	12
G11	12
G12	12
H1	12	-504.116	6721.82
H2	12	-881.558	6165.21
H3	12	-432.096	6505.75
H4	12	567.199	6651.3
H5	12	1884.78	8261.51
H6	12	1992.01	8650.24
H7	12
H8	12
H9	12
H10	12
H11	12
H12	12
A1	13	-219.848	6975.44
A2	13	2052.08	7962.93
A3	13	-866.403	6726.9
A4	13	4071.24	8876.56
A5	13	1769.72	8604.59
A6	13	1805.78	8834.86
A7	13	-1380.46	7259.93
A8	13	-570.484	7781.27
A9	13	-1597.42	6777.43
A10	13	-293.424	6615.88
A11	13	-273.836	5804.53
A12	13	208.729	6097.07
B1	13	-85.2702	6505.14
B2	13	3788.06	9812.03
B3	13	-334.304	6882.08
B4	13	900.78	8090.46
B5	13	1095.1	8166.07
B6	13	532.194	7677.19
B7	13	-1872.02	6601.49
B8	13	-1285.36	6953.71
B9	13	-1537.46	6318.67
B10	13	456.717	7488.91
B11	13	-308.45	6564.31
B12	13	115.184	6848.26
C1	13	-1099.02	5983.27
C2	13	-176.545	5993.68
C3	13	-1824.63	5137.44
C4	13	891.248	7465.56
C5	13	1300.63	8209.09
C6	13	1028.12	7659.44
C7	13	-2663.8	5706.36
C8	13	-1578.22	7417.56
C9	13	-1508.78	5700.54
C10	13
C11	13
C12	13
D1	13	-178.809	6937.74
D2	13	650.616	8223.41
D3	13	-338.258	7705.08
D4	13	1139.45	7743.02
D5	13	1383.25	8162.52
D6	13	1019	7784.12
D7	13	620.455	7596.39
D8	13	5217.42	9131.64
D9	13	-260.717	7063.12
D10	13
D11	13
D12	13
E1	13	-467.138	6809.47
E2	13	-427.571	7132.49
E3	13	-608.346	7332.92
E4	13	1421.46	7465.03
E5	13	1678.65	8625.24
E6	13	1473.56	8124.75
E7	13
E8	13
E9	13
E10	13
E11	13
E12	13
F1	13	32.9755	7281.7
F2	13	-783.669	7316.53
F3	13	-274.099	6949.09
F4	13	1867.96	8581.85
F5	13	2123.91	8514.98
F6	13	2397.5	8713.64
F7	13
F8	13
F9	13
F10	13
F11	13
F12	13
G1	13	200.372	7192.78
G2	13	20.6719	7184.26
G3	13	-1096.75	6752.56
G4	13	1352.48	7603.48
G5	13	2013.98	8196.47
G6	13	1453.61	7643.61
G7	13
G8	13
G9	13
G10	13
G11	13
G12	13
H1	13	-493.484	6732.35
H2	13	-877.429	6138.54
H3	13	-408.32	6536.15
H4	13	580.681	6723.1
H5	13	1867.12	8253.59
H6	13	1990.19	8621.63
H7	13
H8	13
H9	13
H10	13
H11	13
H12	13
A1	14	-210.206	6962.61
A2	14	2091.95	7962.61
A3	14	-842.711	6767.24
A4	14	4133.15	8914.76
A5	14	1775.43	8636.14
A6	14	1794.53	8836.02
A7	14	-1361.09	7277.95
A8	14	-555.131	7794.63
A9	14	-1568.95	6778.78
A10	14	-315.199	6587.51
A11	14	-279.903	5801.66
A12	14	194.772	6089.66
B1	14	-45.2228	6504.21
B2	14	3915.96	9903.08
B3	14	-305.089	6879.95
B4	14	901.008	8092.7
B5	14	1104.06	8184.66
B6	14	502.044	7652.92
B7	14	-1852.8	6621.63
B8	14	-1251.07	6980.06
B9	14	-1524.12	6281.76
B10	14	450.315	7488.52
B11	14	-338.965	6497.27
B12	14	102.128	6819.57
C1	14	-1097.82	5979.34
C2	14	-133.55	5983.76
C3	14	-1793.38	5161.94
C4	14	893.309	7456.76
C5	14	1290.23	8197.14
C6	14	1025.08	7647.65
C7	14	-2678.51	5697.33
C8	14	-1572.11	7409.84
C9	14	-1490.79	5658.3
C10	14
C11	14
C12	14
D1	14	-157.811	6983.22
D2	14	656.871	8228.35
D3	14	-291.355	7738.82
D4	14	1145.83	7731.97
D5	14	1363.44	8126.31
D6	14	994.729	7754.56
D7	14	586.867	7533.48
D8	14	5297.74	9190.63
D9	14	-284.558	7034.82
D10	14
D11	14
D12	14
E1	14	-429.858	6767.59
E2	14	-428.266	7125.09
E3	14	-598.219	7359.71
E4	14	1437.91	7475.49
E5	14	1642.96	8590.13
E6	14	1482.7	8110.69
E7	14
E8	14
E9	14
E10	14
E11	14
E12	14
F1	14	63.1508	7244.02
F2	14	-783.351	7237.15
F3	14	-266.194	6975.7
F4	14	1872.39	8553.26
F5	14	2161.75	8555.14
F6	14	2414.74	8748.64
F7	14
F8	14
F9	14
F10	14
F11	14
F12	14
G1	14	232.534	7198.59
G2	14	61.0257	7223.62
G3	14	-1069.19	6761.84
G4	14	1334.78	7576.29
G5	14	1998.91	8157.89
G6	14	1428.71	7612.52
G7	14
G8	14
G9	14
G10	14
G11	14
G12	14
H1	14	-459.525	6727.03
H2	14	-837.496	6139.36
H3	14	-390.239	6535.55
H4	14	583.77	6697.82
H5	14	1857.38	8246.82
H6	14	1979.47	8644.67
H7	14
H8	14
H9	14
H10	14
H11	14
H12	14
A1	15	-219.969	6867.27
A2	15	2105.92	7987.39
A3	15	-819.825	6742.02
A4	15	4143.37	8933.6
A5	15	1759.36	8628.97
A6	15	1781.93	8837.41
A7	15	-1311.97	7242.85
A8	15	-504.822	7801.55
A9	15	-1521.61	6744.67
A10	15	-312.271	6584.58
A11	15	-312.917	5774.5
A12	15	133.089	6039.27
B1	15	-23.6554	6501.86
B2	15	4040.7	9999.42
B3	15	-279.837	6885.36
B4	15	911.001	8105.58
B5	15	1108.08	8172.62
B6	15	492.44	7617.6
B7	15	-1817.22	6622.81
B8	15	-1227.85	6909.69
B9	15	-1515.52	6281.73
B10	15	427.427	7498.12
B11	15	-361.171	6467.56
B12	15	79.8476	6791.17
C1	15	-1063.59	5922.78
C2	15	-96.9723	5985.34
C3	15	-1758.1	5131.25
C4	15	889.109	7444.28
C5	15	1276.23	8176.1
C6	15	1010.56	7640.08
C7	15	-2685.13	5694.59
C8	15	-1593.4	7397.64
C9	15	-1513.55	5632.15
C10	15
C11	15
C12	15
D1	15	-135.513	6975.04
D2	15	664.192	8219.79
D3	15	-251.967	7786.24
D4	15	1143.68	7752.93
D5	15	1385.81	8180.53
D6	15	965.796	7719.42
D7	15	593.331	7537.52
D8	15	5412.82	9185.35
D9	15	-297.145	7037.69
D10	15
D11	15
D12	15
E1	15	-374.822	6820.7
E2	15	-384.096	7129.02
E3	15	-553.136	7342.09
E4	15	1423.97	7465.25
E5	15	1682.36	8631.76
E6	15	1449.11	8094.14
E7	15
E8	15
E9	15
E10	15
E11	15
E12	15
F1	15	137.836	7286.91
F2	15	-738.056	7248.6
F3	15	-235.69	6966.56
F4	15	1894.88	8612.38
F5	15	2122.32	8541.82
F6	15	2405.55	8694.15
F7	15
F8	15
F9	15
F10	15
F11	15
F12	15
G1	15	316.204	7238.99
G2	15	94.2613	7198.36
G3	15	-1050.31	6743.78
G4	15	1331.09	7588.68
G5	15	2004.43	8185.44
G6	15	1389.92	7588.16
G7	15
G8	15
G9	15
G10	15
G11	15
G12	15
H1	15	-395.186	6769.89
H2	15	-806.643	6112.86
H3	15	-332.654	6508.94
H4	15	581.969	6702.9
H5	15	1848.66	8238.28
H6	15	1977.3	8669.73
H7	15
H8	15
H9	15
H10	15
H11	15
H12	15
A1	16	-176.403	6871.12
A2	16	2178.96	7986.52
A3	16	-765.435	6765.37
A4	16	4199.6	8970.66
A5	16	1750.06	8646.74
A6	16	1791.77	8815.7
A7	16	-1222.69	7270
A8	16	-397.173	7822.26
A9	16	-1424.59	6777.17
A10	16	-341.714	6551.63
A11	16	-332.654	5750.86
A12	16	151.178	6064
B1	16	45.7934	6502.84
B2	16	4209.85	10152.5
B3	16	-223.622	6908.01
B4	16	911.16	8084.89
B5	16	1096.35	8169.42
B6	16	497.564	7679.99
B7	16	-1715.78	6640.19
B8	16	-1152.28	6915.16
B9	16	-1417.3	6296.24
B10	16	410.519	7469.85
B11	16	-333.641	6530.44
B12	16	73.093	6772.2
C1	16	-964.262	5936.21
C2	16	35.0778	6001.99
C3	16	-1652.55	5171.85
C4	16	895.002	7468.93
C5	16	1302.9	8200.47
C6	16	1029.18	7659.88
C7	16	-2692.48	5663.22
C8	16	-1592.82	7402.24
C9	16	-1468.74	5643.13
C10	16
C11	16
C12	16
D1	16	-78.6706	6976.21
D2	16	697.162	8193.11
D3	16	-200.039	7765.42
D4	16	1166.36	7775.23
D5	16	1386.98	8196.88
D6	16	967.296	7739.82
D7	16	578.418	7530.16
D8	16	5528.17	9247.5
D9	16	-283.375	7051.5
D10	16
D11	16
D12	16
E1	16	-280.688	6820.67
E2	16	-271.56	7134.65
E3	16	-475.728	7369.8
E4	16	1439.58	7487.31
E5	16	1670.21	8645.83
E6	16	1486.67	8145.71
E7	16
E8	16
E9	16
E10	16
E11	16
E12	16
F1	16	237.16	7280.99
F2	16	-631.839	7271.24
F3	16	-139.054	6981.76
F4	16	1887.04	8591.79
F5	16	2138.7	8566.46
F6	16	2470.16	8758.74
F7	16
F8	16
F9	16
F10	16
F11	16
F12	16
G1	16	404.739	7209.13
G2	16	166.554	7191.89
G3	16	-955.481	6741.8
G4	16	1294.98	7548.36
G5	16	1981.9	8149.32
G6	16	1389.47	7589.06
G7	16
G8	16
G9	16
G10	16
G11	16
G12	16
H1	16	-262.212	6742.92
H2	16	-696.769	6123.01
H3	16	-231.788	6505.85
H4	16	558.68	6704.52
H5	16	1829.46	8246.58
H6	16	1961.73	8639.44
H7	16
H8	16
H9	16
H10	16
H11	16
H12	16
A1	17	-58.7024	6893.11
A2	17	2315.05	8008.48
A3	17	-666.868	6746.91
A4	17	4229.12	8999.01
A5	17	1755.27	8656.87
A6	17	1775.87	8828.47
A7	17	-1060.08	7261.23
A8	17	-233.023	7820.41
A9	17	-1246.66	6785.95
A10	17	-355.588	6563.83
A11	17	-348.147	5758.09
A12	17	85.9746	6029.27
B1	17	170.14	6491.26
B2	17	4384.07	10189.6
B3	17	-81.9015	6915.31
B4	17	895.637	8070.59
B5	17	1097.66	8199.1
B6	17	490.841	7627.69
B7	17	-1516.82	6619.74
B8	17	-979.486	6927.72
B9	17	-1270.19	6274.59
B10	17	406.821	7492.38
B11	17	-362.799	6495.39
B12	17	61.2631	6797.27
C1	17	-762.344	5986.31
C2	17	220.945	6000.44
C3	17	-1522.02	5110.22
C4	17	888.782	7466.29
C5	17	1284.03	8197.91
C6	17	996.85	7652.5
C7	17	-2695.91	5636.99
C8	17	-1596.27	7396.99
C9	17	-1479.25	5652.06
C10	17
C11	17
C12	17
D1	17	53.9103	7026.27
D2	17	804.162	8183.69
D3	17	-92.6614	7743.15
D4	17	1185.31	7831.98
D5	17	1331.1	8125.38
D6	17	945.086	7725.98
D7	17	577.061	7547.81
D8	17	5637.81	9281.88
D9	17	-300.644	7045.82
D10	17
D11	17
D12	17
E1	17	-91.5535	6791.88
E2	17	-135.013	7119.87
E3	17	-364.494	7328.68
E4	17	1456.28	7524.9
E5	17	1680.42	8643.08
E6	17	1456.18	8117.53
E7	17
E8	17
E9	17
E10	17
E11	17
E12	17
F1	17	415.65	7271.42
F2	17	-458.055	7238.57
F3	17	23.8681	7001.83
F4	17	1933.93	8643.33
F5	17	2130.36	8567.14
F6	17	2502.29	8752.73
F7	17
F8	17
F9	17
F10	17
F11	17
F12	17
G1	17	560.2	7206.02
G2	17	317.655	7156.13
G3	17	-814.624	6755.62
G4	17	1300.93	7515.06
G5	17	1983.84	8153.41
G6	17	1398.69	7587.75
G7	17
G8	17
G9	17
G10	17
G11	17
G12	17
H1	17	-9.79633	6756.9
H2	17	-461.809	6113.2
H3	17	6.89019	6528.95
H4	17	543.326	6670.76
H5	17	1841.48	8239.24
H6	17	1990.01	8672.11
H7	17
H8	17
H9	17
H10	17
H11	17
H12	17
A1	18	139.031	6892
A2	18	2577.92	8008
A3	18	-452.453	6765.38
A4	18	4256.81	9008.35
A5	18	1758.46	8657.95
A6	18	1770.39	8797.36
A7	18	-731.195	7251.53
A8	18	137.418	7832.47
A9	18	-870.065	6767.65
A10	18	-359.173	6568.32
A11	18	-374.735	5747.16
A12	18	95.8306	6027.65
B1	18	409.83	6431.34
B2	18	4716.11	10263.9
B3	18	129.187	6893.87
B4	18	895.165	8106.47
B5	18	1086.42	8149.6
B6	18	489.251	7641.94
B7	18	-1136.25	6639.34
B8	18	-666.51	6904.26
B9	18	-965.428	6241.37
B10	18	424.228	7481.63
B11	18	-362.564	6540.52
B12	18	24.3265	6757.92
C1	18	-433.325	5939.91
C2	18	612.847	5988.47
C3	18	-1167.99	5127.38
C4	18	879.733	7462.6
C5	18	1303.04	8214.98
C6	18	996.949	7617.17
C7	18	-2703.45	5645.13
C8	18	-1598.79	7373.4
C9	18	-1489.9	5619.88
C10	18
C11	18
C12	18
D1	18	278.629	6981.55
D2	18	1024.2	8149.02
D3	18	179.065	7782.73
D4	18	1161.06	7824.31
D5	18	1355.46	8169.86
D6	18	952.205	7731.51
D7	18	566.441	7512.97
D8	18	5578.53	9253.95
D9	18	-317.685	7011.11
D10	18
D11	18
D12	18
E1	18	241.306	6762.67
E2	18	205.866	7174.25
E3	18	-71.8185	7360.25
E4	18	1437.35	7501.65
E5	18	1652.94	8624.45
E6	18	1473.56	8130.89
E7	18
E8	18
E9	18
E10	18
E11	18
E12	18
F1	18	800.733	7230.9
F2	18	-129.841	7236.38
F3	18	276.628	6986.37
F4	18	1898.21	8600.99
F5	18	2142.78	8566.5
F6	18	2520.02	8762.62
F7	18
F8	18
F9	18
F10	18
F11	18
F12	18
G1	18	962.901	7191.44
G2	18	632.858	7167.54
G3	18	-561.051	6707.28
G4	18	1298.45	7532.35
G5	18	2004.97	8182.48
G6	18	1378.73	7574.05
G7	18
G8	18
G9	18
G10	18
G11	18
G12	18
H1	18	483.676	6732.08
H2	18	-9.14081	6102.66
H3	18	446.912	6494.94
H4	18	547.475	6657.99
H5	18	1823.53	8205.04
H6	18	1953.47	8662.66
H7	18
H8	18
H9	18
H10	18
H11	18
H12	18
A1	19	554.038	6890.03
A2	19	3128.94	7992.24
A3	19	-39.2844	6771.44
A4	19	4307.44	9097.02
A5	19	1778.24	8666.52
A6	19	1792.4	8826.94
A7	19	-85.4097	7280.56
A8	19	835.715	7856.83
A9	19	-176.115	6771.47
A10	19	-376.413	6535.19
A11	19	-394.135	5730.13
A12	19	80.96	6025.26
B1	19	950.208	6455.21
B2	19	5354.41	10406.5
B3	19	591.254	6950.54
B4	19	832.464	7928.79
B5	19	1088.77	8155.59
B6	19	497.545	7637.69
B7	19	-386.438	6638.04
B8	19	-13.2756	6903.64
B9	19	-357.015	6306.69
B10	19	409.427	7497.12
B11	19	-399.098	6503.03
B12	19	30.6031	6767.06
C1	19	278.447	5950.2
C2	19	1364.49	6006.02
C3	19	-530.959	5142.16
C4	19	910.454	7506.14
C5	19	1279.64	8176.48
C6	19	998.139	7631.26
C7	19	-2700.98	5663.3
C8	19	-1589.81	7406.37
C9	19	-1478.98	5650.51
C10	19
C11	19
C12	19
D1	19	722.469	6980.53
D2	19	1450.02	8157.98
D3	19	666.317	7780.91
D4	19	1257.91	7935.7
D5	19	1344	8131.57
D6	19	945.351	7729.35
D7	19	565.501	7511.07
D8	19	5747.92	9349.66
D9	19	-328.367	7021.94
D10	19
D11	19
D12	19
E1	19	936.427	6800.67
E2	19	784.314	7128.04
E3	19	441.101	7344.36
E4	19	1502.47	7628.27
E5	19	1681.23	8654.81
E6	19	1495.77	8145.54
E7	19
E8	19
E9	19
E10	19
E11	19
E12	19
F1	19	1561.88	7260.66
F2	19	571.144	7239.88
F3	19	834.718	6963.93
F4	19	1943.28	8649.28
F5	19	2177.17	8621.39
F6	19	2539.27	8794.23
F7	19
F8	19
F9	19
F10	19
F11	19
F12	19
G1	19	1719.1	7217.8
G2	19	1223.83	7184.81
G3	19	8.72451	6733.85
G4	19	1269.69	7488.97
G5	19	1980.04	8135.56
G6	19	1398.09	7590.36
G7	19
G8	19
G9	19
G10	19
G11	19
G12	19
H1	19	1459.73	6748.61
H2	19	907.24	6091.47
H3	19	1307.45	6464.85
H4	19	524.826	6634.27
H5	19	1824.69	8219.5
H6	19	1968.04	8672.79
H7	19
H8	19
H9	19
H10	19
H11	19
H12	19
A1	20	1319.22	6855.03
A2	20	4145.94	8018.71
A3	20	782.958	6768.9
A4	20	4308.26	9075.41
A5	20	1779.24	8678.92
A6	20	1781.1	8807.65
A7	20	1147.18	7259.48
A8	20	2171.17	7823.9
A9	20	1176.76	6759.81
A10	20	-402.921	6538.42
A11	20	-402.629	5709.1
A12	20	50.4725	5975.95
B1	20	1956.4	6480.33
B2	20	6418.13	10488.8
B3	20	1426.84	6928.91
B4	20	917.651	8120.96
B5	20	1113.39	8196.58
B6	20	509.069	7650.16
B7	20	1040.13	6616.64
B8	20	1268.28	6906.93
B9	20	792.816	6265.71
B10	20	380.885	7445.05
B11	20	-400.214	6489.3
B12	20	33.8663	6762.54
C1	20	1588.88	5917.59
C2	20	2733.64	5990.47
C3	20	711.468	5155.85
C4	20	891.774	7462.34
C5	20	1287.36	8176.7
C6	20	999.802	7634.03
C7	20	-2687.57	5634.62
C8	20	-1592.8	7409.46
C9	20	-1480.62	5667.81
C10	20
C11	20
C12	20
D1	20	1587.89	6966.52
D2	20	2367.68	8130.57
D3	20	1620.34	7768.29
D4	20	1170.79	7833.35
D5	20	1290.08	8078.24
D6	20	941.097	7762.94
D7	20	567.363	7523.56
D8	20	5832.7	9372.29
D9	20	-330.783	7043.44
D10	20
D11	20
D12	20
E1	20	2235.05	6726.83
E2	20	1946.34	7100.35
E3	20	1418.87	7339.46
E4	20	1392.55	7437.3
E5	20	1688.88	8673.81
E6	20	1520.67	8173.19
E7	20
E8	20
E9	20
E10	20
E11	20
E12	20
F1	20	2966.63	7180.66
F2	20	1862.29	7220.42
F3	20	1890.7	6947.4
F4	20	1842.75	8544.76
F5	20	2169.4	8586.45
F6	20	2595.5	8821.81
F7	20
F8	20
F9	20
F10	20
F11	20
F12	20
G1	20	3087.33	7196.07
G2	20	2363.03	7176.56
G3	20	1045.85	6704.58
G4	20	1312.1	7565.86
G5	20	1987.19	8148.54
G6	20	1385.13	7587.35
G7	20
G8	20
G9	20
G10	20
G11	20
G12	20
H1	20	3265.29	6709.31
H2	20	2628.79	6087.96
H3	20	2938.39	6462.49
H4	20	525.531	6674.99
H5	20	1825.92	8218.7
H6	20	1962.77	8661.1
H7	20
H8	20
H9	20
H10	20
H11	20
H12	20
A1	21	2806.1	6868.69
A2	21	6053.15	7988.23
A3	21	2281.2	6720.06
A4	21	4350.77	9057.92
A5	21	1793.96	8674.25
A6	21	1800.28	8804.55
A7	21	3438.23	7235.85
A8	21	4666.13	7825.43
A9	21	3664.39	6699.54
A10	21	-391.357	6551.95
A11	21	-412.991	5700.42
A12	21	17.6911	5951.81
B1	21	3802.93	6429.58
B2	21	8355.94	10497.8
B3	21	3014.9	6939.43
B4	21	935.639	8139.74
B5	21	1111.38	8172.37
B6	21	520.803	7654.57
B7	21	3693.63	6586.5
B8	21	3600.68	6843.26
B9	21	2964.1	6237.58
B10	21	420.386	7534.43
B11	21	-421.681	6431.99
B12	21	2.69708	6724.56
C1	21	3991.65	5842.78
C2	21	5230.96	5967.08
C3	21	2945.58	5086.38
C4	21	893.389	7459.79
C5	21	1313.4	8226.64
C6	21	993.879	7611.05
C7	21	-2705.12	5621.89
C8	21	-1587.48	7394.38
C9	21	-1494.67	5589.25
C10	21
C11	21
C12	21
D1	21	3231.24	6926.63
D2	21	4089.51	8122.51
D3	21	3388.44	7688.24
D4	21	1170.21	7807.9
D5	21	1300.59	8084.7
D6	21	943.944	7761.51
D7	21	566.765	7500.3
D8	21	5873.76	9369.53
D9	21	-337.136	7016.15
D10	21
D11	21
D12	21
E1	21	4682.54	6724.44
E2	21	4087.22	7055.04
E3	21	3264.2	7287.77
E4	21	1409.94	7455.15
E5	21	1677.61	8657.57
E6	21	1520.26	8178.91
E7	21
E8	21
E9	21
E10	21
E11	21
E12	21
F1	21	5597.51	7199.42
F2	21	4297.56	7155.18
F3	21	3854.15	6910.11
F4	21	1869.64	8577.03
F5	21	2140.29	8519.89
F6	21	2655.08	8877.62
F7	21
F8	21
F9	21
F10	21
F11	21
F12	21
G1	21	5604.73	7119.59
[truncated: 13,079 more rows]

## Sheet: Amplification Data
Block Type	96well
Chemistry	SYBR_GREEN
Experiment File Name	D:\Applied Biosystems\StepOne Software v2.3\experiments\ishishita\190430ptx3_03uM_10samples.eds
Experiment Run End Time	2018-04-30 19:23:48 PM PDT
Instrument Type	steponeplus
Passive Reference	ROX
Well	Cycle	Target Name	Rn	ΔRn
A1	1	actb	-0.0244891	0.00375707
A1	2	actb	-0.0228915	0.00577984
A1	3	actb	-0.0272723	0.00182418
A1	4	actb	-0.0255404	0.00398123
A1	5	actb	-0.0299302	1.66092e-05
A1	6	actb	-0.0297362	0.000635797
A1	7	actb	-0.0321293	-0.00133217
A1	8	actb	-0.035341	-0.00411868
A1	9	actb	-0.0330951	-0.00144765
A1	10	actb	-0.0351491	-0.00307651
A1	11	actb	-0.0355681	-0.00307036
A1	12	actb	-0.0339156	-0.000992615
A1	13	actb	-0.0315175	0.00183063
A1	14	actb	-0.0301906	0.00358264
A1	15	actb	-0.0320315	0.0021669
A1	16	actb	-0.025673	0.00895055
A1	17	actb	-0.0085161	0.0265327
A1	18	actb	0.0201728	0.0556467
A1	19	actb	0.0804115	0.116311
A1	20	actb	0.192445	0.22877
A1	21	actb	0.408535	0.445284
A1	22	actb	0.801503	0.838678
A1	23	actb	1.47052	1.50812
A1	24	actb	2.37442	2.41244
A1	25	actb	3.32372	3.36217
A1	26	actb	4.19413	4.233
A1	27	actb	5.10366	5.14296
A1	28	actb	5.93993	5.97965
A1	29	actb	6.75816	6.79831
A1	30	actb	7.44654	7.48711
A1	31	actb	8.11305	8.15405
A1	32	actb	8.69236	8.73379
A1	33	actb	9.24733	9.28918
A1	34	actb	9.62021	9.66249
A1	35	actb	10.0904	10.1331
A1	36	actb	10.4331	10.4762
A1	37	actb	10.6853	10.7288
A1	38	actb	10.9261	10.9701
A1	39	actb	11.1786	11.223
A1	40	actb	11.3513	11.3961
A2	1	actb	0.218195	-0.0117606
A2	2	actb	0.235312	0.00291985
A2	3	actb	0.235644	0.000815407
A2	4	actb	0.234857	-0.00240872
A2	5	actb	0.239826	0.000123409
A2	6	actb	0.241997	-0.000143018
A2	7	actb	0.244256	-0.00032056
A2	8	actb	0.248771	0.00175787
A2	9	actb	0.250283	0.000832191
A2	10	actb	0.253645	0.00175811
A2	11	actb	0.254236	-8.81826e-05
A2	12	actb	0.255259	-0.00150163
A2	13	actb	0.257704	-0.00149439
A2	14	actb	0.262721	0.00108618
A2	15	actb	0.263655	-0.00041667
A2	16	actb	0.27283	0.00632177
A2	17	actb	0.289074	0.0201289
A2	18	actb	0.321918	0.0505353
A2	19	actb	0.391497	0.117678
A2	20	actb	0.517034	0.240778
A2	21	actb	0.757759	0.479066
A2	22	actb	1.18403	0.902901
A2	23	actb	1.84416	1.56059
A2	24	actb	2.63526	2.34926
A2	25	actb	3.36346	3.07502
A2	26	actb	4.03677	3.74589
A2	27	actb	4.74356	4.45025
A2	28	actb	5.40022	5.10447
A2	29	actb	5.99368	5.69549
A2	30	actb	6.51131	6.21069
A2	31	actb	6.95731	6.65425
A2	32	actb	7.35356	7.04807
A2	33	actb	7.73827	7.43034
A2	34	actb	8.00431	7.69394
A2	35	actb	8.33993	8.02713
A2	36	actb	8.60113	8.28589
A2	37	actb	8.81666	8.49898
A2	38	actb	9.02147	8.70135
A2	39	actb	9.20708	8.88453
A2	40	actb	9.34525	9.02025
A3	1	actb	-0.149049	-0.0196991
A3	2	actb	-0.110206	0.0190205
A3	3	actb	-0.124343	0.00475996
A3	4	actb	-0.125844	0.00313539
A3	5	actb	-0.130501	-0.00164473
A3	6	actb	-0.129319	-0.000586436
A3	7	actb	-0.131022	-0.00241271
A3	8	actb	-0.12942	-0.00093345
A3	9	actb	-0.131105	-0.00274217
A3	10	actb	-0.128951	-0.000711328
A3	11	actb	-0.131981	-0.00386478
A3	12	actb	-0.131307	-0.0033142
A3	13	actb	-0.128797	-0.000927208
A3	14	actb	-0.124528	0.00321802
A3	15	actb	-0.121599	0.00602364
A3	16	actb	-0.11314	0.0143594
A3	17	actb	-0.0988406	0.0285356
A3	18	actb	-0.0668777	0.0603751
A3	19	actb	-0.00580148	0.121328
A3	20	actb	0.11567	0.242676
A3	21	actb	0.339461	0.466344
A3	22	actb	0.755901	0.882661
A3	23	actb	1.45243	1.57907
A3	24	actb	2.39293	2.51944
A3	25	actb	3.33282	3.45921
A3	26	actb	4.13961	4.26587
A3	27	actb	4.99979	5.12593
A3	28	actb	5.85048	5.9765
A3	29	actb	6.62778	6.75368
A3	30	actb	7.3039	7.42968
A3	31	actb	7.90362	8.02927
A3	32	actb	8.49299	8.61852
A3	33	actb	8.95589	9.0813
A3	34	actb	9.35847	9.48375
A3	35	actb	9.77529	9.90045
A3	36	actb	10.1215	10.2466
A3	37	actb	10.4255	10.5505
A3	38	actb	10.6741	10.7989
A3	39	actb	10.9303	11.055
A3	40	actb	11.1813	11.3058
A4	1	ptx3-4-1f_mRNAr	0.314022	-0.0725804
A4	2	ptx3-4-1f_mRNAr	0.35608	-0.0356425
A4	3	ptx3-4-1f_mRNAr	0.374961	-0.0218823
A4	4	ptx3-4-1f_mRNAr	0.387736	-0.0142289
A4	5	ptx3-4-1f_mRNAr	0.403396	-0.0036893
A4	6	ptx3-4-1f_mRNAr	0.412871	0.000665026
A4	7	ptx3-4-1f_mRNAr	0.420294	0.00296707
A4	8	ptx3-4-1f_mRNAr	0.428697	0.00624941
A4	9	ptx3-4-1f_mRNAr	0.434765	0.00719632
A4	10	ptx3-4-1f_mRNAr	0.439986	0.00729681
A4	11	ptx3-4-1f_mRNAr	0.448245	0.0104341
A4	12	ptx3-4-1f_mRNAr	0.451969	0.00903726
A4	13	ptx3-4-1f_mRNAr	0.458651	0.0105989
A4	14	ptx3-4-1f_mRNAr	0.46363	0.0104569
A4	15	ptx3-4-1f_mRNAr	0.463796	0.00550208
A4	16	ptx3-4-1f_mRNAr	0.468148	0.00473315
A4	17	ptx3-4-1f_mRNAr	0.469954	0.00141797
A4	18	ptx3-4-1f_mRNAr	0.472541	-0.00111556
A4	19	ptx3-4-1f_mRNAr	0.473499	-0.00527778
A4	20	ptx3-4-1f_mRNAr	0.474718	-0.00918022
A4	21	ptx3-4-1f_mRNAr	0.480328	-0.00869078
A4	22	ptx3-4-1f_mRNAr	0.48165	-0.0124902
A4	23	ptx3-4-1f_mRNAr	0.489712	-0.00954837
A4	24	ptx3-4-1f_mRNAr	0.505413	0.00103172
A4	25	ptx3-4-1f_mRNAr	0.530799	0.021297
A4	26	ptx3-4-1f_mRNAr	0.579813	0.0651895
A4	27	ptx3-4-1f_mRNAr	0.675531	0.155787
A4	28	ptx3-4-1f_mRNAr	0.858188	0.333323
A4	29	ptx3-4-1f_mRNAr	1.18879	0.658808
A4	30	ptx3-4-1f_mRNAr	1.7787	1.2436
A4	31	ptx3-4-1f_mRNAr	2.74445	2.20423
A4	32	ptx3-4-1f_mRNAr	4.07711	3.53176
A4	33	ptx3-4-1f_mRNAr	5.53347	4.983
A4	34	ptx3-4-1f_mRNAr	6.69718	6.14159
A4	35	ptx3-4-1f_mRNAr	7.93838	7.37767
A4	36	ptx3-4-1f_mRNAr	8.89608	8.33025
A4	37	ptx3-4-1f_mRNAr	9.67432	9.10337
A4	38	ptx3-4-1f_mRNAr	10.2563	9.68024
A4	39	ptx3-4-1f_mRNAr	10.6337	10.0525
A4	40	ptx3-4-1f_mRNAr	10.99	10.4037
A5	1	ptx3-4-1f_mRNAr	0.226506	0.00445114
A5	2	ptx3-4-1f_mRNAr	0.232562	0.0115458
A5	3	ptx3-4-1f_mRNAr	0.227394	0.00741785
A5	4	ptx3-4-1f_mRNAr	0.223052	0.00411501
A5	5	ptx3-4-1f_mRNAr	0.222057	0.00415905
A5	6	ptx3-4-1f_mRNAr	0.219225	0.00236651
A5	7	ptx3-4-1f_mRNAr	0.214808	-0.0010118
A5	8	ptx3-4-1f_mRNAr	0.213538	-0.00124178
A5	9	ptx3-4-1f_mRNAr	0.212114	-0.00162701
A5	10	ptx3-4-1f_mRNAr	0.209022	-0.00367942
A5	11	ptx3-4-1f_mRNAr	0.208387	-0.00327575
A5	12	ptx3-4-1f_mRNAr	0.20272	-0.00790252
A5	13	ptx3-4-1f_mRNAr	0.205671	-0.00391224
A5	14	ptx3-4-1f_mRNAr	0.205581	-0.00296333
A5	15	ptx3-4-1f_mRNAr	0.20389	-0.00361477
A5	16	ptx3-4-1f_mRNAr	0.202396	-0.00407016
A5	17	ptx3-4-1f_mRNAr	0.202761	-0.00266583
A5	18	ptx3-4-1f_mRNAr	0.203104	-0.0012837
A5	19	ptx3-4-1f_mRNAr	0.205185	0.00183721
A5	20	ptx3-4-1f_mRNAr	0.205007	0.00269802
A5	21	ptx3-4-1f_mRNAr	0.206814	0.00554465
A5	22	ptx3-4-1f_mRNAr	0.20934	0.00911001
A5	23	ptx3-4-1f_mRNAr	0.213802	0.0146106
A5	24	ptx3-4-1f_mRNAr	0.224025	0.0258733
A5	25	ptx3-4-1f_mRNAr	0.243965	0.0468524
A5	26	ptx3-4-1f_mRNAr	0.281099	0.0850262
A5	27	ptx3-4-1f_mRNAr	0.355813	0.160779
A5	28	ptx3-4-1f_mRNAr	0.495617	0.301622
A5	29	ptx3-4-1f_mRNAr	0.759626	0.566671
A5	30	ptx3-4-1f_mRNAr	1.24891	1.057
A5	31	ptx3-4-1f_mRNAr	2.08582	1.89494
A5	32	ptx3-4-1f_mRNAr	3.38988	3.20004
A5	33	ptx3-4-1f_mRNAr	5.07264	4.88384
A5	34	ptx3-4-1f_mRNAr	6.53796	6.3502
A5	35	ptx3-4-1f_mRNAr	8.04327	7.85655
A5	36	ptx3-4-1f_mRNAr	9.19773	9.01205
A5	37	ptx3-4-1f_mRNAr	10.3952	10.2105
A5	38	ptx3-4-1f_mRNAr	11.1453	10.9617
A5	39	ptx3-4-1f_mRNAr	11.7435	11.5609
A5	40	ptx3-4-1f_mRNAr	12.2238	12.0423
A6	1	ptx3-4-1f_mRNAr	0.19895	-0.00785272
A6	2	ptx3-4-1f_mRNAr	0.209478	0.00289659
A6	3	ptx3-4-1f_mRNAr	0.206955	0.000594381
A6	4	ptx3-4-1f_mRNAr	0.208022	0.00188344
A6	5	ptx3-4-1f_mRNAr	0.208848	0.00293083
A6	6	ptx3-4-1f_mRNAr	0.207311	0.00161467
A6	7	ptx3-4-1f_mRNAr	0.203103	-0.00237236
A6	8	ptx3-4-1f_mRNAr	0.203713	-0.00154081
A6	9	ptx3-4-1f_mRNAr	0.206305	0.00127289
A6	10	ptx3-4-1f_mRNAr	0.204755	-5.56196e-05
A6	11	ptx3-4-1f_mRNAr	0.202904	-0.00168546
A6	12	ptx3-4-1f_mRNAr	0.201868	-0.00250024
A6	13	ptx3-4-1f_mRNAr	0.204393	0.000245585
A6	14	ptx3-4-1f_mRNAr	0.203093	-0.000832973
A6	15	ptx3-4-1f_mRNAr	0.201635	-0.00206931
A6	16	ptx3-4-1f_mRNAr	0.203248	-0.000235149
A6	17	ptx3-4-1f_mRNAr	0.201152	-0.00210986
A6	18	ptx3-4-1f_mRNAr	0.201241	-0.00179996
A6	19	ptx3-4-1f_mRNAr	0.20306	0.000240593
A6	20	ptx3-4-1f_mRNAr	0.202222	-0.000376193
A6	21	ptx3-4-1f_mRNAr	0.204471	0.0020943
A6	22	ptx3-4-1f_mRNAr	0.206857	0.00470123
A6	23	ptx3-4-1f_mRNAr	0.215393	0.0134591
A6	24	ptx3-4-1f_mRNAr	0.226773	0.02506
A6	25	ptx3-4-1f_mRNAr	0.251816	0.0503241
A6	26	ptx3-4-1f_mRNAr	0.297546	0.0962753
A6	27	ptx3-4-1f_mRNAr	0.386656	0.185607
A6	28	ptx3-4-1f_mRNAr	0.559057	0.35823
A6	29	ptx3-4-1f_mRNAr	0.87963	0.679024
A6	30	ptx3-4-1f_mRNAr	1.46161	1.26122
A6	31	ptx3-4-1f_mRNAr	2.43684	2.23667
A6	32	ptx3-4-1f_mRNAr	3.88452	3.68458
A6	33	ptx3-4-1f_mRNAr	5.65431	5.45459
A6	34	ptx3-4-1f_mRNAr	7.14974	6.95024
A6	35	ptx3-4-1f_mRNAr	8.68173	8.48245
A6	36	ptx3-4-1f_mRNAr	9.86196	9.6629
A6	37	ptx3-4-1f_mRNAr	10.8272	10.6283
A6	38	ptx3-4-1f_mRNAr	11.5728	11.3742
A6	39	ptx3-4-1f_mRNAr	12.1788	11.9804
A6	40	ptx3-4-1f_mRNAr	12.5791	12.3809
A7	1	actb	-0.174603	0.0133535
A7	2	actb	-0.174281	0.0139715
A7	3	actb	-0.184523	0.00402539
A7	4	actb	-0.187295	0.00154853
A7	5	actb	-0.189064	7.57335e-05
A7	6	actb	-0.190631	-0.00119548
A7	7	actb	-0.192398	-0.00266683
A7	8	actb	-0.191436	-0.00140955
A7	9	actb	-0.193503	-0.00318046
A7	10	actb	-0.191886	-0.00126786
A7	11	actb	-0.190908	5.95208e-06
A7	12	actb	-0.193289	-0.00207952
A7	13	actb	-0.190148	0.00135775
A7	14	actb	-0.187015	0.00478636
A7	15	actb	-0.181141	0.0109563
A7	16	actb	-0.168183	0.0242097
A7	17	actb	-0.145991	0.0466972
A7	18	actb	-0.100833	0.092151
A7	19	actb	-0.0117312	0.181549
A7	20	actb	0.158025	0.3516
A7	21	actb	0.475166	0.669038
A7	22	actb	1.04281	1.23697
A7	23	actb	1.92786	2.12233
A7	24	actb	2.99352	3.18828
A7	25	actb	3.93165	4.12671
A7	26	actb	4.79762	4.99297
A7	27	actb	5.68301	5.87866
A7	28	actb	6.53082	6.72676
A7	29	actb	7.26418	7.46042
A7	30	actb	7.88886	8.08539
A7	31	actb	8.40336	8.60019
A7	32	actb	8.90341	9.10053
A7	33	actb	9.3717	9.56912
A7	34	actb	9.67436	9.87208
A7	35	actb	10.1006	10.2986
A7	36	actb	10.3941	10.5924
A7	37	actb	10.6342	10.8328
A7	38	actb	10.8504	11.0493
A7	39	actb	11.0735	11.2727
A7	40	actb	11.2258	11.4253
A8	1	actb	-0.0740009	0.00772232
A8	2	actb	-0.0667242	0.014532
A8	3	actb	-0.0742504	0.00653884
A8	4	actb	-0.0809609	-0.000638723
A8	5	actb	-0.0800072	-0.000151983
A8	6	actb	-0.0798797	-0.000491483
A8	7	actb	-0.0814639	-0.00254275
A8	8	actb	-0.0806687	-0.00221455
A8	9	actb	-0.0813118	-0.00332471
A8	10	actb	-0.0794927	-0.00197259
A8	11	actb	-0.0796202	-0.00256708
A8	12	actb	-0.0764574	0.0001287
A8	13	actb	-0.073315	0.00280404
A8	14	actb	-0.0712197	0.00443229
A8	15	actb	-0.0647079	0.0104771
A8	16	actb	-0.0507747	0.0239433
A8	17	actb	-0.0297968	0.0444542
A8	18	actb	0.0175446	0.0913286
A8	19	actb	0.106368	0.179685
A8	20	actb	0.277505	0.350355
A8	21	actb	0.596278	0.668661
A8	22	actb	1.15503	1.22695
A8	23	actb	2.00894	2.08039
A8	24	actb	3.0031	3.07408
A8	25	actb	3.87375	3.94427
A8	26	actb	4.6575	4.72754
A8	27	actb	5.47783	5.54741
A8	28	actb	6.19981	6.26892
A8	29	actb	6.86074	6.92938
A8	30	actb	7.40449	7.47267
A8	31	actb	7.87469	7.94241
A8	32	actb	8.28851	8.35575
A8	33	actb	8.7045	8.77128
A8	34	actb	8.95393	9.02024
A8	35	actb	9.27551	9.34136
A8	36	actb	9.50911	9.57448
A8	37	actb	9.72789	9.7928
A8	38	actb	9.92446	9.9889
A8	39	actb	10.1086	10.1726
A8	40	actb	10.2055	10.269
A9	1	actb	-0.215808	0.010577
A9	2	actb	-0.213365	0.0141322
A9	3	actb	-0.21842	0.0101905
A9	4	actb	-0.22851	0.0012126
A9	5	actb	-0.228925	0.00190936
A9	6	actb	-0.232655	-0.000707777
A9	7	actb	-0.239416	-0.00635648
A9	8	actb	-0.242399	-0.00822762
A9	9	actb	-0.240163	-0.0048789
A9	10	actb	-0.239755	-0.00335849
A9	11	actb	-0.239169	-0.0016601
A9	12	actb	-0.240176	-0.001555
A9	13	actb	-0.235697	0.0040368
A9	14	actb	-0.231451	0.00939515
A9	15	actb	-0.225601	0.0163568
A9	16	actb	-0.210205	0.032866
A9	17	actb	-0.183711	0.0604715
A9	18	actb	-0.128562	0.116733
A9	19	actb	-0.0260083	0.220399
A9	20	actb	0.174081	0.421601
A9	21	actb	0.546962	0.795594
A9	22	actb	1.21573	1.46547
A9	23	actb	2.24227	2.49313
A9	24	actb	3.40902	3.66099
A9	25	actb	4.40479	4.65787
A9	26	actb	5.34433	5.59852
A9	27	actb	6.31595	6.57126
A9	28	actb	7.18917	7.44559
A9	29	actb	7.96192	8.21945
A9	30	actb	8.71527	8.97391
A9	31	actb	9.32498	9.58473
A9	32	actb	9.88953	10.1504
A9	33	actb	10.4256	10.6876
A9	34	actb	10.7736	11.0367
A9	35	actb	11.2056	11.4698
A9	36	actb	11.5151	11.7805
A9	37	actb	11.8743	12.1407
A9	38	actb	12.1613	12.4289
A9	39	actb	12.3741	12.6428
A9	40	actb	12.6072	12.877
A10	1	ptx3-4-1f_mRNAr	0.0569505	0.0603143
A10	2	ptx3-4-1f_mRNAr	0.0669939	0.0731157
A10	3	ptx3-4-1f_mRNAr	0.0178887	0.0267683
A10	4	ptx3-4-1f_mRNAr	0.000915676	0.0125532
A10	5	ptx3-4-1f_mRNAr	-0.00584213	0.0085533
A10	6	ptx3-4-1f_mRNAr	-0.0168792	0.000274095
A10	7	ptx3-4-1f_mRNAr	-0.0208327	-0.000921496
A10	8	ptx3-4-1f_mRNAr	-0.0267165	-0.00404732
A10	9	ptx3-4-1f_mRNAr	-0.0300387	-0.00461164
A10	10	ptx3-4-1f_mRNAr	-0.0329499	-0.00476497
A10	11	ptx3-4-1f_mRNAr	-0.0405888	-0.00964599
A10	12	ptx3-4-1f_mRNAr	-0.0441259	-0.0104252
A10	13	ptx3-4-1f_mRNAr	-0.0443515	-0.00789289
A10	14	ptx3-4-1f_mRNAr	-0.047848	-0.00863144
A10	15	ptx3-4-1f_mRNAr	-0.0474246	-0.00545016
A10	16	ptx3-4-1f_mRNAr	-0.052157	-0.0074247
A10	17	ptx3-4-1f_mRNAr	-0.0541739	-0.00668366
A10	18	ptx3-4-1f_mRNAr	-0.0546827	-0.00443457
A10	19	ptx3-4-1f_mRNAr	-0.0575978	-0.00459179
A10	20	ptx3-4-1f_mRNAr	-0.0616236	-0.00585969
A10	21	ptx3-4-1f_mRNAr	-0.0597314	-0.00120952
A10	22	ptx3-4-1f_mRNAr	-0.0618399	-0.00056013
A10	23	ptx3-4-1f_mRNAr	-0.0636895	0.000348176
A10	24	ptx3-4-1f_mRNAr	-0.0643154	0.00248015
A10	25	ptx3-4-1f_mRNAr	-0.0652475	0.00430594
A10	26	ptx3-4-1f_mRNAr	-0.0647141	0.00759725
A10	27	ptx3-4-1f_mRNAr	-0.0665314	0.00853791
A10	28	ptx3-4-1f_mRNAr	-0.0620903	0.0157368
A10	29	ptx3-4-1f_mRNAr	-0.0591214	0.0214637
A10	30	ptx3-4-1f_mRNAr	-0.0475639	0.035779
A10	31	ptx3-4-1f_mRNAr	-0.0213573	0.0647436
A10	32	ptx3-4-1f_mRNAr	0.0276883	0.116547
A10	33	ptx3-4-1f_mRNAr	0.122027	0.213644
A10	34	ptx3-4-1f_mRNAr	0.301678	0.396053
A10	35	ptx3-4-1f_mRNAr	0.654109	0.751242
A10	36	ptx3-4-1f_mRNAr	1.2808	1.38069
A10	37	ptx3-4-1f_mRNAr	2.33605	2.4387
A10	38	ptx3-4-1f_mRNAr	3.91183	4.01723
A10	39	ptx3-4-1f_mRNAr	5.83388	5.94205
A10	40	ptx3-4-1f_mRNAr	7.48517	7.59609
A11	1	ptx3-4-1f_mRNAr	0.121904	0.118041
A11	2	ptx3-4-1f_mRNAr	0.0981671	0.0979534
A11	3	ptx3-4-1f_mRNAr	0.0256756	0.0291112
A11	4	ptx3-4-1f_mRNAr	0.00969395	0.0167788
A11	5	ptx3-4-1f_mRNAr	-0.00416206	0.00657209
A11	6	ptx3-4-1f_mRNAr	-0.0111671	0.00321636
A11	7	ptx3-4-1f_mRNAr	-0.0207419	-0.00270917
A11	8	ptx3-4-1f_mRNAr	-0.0298115	-0.00812951
A11	9	ptx3-4-1f_mRNAr	-0.0315825	-0.00625125
A11	10	ptx3-4-1f_mRNAr	-0.0384221	-0.00944157
A11	11	ptx3-4-1f_mRNAr	-0.0415381	-0.00890826
A11	12	ptx3-4-1f_mRNAr	-0.0471024	-0.0108233
A11	13	ptx3-4-1f_mRNAr	-0.0471763	-0.00724791
A11	14	ptx3-4-1f_mRNAr	-0.0482453	-0.00466764
A11	15	ptx3-4-1f_mRNAr	-0.0541894	-0.00696246
A11	16	ptx3-4-1f_mRNAr	-0.0578443	-0.00696808
A11	17	ptx3-4-1f_mRNAr	-0.0604623	-0.00593676
A11	18	ptx3-4-1f_mRNAr	-0.0652035	-0.00702875
A11	19	ptx3-4-1f_mRNAr	-0.0687829	-0.00695883
A11	20	ptx3-4-1f_mRNAr	-0.0705241	-0.00505077
A11	21	ptx3-4-1f_mRNAr	-0.0724492	-0.00332657
A11	22	ptx3-4-1f_mRNAr	-0.0730649	-0.000292977
A11	23	ptx3-4-1f_mRNAr	-0.0739964	0.00242476
A11	24	ptx3-4-1f_mRNAr	-0.0755466	0.00452384
A11	25	ptx3-4-1f_mRNAr	-0.0782668	0.00545297
A11	26	ptx3-4-1f_mRNAr	-0.0742773	0.0130917
A11	27	ptx3-4-1f_mRNAr	-0.0714863	0.019532
A11	28	ptx3-4-1f_mRNAr	-0.0631528	0.0315148
A11	29	ptx3-4-1f_mRNAr	-0.0405647	0.0577522
A11	30	ptx3-4-1f_mRNAr	0.00179634	0.103762
A11	31	ptx3-4-1f_mRNAr	0.0904325	0.196048
A11	32	ptx3-4-1f_mRNAr	0.255877	0.365142
A11	33	ptx3-4-1f_mRNAr	0.574675	0.687589
A11	34	ptx3-4-1f_mRNAr	1.16149	1.27806
A11	35	ptx3-4-1f_mRNAr	2.16774	2.28795
A11	36	ptx3-4-1f_mRNAr	3.69554	3.8194
A11	37	ptx3-4-1f_mRNAr	5.71006	5.83757
A11	38	ptx3-4-1f_mRNAr	7.48889	7.62005
A11	39	ptx3-4-1f_mRNAr	8.9347	9.0695
A11	40	ptx3-4-1f_mRNAr	10.0399	10.1784
A12	1	ptx3-4-1f_mRNAr	0.225155	0.138866
A12	2	ptx3-4-1f_mRNAr	0.173367	0.0912908
A12	3	ptx3-4-1f_mRNAr	0.105653	0.0277895
A12	4	ptx3-4-1f_mRNAr	0.0836637	0.0100132
A12	5	ptx3-4-1f_mRNAr	0.0727248	0.003287
A12	6	ptx3-4-1f_mRNAr	0.0615198	-0.00370528
A12	7	ptx3-4-1f_mRNAr	0.0528169	-0.00819557
A12	8	ptx3-4-1f_mRNAr	0.0463617	-0.010438
A12	9	ptx3-4-1f_mRNAr	0.0382549	-0.0143322
A12	10	ptx3-4-1f_mRNAr	0.0396003	-0.00877407
A12	11	ptx3-4-1f_mRNAr	0.0422652	-0.00189655
A12	12	ptx3-4-1f_mRNAr	0.0366587	-0.00329038
A12	13	ptx3-4-1f_mRNAr	0.0342343	-0.0015021
A12	14	ptx3-4-1f_mRNAr	0.031984	0.000460349
A12	15	ptx3-4-1f_mRNAr	0.0220372	-0.00527381
A12	16	ptx3-4-1f_mRNAr	0.0249303	0.00183197
A12	17	ptx3-4-1f_mRNAr	0.0142595	-0.00462614
A12	18	ptx3-4-1f_mRNAr	0.0158985	0.00122551
A12	19	ptx3-4-1f_mRNAr	0.0134368	0.00297643
A12	20	ptx3-4-1f_mRNAr	0.00844594	0.0021983
A12	21	ptx3-4-1f_mRNAr	0.00297238	0.000937418
A12	22	ptx3-4-1f_mRNAr	-0.00753493	-0.00535722
A12	23	ptx3-4-1f_mRNAr	-0.00357273	0.00281765
A12	24	ptx3-4-1f_mRNAr	-0.00794851	0.00265456
A12	25	ptx3-4-1f_mRNAr	-0.0125576	0.00225818
A12	26	ptx3-4-1f_mRNAr	-0.0100871	0.00894132
A12	27	ptx3-4-1f_mRNAr	-0.00840646	0.0148346
A12	28	ptx3-4-1f_mRNAr	0.00289215	0.0303459
A12	29	ptx3-4-1f_mRNAr	0.0269751	0.0586416
A12	30	ptx3-4-1f_mRNAr	0.0703792	0.106258
A12	31	ptx3-4-1f_mRNAr	0.165642	0.205734
A12	32	ptx3-4-1f_mRNAr	0.335	0.379304
A12	33	ptx3-4-1f_mRNAr	0.652653	0.70117
A12	34	ptx3-4-1f_mRNAr	1.21569	1.26842
A12	35	ptx3-4-1f_mRNAr	2.1747	2.23164
A12	36	ptx3-4-1f_mRNAr	3.61277	3.67393
A12	37	ptx3-4-1f_mRNAr	5.36091	5.42628
A12	38	ptx3-4-1f_mRNAr	6.91677	6.98635
A12	39	ptx3-4-1f_mRNAr	8.10745	8.18124
A12	40	ptx3-4-1f_mRNAr	8.96296	9.04097
B1	1	actb	-0.020935	-0.000421429
B1	2	actb	-0.00772048	0.0122073
B1	3	actb	-0.0133549	0.00598707
B1	4	actb	-0.0142513	0.00450481
B1	5	actb	-0.0196274	-0.00145714
B1	6	actb	-0.0195565	-0.00197199
B1	7	actb	-0.0238869	-0.00688818
B1	8	actb	-0.0210056	-0.00459269
B1	9	actb	-0.0191158	-0.00328877
B1	10	actb	-0.0109844	0.00425679
B1	11	actb	-0.0161152	-0.00145981
B1	12	actb	-0.0154805	-0.00141092
B1	13	actb	-0.0131081	0.000375683
B1	14	actb	-0.00695284	0.00594515
B1	15	actb	-0.00363825	0.00867393
B1	16	actb	0.00704207	0.0187684
B1	17	actb	0.0262106	0.0373512
B1	18	actb	0.0637238	0.0742786
B1	19	actb	0.1472	0.157169
B1	20	actb	0.301898	0.311281
B1	21	actb	0.591474	0.600271
B1	22	actb	1.12085	1.12906
B1	23	actb	1.95474	1.96237
B1	24	actb	3.01684	3.02388
B1	25	actb	4.02578	4.03224
B1	26	actb	5.01551	5.02137
B1	27	actb	6.03363	6.03891
B1	28	actb	7.06435	7.06904
B1	29	actb	7.95776	7.96187
B1	30	actb	8.81987	8.82339
B1	31	actb	9.48244	9.48538
B1	32	actb	10.1848	10.1872
B1	33	actb	10.7965	10.7982
B1	34	actb	11.0998	11.1009
B1	35	actb	11.7309	11.7315
B1	36	actb	12.122	12.122
B1	37	actb	12.4983	12.4977
B1	38	actb	13.0115	13.0103
B1	39	actb	13.1604	13.1587
B1	40	actb	13.4736	13.4713
B2	1	actb	0.0948009	-0.108062
B2	2	actb	0.169399	-0.0496902
B2	3	actb	0.21117	-0.0241443
B2	4	actb	0.239778	-0.0117626
B2	5	actb	0.269163	0.00139688
B2	6	actb	0.294463	0.0104712
B2	7	actb	0.312508	0.0122913
B2	8	actb	0.331945	0.0155021
B2	9	actb	0.347411	0.0147428
B2	10	actb	0.35764	0.00874643
B2	11	actb	0.370484	0.00536419
B2	12	actb	0.378614	-0.0027314
B2	13	actb	0.386062	-0.0115085
B2	14	actb	0.395428	-0.018368
B2	15	actb	0.404093	-0.025929
B2	16	actb	0.414659	-0.0315881
B2	17	actb	0.43025	-0.0322233
B2	18	actb	0.459486	-0.0192124
B2	19	actb	0.514526	0.0196012
B2	20	actb	0.611904	0.100754
B2	21	actb	0.795972	0.268597
B2	22	actb	1.1258	0.582197
B2	23	actb	1.64683	1.08701
B2	24	actb	2.29607	1.72002
B2	25	actb	2.91097	2.3187
B2	26	actb	3.46159	2.85309
B2	27	actb	4.04035	3.41563
B2	28	actb	4.56012	3.91916
B2	29	actb	5.06028	4.4031
B2	30	actb	5.47038	4.79698
B2	31	actb	5.83366	5.14402
B2	32	actb	6.14447	5.43862
B2	33	actb	6.45782	5.73574
B2	34	actb	6.66506	5.92675
B2	35	actb	6.93434	6.17981
B2	36	actb	7.12071	6.34995
B2	37	actb	7.3035	6.51652
B2	38	actb	7.49912	6.69591
B2	39	actb	7.63811	6.81867
B2	40	actb	7.75264	6.91698
B3	1	actb	-0.102727	-0.0143953
B3	2	actb	-0.0784869	0.00659262
B3	3	actb	-0.076205	0.00562236
B3	4	actb	-0.0772812	0.00129402
B3	5	actb	-0.0785497	-0.00322659
B3	6	actb	-0.0742806	-0.00220956
B3	7	actb	-0.0703408	-0.00152198
B3	8	actb	-0.0664252	-0.000858445
B3	9	actb	-0.0617573	0.000557308
B3	10	actb	-0.0612252	-0.00216271
B3	11	actb	-0.0565957	-0.000785285
B3	12	actb	-0.0538663	-0.00130808
B3	13	actb	-0.048576	0.000730071
B3	14	actb	-0.0443447	0.00170929
B3	15	actb	-0.0406423	0.0021596
B3	16	actb	-0.0323714	0.00717835
B3	17	actb	-0.0118435	0.0244541
B3	18	actb	0.0187394	0.0517849
B3	19	actb	0.0850659	0.114859
B3	20	actb	0.205925	0.232467
B3	21	actb	0.434458	0.457748
B3	22	actb	0.838961	0.858998
B3	23	actb	1.46166	1.47845
B3	24	actb	2.19368	2.20722
B3	25	actb	2.84778	2.85806
B3	26	actb	3.43346	3.44049
B3	27	actb	4.06104	4.06482
B3	28	actb	4.60959	4.61012
B3	29	actb	5.14728	5.14456
B3	30	actb	5.56316	5.55718
B3	31	actb	5.94934	5.94011
B3	32	actb	6.27824	6.26575
B3	33	actb	6.59961	6.58387
B3	34	actb	6.82033	6.80135
B3	35	actb	7.06349	7.04124
B3	36	actb	7.25897	7.23348
B3	37	actb	7.43507	7.40633
B3	38	actb	7.60559	7.57359
B3	39	actb	7.71265	7.6774
B3	40	actb	7.77308	7.73458
B4	1	ptx3-4-1f_mRNAr	0.098586	-0.00446456
B4	2	ptx3-4-1f_mRNAr	0.106422	0.00287953
B4	3	ptx3-4-1f_mRNAr	0.113207	0.00917358
B4	4	ptx3-4-1f_mRNAr	0.105929	0.00140357
B4	5	ptx3-4-1f_mRNAr	0.106324	0.0013075
B4	6	ptx3-4-1f_mRNAr	0.100514	-0.00499443
B4	7	ptx3-4-1f_mRNAr	0.098243	-0.00775679
B4	8	ptx3-4-1f_mRNAr	0.098518	-0.0079733
B4	9	ptx3-4-1f_mRNAr	0.111179	0.00419605
B4	10	ptx3-4-1f_mRNAr	0.110426	0.00295195
B4	11	ptx3-4-1f_mRNAr	0.11112	0.00315415
B4	12	ptx3-4-1f_mRNAr	0.0999517	-0.00850564
B4	13	ptx3-4-1f_mRNAr	0.111339	0.00238965
B4	14	ptx3-4-1f_mRNAr	0.111336	0.00189544
B4	15	ptx3-4-1f_mRNAr	0.112392	0.00245985
B4	16	ptx3-4-1f_mRNAr	0.112699	0.00227558
B4	17	ptx3-4-1f_mRNAr	0.110975	6.03104e-05
B4	18	ptx3-4-1f_mRNAr	0.110426	-0.000980564
B4	19	ptx3-4-1f_mRNAr	0.104993	-0.00690552
B4	20	ptx3-4-1f_mRNAr	0.112998	0.000608141
B4	21	ptx3-4-1f_mRNAr	0.114947	0.00206599
B4	22	ptx3-4-1f_mRNAr	0.116547	0.00317447
B4	23	ptx3-4-1f_mRNAr	0.117569	0.00370508
B4	24	ptx3-4-1f_mRNAr	0.130598	0.0162424
B4	25	ptx3-4-1f_mRNAr	0.150288	0.035441
B4	26	ptx3-4-1f_mRNAr	0.18758	0.0722414
B4	27	ptx3-4-1f_mRNAr	0.260322	0.144491
B4	28	ptx3-4-1f_mRNAr	0.403634	0.287312
B4	29	ptx3-4-1f_mRNAr	0.671347	0.554533
B4	30	ptx3-4-1f_mRNAr	1.16703	1.04973
B4	31	ptx3-4-1f_mRNAr	2.02482	1.90702
B4	32	ptx3-4-1f_mRNAr	3.37038	3.25209
B4	33	ptx3-4-1f_mRNAr	5.16625	5.04747
B4	34	ptx3-4-1f_mRNAr	6.85698	6.73771
B4	35	ptx3-4-1f_mRNAr	8.60599	8.48622
B4	36	ptx3-4-1f_mRNAr	10.0381	9.91786
B4	37	ptx3-4-1f_mRNAr	11.266	11.1452
B4	38	ptx3-4-1f_mRNAr	12.2423	12.121
B4	39	ptx3-4-1f_mRNAr	13.2264	13.1047
B4	40	ptx3-4-1f_mRNAr	13.8879	13.7656
B5	1	ptx3-4-1f_mRNAr	0.130774	-0.00932107
B5	2	ptx3-4-1f_mRNAr	0.143308	0.00350867
B5	3	ptx3-4-1f_mRNAr	0.141695	0.00219102
B5	4	ptx3-4-1f_mRNAr	0.141416	0.00220688
B5	5	ptx3-4-1f_mRNAr	0.141505	0.00259083
B5	6	ptx3-4-1f_mRNAr	0.139716	0.00109778
B5	7	ptx3-4-1f_mRNAr	0.138482	0.000158167
B5	8	ptx3-4-1f_mRNAr	0.139032	0.00100355
B5	9	ptx3-4-1f_mRNAr	0.134834	-0.00289925
B5	10	ptx3-4-1f_mRNAr	0.136685	-0.000752438
B5	11	ptx3-4-1f_mRNAr	0.133593	-0.00354935
B5	12	ptx3-4-1f_mRNAr	0.135308	-0.00153877
B5	13	ptx3-4-1f_mRNAr	0.134104	-0.00244768
B5	14	ptx3-4-1f_mRNAr	0.134893	-0.00136316
B5	15	ptx3-4-1f_mRNAr	0.135584	-0.000376909
B5	16	ptx3-4-1f_mRNAr	0.134201	-0.00146466
B5	17	ptx3-4-1f_mRNAr	0.133876	-0.00149454
B5	18	ptx3-4-1f_mRNAr	0.133309	-0.00176639
B5	19	ptx3-4-1f_mRNAr	0.1335	-0.00128004
B5	20	ptx3-4-1f_mRNAr	0.135836	0.00135132
B5	21	ptx3-4-1f_mRNAr	0.135993	0.0018028
B5	22	ptx3-4-1f_mRNAr	0.140425	0.00653087
B5	23	ptx3-4-1f_mRNAr	0.144634	0.0110351
B5	24	ptx3-4-1f_mRNAr	0.156625	0.0233213
B5	25	ptx3-4-1f_mRNAr	0.18065	0.0476417
B5	26	ptx3-4-1f_mRNAr	0.221568	0.0888548
B5	27	ptx3-4-1f_mRNAr	0.309019	0.176601
B5	28	ptx3-4-1f_mRNAr	0.470115	0.337992
B5	29	ptx3-4-1f_mRNAr	0.780136	0.648308
B5	30	ptx3-4-1f_mRNAr	1.34389	1.21236
B5	31	ptx3-4-1f_mRNAr	2.31367	2.18243
B5	32	ptx3-4-1f_mRNAr	3.80498	3.67404
B5	33	ptx3-4-1f_mRNAr	5.73748	5.60683
B5	34	ptx3-4-1f_mRNAr	7.43817	7.30781
B5	35	ptx3-4-1f_mRNAr	9.21989	9.08983
B5	36	ptx3-4-1f_mRNAr	10.6686	10.5388
B5	37	ptx3-4-1f_mRNAr	11.797	11.6675
B5	38	ptx3-4-1f_mRNAr	12.7487	12.6195
B5	39	ptx3-4-1f_mRNAr	13.4916	13.3627
B5	40	ptx3-4-1f_mRNAr	13.9919	13.8633
B6	1	ptx3-4-1f_mRNAr	0.0811959	0.00446323
B6	2	ptx3-4-1f_mRNAr	0.0902978	0.0142024
B6	3	ptx3-4-1f_mRNAr	0.08581	0.0103519
B6	4	ptx3-4-1f_mRNAr	0.0743673	-0.000453499
B6	5	ptx3-4-1f_mRNAr	0.0726935	-0.00148993
B6	6	ptx3-4-1f_mRNAr	0.0738154	0.000269306
B6	7	ptx3-4-1f_mRNAr	0.072729	-0.000179777
B6	8	ptx3-4-1f_mRNAr	0.0704708	-0.00180067
B6	9	ptx3-4-1f_mRNAr	0.0698546	-0.00177956
B6	10	ptx3-4-1f_mRNAr	0.0708715	-0.000125363
B6	11	ptx3-4-1f_mRNAr	0.0693013	-0.00105826
B6	12	ptx3-4-1f_mRNAr	0.0661913	-0.00353091
B6	13	ptx3-4-1f_mRNAr	0.0693214	0.00023647
B6	14	ptx3-4-1f_mRNAr	0.0656016	-0.00284601
B6	15	ptx3-4-1f_mRNAr	0.064645	-0.00316526
B6	16	ptx3-4-1f_mRNAr	0.064787	-0.00238597
B6	17	ptx3-4-1f_mRNAr	0.0643499	-0.00218578
B6	18	ptx3-4-1f_mRNAr	0.0640218	-0.00187653
B6	19	ptx3-4-1f_mRNAr	0.0651434	-0.0001176
B6	20	ptx3-4-1f_mRNAr	0.0665436	0.00191991
B6	21	ptx3-4-1f_mRNAr	0.0680382	0.00405179
B6	22	ptx3-4-1f_mRNAr	0.0695148	0.00616574
B6	23	ptx3-4-1f_mRNAr	0.0750103	0.0122986
B6	24	ptx3-4-1f_mRNAr	0.0853725	0.023298
B6	25	ptx3-4-1f_mRNAr	0.109426	0.0479889
B6	26	ptx3-4-1f_mRNAr	0.154996	0.0941961
B6	27	ptx3-4-1f_mRNAr	0.242656	0.182493
B6	28	ptx3-4-1f_mRNAr	0.41535	0.355825
B6	29	ptx3-4-1f_mRNAr	0.735329	0.676441
B6	30	ptx3-4-1f_mRNAr	1.31492	1.25667
B6	31	ptx3-4-1f_mRNAr	2.29535	2.23773
B6	32	ptx3-4-1f_mRNAr	3.77864	3.72167
B6	33	ptx3-4-1f_mRNAr	5.60593	5.54959
B6	34	ptx3-4-1f_mRNAr	7.18419	7.12849
B6	35	ptx3-4-1f_mRNAr	8.77974	8.72468
B6	36	ptx3-4-1f_mRNAr	9.93724	9.88282
B6	37	ptx3-4-1f_mRNAr	10.9624	10.9086
B6	38	ptx3-4-1f_mRNAr	11.7407	11.6875
B6	39	ptx3-4-1f_mRNAr	12.35	12.2974
B6	40	ptx3-4-1f_mRNAr	12.8115	12.7596
B7	1	actb	-0.243741	0.0202438
B7	2	actb	-0.243326	0.0223526
B7	3	actb	-0.257956	0.00941647
B7	4	actb	-0.272118	-0.00305273
B7	5	actb	-0.271373	-0.000614119
B7	6	actb	-0.273173	-0.000720094
B7	7	actb	-0.27791	-0.00376425
B7	8	actb	-0.278259	-0.00241992
B7	9	actb	-0.279334	-0.00180072
B7	10	actb	-0.280963	-0.00173685
B7	11	actb	-0.282138	-0.00121805
B7	12	actb	-0.283625	-0.00101188
B7	13	actb	-0.283575	0.000732069
B7	14	actb	-0.27981	0.00619007
B7	15	actb	-0.274388	0.0133059
B7	16	actb	-0.258392	0.030995
B7	17	actb	-0.229136	0.0619451
B7	18	actb	-0.171139	0.121636
B7	19	actb	-0.0582157	0.236252
B7	20	actb	0.157199	0.45336
B7	21	actb	0.560788	0.858643
B7	22	actb	1.25956	1.55911
B7	23	actb	2.30764	2.60889
B7	24	actb	3.45947	3.7624
B7	25	actb	4.45909	4.76372
B7	26	actb	5.35108	5.65741
B7	27	actb	6.24515	6.55317
B7	28	actb	7.0521	7.36181
B7	29	actb	7.76955	8.08095
B7	30	actb	8.4636	8.7767
B7	31	actb	8.96785	9.28264
B7	32	actb	9.44288	9.75936
B7	33	actb	9.946	10.2642
B7	34	actb	10.2516	10.5715
B7	35	actb	10.5908	10.9123
B7	36	actb	10.9119	11.2352
B7	37	actb	11.2079	11.5329
B7	38	actb	11.4615	11.7881
B7	39	actb	11.7271	12.0554
B7	40	actb	11.8853	12.2154
B8	1	actb	-0.0889264	0.0347295
B8	2	actb	-0.0939519	0.0349801
B8	3	actb	-0.116039	0.0181695
B8	4	actb	-0.137921	0.00156349
B8	5	actb	-0.148587	-0.00382655
B8	6	actb	-0.154343	-0.0043065
B8	7	actb	-0.162387	-0.00707434
B8	8	actb	-0.168988	-0.00839882
B8	9	actb	-0.17082	-0.00495435
B8	10	actb	-0.176929	-0.00578812
B8	11	actb	-0.176272	0.000145093
B8	12	actb	-0.182359	-0.000665231
B8	13	actb	-0.184845	0.00212479
B8	14	actb	-0.179235	0.0130111
B8	15	actb	-0.177699	0.0198228
B8	16	actb	-0.166631	0.0361675
B8	17	actb	-0.141387	0.0666879
B8	18	actb	-0.0965361	0.116815
B8	19	actb	-0.00192298	0.216704
B8	20	actb	0.183624	0.407527
B8	21	actb	0.526164	0.755343
B8	22	actb	1.1273	1.36175
B8	23	actb	2.04363	2.28336
B8	24	actb	3.07018	3.31519
B8	25	actb	3.94481	4.19509
B8	26	actb	4.73249	4.98805
B8	27	actb	5.53356	5.79439
B8	28	actb	6.24112	6.50723
B8	29	actb	6.89401	7.1654
B8	30	actb	7.45766	7.73432
B8	31	actb	7.94526	8.2272
B8	32	actb	8.35181	8.63903
B8	33	actb	8.75489	9.04739
B8	34	actb	9.02711	9.32488
B8	35	actb	9.38814	9.69119
B8	36	actb	9.64871	9.95703
B8	37	actb	9.89099	10.2046
B8	38	actb	10.0902	10.4091
B8	39	actb	10.27	10.5942
B8	40	actb	10.4008	10.7302
B9	1	actb	-0.202953	0.0148642
B9	2	actb	-0.187277	0.0330008
B9	3	actb	-0.198405	0.0243346
B9	4	actb	-0.229156	-0.00395546
B9	5	actb	-0.235913	-0.00825089
B9	6	actb	-0.237114	-0.00699141
B9	7	actb	-0.24023	-0.00764631
B9	8	actb	-0.240559	-0.00551418
B9	9	actb	-0.23824	-0.000733324
B9	10	actb	-0.242557	-0.0025891
B9	11	actb	-0.244023	-0.00159414
B9	12	actb	-0.243167	0.00172354
B9	13	actb	-0.24332	0.00403085
B9	14	actb	-0.242627	0.00718582
B9	15	actb	-0.241259	0.0110149
B9	16	actb	-0.225103	0.0296321
B9	17	actb	-0.202434	0.054762
B9	18	actb	-0.154682	0.104975
B9	19	actb	-0.056609	0.20551
B9	20	actb	0.126533	0.391112
B9	21	actb	0.4752	0.742241
B9	22	actb	1.0976	1.3671
B9	23	actb	2.05173	2.32369
B9	24	actb	3.14535	3.41977
B9	25	actb	4.08349	4.36038
B9	26	actb	4.93196	5.21131
B9	27	actb	5.76962	6.05143
B9	28	actb	6.57394	6.8582
B9	29	actb	7.31862	7.60535
B9	30	actb	7.88594	8.17513
B9	31	actb	8.46015	8.75181
B9	32	actb	8.96705	9.26117
B9	33	actb	9.43828	9.73485
B9	34	actb	9.71191	10.0109
B9	35	actb	10.0574	10.3589
B9	36	actb	10.4178	10.7217
B9	37	actb	10.6416	10.9481
B9	38	actb	10.9785	11.2874
B9	39	actb	11.1884	11.4997
B9	40	actb	11.3301	11.6439
B10	1	ptx3-4-1f_mRNAr	0.112139	0.0340469
B10	2	ptx3-4-1f_mRNAr	0.106602	0.0297079
B10	3	ptx3-4-1f_mRNAr	0.0956302	0.0199333
B10	4	ptx3-4-1f_mRNAr	0.077145	0.00264547
B10	5	ptx3-4-1f_mRNAr	0.0726178	-0.00068434
B10	6	ptx3-4-1f_mRNAr	0.0709404	-0.00116438
B10	7	ptx3-4-1f_mRNAr	0.0683363	-0.00257114
B10	8	ptx3-4-1f_mRNAr	0.0684207	-0.00128939
B10	9	ptx3-4-1f_mRNAr	0.064253	-0.00425977
B10	10	ptx3-4-1f_mRNAr	0.0668372	-0.000478146
B10	11	ptx3-4-1f_mRNAr	0.0608557	-0.00526229
B10	12	ptx3-4-1f_mRNAr	0.0623332	-0.00258747
B10	13	ptx3-4-1f_mRNAr	0.0609858	-0.00273745
B10	14	ptx3-4-1f_mRNAr	0.0601341	-0.00239183
B10	15	ptx3-4-1f_mRNAr	0.0570045	-0.00432408
B10	16	ptx3-4-1f_mRNAr	0.0549568	-0.00517438
B10	17	ptx3-4-1f_mRNAr	0.054298	-0.00463585
B10	18	ptx3-4-1f_mRNAr	0.0567026	-0.00103382
B10	19	ptx3-4-1f_mRNAr	0.0546113	-0.00192779
B10	20	ptx3-4-1f_mRNAr	0.0511596	-0.00418216
B10	21	ptx3-4-1f_mRNAr	0.0557953	0.00165093
B10	22	ptx3-4-1f_mRNAr	0.0531028	0.000155818
B10	23	ptx3-4-1f_mRNAr	0.0536389	0.00188928
B10	24	ptx3-4-1f_mRNAr	0.0580341	0.00748186
B10	25	ptx3-4-1f_mRNAr	0.0603026	0.0109476
B10	26	ptx3-4-1f_mRNAr	0.0658088	0.0176513
B10	27	ptx3-4-1f_mRNAr	0.0801454	0.0331852
B10	28	ptx3-4-1f_mRNAr	0.107347	0.0615839
B10	29	ptx3-4-1f_mRNAr	0.164575	0.12001
B10	30	ptx3-4-1f_mRNAr	0.269938	0.226569
B10	31	ptx3-4-1f_mRNAr	0.4771	0.434929
B10	32	ptx3-4-1f_mRNAr	0.862568	0.821595
B10	33	ptx3-4-1f_mRNAr	1.55383	1.51405
B10	34	ptx3-4-1f_mRNAr	2.69924	2.66067
B10	35	ptx3-4-1f_mRNAr	4.39426	4.35687
B10	36	ptx3-4-1f_mRNAr	6.34806	6.31188
B10	37	ptx3-4-1f_mRNAr	8.08093	8.04595
B10	38	ptx3-4-1f_mRNAr	9.48675	9.45296
B10	39	ptx3-4-1f_mRNAr	10.7156	10.683
B10	40	ptx3-4-1f_mRNAr	11.6449	11.6135
B11	1	ptx3-4-1f_mRNAr	0.0341233	0.0388337
B11	2	ptx3-4-1f_mRNAr	0.0314323	0.0391603
B11	3	ptx3-4-1f_mRNAr	0.00791264	0.0186583
B11	4	ptx3-4-1f_mRNAr	-0.011716	0.00204722
B11	5	ptx3-4-1f_mRNAr	-0.0158474	0.00093342
B11	6	ptx3-4-1f_mRNAr	-0.0178942	0.00190426
B11	7	ptx3-4-1f_mRNAr	-0.0201705	0.00264549
B11	8	ptx3-4-1f_mRNAr	-0.0250509	0.000782777
B11	9	ptx3-4-1f_mRNAr	-0.0325514	-0.00370018
B11	10	ptx3-4-1f_mRNAr	-0.0360081	-0.00413925
B11	11	ptx3-4-1f_mRNAr	-0.0411878	-0.00630137
B11	12	ptx3-4-1f_mRNAr	-0.0444293	-0.0065253
B11	13	ptx3-4-1f_mRNAr	-0.0469889	-0.0060673
B11	14	ptx3-4-1f_mRNAr	-0.0521704	-0.00823115
B11	15	ptx3-4-1f_mRNAr	-0.0558435	-0.00888669
B11	16	ptx3-4-1f_mRNAr	-0.0510902	-0.0011157
B11	17	ptx3-4-1f_mRNAr	-0.0558548	-0.00286278
B11	18	ptx3-4-1f_mRNAr	-0.0554335	0.000576169
B11	19	ptx3-4-1f_mRNAr	-0.0613711	-0.00234383
B11	20	ptx3-4-1f_mRNAr	-0.0616729	0.000371938
B11	21	ptx3-4-1f_mRNAr	-0.06556	-0.000497516
B11	22	ptx3-4-1f_mRNAr	-0.068546	-0.000465957
B11	23	ptx3-4-1f_mRNAr	-0.0640966	0.00700107
B11	24	ptx3-4-1f_mRNAr	-0.0663077	0.00780756
B11	25	ptx3-4-1f_mRNAr	-0.068724	0.00840886
B11	26	ptx3-4-1f_mRNAr	-0.0642713	0.0158792
B11	27	ptx3-4-1f_mRNAr	-0.0532024	0.0299657
B11	28	ptx3-4-1f_mRNAr	-0.0350694	0.0511163
B11	29	ptx3-4-1f_mRNAr	-0.00828641	0.0809169
B11	30	ptx3-4-1f_mRNAr	0.0555808	0.147802
B11	31	ptx3-4-1f_mRNAr	0.177013	0.272252
B11	32	ptx3-4-1f_mRNAr	0.414105	0.512361
B11	33	ptx3-4-1f_mRNAr	0.851669	0.952943
B11	34	ptx3-4-1f_mRNAr	1.64496	1.74925
B11	35	ptx3-4-1f_mRNAr	2.9637	3.07101
B11	36	ptx3-4-1f_mRNAr	4.82332	4.93365
B11	37	ptx3-4-1f_mRNAr	7.04387	7.15721
B11	38	ptx3-4-1f_mRNAr	8.83226	8.94862
B11	39	ptx3-4-1f_mRNAr	10.3303	10.4497
B11	40	ptx3-4-1f_mRNAr	11.5521	11.6745
B12	1	ptx3-4-1f_mRNAr	0.101724	0.0502529
B12	2	ptx3-4-1f_mRNAr	0.098962	0.0500204
B12	3	ptx3-4-1f_mRNAr	0.0612083	0.0147963
B12	4	ptx3-4-1f_mRNAr	0.0501074	0.00622507
B12	5	ptx3-4-1f_mRNAr	0.0416023	0.000249689
B12	6	ptx3-4-1f_mRNAr	0.0377228	-0.00110023
B12	7	ptx3-4-1f_mRNAr	0.0332412	-0.0030521
B12	8	ptx3-4-1f_mRNAr	0.0287608	-0.00500284
B12	9	ptx3-4-1f_mRNAr	0.0312489	1.49331e-05
B12	10	ptx3-4-1f_mRNAr	0.0296865	0.000982134
B12	11	ptx3-4-1f_mRNAr	0.0221472	-0.00402752
B12	12	ptx3-4-1f_mRNAr	0.0203402	-0.00330479
B12	13	ptx3-4-1f_mRNAr	0.0168195	-0.00429584
B12	14	ptx3-4-1f_mRNAr	0.0149758	-0.00360995
B12	15	ptx3-4-1f_mRNAr	0.0117576	-0.00429848
B12	16	ptx3-4-1f_mRNAr	0.0107931	-0.00273328
B12	17	ptx3-4-1f_mRNAr	0.0090129	-0.00198382
B12	18	ptx3-4-1f_mRNAr	0.00359969	-0.00486736
B12	19	ptx3-4-1f_mRNAr	0.00452237	-0.00141503
B12	20	ptx3-4-1f_mRNAr	0.00500793	0.0016002
B12	21	ptx3-4-1f_mRNAr	0.000401079	-0.000476995
B12	22	ptx3-4-1f_mRNAr	-2.60162e-05	0.00162557
B12	23	ptx3-4-1f_mRNAr	-0.00360286	0.000578389
B12	24	ptx3-4-1f_mRNAr	-0.00790372	-0.00119281
B12	25	ptx3-4-1f_mRNAr	-0.00358095	0.00565962
B12	26	ptx3-4-1f_mRNAr	-0.00214108	0.00962915
B12	27	ptx3-4-1f_mRNAr	0.00525777	0.0195577
B12	28	ptx3-4-1f_mRNAr	0.0190161	0.0358457
B12	29	ptx3-4-1f_mRNAr	0.0534668	0.072826
B12	30	ptx3-4-1f_mRNAr	0.118193	0.140081
B12	31	ptx3-4-1f_mRNAr	0.24363	0.268048
B12	32	ptx3-4-1f_mRNAr	0.47614	0.503088
B12	33	ptx3-4-1f_mRNAr	0.916993	0.946471
B12	34	ptx3-4-1f_mRNAr	1.70323	1.73524
B12	35	ptx3-4-1f_mRNAr	2.98296	3.01749
B12	36	ptx3-4-1f_mRNAr	4.7695	4.80656
B12	37	ptx3-4-1f_mRNAr	6.75756	6.79716
B12	38	ptx3-4-1f_mRNAr	8.34851	8.39063
B12	39	ptx3-4-1f_mRNAr	9.6856	9.73026
B12	40	ptx3-4-1f_mRNAr	10.6915	10.7387
C1	1	actb	-0.153657	0.0397938
C1	2	actb	-0.161367	0.0315345
C1	3	actb	-0.18586	0.00649222
C1	4	actb	-0.188238	0.00356506
C1	5	actb	-0.195674	-0.00441974
C1	6	actb	-0.19215	-0.00144414
C1	7	actb	-0.194368	-0.00421136
C1	8	actb	-0.192154	-0.00254664
C1	9	actb	-0.189157	-9.8613e-05
C1	10	actb	-0.191757	-0.0032473
C1	11	actb	-0.188671	-0.000710344
C1	12	actb	-0.186682	0.000729127
C1	13	actb	-0.183682	0.00318006
C1	14	actb	-0.183602	0.00271166
C1	15	actb	-0.179576	0.00618862
C1	16	actb	-0.162437	0.0227781
C1	17	actb	-0.127348	0.0573184
C1	18	actb	-0.0729515	0.111166
C1	19	actb	0.0467963	0.230365
C1	20	actb	0.268502	0.451521
C1	21	actb	0.683177	0.865647
C1	22	actb	1.4076	1.58952
C1	23	actb	2.48393	2.6653
C1	24	actb	3.68833	3.86916
C1	25	actb	4.7818	4.96207
C1	26	actb	5.92059	6.10032
C1	27	actb	7.05964	7.23881
C1	28	actb	8.11245	8.29107
C1	29	actb	9.15078	9.32886
C1	30	actb	9.99876	10.1763
C1	31	actb	10.7269	10.9039
C1	32	actb	11.4389	11.6153
C1	33	actb	12.1142	12.2901
C1	34	actb	12.4847	12.66
C1	35	actb	13.1548	13.3296
C1	36	actb	13.6176	13.7918
C1	37	actb	13.9459	14.1195
C1	38	actb	14.2074	14.3805
C1	39	actb	14.5004	14.673
C1	40	actb	14.8161	14.9881
C2	1	actb	-0.0206318	0.0271212
C2	2	actb	-0.0151915	0.031385
C2	3	actb	-0.0278016	0.0175984
C2	4	actb	-0.0454598	-0.00123636
C2	5	actb	-0.0460012	-0.00295424
C2	6	actb	-0.0477644	-0.00589396
C2	7	actb	-0.0484974	-0.00780345
C2	8	actb	-0.0405306	-0.00101322
C2	9	actb	-0.0424703	-0.00412945
C2	10	actb	-0.0412238	-0.00405947
C2	11	actb	-0.0404025	-0.00441468
C2	12	actb	-0.0352241	-0.000412794
C2	13	actb	-0.0294552	0.00417968
C2	14	actb	-0.0223187	0.0101396
C2	15	actb	-0.0162016	0.0150801
C2	16	actb	0.00584436	0.0359496
C2	17	actb	0.0368214	0.0657501
C2	18	actb	0.102338	0.13009
C2	19	actb	0.227187	0.253762
C2	20	actb	0.456332	0.481731
C2	21	actb	0.876638	0.90086
C2	22	actb	1.57618	1.59922
C2	23	actb	2.5427	2.56457
C2	24	actb	3.53875	3.55945
C2	25	actb	4.37633	4.39585
C2	26	actb	5.26653	5.28487
C2	27	actb	6.19142	6.20858
C2	28	actb	7.03285	7.04883
C2	29	actb	7.76433	7.77914
C2	30	actb	8.42225	8.43588
C2	31	actb	8.99808	9.01054
C2	32	actb	9.56316	9.57444
C2	33	actb	10.0455	10.0556
C2	34	actb	10.3175	10.3264
C2	35	actb	10.7808	10.7885
C2	36	actb	11.1292	11.1358
C2	37	actb	11.4242	11.4296
C2	38	actb	11.7396	11.7438
C2	39	actb	11.9945	11.9976
C2	40	actb	12.0669	12.0688
C3	1	actb	-0.266071	0.0315614
C3	2	actb	-0.249533	0.0534404
C3	3	actb	-0.272955	0.0353596
C3	4	actb	-0.316189	-0.00253304
C3	5	actb	-0.32881	-0.00981219
C3	6	actb	-0.331472	-0.00713346
C3	7	actb	-0.345593	-0.0159135
C3	8	actb	-0.341743	-0.00672245
C3	9	actb	-0.343597	-0.00323479
C3	10	actb	-0.351877	-0.00617377
C3	11	actb	-0.363167	-0.0121228
C3	12	actb	-0.354308	0.00207773
C3	13	actb	-0.355163	0.00656373
C3	14	actb	-0.347423	0.019645
C3	15	actb	-0.342627	0.0297821
C3	16	actb	-0.319528	0.0582218
C3	17	actb	-0.297839	0.0852523
C3	18	actb	-0.227794	0.160638
C3	19	actb	-0.103256	0.290517
C3	20	actb	0.137992	0.537107
C3	21	actb	0.579111	0.983566
C3	22	actb	1.3407	1.75049
C3	23	actb	2.45643	2.87157
C3	24	actb	3.63545	4.05593
C3	25	actb	4.63287	5.05869
C3	26	actb	5.65396	6.08512
C3	27	actb	6.74628	7.18279
C3	28	actb	7.71707	8.15891
C3	29	actb	8.59809	9.04527
C3	30	actb	9.37497	9.82749
C3	31	actb	9.92735	10.3852
C3	32	actb	10.6187	11.082
C3	33	actb	11.1224	11.5909
C3	34	actb	11.6063	12.0802
C3	35	actb	12.0797	12.5589
C3	36	actb	12.4558	12.9404
C3	37	actb	12.6795	13.1694
C3	38	actb	13.0339	13.5291
C3	39	actb	13.3556	13.8562
C3	40	actb	13.3552	13.8611
C4	1	ptx3-4-1f_mRNAr	0.117802	-0.00694199
C4	2	ptx3-4-1f_mRNAr	0.123067	-0.00140671
C4	3	ptx3-4-1f_mRNAr	0.128133	0.00392958
C4	4	ptx3-4-1f_mRNAr	0.125185	0.00125121
C4	5	ptx3-4-1f_mRNAr	0.121858	-0.00180545
C4	6	ptx3-4-1f_mRNAr	0.12426	0.00086615
C4	7	ptx3-4-1f_mRNAr	0.120085	-0.00303899
C4	8	ptx3-4-1f_mRNAr	0.12469	0.00183563
C4	9	ptx3-4-1f_mRNAr	0.122691	0.000106668
C4	10	ptx3-4-1f_mRNAr	0.122416	0.000101507
C4	11	ptx3-4-1f_mRNAr	0.122426	0.000381786
C4	12	ptx3-4-1f_mRNAr	0.121376	-0.00039831
C4	13	ptx3-4-1f_mRNAr	0.119381	-0.0021234
C4	14	ptx3-4-1f_mRNAr	0.119799	-0.00143606
C4	15	ptx3-4-1f_mRNAr	0.119435	-0.00152958
C4	16	ptx3-4-1f_mRNAr	0.11983	-0.000864795
C4	17	ptx3-4-1f_mRNAr	0.119039	-0.00138553
C4	18	ptx3-4-1f_mRNAr	0.117886	-0.00226945
C4	19	ptx3-4-1f_mRNAr	0.121294	0.00140935
C4	20	ptx3-4-1f_mRNAr	0.119503	-0.000111903
C4	21	ptx3-4-1f_mRNAr	0.119761	0.000415296
C4	22	ptx3-4-1f_mRNAr	0.118538	-0.000537743
C4	23	ptx3-4-1f_mRNAr	0.124009	0.00520403
C4	24	ptx3-4-1f_mRNAr	0.128372	0.00983662
C4	25	ptx3-4-1f_mRNAr	0.139286	0.0210204
C4	26	ptx3-4-1f_mRNAr	0.163627	0.045631
C4	27	ptx3-4-1f_mRNAr	0.205189	0.0874628
C4	28	ptx3-4-1f_mRNAr	0.28715	0.169694
C4	29	ptx3-4-1f_mRNAr	0.444476	0.32729
C4	30	ptx3-4-1f_mRNAr	0.740234	0.623318
C4	31	ptx3-4-1f_mRNAr	1.2913	1.17465
C4	32	ptx3-4-1f_mRNAr	2.2488	2.13242
C4	33	ptx3-4-1f_mRNAr	3.74675	3.63065
C4	34	ptx3-4-1f_mRNAr	5.56247	5.44663
C4	35	ptx3-4-1f_mRNAr	7.61454	7.49898
C4	36	ptx3-4-1f_mRNAr	9.39572	9.28043
C4	37	ptx3-4-1f_mRNAr	10.8794	10.7644
C4	38	ptx3-4-1f_mRNAr	12.1528	12.038
C4	39	ptx3-4-1f_mRNAr	12.9541	12.8396
C4	40	ptx3-4-1f_mRNAr	13.5924	13.4781
C5	1	ptx3-4-1f_mRNAr	0.12936	-0.0218236
C5	2	ptx3-4-1f_mRNAr	0.14419	-0.007404
C5	3	ptx3-4-1f_mRNAr	0.151633	-0.000372697
C5	4	ptx3-4-1f_mRNAr	0.150697	-0.00171938
C5	5	ptx3-4-1f_mRNAr	0.151899	-0.00092869
C5	6	ptx3-4-1f_mRNAr	0.153716	0.000477808
C5	7	ptx3-4-1f_mRNAr	0.154531	0.000881354
C5	8	ptx3-4-1f_mRNAr	0.153461	-0.000598741
C5	9	ptx3-4-1f_mRNAr	0.154795	0.000324229
C5	10	ptx3-4-1f_mRNAr	0.157945	0.00306252
C5	11	ptx3-4-1f_mRNAr	0.159773	0.00447936
C5	12	ptx3-4-1f_mRNAr	0.149204	-0.00650064
C5	13	ptx3-4-1f_mRNAr	0.158437	0.00232222
C5	14	ptx3-4-1f_mRNAr	0.1574	0.000873463
C5	15	ptx3-4-1f_mRNAr	0.156093	-0.000843963
C5	16	ptx3-4-1f_mRNAr	0.158881	0.00153339
C5	17	ptx3-4-1f_mRNAr	0.156629	-0.00112971
C5	18	ptx3-4-1f_mRNAr	0.158617	0.000446976
C5	19	ptx3-4-1f_mRNAr	0.156502	-0.00207887
C5	20	ptx3-4-1f_mRNAr	0.157443	-0.0015493
C5	21	ptx3-4-1f_mRNAr	0.159652	0.000248768
C5	22	ptx3-4-1f_mRNAr	0.158756	-0.00105801
C5	23	ptx3-4-1f_mRNAr	0.162355	0.00212992
C5	24	ptx3-4-1f_mRNAr	0.163892	0.00325643
C5	25	ptx3-4-1f_mRNAr	0.174506	0.0134592
C5	26	ptx3-4-1f_mRNAr	0.191791	0.0303329
C5	27	ptx3-4-1f_mRNAr	0.229277	0.0674086
C5	28	ptx3-4-1f_mRNAr	0.301478	0.139198
C5	29	ptx3-4-1f_mRNAr	0.434951	0.27226
C5	30	ptx3-4-1f_mRNAr	0.689647	0.526545
C5	31	ptx3-4-1f_mRNAr	1.16049	0.996981
C5	32	ptx3-4-1f_mRNAr	1.98904	1.82512
C5	33	ptx3-4-1f_mRNAr	3.32096	3.15663
C5	34	ptx3-4-1f_mRNAr	5.05881	4.89406
C5	35	ptx3-4-1f_mRNAr	7.05563	6.89047
C5	36	ptx3-4-1f_mRNAr	8.74891	8.58334
C5	37	ptx3-4-1f_mRNAr	10.1861	10.0201
C5	38	ptx3-4-1f_mRNAr	11.4051	11.2387
C5	39	ptx3-4-1f_mRNAr	12.3809	12.2141
C5	40	ptx3-4-1f_mRNAr	13.0618	12.8945
C6	1	ptx3-4-1f_mRNAr	0.156075	0.00489997
C6	2	ptx3-4-1f_mRNAr	0.160326	0.0101512
C6	3	ptx3-4-1f_mRNAr	0.156114	0.00693894
C6	4	ptx3-4-1f_mRNAr	0.154141	0.00596626
C6	5	ptx3-4-1f_mRNAr	0.15063	0.00345509
C6	6	ptx3-4-1f_mRNAr	0.148131	0.00195638
C6	7	ptx3-4-1f_mRNAr	0.1451	-7.37808e-05
C6	8	ptx3-4-1f_mRNAr	0.143983	-0.000191159
C6	9	ptx3-4-1f_mRNAr	0.142718	-0.000455626
C6	10	ptx3-4-1f_mRNAr	0.140597	-0.00157673
C6	11	ptx3-4-1f_mRNAr	0.137353	-0.00382049
C6	12	ptx3-4-1f_mRNAr	0.134364	-0.00580954
C6	13	ptx3-4-1f_mRNAr	0.13423	-0.0049435
C6	14	ptx3-4-1f_mRNAr	0.134039	-0.00413427
C6	15	ptx3-4-1f_mRNAr	0.132271	-0.0049015
C6	16	ptx3-4-1f_mRNAr	0.13436	-0.00181287
C6	17	ptx3-4-1f_mRNAr	0.130265	-0.00490769
C6	18	ptx3-4-1f_mRNAr	0.130882	-0.00329035
C6	19	ptx3-4-1f_mRNAr	0.130796	-0.00237584
C6	20	ptx3-4-1f_mRNAr	0.130967	-0.00120523
C6	21	ptx3-4-1f_mRNAr	0.130584	-0.000587834
C6	22	ptx3-4-1f_mRNAr	0.133157	0.00298581
C6	23	ptx3-4-1f_mRNAr	0.136795	0.00762352
C6	24	ptx3-4-1f_mRNAr	0.139332	0.0111604
C6	25	ptx3-4-1f_mRNAr	0.148986	0.0218149
C6	26	ptx3-4-1f_mRNAr	0.16703	0.0408589
C6	27	ptx3-4-1f_mRNAr	0.199793	0.0746229
C6	28	ptx3-4-1f_mRNAr	0.264302	0.140131
C6	29	ptx3-4-1f_mRNAr	0.382314	0.259144
C6	30	ptx3-4-1f_mRNAr	0.618153	0.495983
C6	31	ptx3-4-1f_mRNAr	1.05198	0.930808
C6	32	ptx3-4-1f_mRNAr	1.81987	1.6997
C6	33	ptx3-4-1f_mRNAr	3.08455	2.96538
C6	34	ptx3-4-1f_mRNAr	4.81196	4.69379
C6	35	ptx3-4-1f_mRNAr	6.84269	6.72552
C6	36	ptx3-4-1f_mRNAr	8.61881	8.50264
C6	37	ptx3-4-1f_mRNAr	10.081	9.96579
C6	38	ptx3-4-1f_mRNAr	11.2552	11.141
C6	39	ptx3-4-1f_mRNAr	12.2409	12.1278
C6	40	ptx3-4-1f_mRNAr	12.9177	12.8056
C7	1	actb	-0.383687	0.0585621
C7	2	actb	-0.392727	0.0510634
C7	3	actb	-0.407404	0.0379282
C7	4	actb	-0.430499	0.0163748
C7	5	actb	-0.437672	0.0107433
C7	6	actb	-0.444936	0.00502065
C7	7	actb	-0.452195	-0.000697662
C7	8	actb	-0.457676	-0.00463675
C7	9	actb	-0.460075	-0.00549514
C7	10	actb	-0.460481	-0.00435895
C7	11	actb	-0.461489	-0.00382584
C7	12	actb	-0.469474	-0.0102701
C7	13	actb	-0.466813	-0.00606699
C7	14	actb	-0.470134	-0.00784684
C7	15	actb	-0.471522	-0.00769368
C7	16	actb	-0.475432	-0.0100623
C7	17	actb	-0.478253	-0.0113415
C7	18	actb	-0.478899	-0.010447
C7	19	actb	-0.476927	-0.00693317
C7	20	actb	-0.476974	-0.00543881
C7	21	actb	-0.481176	-0.00809965
C7	22	actb	-0.485037	-0.0104192
C7	23	actb	-0.478778	-0.00261887
C7	24	actb	-0.48319	-0.00548984
C7	25	actb	-0.480108	-0.000866245
C7	26	actb	-0.482874	-0.00209076
C7	27	actb	-0.483814	-0.00148985
C7	28	actb	-0.483588	0.00027824
C7	29	actb	-0.483705	0.00170238
C7	30	actb	-0.480601	0.00634726
C7	31	actb	-0.479317	0.00917288
C7	32	actb	-0.479977	0.0100546
C7	33	actb	-0.483511	0.00806189
C7	34	actb	-0.486974	0.00614024
C7	35	actb	-0.480291	0.0143647
C7	36	actb	-0.477652	0.0185445
C7	37	actb	-0.473724	0.0240146
C7	38	actb	-0.461941	0.0373382
C7	39	actb	-0.439043	0.061778
C7	40	actb	-0.399073	0.103289
C8	1	actb	-0.201601	-0.00222984
C8	2	actb	-0.191655	0.00831241
C8	3	actb	-0.190508	0.0100573
C8	4	actb	-0.192568	0.00859358
C8	5	actb	-0.195554	0.00620481
C8	6	actb	-0.194826	0.00752951
C8	7	actb	-0.195414	0.00753927
C8	8	actb	-0.202118	0.00143238
C8	9	actb	-0.202298	0.00184909
C8	10	actb	-0.204572	0.000172346
C8	11	actb	-0.207389	-0.00204752
C8	12	actb	-0.213736	-0.00779814
C8	13	actb	-0.212768	-0.00623311
C8	14	actb	-0.212165	-0.00503283
C8	15	actb	-0.215393	-0.00766414
C8	16	actb	-0.215181	-0.00685422
C8	17	actb	-0.2158	-0.00687708
C8	18	actb	-0.216832	-0.00731189
C8	19	actb	-0.214654	-0.00453669
C8	20	actb	-0.214969	-0.00425459
C8	21	actb	-0.214688	-0.00337649
C8	22	actb	-0.21635	-0.00444143
C8	23	actb	-0.216233	-0.00372711
C8	24	actb	-0.214122	-0.00101921
C8	25	actb	-0.212503	0.00119678
C8	26	actb	-0.215272	-0.000975775
C8	27	actb	-0.215772	-0.00087857
C8	28	actb	-0.215448	4.2952e-05
C8	29	actb	-0.214797	0.00129118
C8	30	actb	-0.216449	0.000235857
C8	31	actb	-0.214251	0.0030305
C8	32	actb	-0.215145	0.00273421
C8	33	actb	-0.215482	0.00299418
C8	34	actb	-0.214622	0.00445049
C8	35	actb	-0.217933	0.00173693
C8	36	actb	-0.217301	0.00296619
C8	37	actb	-0.218427	0.00243731
C8	38	actb	-0.218254	0.00320745
C8	39	actb	-0.218732	0.00332653
C8	40	actb	-0.216337	0.00631859
C9	1	actb	-0.189209	0.0314513
C9	2	actb	-0.186052	0.0369783
C9	3	actb	-0.189323	0.036077
C9	4	actb	-0.21264	0.0151292
C9	5	actb	-0.223168	0.00697147
C9	6	actb	-0.230158	0.00235079
C9	7	actb	-0.240844	-0.00596526
C9	8	actb	-0.243772	-0.00652376
C9	9	actb	-0.241828	-0.00221032
C9	10	actb	-0.250989	-0.00900173
C9	11	actb	-0.253859	-0.00950143
C9	12	actb	-0.258983	-0.0122563
C9	13	actb	-0.264673	-0.0155768
C9	14	actb	-0.26347	-0.0120038
C9	15	actb	-0.268734	-0.0148976
C9	16	actb	-0.26027	-0.00406486
C9	17	actb	-0.261718	-0.00314305
C9	18	actb	-0.265112	-0.00416705
C9	19	actb	-0.261743	0.00157207
C9	20	actb	-0.261233	0.00445151
C9	21	actb	-0.267418	0.000635677
C9	22	actb	-0.265027	0.00539678
C9	23	actb	-0.274856	-0.00206257
C9	24	actb	-0.275437	-0.000274457
C9	25	actb	-0.273273	0.00425952
C9	26	actb	-0.280598	-0.000695476
C9	27	actb	-0.280068	0.00220447
C9	28	actb	-0.280705	0.00393643
C9	29	actb	-0.276356	0.0106557
C9	30	actb	-0.280677	0.008704
C9	31	actb	-0.277565	0.0141856
C9	32	actb	-0.267442	0.0266785
C9	33	actb	-0.255791	0.0406995
C9	34	actb	-0.234043	0.0648163
C9	35	actb	-0.189145	0.112085
C9	36	actb	-0.0988462	0.204753
C9	37	actb	0.0602541	0.366223
C9	38	actb	0.382177	0.690515
C9	39	actb	0.98404	1.29475
C9	40	actb	1.89027	2.20334
C10	1
C10	2
C10	3
C10	4
C10	5
C10	6
C10	7
C10	8
C10	9
C10	10
C10	11
C10	12
C10	13
C10	14
C10	15
C10	16
C10	17
C10	18
C10	19
C10	20
C10	21
C10	22
C10	23
C10	24
C10	25
C10	26
C10	27
C10	28
C10	29
C10	30
C10	31
C10	32
C10	33
C10	34
C10	35
C10	36
C10	37
C10	38
C10	39
C10	40
C11	1
C11	2
C11	3
C11	4
C11	5
C11	6
C11	7
C11	8
C11	9
C11	10
C11	11
C11	12
C11	13
C11	14
C11	15
C11	16
C11	17
C11	18
C11	19
C11	20
C11	21
C11	22
C11	23
C11	24
C11	25
C11	26
C11	27
C11	28
C11	29
C11	30
C11	31
C11	32
C11	33
C11	34
C11	35
C11	36
C11	37
C11	38
C11	39
C11	40
C12	1
C12	2
C12	3
C12	4
C12	5
C12	6
C12	7
C12	8
C12	9
C12	10
C12	11
C12	12
C12	13
C12	14
C12	15
C12	16
C12	17
C12	18
C12	19
C12	20
C12	21
C12	22
C12	23
C12	24
C12	25
C12	26
C12	27
C12	28
C12	29
C12	30
C12	31
C12	32
C12	33
C12	34
C12	35
C12	36
C12	37
C12	38
C12	39
C12	40
D1	1	actb	-0.0163772	0.0169988
D1	2	actb	-0.0195803	0.0132555
D1	3	actb	-0.0252759	0.0070199
D1	4	actb	-0.0278129	0.00394285
D1	5	actb	-0.0317315	-0.000515849
D1	6	actb	-0.0352165	-0.00454091
D1	7	actb	-0.0327434	-0.00260785
D1	8	actb	-0.030349	-0.000753552
D1	9	actb	-0.0316918	-0.0026364
D1	10	actb	-0.0329299	-0.00441456
D1	11	actb	-0.0312546	-0.00327938
D1	12	actb	-0.0309141	-0.00347891
D1	13	actb	-0.0257734	0.00112165
D1	14	actb	-0.0225986	0.00375638
D1	15	actb	-0.0194283	0.00638663
D1	16	actb	-0.011277	0.0139979
D1	17	actb	0.00767268	0.0324075
D1	18	actb	0.0399094	0.0641041
D1	19	actb	0.103498	0.127152
D1	20	actb	0.227932	0.251047
D1	21	actb	0.466495	0.489069
D1	22	actb	0.90866	0.930694
D1	23	actb	1.66012	1.68162
D1	24	actb	2.67874	2.69969
D1	25	actb	3.7314	3.75181
D1	26	actb	4.69698	4.71685
D1	27	actb	5.68867	5.70801
D1	28	actb	6.6325	6.6513
D1	29	actb	7.53579	7.55404
D1	30	actb	8.25484	8.27255
D1	31	actb	8.95142	8.96859
D1	32	actb	9.49879	9.51543
D1	33	actb	10.106	10.1221
D1	34	actb	10.4397	10.4553
D1	35	actb	11.0091	11.0241
D1	36	actb	11.4106	11.4251
D1	37	actb	11.7067	11.7206
D1	38	actb	11.9578	11.9711
D1	39	actb	12.2837	12.2966
D1	40	actb	12.3947	12.4071
D2	1	actb	0.122842	0.000892032
D2	2	actb	0.127538	0.00913225
D2	3	actb	0.123671	0.00880995
D2	4	actb	0.113949	0.00263283
D2	5	actb	0.107542	-0.000229531
D2	6	actb	0.101227	-0.00300057
D2	7	actb	0.0959759	-0.00470692
D2	8	actb	0.0950051	-0.0021332
D2	9	actb	0.0917599	-0.00183385
D2	10	actb	0.087065	-0.00298428
D2	11	actb	0.0823516	-0.00415318
D2	12	actb	0.0784211	-0.0045392
D2	13	actb	0.0791176	-0.000298161
D2	14	actb	0.0798302	0.00395894
D2	15	actb	0.080804	0.00847719
D2	16	actb	0.0850912	0.0163089
D2	17	actb	0.098264	0.0330263
D2	18	actb	0.125684	0.0639908
D2	19	actb	0.177743	0.119594
D2	20	actb	0.291208	0.236603
D2	21	actb	0.503479	0.45242
D2	22	actb	0.893538	0.846023
D2	23	actb	1.55817	1.5142
D2	24	actb	2.48163	2.44121
D2	25	actb	3.45896	3.42208
D2	26	actb	4.335	4.30166
D2	27	actb	5.2304	5.20061
D2	28	actb	6.10288	6.07663
D2	29	actb	6.8916	6.8689
D2	30	actb	7.62594	7.60678
D2	31	actb	8.24314	8.22753
D2	32	actb	8.84473	8.83266
D2	33	actb	9.35081	9.34229
D2	34	actb	9.67909	9.67411
D2	35	actb	10.166	10.1646
D2	36	actb	10.5045	10.5066
D2	37	actb	10.7919	10.7976
D2	38	actb	11.1203	11.1295
D2	39	actb	11.4099	11.4227
D2	40	actb	11.5587	11.575
D3	1	actb	-0.0519201	-0.00231085
D3	2	actb	-0.0482274	0.000703433
D3	3	actb	-0.0443885	0.00386384
D3	4	actb	-0.0465728	0.00100105
D3	5	actb	-0.042952	0.00394341
D3	6	actb	-0.0467703	-0.000553457
D3	7	actb	-0.0499241	-0.00438565
D3	8	actb	-0.0472338	-0.00237393
D3	9	actb	-0.0455698	-0.00138839
D3	10	actb	-0.0439684	-0.000465409
D3	11	actb	-0.0462728	-0.00344827
D3	12	actb	-0.0467966	-0.00465058
D3	13	actb	-0.0439006	-0.00243308
D3	14	actb	-0.0376486	0.00314048
D3	15	actb	-0.0323606	0.00774998
D3	16	actb	-0.0257603	0.0136718
D3	17	actb	-0.0119669	0.0267867
D3	18	actb	0.0230079	0.0610831
D3	19	actb	0.0856348	0.123031
D3	20	actb	0.208584	0.245302
D3	21	actb	0.44073	0.47677
D3	22	actb	0.873657	0.909018
D3	23	actb	1.59749	1.63217
D3	24	actb	2.56317	2.59717
D3	25	actb	3.53804	3.57137
D3	26	actb	4.39702	4.42967
D3	27	actb	5.28648	5.31845
D3	28	actb	6.11641	6.1477
D3	29	actb	6.89783	6.92844
D3	30	actb	7.56976	7.59969
D3	31	actb	8.20997	8.23922
D3	32	actb	8.7594	8.78798
D3	33	actb	9.2527	9.2806
D3	34	actb	9.62489	9.65211
D3	35	actb	10.035	10.0615
D3	36	actb	10.3756	10.4015
D3	37	actb	10.6517	10.6769
D3	38	actb	10.9575	10.982
D3	39	actb	11.1477	11.1715
D3	40	actb	11.3585	11.3816
D4	1	ptx3-4-1f_mRNAr	0.114437	-0.022701
D4	2	ptx3-4-1f_mRNAr	0.131231	-0.00669847
D4	3	ptx3-4-1f_mRNAr	0.128936	-0.0097849
D4	4	ptx3-4-1f_mRNAr	0.133476	-0.00603679
D4	5	ptx3-4-1f_mRNAr	0.135216	-0.00508813
D4	6	ptx3-4-1f_mRNAr	0.145699	0.00460304
D4	7	ptx3-4-1f_mRNAr	0.146414	0.00452684
D4	8	ptx3-4-1f_mRNAr	0.148811	0.0061323
D4	9	ptx3-4-1f_mRNAr	0.147038	0.00356821
D4	10	ptx3-4-1f_mRNAr	0.145455	0.00119373
D4	11	ptx3-4-1f_mRNAr	0.144462	-0.000591335
D4	12	ptx3-4-1f_mRNAr	0.15259	0.00674568
D4	13	ptx3-4-1f_mRNAr	0.147158	0.000522406
D4	14	ptx3-4-1f_mRNAr	0.148194	0.000766464
D4	15	ptx3-4-1f_mRNAr	0.147515	-0.000703365
D4	16	ptx3-4-1f_mRNAr	0.15001	0.000999264
D4	17	ptx3-4-1f_mRNAr	0.151343	0.00154078
D4	18	ptx3-4-1f_mRNAr	0.148392	-0.00220166
D4	19	ptx3-4-1f_mRNAr	0.158512	0.00712782
D4	20	ptx3-4-1f_mRNAr	0.149463	-0.0027135
D4	21	ptx3-4-1f_mRNAr	0.149875	-0.00309258
D4	22	ptx3-4-1f_mRNAr	0.151918	-0.00184062
D4	23	ptx3-4-1f_mRNAr	0.154861	0.000310282
D4	24	ptx3-4-1f_mRNAr	0.151437	-0.00390497
D4	25	ptx3-4-1f_mRNAr	0.152732	-0.00340121
D4	26	ptx3-4-1f_mRNAr	0.154173	-0.00275214
D4	27	ptx3-4-1f_mRNAr	0.161791	0.00407437
D4	28	ptx3-4-1f_mRNAr	0.167631	0.00912321
D4	29	ptx3-4-1f_mRNAr	0.183114	0.0238149
D4	30	ptx3-4-1f_mRNAr	0.222485	0.0623941
D4	31	ptx3-4-1f_mRNAr	0.273587	0.112705
D4	32	ptx3-4-1f_mRNAr	0.390204	0.22853
D4	33	ptx3-4-1f_mRNAr	0.608972	0.446507
D4	34	ptx3-4-1f_mRNAr	1.00983	0.846573
D4	35	ptx3-4-1f_mRNAr	1.74341	1.57936
D4	36	ptx3-4-1f_mRNAr	2.95498	2.79014
D4	37	ptx3-4-1f_mRNAr	4.66225	4.49662
D4	38	ptx3-4-1f_mRNAr	6.57255	6.40612
D4	39	ptx3-4-1f_mRNAr	8.24937	8.08216
D4	40	ptx3-4-1f_mRNAr	9.49553	9.32753
D5	1	ptx3-4-1f_mRNAr	0.161536	-0.0112413
D5	2	ptx3-4-1f_mRNAr	0.173347	0.000968639
D5	3	ptx3-4-1f_mRNAr	0.170538	-0.00144
D5	4	ptx3-4-1f_mRNAr	0.170774	-0.000804303
D5	5	ptx3-4-1f_mRNAr	0.171011	-0.000167667
D5	6	ptx3-4-1f_mRNAr	0.171494	0.00071463
D5	7	ptx3-4-1f_mRNAr	0.172807	0.00242723
D5	8	ptx3-4-1f_mRNAr	0.170687	0.000707311
D5	9	ptx3-4-1f_mRNAr	0.169079	-0.000500995
D5	10	ptx3-4-1f_mRNAr	0.170504	0.00132313
D5	11	ptx3-4-1f_mRNAr	0.169216	0.000435407
D5	12	ptx3-4-1f_mRNAr	0.168395	1.3807e-05
D5	13	ptx3-4-1f_mRNAr	0.169464	0.00148191
D5	14	ptx3-4-1f_mRNAr	0.167781	0.000198788
D5	15	ptx3-4-1f_mRNAr	0.169404	0.00222163
D5	16	ptx3-4-1f_mRNAr	0.169209	0.00242611
D5	17	ptx3-4-1f_mRNAr	0.16382	-0.00256301
D5	18	ptx3-4-1f_mRNAr	0.16591	-7.31923e-05
D5	19	ptx3-4-1f_mRNAr	0.165282	-0.000301405
D5	20	ptx3-4-1f_mRNAr	0.159699	-0.00548506
D5	21	ptx3-4-1f_mRNAr	0.160871	-0.00391357
D5	22	ptx3-4-1f_mRNAr	0.15974	-0.00464429
D5	23	ptx3-4-1f_mRNAr	0.163408	-0.000576991
D5	24	ptx3-4-1f_mRNAr	0.161628	-0.00195742
D5	25	ptx3-4-1f_mRNAr	0.16369	0.000504533
D5	26	ptx3-4-1f_mRNAr	0.166185	0.00339962
D5	27	ptx3-4-1f_mRNAr	0.16896	0.00657379
D5	28	ptx3-4-1f_mRNAr	0.176116	0.0141298
D5	29	ptx3-4-1f_mRNAr	0.186714	0.0251267
D5	30	ptx3-4-1f_mRNAr	0.212831	0.0516444
D5	31	ptx3-4-1f_mRNAr	0.261016	0.100229
D5	32	ptx3-4-1f_mRNAr	0.357092	0.196704
D5	33	ptx3-4-1f_mRNAr	0.544062	0.384074
D5	34	ptx3-4-1f_mRNAr	0.882608	0.72302
D5	35	ptx3-4-1f_mRNAr	1.51644	1.35725
D5	36	ptx3-4-1f_mRNAr	2.59307	2.43428
D5	37	ptx3-4-1f_mRNAr	4.23926	4.08087
D5	38	ptx3-4-1f_mRNAr	6.28126	6.12327
D5	39	ptx3-4-1f_mRNAr	8.28729	8.1297
D5	40	ptx3-4-1f_mRNAr	9.82389	9.6667
D6	1	ptx3-4-1f_mRNAr	0.156719	0.0101033
D6	2	ptx3-4-1f_mRNAr	0.1581	0.0126231
D6	3	ptx3-4-1f_mRNAr	0.155022	0.010684
D6	4	ptx3-4-1f_mRNAr	0.149424	0.00622555
D6	5	ptx3-4-1f_mRNAr	0.145047	0.00298792
D6	6	ptx3-4-1f_mRNAr	0.142222	0.00130195
D6	7	ptx3-4-1f_mRNAr	0.140747	0.000966079
D6	8	ptx3-4-1f_mRNAr	0.137838	-0.000803949
D6	9	ptx3-4-1f_mRNAr	0.137515	1.27296e-05
D6	10	ptx3-4-1f_mRNAr	0.134914	-0.00144926
D6	11	ptx3-4-1f_mRNAr	0.136501	0.00127609
D6	12	ptx3-4-1f_mRNAr	0.131569	-0.00251594
D6	13	ptx3-4-1f_mRNAr	0.130908	-0.00203851
D6	14	ptx3-4-1f_mRNAr	0.128277	-0.00353041
D6	15	ptx3-4-1f_mRNAr	0.125112	-0.00555543
D6	16	ptx3-4-1f_mRNAr	0.124976	-0.00455227
D6	17	ptx3-4-1f_mRNAr	0.122326	-0.00606393
D6	18	ptx3-4-1f_mRNAr	0.123159	-0.00409152
D6	19	ptx3-4-1f_mRNAr	0.122307	-0.00380473
D6	20	ptx3-4-1f_mRNAr	0.12123	-0.0037426
D6	21	ptx3-4-1f_mRNAr	0.121619	-0.00221435
D6	22	ptx3-4-1f_mRNAr	0.120437	-0.0022568
D6	23	ptx3-4-1f_mRNAr	0.11903	-0.00252468
D6	24	ptx3-4-1f_mRNAr	0.119685	-0.000730886
D6	25	ptx3-4-1f_mRNAr	0.118339	-0.000937522
D6	26	ptx3-4-1f_mRNAr	0.118194	5.70026e-05
D6	27	ptx3-4-1f_mRNAr	0.117251	0.000253272
D6	28	ptx3-4-1f_mRNAr	0.118224	0.0023654
D6	29	ptx3-4-1f_mRNAr	0.118446	0.00372634
D6	30	ptx3-4-1f_mRNAr	0.120181	0.00660057
D6	31	ptx3-4-1f_mRNAr	0.122797	0.0103558
D6	32	ptx3-4-1f_mRNAr	0.128005	0.016703
D6	33	ptx3-4-1f_mRNAr	0.142264	0.0321007
D6	34	ptx3-4-1f_mRNAr	0.164488	0.0554639
D6	35	ptx3-4-1f_mRNAr	0.211278	0.103393
D6	36	ptx3-4-1f_mRNAr	0.300265	0.193519
D6	37	ptx3-4-1f_mRNAr	0.473897	0.36829
D6	38	ptx3-4-1f_mRNAr	0.799944	0.695476
D6	39	ptx3-4-1f_mRNAr	1.40417	1.30084
D6	40	ptx3-4-1f_mRNAr	2.4174	2.31521
D7	1	ptx3-4-1f_mRNAr	0.0949598	0.0104107
D7	2	ptx3-4-1f_mRNAr	0.0950995	0.0108897
D7	3	ptx3-4-1f_mRNAr	0.0894296	0.00555895
D7	4	ptx3-4-1f_mRNAr	0.0890298	0.0054983
D7	5	ptx3-4-1f_mRNAr	0.0865481	0.00335581
D7	6	ptx3-4-1f_mRNAr	0.0832585	0.000405413
D7	7	ptx3-4-1f_mRNAr	0.0855146	0.00300078
D7	8	ptx3-4-1f_mRNAr	0.0837021	0.00152742
D7	9	ptx3-4-1f_mRNAr	0.0815006	-0.000334828
D7	10	ptx3-4-1f_mRNAr	0.0803408	-0.00115545
D7	11	ptx3-4-1f_mRNAr	0.0777461	-0.00341098
D7	12	ptx3-4-1f_mRNAr	0.0789948	-0.00182308
D7	13	ptx3-4-1f_mRNAr	0.0816776	0.00119898
D7	14	ptx3-4-1f_mRNAr	0.0779012	-0.00223824
D7	15	ptx3-4-1f_mRNAr	0.0787171	-0.00108319
D7	16	ptx3-4-1f_mRNAr	0.0768136	-0.00264748
D7	17	ptx3-4-1f_mRNAr	0.0764541	-0.00266775
D7	18	ptx3-4-1f_mRNAr	0.0753951	-0.0033875
D7	19	ptx3-4-1f_mRNAr	0.075289	-0.00315441
D7	20	ptx3-4-1f_mRNAr	0.0754114	-0.00269281
D7	21	ptx3-4-1f_mRNAr	0.0755657	-0.0021993
D7	22	ptx3-4-1f_mRNAr	0.0749278	-0.00249801
D7	23	ptx3-4-1f_mRNAr	0.0760098	-0.00107689
D7	24	ptx3-4-1f_mRNAr	0.0762025	-0.00054492
D7	25	ptx3-4-1f_mRNAr	0.074929	-0.00147922
D7	26	ptx3-4-1f_mRNAr	0.0757285	-0.000340553
D7	27	ptx3-4-1f_mRNAr	0.076099	0.000369204
D7	28	ptx3-4-1f_mRNAr	0.075522	0.000131343
D7	29	ptx3-4-1f_mRNAr	0.0730333	-0.0020181
D7	30	ptx3-4-1f_mRNAr	0.0781457	0.00343342
D7	31	ptx3-4-1f_mRNAr	0.0704388	-0.00393423
D7	32	ptx3-4-1f_mRNAr	0.0748021	0.000768304
D7	33	ptx3-4-1f_mRNAr	0.0741544	0.000459789
D7	34	ptx3-4-1f_mRNAr	0.0746135	0.00125811
D7	35	ptx3-4-1f_mRNAr	0.0729542	-6.19998e-05
D7	36	ptx3-4-1f_mRNAr	0.0741713	0.00149425
D7	37	ptx3-4-1f_mRNAr	0.0756215	0.00328367
D7	38	ptx3-4-1f_mRNAr	0.0748619	0.00286329
D7	39	ptx3-4-1f_mRNAr	0.0758013	0.0041419
D7	40	ptx3-4-1f_mRNAr	0.0729551	0.00163484
D8	1	ptx3-4-1f_mRNAr	0.393543	-0.100495
D8	2	ptx3-4-1f_mRNAr	0.420466	-0.0789337
D8	3	ptx3-4-1f_mRNAr	0.442902	-0.0618594
D8	4	ptx3-4-1f_mRNAr	0.471525	-0.0385985
D8	5	ptx3-4-1f_mRNAr	0.485273	-0.0302115
D8	6	ptx3-4-1f_mRNAr	0.501898	-0.0189483
D8	7	ptx3-4-1f_mRNAr	0.517069	-0.00913944
D8	8	ptx3-4-1f_mRNAr	0.526822	-0.00474785
D8	9	ptx3-4-1f_mRNAr	0.536032	-0.000899551
D8	10	ptx3-4-1f_mRNAr	0.546292	0.00399827
D8	11	ptx3-4-1f_mRNAr	0.557034	0.00937817
D8	12	ptx3-4-1f_mRNAr	0.561784	0.00876732
D8	13	ptx3-4-1f_mRNAr	0.571357	0.012978
D8	14	ptx3-4-1f_mRNAr	0.576428	0.0126877
D8	15	ptx3-4-1f_mRNAr	0.589289	0.0201862
D8	16	ptx3-4-1f_mRNAr	0.597802	0.0233381
D8	17	ptx3-4-1f_mRNAr	0.6074	0.0275736
D8	18	ptx3-4-1f_mRNAr	0.602828	0.01764
D8	19	ptx3-4-1f_mRNAr	0.614773	0.024224
D8	20	ptx3-4-1f_mRNAr	0.622335	0.0264238
D8	21	ptx3-4-1f_mRNAr	0.626899	0.0256266
D8	22	ptx3-4-1f_mRNAr	0.623034	0.0163996
D8	23	ptx3-4-1f_mRNAr	0.632399	0.0204031
D8	24	ptx3-4-1f_mRNAr	0.636483	0.0191254
D8	25	ptx3-4-1f_mRNAr	0.639481	0.0167607
D8	26	ptx3-4-1f_mRNAr	0.635874	0.00779227
D8	27	ptx3-4-1f_mRNAr	0.641115	0.0076712
D8	28	ptx3-4-1f_mRNAr	0.637232	-0.00157296
D8	29	ptx3-4-1f_mRNAr	0.642059	-0.00210804
D8	30	ptx3-4-1f_mRNAr	0.651453	0.00192413
D8	31	ptx3-4-1f_mRNAr	0.653422	-0.00146882
D8	32	ptx3-4-1f_mRNAr	0.65028	-0.00997221
D8	33	ptx3-4-1f_mRNAr	0.655663	-0.00995053
D8	34	ptx3-4-1f_mRNAr	0.664821	-0.0061542
D8	35	ptx3-4-1f_mRNAr	0.666662	-0.00967572
D8	36	ptx3-4-1f_mRNAr	0.667962	-0.0137374
D8	37	ptx3-4-1f_mRNAr	0.669142	-0.0179186
D8	38	ptx3-4-1f_mRNAr	0.662153	-0.03027
D8	39	ptx3-4-1f_mRNAr	0.662119	-0.0356652
D8	40	ptx3-4-1f_mRNAr	0.668086	-0.0350606
D9	1	ptx3-4-1f_mRNAr	0.0306043	0.0248615
D9	2	ptx3-4-1f_mRNAr	0.0282814	0.0253211
D9	3	ptx3-4-1f_mRNAr	0.0204267	0.0202489
D9	4	ptx3-4-1f_mRNAr	0.00771324	0.010318
D9	5	ptx3-4-1f_mRNAr	0.00115174	0.00653898
D9	6	ptx3-4-1f_mRNAr	-0.00291493	0.00525482
D9	7	ptx3-4-1f_mRNAr	-0.0134992	-0.0025469
D9	8	ptx3-4-1f_mRNAr	-0.0161554	-0.00242066
D9	9	ptx3-4-1f_mRNAr	-0.0217577	-0.00524043
D9	10	ptx3-4-1f_mRNAr	-0.0263868	-0.007087
D9	11	ptx3-4-1f_mRNAr	-0.027753	-0.00567068
D9	12	ptx3-4-1f_mRNAr	-0.0347245	-0.00985967
D9	13	ptx3-4-1f_mRNAr	-0.0369125	-0.00926517
D9	14	ptx3-4-1f_mRNAr	-0.0404499	-0.0100201
D9	15	ptx3-4-1f_mRNAr	-0.042222	-0.00900966
D9	16	ptx3-4-1f_mRNAr	-0.0401865	-0.00419168
D9	17	ptx3-4-1f_mRNAr	-0.0426698	-0.0038925
D9	18	ptx3-4-1f_mRNAr	-0.0453116	-0.00375181
D9	19	ptx3-4-1f_mRNAr	-0.046763	-0.00242061
D9	20	ptx3-4-1f_mRNAr	-0.0469633	0.000161571
D9	21	ptx3-4-1f_mRNAr	-0.0480514	0.00185593
D9	22	ptx3-4-1f_mRNAr	-0.0507218	0.00196809
D9	23	ptx3-4-1f_mRNAr	-0.0530794	0.00239299
D9	24	ptx3-4-1f_mRNAr	-0.0528333	0.00542161
D9	25	ptx3-4-1f_mRNAr	-0.0510763	0.00996114
D9	26	ptx3-4-1f_mRNAr	-0.0525651	0.0112548
D9	27	ptx3-4-1f_mRNAr	-0.048456	0.0181464
D9	28	ptx3-4-1f_mRNAr	-0.0361095	0.0332754
D9	29	ptx3-4-1f_mRNAr	-0.018335	0.0538325
D9	30	ptx3-4-1f_mRNAr	0.0250754	0.100025
D9	31	ptx3-4-1f_mRNAr	0.103656	0.181388
D9	32	ptx3-4-1f_mRNAr	0.251498	0.332013
D9	33	ptx3-4-1f_mRNAr	0.53997	0.623268
D9	34	ptx3-4-1f_mRNAr	1.07116	1.15724
D9	35	ptx3-4-1f_mRNAr	2.01616	2.10502
D9	36	ptx3-4-1f_mRNAr	3.58569	3.67734
D9	37	ptx3-4-1f_mRNAr	5.78251	5.87693
D9	38	ptx3-4-1f_mRNAr	8.28268	8.37989
D9	39	ptx3-4-1f_mRNAr	10.4256	10.5256
D9	40	ptx3-4-1f_mRNAr	12.1094	12.2122
D10	1
D10	2
D10	3
D10	4
D10	5
D10	6
D10	7
D10	8
D10	9
D10	10
D10	11
D10	12
D10	13
D10	14
D10	15
D10	16
D10	17
D10	18
D10	19
D10	20
D10	21
D10	22
D10	23
D10	24
D10	25
D10	26
D10	27
D10	28
D10	29
D10	30
D10	31
D10	32
D10	33
D10	34
D10	35
D10	36
D10	37
D10	38
D10	39
D10	40
D11	1
D11	2
D11	3
D11	4
D11	5
D11	6
D11	7
D11	8
D11	9
D11	10
D11	11
D11	12
D11	13
D11	14
D11	15
D11	16
D11	17
D11	18
D11	19
D11	20
D11	21
D11	22
D11	23
D11	24
D11	25
D11	26
D11	27
D11	28
D11	29
D11	30
D11	31
D11	32
D11	33
D11	34
D11	35
D11	36
D11	37
D11	38
D11	39
D11	40
D12	1
D12	2
D12	3
D12	4
D12	5
D12	6
D12	7
D12	8
D12	9
D12	10
D12	11
D12	12
D12	13
D12	14
D12	15
D12	16
D12	17
D12	18
D12	19
D12	20
D12	21
D12	22
D12	23
D12	24
D12	25
D12	26
D12	27
D12	28
D12	29
D12	30
D12	31
D12	32
D12	33
D12	34
D12	35
D12	36
D12	37
D12	38
D12	39
D12	40
E1	1	actb	-0.119451	-0.019302
E1	2	actb	-0.102369	-0.00460919
E1	3	actb	-0.0954484	-7.85139e-05
E1	4	actb	-0.0897815	0.0031989
E1	5	actb	-0.0890447	0.0015462
E1	6	actb	-0.0898982	-0.00169674
E1	7	actb	-0.0861735	-0.000361548
E1	8	actb	-0.0836004	-0.000177925
E1	9	actb	-0.0806245	0.000408498
E1	10	actb	-0.0818881	-0.00324463
E1	11	actb	-0.0799877	-0.0037337
E1	12	actb	-0.0781673	-0.00430275
E1	13	actb	-0.0686012	0.00287387
E1	14	actb	-0.0635173	0.00556835
E1	15	actb	-0.0549536	0.0117425
E1	16	actb	-0.0411526	0.0231541
E1	17	actb	-0.0134798	0.0484373
E1	18	actb	0.0356821	0.0952098
E1	19	actb	0.137696	0.194834
E1	20	actb	0.332259	0.387008
E1	21	actb	0.696347	0.748706
E1	22	actb	1.34245	1.39242
E1	23	actb	2.33453	2.38211
E1	24	actb	3.53563	3.58082
E1	25	actb	4.62804	4.67084
E1	26	actb	5.75188	5.79229
E1	27	actb	6.96842	7.00644
E1	28	actb	8.12583	8.16146
E1	29	actb	9.14432	9.17757
E1	30	actb	10.0153	10.0462
E1	31	actb	10.8135	10.8419
E1	32	actb	11.5987	11.6248
E1	33	actb	12.3091	12.3328
E1	34	actb	12.6664	12.6877
E1	35	actb	13.3144	13.3333
E1	36	actb	13.7272	13.7437
E1	37	actb	14.1685	14.1826
E1	38	actb	14.715	14.7267
E1	39	actb	15.0208	15.0302
E1	40	actb	15.068	15.0749
E2	1	actb	-0.109574	-0.0350258
E2	2	actb	-0.0828852	-0.00953375
E2	3	actb	-0.077404	-0.00524936
E2	4	actb	-0.0709794	-2.15676e-05
E2	5	actb	-0.0671136	0.00264743
E2	6	actb	-0.0653993	0.00316495
E2	7	actb	-0.066465	0.000902526
E2	8	actb	-0.0651457	0.00102508
E2	9	actb	-0.0656564	-0.00068242
E2	10	actb	-0.0635913	0.000185883
E2	11	actb	-0.0616162	0.000964178
E2	12	actb	-0.0634436	-0.00205993
E2	13	actb	-0.0599469	0.000239939
E2	14	actb	-0.0601068	-0.0011167
E2	15	actb	-0.0538779	0.00391546
E2	16	actb	-0.0380622	0.0185344
E2	17	actb	-0.0189628	0.0364369
E2	18	actb	0.0286951	0.0828981
E2	19	actb	0.110032	0.163039
E2	20	actb	0.274119	0.325928
E2	21	actb	0.579333	0.629946
E2	22	actb	1.13987	1.18929
E2	23	actb	2.03305	2.08127
E2	24	actb	3.17457	3.22159
E2	25	actb	4.29047	4.3363
E2	26	actb	5.32717	5.37179
E2	27	actb	6.45091	6.49434
E2	28	actb	7.48914	7.53138
E2	29	actb	8.50024	8.54128
E2	30	actb	9.35426	9.3941
E2	31	actb	10.1287	10.1674
E2	32	actb	10.7694	10.8069
E2	33	actb	11.4067	11.443
[truncated: 1,847 more rows]

## Sheet: BioGroup Analysis Result
Block Type	96well
Chemistry	SYBR_GREEN
Experiment File Name	D:\Applied Biosystems\StepOne Software v2.3\experiments\ishishita\190430ptx3_03uM_10samples.eds
Experiment Run End Time	2018-04-30 19:23:48 PM PDT
Instrument Type	steponeplus
Passive Reference	ROX
Biogroup Name	Target Name	Task	RQ	RQ Min	RQ Max	Cт Mean	ΔCт Mean	ΔCт SE	ΔΔCт
wt	actb	UNKNOWN				20.3263
wt	ptx3-4-1f_mRNAr	UNKNOWN	3.74061	1.34791	10.3807	30.567	10.2407	0.718877	-1.90327
we	actb	UNKNOWN				19.9261
we	ptx3-4-1f_mRNAr	UNKNOWN	1	0.622276	1.607	32.0701	12.144	0.332943	0
Analysis Type	Singleplex
Endogenous Control	actb
RQ Min/Max Confidence Level	95.0
Reference Biogroup Name	we

## Sheet: Technical Analysis Result
Block Type	96well
Chemistry	SYBR_GREEN
Experiment File Name	D:\Applied Biosystems\StepOne Software v2.3\experiments\ishishita\190430ptx3_03uM_10samples.eds
Experiment Run End Time	2018-04-30 19:23:48 PM PDT
Instrument Type	steponeplus
Passive Reference	ROX
Sample Name	Target Name	Task	RQ	RQ Min	RQ Max	Cт Mean	ΔCт Mean	ΔCт SE	ΔΔCт
CMR6SGcDNA	actb	UNKNOWN				20.6599
CMR6SGcDNA	ptx3-4-1f_mRNAr	UNKNOWN	27.2035	23.0646	32.0851	28.2235	7.56352	0.0857613	-4.76572
CMR10SGcDNA	actb	UNKNOWN				19.9975
CMR10SGcDNA	ptx3-4-1f_mRNAr	UNKNOWN	0.799604	0.236876	2.69916	32.6494	12.6519	0.632158	0.322643
CMR7SGcDNA	actb	UNKNOWN				20.753
CMR7SGcDNA	ptx3-4-1f_mRNAr	UNKNOWN	28.5217	15.3899	52.8584	28.2483	7.49526	0.32058	-4.83399
WER23SGcDNA	actb	UNKNOWN				19.823
WER23SGcDNA	ptx3-4-1f_mRNAr	UNKNOWN	1.81483	1.08904	3.02433	31.2924	11.4694	0.265368	-0.859836
CMR8SGcDNA	actb	UNKNOWN				19.5817
CMR8SGcDNA	ptx3-4-1f_mRNAr	UNKNOWN	5.50807	4.2843	7.08139	29.4494	9.8677	0.130558	-2.46155
	actb	NTC
CMR9SGcDNA	actb	UNKNOWN				20.6394
CMR9SGcDNA	ptx3-4-1f_mRNAr	UNKNOWN	0.407273	0.027329	6.06942	34.2646	13.6252	1.40377	1.29593
	ptx3-4-1f_mRNAr	NTC
WER13SGcDNA	actb	UNKNOWN				20.2202
WER13SGcDNA	ptx3-4-1f_mRNAr	UNKNOWN	1	0.143478	6.96969	32.5494	12.3292	1.00888	0
WER15SGcDNA	actb	UNKNOWN				20.111
WER15SGcDNA	ptx3-4-1f_mRNAr	UNKNOWN	1.84846	0.979464	3.48842	31.5539	11.4429	0.33001	-0.88632
WER20SGcDNA	actb	UNKNOWN				20.1358
WER20SGcDNA	ptx3-4-1f_mRNAr	UNKNOWN
WER21SGcDNA	actb	UNKNOWN				19.3407
WER21SGcDNA	ptx3-4-1f_mRNAr	UNKNOWN	0.955582	0.681143	1.3406	31.7355	12.3948	0.153474	0.0655486
Analysis Type	Singleplex
Endogenous Control	actb
RQ Min/Max Confidence Level	95.0
Reference Sample	WER13SGcDNA

## Sheet: Melt Region Temperature Data
Block Type	96well
Chemistry	SYBR_GREEN
Experiment File Name	D:\Applied Biosystems\StepOne Software v2.3\experiments\ishishita\190430ptx3_03uM_10samples.eds
Experiment Run End Time	2018-04-30 19:23:48 PM PDT
Instrument Type	steponeplus
Passive Reference	ROX
Well	Well Location	Target	Reporter Dye	Reading 1	Reading 2	Reading 3	Reading 4	Reading 5	Reading 6	Reading 7	Reading 8	Reading 9	Reading 10	Reading 11	Reading 12	Reading 13	Reading 14	Reading 15	Reading 16	Reading 17	Reading 18	Reading 19	Reading 20	Reading 21	Reading 22	Reading 23	Reading 24	Reading 25	Reading 26	Reading 27	Reading 28	Reading 29	Reading 30	Reading 31	Reading 32	Reading 33	Reading 34	Reading 35	Reading 36	Reading 37	Reading 38	Reading 39	Reading 40	Reading 41	Reading 42	Reading 43	Reading 44	Reading 45	Reading 46
1	A1	actb	SYBR	60.269	60.5837	60.8681	61.1565	61.4677	61.7755	62.0702	62.3575	62.6808	62.9638	63.2758	63.5802	63.8642	64.1837	64.4711	64.7749	65.0756	65.3685	65.6583	65.9618	66.2771	66.5664	66.8679	67.1805	67.4507	67.714	68.0735	68.373	68.674	68.9729	69.2622	69.5712	69.8589	70.1691	70.4736	70.7693	71.0632	71.3354	71.6713	71.9777	72.2709	72.5663	72.8724	73.1781	73.4667	73.7655
2	A2	actb	SYBR	60.269	60.5837	60.8681	61.1565	61.4677	61.7755	62.0702	62.3575	62.6808	62.9638	63.2758	63.5802	63.8642	64.1837	64.4711	64.7749	65.0756	65.3685	65.6583	65.9618	66.2771	66.5664	66.8679	67.1805	67.4507	67.714	68.0735	68.373	68.674	68.9729	69.2622	69.5712	69.8589	70.1691	70.4736	70.7693	71.0632	71.3354	71.6713	71.9777	72.2709	72.5663	72.8724	73.1781	73.4667	73.7655
3	A3	actb	SYBR	60.2616	60.5843	60.8716	61.1673	61.476	61.7792	62.0707	62.3537	62.6768	62.9718	63.2756	63.5795	63.8738	64.1808	64.4752	64.7796	65.077	65.3713	65.6629	65.9638	66.2826	66.5684	66.8695	67.1811	67.4585	67.7107	68.0721	68.3808	68.6757	68.98	69.2681	69.5775	69.8653	70.174	70.4771	70.7727	71.0703	71.3373	71.68	71.9809	72.2736	72.5688	72.8733	73.1757	73.4728	73.7682
4	A4	ptx3-4-1f_mRNAr	SYBR	60.2616	60.5843	60.8716	61.1673	61.476	61.7792	62.0707	62.3537	62.6768	62.9718	63.2756	63.5795	63.8738	64.1808	64.4752	64.7796	65.077	65.3713	65.6629	65.9638	66.2826	66.5684	66.8695	67.1811	67.4585	67.7107	68.0721	68.3808	68.6757	68.98	69.2681	69.5775	69.8653	70.174	70.4771	70.7727	71.0703	71.3373	71.68	71.9809	72.2736	72.5688	72.8733	73.1757	73.4728	73.7682
5	A5	ptx3-4-1f_mRNAr	SYBR	60.2621	60.5879	60.8768	61.1678	61.4786	61.7806	62.075	62.3531	62.6828	62.9672	63.2763	63.5872	63.8769	64.1893	64.4773	64.782	65.0796	65.374	65.6655	65.9702	66.2876	66.573	66.8786	67.1828	67.4585	67.7091	68.0735	68.3777	68.6732	68.9878	69.2735	69.5798	69.8668	70.1799	70.4779	70.7741	71.0742	71.3326	71.6787	71.9842	72.2775	72.574	72.8783	73.1777	73.47	73.7714
6	A6	ptx3-4-1f_mRNAr	SYBR	60.2621	60.5879	60.8768	61.1678	61.4786	61.7806	62.075	62.3531	62.6828	62.9672	63.2763	63.5872	63.8769	64.1893	64.4773	64.782	65.0796	65.374	65.6655	65.9702	66.2876	66.573	66.8786	67.1828	67.4585	67.7091	68.0735	68.3777	68.6732	68.9878	69.2735	69.5798	69.8668	70.1799	70.4779	70.7741	71.0742	71.3326	71.6787	71.9842	72.2775	72.574	72.8783	73.1777	73.47	73.7714
7	A7	actb	SYBR	60.2593	60.5861	60.8722	61.1649	61.4724	61.7783	62.0684	62.3584	62.679	62.9689	63.2731	63.5813	63.8782	64.1838	64.4744	64.7751	65.0718	65.3662	65.6582	65.9593	66.2814	66.5683	66.8709	67.1813	67.4529	67.7125	68.0692	68.3721	68.6764	68.9784	69.2678	69.5752	69.8643	70.175	70.4788	70.7675	71.0696	71.3363	71.6778	71.9795	72.2781	72.5669	72.8752	73.1752	73.4718	73.7663
8	A8	actb	SYBR	60.2593	60.5861	60.8722	61.1649	61.4724	61.7783	62.0684	62.3584	62.679	62.9689	63.2731	63.5813	63.8782	64.1838	64.4744	64.7751	65.0718	65.3662	65.6582	65.9593	66.2814	66.5683	66.8709	67.1813	67.4529	67.7125	68.0692	68.3721	68.6764	68.9784	69.2678	69.5752	69.8643	70.175	70.4788	70.7675	71.0696	71.3363	71.6778	71.9795	72.2781	72.5669	72.8752	73.1752	73.4718	73.7663
9	A9	actb	SYBR	60.2609	60.5855	60.8808	61.1649	61.4773	61.782	62.0671	62.3271	62.6822	62.9731	63.2763	63.5819	63.8755	64.1928	64.4792	64.7857	65.0804	65.3718	65.6634	65.9658	66.2856	66.5698	66.8738	67.1868	67.4552	67.7051	68.0764	68.376	68.6743	68.984	69.2686	69.573	69.8703	70.1753	70.4831	70.7735	71.0688	71.3374	71.677	71.9863	72.2794	72.5725	72.878	73.1808	73.4717	73.773
10	A10	ptx3-4-1f_mRNAr	SYBR	60.2609	60.5855	60.8808	61.1649	61.4773	61.782	62.0671	62.3271	62.6822	62.9731	63.2763	63.5819	63.8755	64.1928	64.4792	64.7857	65.0804	65.3718	65.6634	65.9658	66.2856	66.5698	66.8738	67.1868	67.4552	67.7051	68.0764	68.376	68.6743	68.984	69.2686	69.573	69.8703	70.1753	70.4831	70.7735	71.0688	71.3374	71.677	71.9863	72.2794	72.5725	72.878	73.1808	73.4717	73.773
11	A11	ptx3-4-1f_mRNAr	SYBR	60.2171	60.5858	60.8798	61.1663	61.4743	61.7793	62.0648	62.3256	62.6815	62.9668	63.2801	63.5826	63.8722	64.1812	64.4716	64.7833	65.079	65.3745	65.6594	65.9647	66.2866	66.5637	66.8693	67.1809	67.4542	67.7089	68.0751	68.3772	68.6772	68.9827	69.2714	69.5795	69.8635	70.1735	70.4796	70.7735	71.0722	71.3398	71.6737	71.9822	72.2743	72.5696	72.8768	73.1822	73.4766	73.7709
12	A12	ptx3-4-1f_mRNAr	SYBR	60.2171	60.5858	60.8798	61.1663	61.4743	61.7793	62.0648	62.3256	62.6815	62.9668	63.2801	63.5826	63.8722	64.1812	64.4716	64.7833	65.079	65.3745	65.6594	65.9647	66.2866	66.5637	66.8693	67.1809	67.4542	67.7089	68.0751	68.3772	68.6772	68.9827	69.2714	69.5795	69.8635	70.1735	70.4796	70.7735	71.0722	71.3398	71.6737	71.9822	72.2743	72.5696	72.8768	73.1822	73.4766	73.7709
13	B1	actb	SYBR	60.269	60.5837	60.8681	61.1565	61.4677	61.7755	62.0702	62.3575	62.6808	62.9638	63.2758	63.5802	63.8642	64.1837	64.4711	64.7749	65.0756	65.3685	65.6583	65.9618	66.2771	66.5664	66.8679	67.1805	67.4507	67.714	68.0735	68.373	68.674	68.9729	69.2622	69.5712	69.8589	70.1691	70.4736	70.7693	71.0632	71.3354	71.6713	71.9777	72.2709	72.5663	72.8724	73.1781	73.4667	73.7655
14	B2	actb	SYBR	60.269	60.5837	60.8681	61.1565	61.4677	61.7755	62.0702	62.3575	62.6808	62.9638	63.2758	63.5802	63.8642	64.1837	64.4711	64.7749	65.0756	65.3685	65.6583	65.9618	66.2771	66.5664	66.8679	67.1805	67.4507	67.714	68.0735	68.373	68.674	68.9729	69.2622	69.5712	69.8589	70.1691	70.4736	70.7693	71.0632	71.3354	71.6713	71.9777	72.2709	72.5663	72.8724	73.1781	73.4667	73.7655
15	B3	actb	SYBR	60.2616	60.5843	60.8716	61.1673	61.476	61.7792	62.0707	62.3537	62.6768	62.9718	63.2756	63.5795	63.8738	64.1808	64.4752	64.7796	65.077	65.3713	65.6629	65.9638	66.2826	66.5684	66.8695	67.1811	67.4585	67.7107	68.0721	68.3808	68.6757	68.98	69.2681	69.5775	69.8653	70.174	70.4771	70.7727	71.0703	71.3373	71.68	71.9809	72.2736	72.5688	72.8733	73.1757	73.4728	73.7682
16	B4	ptx3-4-1f_mRNAr	SYBR	60.2616	60.5843	60.8716	61.1673	61.476	61.7792	62.0707	62.3537	62.6768	62.9718	63.2756	63.5795	63.8738	64.1808	64.4752	64.7796	65.077	65.3713	65.6629	65.9638	66.2826	66.5684	66.8695	67.1811	67.4585	67.7107	68.0721	68.3808	68.6757	68.98	69.2681	69.5775	69.8653	70.174	70.4771	70.7727	71.0703	71.3373	71.68	71.9809	72.2736	72.5688	72.8733	73.1757	73.4728	73.7682
17	B5	ptx3-4-1f_mRNAr	SYBR	60.2621	60.5879	60.8768	61.1678	61.4786	61.7806	62.075	62.3531	62.6828	62.9672	63.2763	63.5872	63.8769	64.1893	64.4773	64.782	65.0796	65.374	65.6655	65.9702	66.2876	66.573	66.8786	67.1828	67.4585	67.7091	68.0735	68.3777	68.6732	68.9878	69.2735	69.5798	69.8668	70.1799	70.4779	70.7741	71.0742	71.3326	71.6787	71.9842	72.2775	72.574	72.8783	73.1777	73.47	73.7714
18	B6	ptx3-4-1f_mRNAr	SYBR	60.2621	60.5879	60.8768	61.1678	61.4786	61.7806	62.075	62.3531	62.6828	62.9672	63.2763	63.5872	63.8769	64.1893	64.4773	64.782	65.0796	65.374	65.6655	65.9702	66.2876	66.573	66.8786	67.1828	67.4585	67.7091	68.0735	68.3777	68.6732	68.9878	69.2735	69.5798	69.8668	70.1799	70.4779	70.7741	71.0742	71.3326	71.6787	71.9842	72.2775	72.574	72.8783	73.1777	73.47	73.7714
19	B7	actb	SYBR	60.2593	60.5861	60.8722	61.1649	61.4724	61.7783	62.0684	62.3584	62.679	62.9689	63.2731	63.5813	63.8782	64.1838	64.4744	64.7751	65.0718	65.3662	65.6582	65.9593	66.2814	66.5683	66.8709	67.1813	67.4529	67.7125	68.0692	68.3721	68.6764	68.9784	69.2678	69.5752	69.8643	70.175	70.4788	70.7675	71.0696	71.3363	71.6778	71.9795	72.2781	72.5669	72.8752	73.1752	73.4718	73.7663
20	B8	actb	SYBR	60.2593	60.5861	60.8722	61.1649	61.4724	61.7783	62.0684	62.3584	62.679	62.9689	63.2731	63.5813	63.8782	64.1838	64.4744	64.7751	65.0718	65.3662	65.6582	65.9593	66.2814	66.5683	66.8709	67.1813	67.4529	67.7125	68.0692	68.3721	68.6764	68.9784	69.2678	69.5752	69.8643	70.175	70.4788	70.7675	71.0696	71.3363	71.6778	71.9795	72.2781	72.5669	72.8752	73.1752	73.4718	73.7663
21	B9	actb	SYBR	60.2609	60.5855	60.8808	61.1649	61.4773	61.782	62.0671	62.3271	62.6822	62.9731	63.2763	63.5819	63.8755	64.1928	64.4792	64.7857	65.0804	65.3718	65.6634	65.9658	66.2856	66.5698	66.8738	67.1868	67.4552	67.7051	68.0764	68.376	68.6743	68.984	69.2686	69.573	69.8703	70.1753	70.4831	70.7735	71.0688	71.3374	71.677	71.9863	72.2794	72.5725	72.878	73.1808	73.4717	73.773
22	B10	ptx3-4-1f_mRNAr	SYBR	60.2609	60.5855	60.8808	61.1649	61.4773	61.782	62.0671	62.3271	62.6822	62.9731	63.2763	63.5819	63.8755	64.1928	64.4792	64.7857	65.0804	65.3718	65.6634	65.9658	66.2856	66.5698	66.8738	67.1868	67.4552	67.7051	68.0764	68.376	68.6743	68.984	69.2686	69.573	69.8703	70.1753	70.4831	70.7735	71.0688	71.3374	71.677	71.9863	72.2794	72.5725	72.878	73.1808	73.4717	73.773
23	B11	ptx3-4-1f_mRNAr	SYBR	60.2171	60.5858	60.8798	61.1663	61.4743	61.7793	62.0648	62.3256	62.6815	62.9668	63.2801	63.5826	63.8722	64.1812	64.4716	64.7833	65.079	65.3745	65.6594	65.9647	66.2866	66.5637	66.8693	67.1809	67.4542	67.7089	68.0751	68.3772	68.6772	68.9827	69.2714	69.5795	69.8635	70.1735	70.4796	70.7735	71.0722	71.3398	71.6737	71.9822	72.2743	72.5696	72.8768	73.1822	73.4766	73.7709
24	B12	ptx3-4-1f_mRNAr	SYBR	60.2171	60.5858	60.8798	61.1663	61.4743	61.7793	62.0648	62.3256	62.6815	62.9668	63.2801	63.5826	63.8722	64.1812	64.4716	64.7833	65.079	65.3745	65.6594	65.9647	66.2866	66.5637	66.8693	67.1809	67.4542	67.7089	68.0751	68.3772	68.6772	68.9827	69.2714	69.5795	69.8635	70.1735	70.4796	70.7735	71.0722	71.3398	71.6737	71.9822	72.2743	72.5696	72.8768	73.1822	73.4766	73.7709
25	C1	actb	SYBR	60.269	60.5837	60.8681	61.1565	61.4677	61.7755	62.0702	62.3575	62.6808	62.9638	63.2758	63.5802	63.8642	64.1837	64.4711	64.7749	65.0756	65.3685	65.6583	65.9618	66.2771	66.5664	66.8679	67.1805	67.4507	67.714	68.0735	68.373	68.674	68.9729	69.2622	69.5712	69.8589	70.1691	70.4736	70.7693	71.0632	71.3354	71.6713	71.9777	72.2709	72.5663	72.8724	73.1781	73.4667	73.7655
26	C2	actb	SYBR	60.269	60.5837	60.8681	61.1565	61.4677	61.7755	62.0702	62.3575	62.6808	62.9638	63.2758	63.5802	63.8642	64.1837	64.4711	64.7749	65.0756	65.3685	65.6583	65.9618	66.2771	66.5664	66.8679	67.1805	67.4507	67.714	68.0735	68.373	68.674	68.9729	69.2622	69.5712	69.8589	70.1691	70.4736	70.7693	71.0632	71.3354	71.6713	71.9777	72.2709	72.5663	72.8724	73.1781	73.4667	73.7655
27	C3	actb	SYBR	60.2616	60.5843	60.8716	61.1673	61.476	61.7792	62.0707	62.3537	62.6768	62.9718	63.2756	63.5795	63.8738	64.1808	64.4752	64.7796	65.077	65.3713	65.6629	65.9638	66.2826	66.5684	66.8695	67.1811	67.4585	67.7107	68.0721	68.3808	68.6757	68.98	69.2681	69.5775	69.8653	70.174	70.4771	70.7727	71.0703	71.3373	71.68	71.9809	72.2736	72.5688	72.8733	73.1757	73.4728	73.7682
28	C4	ptx3-4-1f_mRNAr	SYBR	60.2616	60.5843	60.8716	61.1673	61.476	61.7792	62.0707	62.3537	62.6768	62.9718	63.2756	63.5795	63.8738	64.1808	64.4752	64.7796	65.077	65.3713	65.6629	65.9638	66.2826	66.5684	66.8695	67.1811	67.4585	67.7107	68.0721	68.3808	68.6757	68.98	69.2681	69.5775	69.8653	70.174	70.4771	70.7727	71.0703	71.3373	71.68	71.9809	72.2736	72.5688	72.8733	73.1757	73.4728	73.7682
29	C5	ptx3-4-1f_mRNAr	SYBR	60.2621	60.5879	60.8768	61.1678	61.4786	61.7806	62.075	62.3531	62.6828	62.9672	63.2763	63.5872	63.8769	64.1893	64.4773	64.782	65.0796	65.374	65.6655	65.9702	66.2876	66.573	66.8786	67.1828	67.4585	67.7091	68.0735	68.3777	68.6732	68.9878	69.2735	69.5798	69.8668	70.1799	70.4779	70.7741	71.0742	71.3326	71.6787	71.9842	72.2775	72.574	72.8783	73.1777	73.47	73.7714
30	C6	ptx3-4-1f_mRNAr	SYBR	60.2621	60.5879	60.8768	61.1678	61.4786	61.7806	62.075	62.3531	62.6828	62.9672	63.2763	63.5872	63.8769	64.1893	64.4773	64.782	65.0796	65.374	65.6655	65.9702	66.2876	66.573	66.8786	67.1828	67.4585	67.7091	68.0735	68.3777	68.6732	68.9878	69.2735	69.5798	69.8668	70.1799	70.4779	70.7741	71.0742	71.3326	71.6787	71.9842	72.2775	72.574	72.8783	73.1777	73.47	73.7714
31	C7	actb	SYBR	60.2593	60.5861	60.8722	61.1649	61.4724	61.7783	62.0684	62.3584	62.679	62.9689	63.2731	63.5813	63.8782	64.1838	64.4744	64.7751	65.0718	65.3662	65.6582	65.9593	66.2814	66.5683	66.8709	67.1813	67.4529	67.7125	68.0692	68.3721	68.6764	68.9784	69.2678	69.5752	69.8643	70.175	70.4788	70.7675	71.0696	71.3363	71.6778	71.9795	72.2781	72.5669	72.8752	73.1752	73.4718	73.7663
32	C8	actb	SYBR	60.2593	60.5861	60.8722	61.1649	61.4724	61.7783	62.0684	62.3584	62.679	62.9689	63.2731	63.5813	63.8782	64.1838	64.4744	64.7751	65.0718	65.3662	65.6582	65.9593	66.2814	66.5683	66.8709	67.1813	67.4529	67.7125	68.0692	68.3721	68.6764	68.9784	69.2678	69.5752	69.8643	70.175	70.4788	70.7675	71.0696	71.3363	71.6778	71.9795	72.2781	72.5669	72.8752	73.1752	73.4718	73.7663
33	C9	actb	SYBR	60.2609	60.5855	60.8808	61.1649	61.4773	61.782	62.0671	62.3271	62.6822	62.9731	63.2763	63.5819	63.8755	64.1928	64.4792	64.7857	65.0804	65.3718	65.6634	65.9658	66.2856	66.5698	66.8738	67.1868	67.4552	67.7051	68.0764	68.376	68.6743	68.984	69.2686	69.573	69.8703	70.1753	70.4831	70.7735	71.0688	71.3374	71.677	71.9863	72.2794	72.5725	72.878	73.1808	73.4717	73.773
37	D1	actb	SYBR	60.269	60.5837	60.8681	61.1565	61.4677	61.7755	62.0702	62.3575	62.6808	62.9638	63.2758	63.5802	63.8642	64.1837	64.4711	64.7749	65.0756	65.3685	65.6583	65.9618	66.2771	66.5664	66.8679	67.1805	67.4507	67.714	68.0735	68.373	68.674	68.9729	69.2622	69.5712	69.8589	70.1691	70.4736	70.7693	71.0632	71.3354	71.6713	71.9777	72.2709	72.5663	72.8724	73.1781	73.4667	73.7655
38	D2	actb	SYBR	60.269	60.5837	60.8681	61.1565	61.4677	61.7755	62.0702	62.3575	62.6808	62.9638	63.2758	63.5802	63.8642	64.1837	64.4711	64.7749	65.0756	65.3685	65.6583	65.9618	66.2771	66.5664	66.8679	67.1805	67.4507	67.714	68.0735	68.373	68.674	68.9729	69.2622	69.5712	69.8589	70.1691	70.4736	70.7693	71.0632	71.3354	71.6713	71.9777	72.2709	72.5663	72.8724	73.1781	73.4667	73.7655
39	D3	actb	SYBR	60.2616	60.5843	60.8716	61.1673	61.476	61.7792	62.0707	62.3537	62.6768	62.9718	63.2756	63.5795	63.8738	64.1808	64.4752	64.7796	65.077	65.3713	65.6629	65.9638	66.2826	66.5684	66.8695	67.1811	67.4585	67.7107	68.0721	68.3808	68.6757	68.98	69.2681	69.5775	69.8653	70.174	70.4771	70.7727	71.0703	71.3373	71.68	71.9809	72.2736	72.5688	72.8733	73.1757	73.4728	73.7682
40	D4	ptx3-4-1f_mRNAr	SYBR	60.2616	60.5843	60.8716	61.1673	61.476	61.7792	62.0707	62.3537	62.6768	62.9718	63.2756	63.5795	63.8738	64.1808	64.4752	64.7796	65.077	65.3713	65.6629	65.9638	66.2826	66.5684	66.8695	67.1811	67.4585	67.7107	68.0721	68.3808	68.6757	68.98	69.2681	69.5775	69.8653	70.174	70.4771	70.7727	71.0703	71.3373	71.68	71.9809	72.2736	72.5688	72.8733	73.1757	73.4728	73.7682
41	D5	ptx3-4-1f_mRNAr	SYBR	60.2621	60.5879	60.8768	61.1678	61.4786	61.7806	62.075	62.3531	62.6828	62.9672	63.2763	63.5872	63.8769	64.1893	64.4773	64.782	65.0796	65.374	65.6655	65.9702	66.2876	66.573	66.8786	67.1828	67.4585	67.7091	68.0735	68.3777	68.6732	68.9878	69.2735	69.5798	69.8668	70.1799	70.4779	70.7741	71.0742	71.3326	71.6787	71.9842	72.2775	72.574	72.8783	73.1777	73.47	73.7714
42	D6	ptx3-4-1f_mRNAr	SYBR	60.2621	60.5879	60.8768	61.1678	61.4786	61.7806	62.075	62.3531	62.6828	62.9672	63.2763	63.5872	63.8769	64.1893	64.4773	64.782	65.0796	65.374	65.6655	65.9702	66.2876	66.573	66.8786	67.1828	67.4585	67.7091	68.0735	68.3777	68.6732	68.9878	69.2735	69.5798	69.8668	70.1799	70.4779	70.7741	71.0742	71.3326	71.6787	71.9842	72.2775	72.574	72.8783	73.1777	73.47	73.7714
43	D7	ptx3-4-1f_mRNAr	SYBR	60.2593	60.5861	60.8722	61.1649	61.4724	61.7783	62.0684	62.3584	62.679	62.9689	63.2731	63.5813	63.8782	64.1838	64.4744	64.7751	65.0718	65.3662	65.6582	65.9593	66.2814	66.5683	66.8709	67.1813	67.4529	67.7125	68.0692	68.3721	68.6764	68.9784	69.2678	69.5752	69.8643	70.175	70.4788	70.7675	71.0696	71.3363	71.6778	71.9795	72.2781	72.5669	72.8752	73.1752	73.4718	73.7663
44	D8	ptx3-4-1f_mRNAr	SYBR	60.2593	60.5861	60.8722	61.1649	61.4724	61.7783	62.0684	62.3584	62.679	62.9689	63.2731	63.5813	63.8782	64.1838	64.4744	64.7751	65.0718	65.3662	65.6582	65.9593	66.2814	66.5683	66.8709	67.1813	67.4529	67.7125	68.0692	68.3721	68.6764	68.9784	69.2678	69.5752	69.8643	70.175	70.4788	70.7675	71.0696	71.3363	71.6778	71.9795	72.2781	72.5669	72.8752	73.1752	73.4718	73.7663
45	D9	ptx3-4-1f_mRNAr	SYBR	60.2609	60.5855	60.8808	61.1649	61.4773	61.782	62.0671	62.3271	62.6822	62.9731	63.2763	63.5819	63.8755	64.1928	64.4792	64.7857	65.0804	65.3718	65.6634	65.9658	66.2856	66.5698	66.8738	67.1868	67.4552	67.7051	68.0764	68.376	68.6743	68.984	69.2686	69.573	69.8703	70.1753	70.4831	70.7735	71.0688	71.3374	71.677	71.9863	72.2794	72.5725	72.878	73.1808	73.4717	73.773
49	E1	actb	SYBR	60.269	60.5837	60.8681	61.1565	61.4677	61.7755	62.0702	62.3575	62.6808	62.9638	63.2758	63.5802	63.8642	64.1837	64.4711	64.7749	65.0756	65.3685	65.6583	65.9618	66.2771	66.5664	66.8679	67.1805	67.4507	67.714	68.0735	68.373	68.674	68.9729	69.2622	69.5712	69.8589	70.1691	70.4736	70.7693	71.0632	71.3354	71.6713	71.9777	72.2709	72.5663	72.8724	73.1781	73.4667	73.7655
50	E2	actb	SYBR	60.269	60.5837	60.8681	61.1565	61.4677	61.7755	62.0702	62.3575	62.6808	62.9638	63.2758	63.5802	63.8642	64.1837	64.4711	64.7749	65.0756	65.3685	65.6583	65.9618	66.2771	66.5664	66.8679	67.1805	67.4507	67.714	68.0735	68.373	68.674	68.9729	69.2622	69.5712	69.8589	70.1691	70.4736	70.7693	71.0632	71.3354	71.6713	71.9777	72.2709	72.5663	72.8724	73.1781	73.4667	73.7655
51	E3	actb	SYBR	60.2616	60.5843	60.8716	61.1673	61.476	61.7792	62.0707	62.3537	62.6768	62.9718	63.2756	63.5795	63.8738	64.1808	64.4752	64.7796	65.077	65.3713	65.6629	65.9638	66.2826	66.5684	66.8695	67.1811	67.4585	67.7107	68.0721	68.3808	68.6757	68.98	69.2681	69.5775	69.8653	70.174	70.4771	70.7727	71.0703	71.3373	71.68	71.9809	72.2736	72.5688	72.8733	73.1757	73.4728	73.7682
52	E4	ptx3-4-1f_mRNAr	SYBR	60.2616	60.5843	60.8716	61.1673	61.476	61.7792	62.0707	62.3537	62.6768	62.9718	63.2756	63.5795	63.8738	64.1808	64.4752	64.7796	65.077	65.3713	65.6629	65.9638	66.2826	66.5684	66.8695	67.1811	67.4585	67.7107	68.0721	68.3808	68.6757	68.98	69.2681	69.5775	69.8653	70.174	70.4771	70.7727	71.0703	71.3373	71.68	71.9809	72.2736	72.5688	72.8733	73.1757	73.4728	73.7682
53	E5	ptx3-4-1f_mRNAr	SYBR	60.2621	60.5879	60.8768	61.1678	61.4786	61.7806	62.075	62.3531	62.6828	62.9672	63.2763	63.5872	63.8769	64.1893	64.4773	64.782	65.0796	65.374	65.6655	65.9702	66.2876	66.573	66.8786	67.1828	67.4585	67.7091	68.0735	68.3777	68.6732	68.9878	69.2735	69.5798	69.8668	70.1799	70.4779	70.7741	71.0742	71.3326	71.6787	71.9842	72.2775	72.574	72.8783	73.1777	73.47	73.7714
54	E6	ptx3-4-1f_mRNAr	SYBR	60.2621	60.5879	60.8768	61.1678	61.4786	61.7806	62.075	62.3531	62.6828	62.9672	63.2763	63.5872	63.8769	64.1893	64.4773	64.782	65.0796	65.374	65.6655	65.9702	66.2876	66.573	66.8786	67.1828	67.4585	67.7091	68.0735	68.3777	68.6732	68.9878	69.2735	69.5798	69.8668	70.1799	70.4779	70.7741	71.0742	71.3326	71.6787	71.9842	72.2775	72.574	72.8783	73.1777	73.47	73.7714
61	F1	actb	SYBR	60.269	60.5837	60.8681	61.1565	61.4677	61.7755	62.0702	62.3575	62.6808	62.9638	63.2758	63.5802	63.8642	64.1837	64.4711	64.7749	65.0756	65.3685	65.6583	65.9618	66.2771	66.5664	66.8679	67.1805	67.4507	67.714	68.0735	68.373	68.674	68.9729	69.2622	69.5712	69.8589	70.1691	70.4736	70.7693	71.0632	71.3354	71.6713	71.9777	72.2709	72.5663	72.8724	73.1781	73.4667	73.7655
62	F2	actb	SYBR	60.269	60.5837	60.8681	61.1565	61.4677	61.7755	62.0702	62.3575	62.6808	62.9638	63.2758	63.5802	63.8642	64.1837	64.4711	64.7749	65.0756	65.3685	65.6583	65.9618	66.2771	66.5664	66.8679	67.1805	67.4507	67.714	68.0735	68.373	68.674	68.9729	69.2622	69.5712	69.8589	70.1691	70.4736	70.7693	71.0632	71.3354	71.6713	71.9777	72.2709	72.5663	72.8724	73.1781	73.4667	73.7655
63	F3	actb	SYBR	60.2616	60.5843	60.8716	61.1673	61.476	61.7792	62.0707	62.3537	62.6768	62.9718	63.2756	63.5795	63.8738	64.1808	64.4752	64.7796	65.077	65.3713	65.6629	65.9638	66.2826	66.5684	66.8695	67.1811	67.4585	67.7107	68.0721	68.3808	68.6757	68.98	69.2681	69.5775	69.8653	70.174	70.4771	70.7727	71.0703	71.3373	71.68	71.9809	72.2736	72.5688	72.8733	73.1757	73.4728	73.7682
64	F4	ptx3-4-1f_mRNAr	SYBR	60.2616	60.5843	60.8716	61.1673	61.476	61.7792	62.0707	62.3537	62.6768	62.9718	63.2756	63.5795	63.8738	64.1808	64.4752	64.7796	65.077	65.3713	65.6629	65.9638	66.2826	66.5684	66.8695	67.1811	67.4585	67.7107	68.0721	68.3808	68.6757	68.98	69.2681	69.5775	69.8653	70.174	70.4771	70.7727	71.0703	71.3373	71.68	71.9809	72.2736	72.5688	72.8733	73.1757	73.4728	73.7682
65	F5	ptx3-4-1f_mRNAr	SYBR	60.2621	60.5879	60.8768	61.1678	61.4786	61.7806	62.075	62.3531	62.6828	62.9672	63.2763	63.5872	63.8769	64.1893	64.4773	64.782	65.0796	65.374	65.6655	65.9702	66.2876	66.573	66.8786	67.1828	67.4585	67.7091	68.0735	68.3777	68.6732	68.9878	69.2735	69.5798	69.8668	70.1799	70.4779	70.7741	71.0742	71.3326	71.6787	71.9842	72.2775	72.574	72.8783	73.1777	73.47	73.7714
66	F6	ptx3-4-1f_mRNAr	SYBR	60.2621	60.5879	60.8768	61.1678	61.4786	61.7806	62.075	62.3531	62.6828	62.9672	63.2763	63.5872	63.8769	64.1893	64.4773	64.782	65.0796	65.374	65.6655	65.9702	66.2876	66.573	66.8786	67.1828	67.4585	67.7091	68.0735	68.3777	68.6732	68.9878	69.2735	69.5798	69.8668	70.1799	70.4779	70.7741	71.0742	71.3326	71.6787	71.9842	72.2775	72.574	72.8783	73.1777	73.47	73.7714
73	G1	actb	SYBR	60.269	60.5837	60.8681	61.1565	61.4677	61.7755	62.0702	62.3575	62.6808	62.9638	63.2758	63.5802	63.8642	64.1837	64.4711	64.7749	65.0756	65.3685	65.6583	65.9618	66.2771	66.5664	66.8679	67.1805	67.4507	67.714	68.0735	68.373	68.674	68.9729	69.2622	69.5712	69.8589	70.1691	70.4736	70.7693	71.0632	71.3354	71.6713	71.9777	72.2709	72.5663	72.8724	73.1781	73.4667	73.7655
74	G2	actb	SYBR	60.269	60.5837	60.8681	61.1565	61.4677	61.7755	62.0702	62.3575	62.6808	62.9638	63.2758	63.5802	63.8642	64.1837	64.4711	64.7749	65.0756	65.3685	65.6583	65.9618	66.2771	66.5664	66.8679	67.1805	67.4507	67.714	68.0735	68.373	68.674	68.9729	69.2622	69.5712	69.8589	70.1691	70.4736	70.7693	71.0632	71.3354	71.6713	71.9777	72.2709	72.5663	72.8724	73.1781	73.4667	73.7655
75	G3	actb	SYBR	60.2616	60.5843	60.8716	61.1673	61.476	61.7792	62.0707	62.3537	62.6768	62.9718	63.2756	63.5795	63.8738	64.1808	64.4752	64.7796	65.077	65.3713	65.6629	65.9638	66.2826	66.5684	66.8695	67.1811	67.4585	67.7107	68.0721	68.3808	68.6757	68.98	69.2681	69.5775	69.8653	70.174	70.4771	70.7727	71.0703	71.3373	71.68	71.9809	72.2736	72.5688	72.8733	73.1757	73.4728	73.7682
77	G5	ptx3-4-1f_mRNAr	SYBR	60.2621	60.5879	60.8768	61.1678	61.4786	61.7806	62.075	62.3531	62.6828	62.9672	63.2763	63.5872	63.8769	64.1893	64.4773	64.782	65.0796	65.374	65.6655	65.9702	66.2876	66.573	66.8786	67.1828	67.4585	67.7091	68.0735	68.3777	68.6732	68.9878	69.2735	69.5798	69.8668	70.1799	70.4779	70.7741	71.0742	71.3326	71.6787	71.9842	72.2775	72.574	72.8783	73.1777	73.47	73.7714
78	G6	ptx3-4-1f_mRNAr	SYBR	60.2621	60.5879	60.8768	61.1678	61.4786	61.7806	62.075	62.3531	62.6828	62.9672	63.2763	63.5872	63.8769	64.1893	64.4773	64.782	65.0796	65.374	65.6655	65.9702	66.2876	66.573	66.8786	67.1828	67.4585	67.7091	68.0735	68.3777	68.6732	68.9878	69.2735	69.5798	69.8668	70.1799	70.4779	70.7741	71.0742	71.3326	71.6787	71.9842	72.2775	72.574	72.8783	73.1777	73.47	73.7714
85	H1	actb	SYBR	60.269	60.5837	60.8681	61.1565	61.4677	61.7755	62.0702	62.3575	62.6808	62.9638	63.2758	63.5802	63.8642	64.1837	64.4711	64.7749	65.0756	65.3685	65.6583	65.9618	66.2771	66.5664	66.8679	67.1805	67.4507	67.714	68.0735	68.373	68.674	68.9729	69.2622	69.5712	69.8589	70.1691	70.4736	70.7693	71.0632	71.3354	71.6713	71.9777	72.2709	72.5663	72.8724	73.1781	73.4667	73.7655
86	H2	actb	SYBR	60.269	60.5837	60.8681	61.1565	61.4677	61.7755	62.0702	62.3575	62.6808	62.9638	63.2758	63.5802	63.8642	64.1837	64.4711	64.7749	65.0756	65.3685	65.6583	65.9618	66.2771	66.5664	66.8679	67.1805	67.4507	67.714	68.0735	68.373	68.674	68.9729	69.2622	69.5712	69.8589	70.1691	70.4736	70.7693	71.0632	71.3354	71.6713	71.9777	72.2709	72.5663	72.8724	73.1781	73.4667	73.7655
87	H3	actb	SYBR	60.2616	60.5843	60.8716	61.1673	61.476	61.7792	62.0707	62.3537	62.6768	62.9718	63.2756	63.5795	63.8738	64.1808	64.4752	64.7796	65.077	65.3713	65.6629	65.9638	66.2826	66.5684	66.8695	67.1811	67.4585	67.7107	68.0721	68.3808	68.6757	68.98	69.2681	69.5775	69.8653	70.174	70.4771	70.7727	71.0703	71.3373	71.68	71.9809	72.2736	72.5688	72.8733	73.1757	73.4728	73.7682
88	H4	ptx3-4-1f_mRNAr	SYBR	60.2616	60.5843	60.8716	61.1673	61.476	61.7792	62.0707	62.3537	62.6768	62.9718	63.2756	63.5795	63.8738	64.1808	64.4752	64.7796	65.077	65.3713	65.6629	65.9638	66.2826	66.5684	66.8695	67.1811	67.4585	67.7107	68.0721	68.3808	68.6757	68.98	69.2681	69.5775	69.8653	70.174	70.4771	70.7727	71.0703	71.3373	71.68	71.9809	72.2736	72.5688	72.8733	73.1757	73.4728	73.7682
89	H5	ptx3-4-1f_mRNAr	SYBR	60.2621	60.5879	60.8768	61.1678	61.4786	61.7806	62.075	62.3531	62.6828	62.9672	63.2763	63.5872	63.8769	64.1893	64.4773	64.782	65.0796	65.374	65.6655	65.9702	66.2876	66.573	66.8786	67.1828	67.4585	67.7091	68.0735	68.3777	68.6732	68.9878	69.2735	69.5798	69.8668	70.1799	70.4779	70.7741	71.0742	71.3326	71.6787	71.9842	72.2775	72.574	72.8783	73.1777	73.47	73.7714
[truncated: 71 more columns]

## Sheet: Melt Region Normalized Data
Block Type	96well
Chemistry	SYBR_GREEN
Experiment File Name	D:\Applied Biosystems\StepOne Software v2.3\experiments\ishishita\190430ptx3_03uM_10samples.eds
Experiment Run End Time	2018-04-30 19:23:48 PM PDT
Instrument Type	steponeplus
Passive Reference	ROX
Well	Well Location	Target	Reporter Dye	Reading 1	Reading 2	Reading 3	Reading 4	Reading 5	Reading 6	Reading 7	Reading 8	Reading 9	Reading 10	Reading 11	Reading 12	Reading 13	Reading 14	Reading 15	Reading 16	Reading 17	Reading 18	Reading 19	Reading 20	Reading 21	Reading 22	Reading 23	Reading 24	Reading 25	Reading 26	Reading 27	Reading 28	Reading 29	Reading 30	Reading 31	Reading 32	Reading 33	Reading 34	Reading 35	Reading 36	Reading 37	Reading 38	Reading 39	Reading 40	Reading 41	Reading 42	Reading 43	Reading 44	Reading 45	Reading 46
1	A1	actb	SYBR	65966.3	66531.2	66597	66606.6	66716.6	66656.8	66508.8	66333.6	66320.2	66120.8	65987.6	65608.9	65421.2	65047.5	64936.6	64589	64258.8	64001.6	63733.9	63400.8	63070.9	62694.5	62492.2	62328.9	62177.1	61983.4	61944.2	61797.5	61636.2	61603.2	61574.1	61370.6	61074.3	60790	60328.8	59798.3	59029.8	58593.9	57708.4	57057.9	56427.8	55661.9	55078.8	54315.2	53614.3	52920.1
2	A2	actb	SYBR	65982.3	66179.3	66305.6	66334.4	66296.4	66233.2	66144	66034.8	65896	65775.9	65504	65275.3	65008.9	64755.1	64421.6	64107.6	63760.2	63426.9	63032.4	62786.6	62484.4	62295.4	62088	61970	61982.3	61842.2	61763	61840.9	61768.8	61758.8	61619.3	61211.1	60735.4	60149	59414.5	58696.9	58018.2	57275.9	56449.9	55660.2	54966.2	54272.9	53501.5	52769	52120.8	51486.2
3	A3	actb	SYBR	65207.8	65246.9	65395.6	65436.5	65330.1	65458.5	65362.1	65228.2	65067.5	64921.9	64829.5	64495.4	64370.3	63998.7	63901.3	63615	63476.4	63262.7	62995.9	62852.7	62771.7	62666.4	62637.4	62579.7	62711.2	62655.1	62643.6	62577.7	62376	61950.4	61429.8	60819	60100.7	59461.1	58710.9	58026.7	57242.1	56511.1	55741.2	55030.4	54284.2	53491.2	52777.9	52023.9	51358.6	50695.3
4	A4	ptx3-4-1f_mRNAr	SYBR	81841.6	81518	81518.1	81366	81102.5	81019.7	80868.3	80589.8	80337.8	80009.6	79705	79412.6	79074.3	78557.4	78293.5	77896.3	77537.5	77326.5	76974.8	76709.1	76451.3	76258	75975.4	75955.4	75989.9	75884.4	75887.6	76160.3	76304.9	76325	76079.3	75628.8	75076.6	74429.6	73682.8	72889.3	72181.3	71381.4	70513.1	69722.2	68951.3	68245.1	67358.8	66583.5	65916.2	65185.6
5	A5	ptx3-4-1f_mRNAr	SYBR	86186	86414.9	86317.4	86124.3	86044.7	85826	85405.3	85243.8	84918.9	84774	84557.7	84358.9	84135.9	83965.4	83931.3	83688.9	83495.1	83398.2	83223.7	83130.5	83091.6	83110.2	82934.5	82935.3	82772.3	82483.5	82418.9	82107	81790.7	81216.1	80558	79961.9	79349.8	78561.3	77830.2	77131.2	76307.4	75523.9	74781.5	73977.1	73186.1	72410.7	71748.4	70968.7	70181.7	69427.4
6	A6	ptx3-4-1f_mRNAr	SYBR	88354.5	88444.7	88283	88120.5	88029.6	87725.1	87412.4	87219.3	86895.2	86836	86456.2	86252.9	85886.7	85683.3	85502.6	85183.6	84968.7	84775.1	84596	84438	84366.8	84224.7	83973.7	83771	83456.2	83104.4	82830.9	82361.5	81907.5	81373	80625.4	79939.9	79239.1	78436.9	77686.3	76867.3	76051.9	75145	74415.1	73567.1	72761.1	72014	71284.2	70482.8	69731	68916.4
7	A7	actb	SYBR	71093	71134.4	71201.9	70985.5	70968.2	70950.3	70736.2	70466.4	70327.5	70309	70108.6	69956.1	69821.9	69614.8	69280.2	69142.1	69000	68823.9	68723.3	68722.4	68655.9	68662.1	68583.6	68603.5	68575.9	68221.9	67993.1	67559.6	67031.9	66339.5	65685.5	64950.4	64204.9	63441.6	62698.7	61924.5	61086.5	60445.4	59645.7	58832.4	58124.2	57341.6	56580	55790.7	54937	54372.9
8	A8	actb	SYBR	71961	71953.4	72145	72298.6	72097.6	72209.7	71901.4	71926.9	71772.4	71473.1	71204.7	70800.3	70567.5	70278.1	69796.6	69438.4	69069.1	68825	68528.2	68231.8	68010.8	67932	67788.2	67845.8	67968.6	68084.6	67971.9	67897.9	67767.7	67608.8	67140.4	66444.1	65722.7	65052	64184.1	63369.2	62665.7	61851	61033.6	60204.9	59465	58727.1	58079.3	57283.1	56583.8	55857.4
9	A9	actb	SYBR	68014.8	68135.8	68183.1	68118.1	68106.8	67926.2	67889.5	67672.6	67456.4	67312.6	67081.8	67025.3	66863.8	66621.9	66432	66286	65977	65928.9	65693.9	65584.5	65421.9	65505.6	65476.7	65428.3	65726.6	65580.7	65525.3	65366.1	64907.5	64210.5	63672.6	62969.1	62210.4	61470.4	60633.6	59898	59188	58497.3	57740.6	57117	56282.3	55645	54970.9	54164	53398.9	52745.5
10	A10	ptx3-4-1f_mRNAr	SYBR	53803	53776.8	53479.8	53457.1	53161.7	53003.2	52782.5	52533.2	52207.5	51947.1	51574.7	51262.9	50884	50513.3	50225.4	49855.7	49612.8	49366.8	49093	48846.6	48652.7	48377.9	48256.7	48184.5	48105.4	48023	47983.8	47960.9	47946.4	47835.7	47634.5	47264.1	46779.3	46166.3	45613.5	44952	44297.5	43708	43069.6	42427.9	41754.2	41127.4	40528.4	39950.6	39354.2	38688.2
11	A11	ptx3-4-1f_mRNAr	SYBR	52260.3	52327	52121.6	52079.6	51857.6	51744.2	51506.7	51265	51015.8	50717.2	50553	50230	49935.1	49655.7	49473.5	49147.9	48950.9	48686.8	48421.1	48192.4	47996.6	47988	47785.3	47725.9	47785.8	47676.9	47766.8	47819.2	47893.1	47908	47770.7	47494.4	47080.7	46650.9	46138.3	45533.8	44944.4	44292.9	43753.1	43166.2	42561	41955.9	41391.2	40741	40224.4	39764.2
12	A12	ptx3-4-1f_mRNAr	SYBR	51086.7	51013.5	50935.7	50783.3	50594.7	50410.5	50289.3	49857.9	49806.2	49487.9	49105.7	49028	48572	48382.2	48173.2	47866.6	47536.5	47159.8	46958.8	46644.2	46484.7	46192	45948.5	45902.6	45745.4	45755.2	45664.4	45430.9	45359.8	45395.7	45266.5	45212.2	44896.8	44770.9	44544.8	44218.5	43646.5	43209.8	42835.7	42319.2	41883.1	41419.9	40681.6	40226.1	40001.8	39290.6
13	B1	actb	SYBR	66800.2	66283.2	66392.6	66658.7	66396.5	66517.5	66648	66596.7	66431.7	66350.9	65849.1	65919.6	65369.6	65414.5	64749.6	64690.9	64258.6	63869.7	63744.6	63457.5	63267.9	63722.9	63293.6	63483.1	63555.3	63439.9	63132.3	63510.7	63222	62845.3	62408.2	61677.4	61109.4	60387.6	59484.2	58868.5	58361.1	57315.5	56650.9	55820	54931.2	54538.9	53485.8	53046.8	52246.1	51580.5
14	B2	actb	SYBR	74677.1	74768.5	74975.4	74874.4	74835.3	74821	74726.3	74299.8	74404.9	74241.3	73918.5	73590.1	73431.9	73222.6	72888.6	72714.9	72429.3	72313.4	71939.1	71910.8	71692.2	71642	71616.7	71529.7	71676	71565.4	71413.5	71104.7	70536.3	70089.4	69385.8	68527	67632.8	66996.2	66215.5	65411	64683.8	63783.9	62906.5	62104.4	61327.7	60536.2	59633.9	58819.2	58017.1	57511.1
15	B3	actb	SYBR	49246.2	49347.4	49208.5	49419.7	49477.2	49401.5	49424.9	49252.5	49468.5	49290.2	49080.4	49192.5	48906.8	48851.6	48711.3	48599.8	48324.7	48388.3	48193.7	48127.9	48121.4	48092.3	48151.9	48150.6	48297.7	48451.9	48177.8	48165.4	47582.8	47232.3	46618.4	46161.1	45459.7	44869.1	44449.3	43805.1	43219.1	42703.4	42199.1	41673.1	41000.5	40734.3	40026.6	39513.7	39066.7	38259.5
16	B4	ptx3-4-1f_mRNAr	SYBR	86541.3	88095.3	87343.3	88308.9	88154.6	88252.1	86878.7	86626.6	86609.2	86527.1	86332.3	85892.1	86019.6	86758.7	86632.4	86416.8	86332.6	86128.9	84978.4	86039.9	84897.5	85016.2	86244.4	85466.5	85663.9	85638.7	86719	86409.9	85926.7	84082.8	83493.8	83474.3	82906	81635.2	81035.8	80141.1	78205.2	77556.4	76537.9	75607.6	74892.5	73960.4	74385.7	73445.3	71648.2	71831.1
17	B5	ptx3-4-1f_mRNAr	SYBR	87436.2	87320.9	87149.9	86552.7	86527.4	86075.7	85406.3	85029.8	84677	84442.8	83926.2	83759.3	83518.1	83076.3	82685.2	82312.1	82113.2	81677.6	81543.1	81460.6	81812.8	81978.5	81791.7	82092.7	82168.5	82123.9	81866.6	81356	81043.1	80659.6	79150.7	78201.3	77335.3	76410	75899.6	74839.6	73982.9	73071.8	72363.3	71371.1	70629.1	70192.8	69309.3	68400.5	68003	66962.8
18	B6	ptx3-4-1f_mRNAr	SYBR	78606	78253.1	78230.2	77826.4	77415.4	77180.3	76807.5	76464.2	76099.9	75771	75493.8	75185	74655.9	74363.4	74099	73887.8	73601.4	73481.1	73176.5	73141.4	72998.3	72997	73008.2	73181.2	73247.3	73152.6	72998.7	72642.9	72102.5	71177.4	70812.2	70008.6	69301.9	68570.5	67673.2	67071	66403.5	65734.7	64833.9	64075	63313.5	62524.8	61820.7	61101.4	60229.8	59860.3
19	B7	actb	SYBR	67411.7	67523.9	67368.2	67331.2	67255.8	67073.6	66909.1	66720.7	66619.6	66388.1	66067.6	65901.1	65533.5	65197.7	64984.4	64652.1	64430.9	64190.1	64049.7	64035.3	64000.2	64056.4	64013.3	64020.4	63963.9	63875.2	63460.4	62954.4	62213.7	61531.9	60776	59932.2	59149.9	58389.4	57761.8	56903.5	56194.1	55552	54794.2	54056.5	53504.4	52734.4	51997.5	51306.8	50564.4	49961.8
20	B8	actb	SYBR	62783.1	62655.2	62330.8	62100.1	62076.1	61743.1	61710.1	61331.4	61155.9	60935.8	60751.3	60472.7	60098.3	59853	59589.7	59548.9	59336.7	59189.9	59087.7	58980.8	58974.3	58886.4	58918.5	59058.6	58989.4	58662.6	58461	57944.5	57435.7	56758.6	56109.4	55424.8	54843.6	54165.6	53609.6	52953.4	52218.9	51642.5	50980.4	50310.7	49676.2	48971.8	48335.2	47695.9	46950.5	46453.2
21	B9	actb	SYBR	59012.7	58866.8	58713.1	58780.6	58784.3	58977.9	58712.4	58711.7	58591.1	58512.8	58259.1	57958.1	57607.2	57457	56863.2	56597.7	56717.5	56358.3	56324.6	56391	56593.6	56479.2	56714.2	56977	56825	57111.8	56753.2	56254	55813.8	55468.2	54564.1	53879.4	53102.3	52443.2	52216	51282	50667.5	50115.7	49440.2	48543.3	48252.6	47462.9	46888.6	46468.3	45965.4	45180
22	B10	ptx3-4-1f_mRNAr	SYBR	71063.4	71430.5	71134.2	70993.5	71052.1	70514.5	70410.2	70081	69859	69664.2	69324.6	69090.1	68811.7	68753.9	68512	68210.5	68094.8	67881.9	67523.5	67786.2	67503.5	67797.4	67900.3	67806.1	67982.7	68001.1	67837.9	67405.8	66905	66364.2	65645.5	64886	64227.4	63780.5	62936.9	62245.7	61586.3	60510.1	59777.1	59116.6	58639.6	57921	57089.9	56515.8	55868	55404.1
23	B11	ptx3-4-1f_mRNAr	SYBR	64477.1	64249.7	64240.1	63765.3	63804.2	63236.2	63318.5	63041	62555.1	62228.9	61636.1	61446.2	61001.3	60983.7	60680.9	60616.6	60375.3	60226.3	60108.3	59983	60191	59497.5	59576.4	60177.4	59814.8	60106.1	59547	59430.2	58946.6	58334.6	57892	57070.8	56411.9	55498.6	55103.6	54441.4	53468.7	52999.3	52250.6	51922	51394.7	50731.7	50094.4	49506.2	48759.1	47954.5
24	B12	ptx3-4-1f_mRNAr	SYBR	62428.3	62454.1	62313.6	62118.5	62003.9	61862.9	61386.4	61321.2	60893.4	60934.8	60588.5	59933.8	59826.2	59328	58856.8	58442	58302.1	58225.6	57814.9	57831.6	57577	57562.2	57691.7	57584	57815.9	57661.7	57796.9	58018.3	57806.7	57588.9	57320.4	56635.9	56163.9	55540.5	54747.3	54179.8	53623.9	53037.1	52113	51496.6	50678.4	50020.6	49663	48946.3	48186	47852.5
25	C1	actb	SYBR	66850.5	67297.7	66962	66679.7	66877.4	66704.6	66724.1	66541	66726	66367.4	66245.1	65829.4	65438.7	65247.1	65138.5	64905.6	64537.2	64269.9	64217.8	63899.1	63690	63712.9	63637.5	63735.7	63797.4	63410.2	63756.1	63955.3	63253.3	63160.4	62794.4	61922.5	61111.6	60897.4	59925.3	59279.6	58640.7	58238.5	56897.2	56277.9	55544	54959.9	54271.8	53741.7	52835.6	52230.9
26	C2	actb	SYBR	59362.7	59739.9	59762.8	59695.8	59626	59588.4	59593.6	59369.7	59297.5	59110.8	58963.4	58873.4	58673.1	58533.6	58205.1	58069.7	57687.9	57551.6	57299.4	57191.5	57166.4	57161.6	57282.7	57313.5	57669.2	57685.6	57786.3	57659	57234.7	56780.4	56206.8	55471.4	54818.2	54156.4	53411.6	52709.1	52107.3	51393.5	50659.5	49975	49323.4	48753.5	48152.2	47435	46999.3	46518.7
27	C3	actb	SYBR	56775.5	56587.8	56564.7	56583.2	56348.9	56592.4	56540.3	56110.9	56013.8	55735.9	55711.2	55160.2	55246.2	54575.5	54920.2	54466	54361.4	54355.2	53813.4	53829.6	53987.7	53897.8	54200	54028.4	54601.7	54355.6	54237.6	54359.8	53743	53315.6	52624.3	51868.4	50938.4	50481.1	49742.5	49132.6	48334.9	47763.7	47055.8	46653.3	45794.7	45256.3	44576.5	43917	43511.6	42837.1
28	C4	ptx3-4-1f_mRNAr	SYBR	81709.6	81753.1	81737.4	81347.3	80968.4	80686.3	80454	80078.2	79593.8	79298.4	78826.6	78570.8	78191.9	77661.8	77413.6	77041.7	76781.2	76501.8	76365.1	75975.4	76082.1	75860	75864.1	75969.7	76060.8	76145.7	75723.8	75377.3	74660.8	73909.9	72965.9	71969.4	71146.9	70145.2	69294.3	68431.5	67664.7	66886.9	65998.8	65260.6	64452	63666.2	62787.2	61972.5	61251.9	60421.9
29	C5	ptx3-4-1f_mRNAr	SYBR	86471.6	86578.4	85735.6	85879.3	85426.8	84914.4	85135	84525.5	84092.1	83636.6	83400.6	82924.7	82452.4	82302.1	81817.4	81842.5	81300.4	81282.4	80948.7	80648.4	80387.8	80059.4	80064.5	79809.5	79946.3	79753.1	79709	79351.9	78430.7	76664.7	76714.1	76282.1	75286.9	74512.7	73137.7	72574.2	71459.6	70826.6	69751.4	68922.5	67787	66629.8	65894.3	65248.1	63872.4	63600.5
30	C6	ptx3-4-1f_mRNAr	SYBR	80194.9	79990.4	79859.3	79393.8	78963.3	78540.2	78050.9	77657.4	77180.3	76807.8	76358.9	75985.7	75466.7	74992.2	74708.5	74362.2	74070.5	73835.1	73652	73443	73365.1	73325	73225.7	73261.4	73254.1	73094.1	72904.7	72503.5	71970.4	71279.7	70450.1	69703.3	68913.7	68076	67257.6	66516.6	65712.6	64843.7	63886	63079.8	62346.1	61522.3	60706.9	59947.6	59214	58535.4
31	C7	actb	SYBR	-1711.39	-1714.71	-1758.95	-1797.81	-1836.99	-1882.23	-1903.11	-1949.44	-1984.69	-2011.83	-2042.21	-2082.3	-2101.72	-2139.83	-2178.9	-2187.04	-2212.9	-2235.23	-2280.46	-2292.2	-2311.42	-2325.57	-2330.91	-2350.69	-2342.81	-2388.6	-2391.27	-2409.34	-2448.68	-2500.74	-2541.61	-2569.48	-2602.64	-2655.49	-2682.39	-2722.03	-2760.04	-2792.4	-2827.06	-2846	-2883.81	-2923.89	-2950.98	-2974.03	-3031.13	-3035.75
32	C8	actb	SYBR	-1590.46	-1628.03	-1667.42	-1721.06	-1739.39	-1797.65	-1820.67	-1853.47	-1872.2	-1893.36	-1919.59	-1940.68	-1967.64	-2000.33	-2021.95	-2035.82	-2042.95	-2072.21	-2085.45	-2086.11	-2099	-2110.94	-2133.89	-2132.45	-2138.12	-2159.96	-2171.8	-2199.68	-2224.56	-2243.47	-2269.49	-2292.71	-2310.24	-2353.07	-2374.82	-2382.3	-2426.21	-2442.25	-2460.32	-2497.49	-2503.12	-2532.56	-2584.25	-2592.1	-2631.98	-2634.72
33	C9	actb	SYBR	18685.4	18777.6	18600.1	18351.8	18113.2	17798.1	17491.7	17152.9	16875.1	16672.2	16443	16295.8	16095.6	15872.8	15637	15524	15295.9	15132.9	14983.2	14805.3	14618.2	14589.8	14418.5	14242.7	14242	14042	13855.5	13647.6	13376.4	12979.1	12690.9	12397.7	12060.8	11709	11382.5	11046.8	10779.3	10461.6	10147.8	9796.92	9413.96	9087.15	8644.62	8079.04	7419.68	6601.05
37	D1	actb	SYBR	70159.7	70723.9	70704	70323.4	70560.3	70368.9	70358.8	70035.1	70145.8	69706.2	69580.9	69258.3	68974.8	68828	68741.2	68422.2	67917.7	67870.1	67606.2	67192.3	67017.1	66936.2	66902.3	66611.5	66977.5	66535	66678.1	66611	66417.8	66332	65870.4	65000	64418.2	63841.5	62996.2	62210.1	61443.9	61031.2	59764.2	59020.5	58356.3	57478.7	56932.6	56134.4	55521.9	54885.5
38	D2	actb	SYBR	77141.4	77535.7	77345.2	77602.1	77546.1	77550	77598.6	77696.5	77587.1	77610.8	77340.5	77320.1	77219	77001.2	76989.7	76609.6	76356.5	76289.9	75987	75832.1	75778.4	75679.6	75852.1	76004.8	76156.8	76283.3	76590.2	76353.5	75784.9	75153	74465.6	73578.9	72764.9	71899.4	70945.2	70188.1	69221	68630.7	67595.7	66839.6	65916.1	65091.2	64279.9	63435.9	62680.3	61834
39	D3	actb	SYBR	72819.9	72718.3	73006.9	72525	72363	72373.8	71923.1	71810.5	70880.1	70693.3	70563	69903.7	69615.5	68919.6	68589.3	67896	67933.9	67397.6	66953.2	66661.4	66298.4	66333.7	65945.8	65808.1	65657.4	65198	65161	64636.7	64263.4	63319.8	62605.8	61649.6	60588.6	59933.3	58849.8	58249.7	57473.1	56729.7	55573.7	54714	54212.4	53018.5	52375.5	51488	50811.3	50466.4
40	D4	ptx3-4-1f_mRNAr	SYBR	76977.2	76155.8	76618.6	75346.3	74988.1	74494.7	74980.2	74706.9	74048	73590.8	73024.5	72770.9	72001.3	70673.9	70471.2	70056.6	69538.3	69397.4	69853.8	68562.1	69077	68876.6	67867.2	68178.4	68275.4	68097.8	66683.5	66121.4	65334.2	65461	64361	62938.3	62060.1	61222	60321.1	59423.4	59129.1	58263.5	57525.2	56739.6	56025.7	55203.9	53476.4	52771.6	52739.8	51077.4
41	D5	ptx3-4-1f_mRNAr	SYBR	79262.1	78804	78562.6	78199.6	77652.9	77380.5	77272.8	76850.2	76464.2	76008.1	75224.1	74672.4	74352.3	73401.7	73193.9	72617.1	72405.9	72097.8	71650.3	71416.4	70852.9	70517.2	70631.2	70520.8	70546.5	70242.9	69598.8	69134.5	68226.3	67739.2	66878.4	65508.8	64710.5	63739.4	62654.7	61629.1	60905.2	59961.8	58768.3	58056.7	57523.3	56607.4	55569.6	54393.7	53879.8	53117.9
42	D6	ptx3-4-1f_mRNAr	SYBR	29719.3	29340.6	29095.8	28781.3	28461.4	28130.1	27847.6	27475.9	27085.5	26709.2	26442.3	26122.4	25748.5	25421.1	25165.5	24846.2	24585.3	24270.4	24022.4	23846.2	23595.9	23357.1	23179.6	23004.1	22881.8	22653.1	22327.7	22073.2	21669.2	21154.8	20803.6	20346.3	19876.3	19434.8	18988.5	18636.5	18255.4	17881.8	17376.6	16981.2	16538.8	16048.9	15710.4	15320.7	14927.4	14694.2
43	D7	ptx3-4-1f_mRNAr	SYBR	567.148	480.425	466.421	417.823	346.571	334.314	287.914	226.678	191.764	181.724	123.621	92.3353	70.1534	39.9311	-21.6644	-25.5123	-41.0914	-78.154	-105.172	-139.792	-159.776	-176.086	-193.465	-202.249	-196.225	-247.029	-260.703	-304.083	-347.368	-406.566	-448.564	-514.797	-555.287	-607.619	-683.726	-723.477	-783.569	-850.858	-905.066	-944.714	-999.264	-1042.59	-1094.32	-1117.59	-1171.35	-1221.08
44	D8	ptx3-4-1f_mRNAr	SYBR	6652.67	6610.86	6516.9	6340.9	6326.81	6157.47	6113.48	6051.55	5997.28	5838.83	5788.03	5758.7	5643.51	5600.82	5543.14	5508.38	5456.81	5360.16	5392.68	5367.28	5378.76	5308.2	5309.98	5442.3	5372.66	5427.52	5361.77	5278.4	5207.11	5038.08	4959.44	4889.85	4804	4651.05	4598.84	4508.66	4326.88	4236.56	4198.63	4080.42	4001.56	3848.52	3777.89	3723	3590.35	3514.7
45	D9	ptx3-4-1f_mRNAr	SYBR	72358.8	72312.4	71939.5	71112.7	70850	69956.1	69494.6	68854.6	68261.2	67652.7	67360.5	67250.8	66872.6	66447.2	66179.9	66030.7	65626.8	65327.1	65199.8	64869	64592.9	64624.5	64451.1	64364.2	64574	64220.9	63976.2	63434.3	62893.3	61788.9	61002.8	60496.3	59758	58745.2	58043.5	57185.8	56383.5	55630.2	55034.8	54225.2	53354.4	52778.2	51949.6	51086.8	50330	49604.9
49	E1	actb	SYBR	75944	76552.7	76791.3	76374.8	76513	76574.9	76632.5	76399.1	76015.3	75972.4	76063	75604.2	75530.1	75410.1	74993.9	75025.4	74391.4	74238.4	74230.4	73719.1	73506.9	73662.9	73405.6	73484.6	73678	73509.2	73418.5	73292.8	73367.4	73020.1	72422.3	71673.8	71160.1	70194	69243.7	68374.2	67618.7	66962.8	65844.8	64846.7	64308.4	63481.8	62692.7	62052.3	61609.1	60589.3
50	E2	actb	SYBR	77985.8	78049.9	77588.2	78036.4	77784	77466.5	77331	77466.1	77433.8	77248.9	76838.4	76575	76404.6	76073.3	76029.7	75416.4	75460.7	75363.2	75223	74880.9	74532.5	74397.7	74478.8	74407.3	74144.1	74159	74238.5	73788.8	73083.9	72470.7	71477.7	70812.2	69876.5	69102.8	68186.3	67562.9	66243.4	65926.4	64682.2	63917.3	63147.6	62271	61395.8	60669.2	59790.7	58763.2
51	E3	actb	SYBR	77005.9	76915.9	77074.6	77009.7	76862.9	76878.6	76632.6	76495.6	76068.7	76042.4	75763	75414.2	75131.8	74854.6	74751.2	74253.5	74117.8	73914	73640.5	73639.4	73688.6	73784.2	73777.2	73866.8	73920.2	73670.1	73539.9	72948.5	72190.8	71455.9	70395	69630.6	68388.4	67634	66633.9	65843	65015.1	64282.8	63343.9	62429.3	61729.8	60984	60121.2	59325.8	58565.5	57884.6
52	E4	ptx3-4-1f_mRNAr	SYBR	73531.8	72329.3	73241.7	71786.1	71550.7	71226.1	72102.2	71925.5	71285.4	70990.2	70719	70577.3	70036.7	68507.9	68407.4	68458.2	68010.5	67913.4	68719.9	67262.2	68077.7	68132.5	66872.4	67571.6	67516.1	67533.6	65944	65483.7	64799.5	65359.2	64003.1	62717.9	61861.7	61238.2	60423.5	59577.8	59539.8	58720.5	58038.9	57175.5	56453.7	55801.5	54016.6	53546	53600.1	52012.4
53	E5	ptx3-4-1f_mRNAr	SYBR	87931.9	87535.8	87468.4	87059.1	86885.7	86570.2	86240.8	85702.4	85333.8	85120.3	84471.6	84087.1	83808.9	83335.5	82506.8	82115.8	82056.3	81627.2	81449.8	81230.2	81454.8	81123.9	81107.8	80844.4	81055.9	81046.6	80189.1	79601.6	78942.6	78945.5	77544.4	76303.5	75297.7	74445.3	73827.3	72393.9	71669.6	70850.7	69847.2	68822.9	68075.4	67655.7	66486.9	65292.8	65121.6	64077.7
54	E6	ptx3-4-1f_mRNAr	SYBR	69543.7	69130.6	68995.5	68699.3	68308.1	68050.1	67550.3	67197	66820.7	66543.1	66001.4	65614.7	65076.9	64687.4	64109.5	63743	63393.3	63008.8	62491.8	62449.4	62101.9	62074.6	61988.9	61775.1	61750.5	61621.1	61165.6	60518.1	59862.9	58935.4	58108.9	57247.9	56455.6	55674.1	54642.9	54029.4	53332.4	52534.1	51645.1	50854.7	49918.8	49026.1	48288.2	47425.2	46784.2	46280.3
61	F1	actb	SYBR	72727.5	73592.7	73708.7	73396.9	73393.2	73371.6	73268.5	73034	72780.1	72542.9	72468.6	72078.8	72070	71742.5	71273.5	71045.3	70686.7	70360.6	70291.5	69939.1	69599	69675.4	69418	69459.6	69467.7	69636.9	69410.1	69200	69217.2	68678.2	67950.4	67389.5	66740.2	65770.3	64898.6	64121.8	63171.9	62502.4	61604.2	60683.8	60107.2	59440.2	58638.4	58033.5	57493.3	56603
62	F2	actb	SYBR	77355.7	77231.9	76990.9	77148.8	76922.6	76680.9	76567.7	76198.8	76178.7	75973.3	75353.6	74859.8	74724.3	74606.3	74389.2	73522	73790.9	73730.8	73465.2	73446.3	73012.1	73240.2	73081.3	73082	73221	72957.7	72806.4	72260.4	71359.9	70843.7	69887.8	69257.7	68282.5	67632.8	66808.7	65945.3	64972.2	64368.2	63345.3	62453.8	61846	60812.4	59989.8	59368.1	58511.3	57686.9
63	F3	actb	SYBR	70614.6	70398	70329.9	70396.8	70084.8	69952.3	69686.4	69365.7	69148.9	68914.5	68663.6	68259	68082.5	67766.4	67394.9	67203.4	66851.7	66604.3	66482.4	66230.7	65995.9	65999.2	65735.5	65851	65761.4	65571.9	65282.8	64741.8	64183.1	63481.5	62651.5	61824.4	61115.3	60187	59329.3	58642.1	57779.6	57062.1	56260.6	55420.3	54728.2	53992.5	53260.9	52561.7	51936.1	51095
64	F4	ptx3-4-1f_mRNAr	SYBR	90279.5	89582.8	90085.5	89187.9	88666.5	88206.1	88274.9	88133.8	87558.3	86845.5	86284	86009.1	85507.5	84289.3	83843.1	83890.2	83379.7	83271.3	83304	82441.5	82606.7	82618	81559.9	81894.4	81731.7	81588	80310.7	79626.5	78819.9	78635.4	77438.5	76045.9	75253.5	74424.5	73273.5	72416.4	71813	70674.7	69841.4	68759.4	67973.6	67070.7	65733.9	64958.9	64459.5	63220.4
65	F5	ptx3-4-1f_mRNAr	SYBR	83706.9	82979.3	82786.5	82176.8	82106.4	81610.8	81092.9	80679.3	80211.2	80113.4	79207.9	78922.8	78578.9	78015.8	77115.5	76646.2	76465	75773.2	75818.7	75499.9	75746.7	75743.3	75556.2	75623.8	75825.6	75735.7	74989.5	74357	73692.6	73658.9	71932.6	70651.8	69836.5	68998.6	68333.2	67210.2	66352.4	65723.1	64798.3	63930.6	63264.1	62726.3	61572.8	60526	60188	59106.7
66	F6	ptx3-4-1f_mRNAr	SYBR	83965.4	83735.6	83407.9	83078.3	82325.3	82205.5	81644.1	80919.5	80583.3	80181.6	79495.2	78875.3	78571.4	77871.5	77544.4	77085.3	76603.1	76449.2	76127.9	75718	75498.9	75685.5	75646.3	75652.2	75227.7	75175.2	74724	73635.2	73189.5	72075.8	71303.3	70245.6	69260.7	68460.1	67482.1	66665.8	65852.2	65096	64177	63080	62416.2	61342.9	60722.9	59794.1	59167.1	58683.6
73	G1	actb	SYBR	71194	70898	70675.6	70800.8	70524.7	70518.6	70073	69889.3	69713.1	69498.3	69060.6	68965	68710.8	68452.5	68012.2	67659.8	67491.4	67012.4	66655.8	66416	66185.7	66070.7	66004.1	65641.7	65523.5	65482.7	65476.9	65169.6	65093.8	64717.5	64233.7	63661	62855.6	62185.1	61482.7	60758	59898.5	59378.5	58398.4	57823.7	56885.1	56243.5	55588.6	54717.9	53969.3	53424.3
74	G2	actb	SYBR	68953.6	68830.8	68187.7	68359.9	68129.1	67708	67282.2	66961.4	66769.1	66711.1	66371.4	66034.2	65748.9	65500.5	65324.5	64632.7	64547.8	64264.4	64063.5	63915.7	63662.6	63516.5	63246.8	63186.4	63058.3	62925.4	62918.7	62337.2	61781.5	61283.7	60577.2	59765.7	58944.1	58113	57323	56696.3	55900.2	55172.2	54472.5	53629.5	52912.5	52277.9	51530.1	50723.3	50112.9	49224.1
75	G3	actb	SYBR	67172	67093.6	66994.8	66663.1	66357.2	66142.4	65850.9	65525.8	65357.8	64900.8	64550.4	64374.1	64079.7	63735.3	63379.4	63359	62917.2	62621	62555.5	62221.1	62014.8	61879.2	61710	61561.6	61604.9	61367.4	60997.3	60736.7	60201.7	59558.1	58931.6	58122.2	57556.7	56594	55924.3	55109	54406.3	53683.8	52947.4	52150.4	51506.7	50765.2	50103.2	49372.5	48692.4	48007.4
77	G5	ptx3-4-1f_mRNAr	SYBR	72853.8	72941	72291.3	72058.1	71493.5	71145.9	70576.7	70166.2	69477.1	68950.1	68694.6	68067.1	67628.8	67194.9	67151.8	66917.7	66234.5	66358.3	65791.7	65628.3	65129.7	65182.6	65034.4	65064.3	64698.3	64264.9	64364.7	63902.9	63254.7	61556.6	61243.4	60771.5	60000.8	59033.9	57881.2	57488.7	56524.3	55582.2	54925.2	54104.4	53289.4	52220.6	51751.6	51304.1	50076.6	49643.1
78	G6	ptx3-4-1f_mRNAr	SYBR	62575.8	62424	62107.1	61951.5	61590.6	61313.2	60983.5	60546.1	60342.7	59904.1	59640.9	59357	59055	58696.1	58517.4	58325.1	58140.2	57889.3	57913.2	57719.2	57637.2	57681.5	57616.1	57455.8	57082.1	56711	56124.6	55316.1	54611.3	53947.2	53255.1	52474.5	51763	51204.8	50394.1	49769.5	49085.3	48469.4	47802.8	46999.7	46388	45593.5	44918	44151.5	43644	43020.3
85	H1	actb	SYBR	68305	68670.1	68636.9	68555.3	68345.6	68270.7	67962.3	67656.1	67388.8	67077.9	66754	66322.9	66072.6	65694.9	65266.2	64869.2	64559.4	64092.8	63723	63380.6	62843.2	62565.3	62221.3	61946.3	61600.3	61419.8	61092.6	60740.1	60564.5	60247.5	60052.7	59848.5	59613.4	59313.7	58871.5	58429.8	57777.7	57291.6	56581.8	55921.1	55235	54576.6	53865.8	53153.5	52447	51755.4
86	H2	actb	SYBR	62133.1	62036.1	62038.8	61862	61702.3	61599.5	61384.2	61106.5	60840.5	60533.5	60302.4	60024.9	59729.8	59405.4	59056.8	58825.8	58423.3	58157.4	57850.7	57675.7	57498.1	57271.6	57071.5	57001.5	56869	56788.2	56566.5	56587.9	56584.9	56445.1	56361	56108.5	55837.1	55279.1	54778.6	54102.1	53568.5	52856.3	52216.9	51555.7	50850.8	50262.9	49597.2	48957.1	48329.2	47719.4
87	H3	actb	SYBR	66615.5	66541.8	66464.3	66322.5	66071.4	65907.4	65637.9	65416.9	65299.5	64834.3	64482.5	64243.2	63900.3	63477.4	63104.4	62955	62464	62083.9	61948.1	61518	61195	60932.8	60700.1	60565.1	60493.2	60324.3	60109.3	60014.9	59894.3	59816.3	59591.6	59244.1	58842.1	58150.4	57477.9	56723.1	56043.4	55352.7	54581.6	53864.3	53144.4	52469.3	51862.4	51159.6	50512.4	49867
88	H4	ptx3-4-1f_mRNAr	SYBR	69115.2	69101.7	68828.8	68676.3	68346.2	68097.2	67655.1	67343.1	67039.9	66672.8	66335.9	66001.9	65709.6	65395.9	65073.6	64704.2	64420.6	64108.6	63653.8	63459.7	63110.5	62809.8	62673.9	62432.5	62294.5	62077	62036.6	61963.6	61833.5	61589.1	61383.7	61152.1	60733.9	60062.1	59480.4	58845.7	58050.6	57356.2	56591.2	55880.1	55147.8	54524	53968.7	53241.8	52519.6	51996.7
89	H5	ptx3-4-1f_mRNAr	SYBR	81350.2	81056.6	80688.4	80224.5	80038.9	79568.1	79127.3	78726.3	78285.6	78059	77570.8	77314	76938	76556.6	76234.9	75863.5	75607.1	75342.5	75140.1	75008.9	74992.9	74899.9	74785.4	74736.5	74723.4	74555.7	74344.6	74031.6	73615.6	73264.6	72225.3	71432.1	70612.4	69808.2	69019.1	68092.3	67221.9	66417.9	65562.5	64713.8	63970.9	63260.9	62418.5	61564.2	60877.3	60046.3
[truncated: 71 more columns]

## Sheet: Melt Region Derivative Data
Block Type	96well
Chemistry	SYBR_GREEN
Experiment File Name	D:\Applied Biosystems\StepOne Software v2.3\experiments\ishishita\190430ptx3_03uM_10samples.eds
Experiment Run End Time	2018-04-30 19:23:48 PM PDT
Instrument Type	steponeplus
Passive Reference	ROX
Well	Well Location	Target	Reporter Dye	Reading 1	Reading 2	Reading 3	Reading 4	Reading 5	Reading 6	Reading 7	Reading 8	Reading 9	Reading 10	Reading 11	Reading 12	Reading 13	Reading 14	Reading 15	Reading 16	Reading 17	Reading 18	Reading 19	Reading 20	Reading 21	Reading 22	Reading 23	Reading 24	Reading 25	Reading 26	Reading 27	Reading 28	Reading 29	Reading 30	Reading 31	Reading 32	Reading 33	Reading 34	Reading 35	Reading 36	Reading 37	Reading 38	Reading 39	Reading 40	Reading 41	Reading 42	Reading 43	Reading 44	Reading 45	Reading 46
1	A1	actb	SYBR	1128.6	938.044	755.198	625.763	578.613	618.337	729.843	888.994	1071.98	1259.5	1437.07	1594.79	1727.34	1834.2	1917.93	1981.42	2025.08	2045.21	2034.73	1985.97	1894.71	1763.76	1604.21	1433.6	1272.27	1140.19	1055.59	1035.44	1095.41	1248	1498.67	1841.57	2257.78	2716.91	3182.48	3618.68	3997.06	4301.35	4528.58	4687.27	4792.75	4861.72	4908.17	4941.89	4969.37	4995.35
2	A2	actb	SYBR	1384.24	1196.76	1003.29	849.633	769.578	775.539	859.894	1003.15	1182.86	1379.28	1577.2	1765.36	1934.97	2077.91	2185.52	2248.27	2257.09	2205.73	2093.17	1925.16	1714.36	1479.09	1241.7	1027.03	861.804	774.071	791.89	939.108	1228.74	1655.79	2193.52	2796.35	3409.04	3979.15	4467.4	4852.81	5131.72	5313.18	5413.46	5452.03	5448.52	5420.58	5382.26	5342.77	5306.34	5273.2
3	A3	actb	SYBR	1018.46	871.163	720.432	605.175	555.116	580.991	674.02	812.701	971.898	1129.35	1268.44	1378.16	1452.22	1488.31	1486.59	1448.28	1374.19	1265.35	1125.14	962.316	793.346	642.631	540.547	519.703	609.611	830.138	1185.48	1660.19	2219.7	2816.36	3399.45	3926.03	4368.4	4716.37	4974.02	5154.06	5272.17	5342.9	5377.79	5384.62	5368.11	5331.24	5276.9	5209.01	5132.76	5054.29
4	A4	ptx3-4-1f_mRNAr	SYBR	1799.19	1705.8	1600.39	1508.89	1455.56	1454.72	1507.07	1601.81	1721.74	1848.61	1966.21	2061.42	2124.45	2149.1	2133.33	2079.24	1990.99	1872.41	1724.91	1547.6	1339.87	1105.04	854.384	609.774	404.03	278.324	275.372	428.848	751.464	1227.35	1812.85	2446.68	3065.44	3617.88	4072.93	4420.34	4665.82	4824.37	4914.39	4953.89	4958.39	4940.4	4909.53	4873.31	4837.75	4807.66
5	A5	ptx3-4-1f_mRNAr	SYBR	1037.39	1032.92	1056.1	1107.44	1176.86	1246.87	1299.29	1322.07	1312.48	1275.9	1221.87	1159.94	1096.89	1035.64	975.409	913.264	847.048	778.448	714.888	669.071	655.908	688.934	777.616	927.149	1139.34	1413.08	1742.86	2116.8	2515.65	2915.46	3292.41	3628.12	3912.19	4141.67	4318.82	4448.52	4536.83	4590.49	4616.92	4624.28	4620.99	4614.78	4611.42	4613.85	4622.09	4633.94
6	A6	ptx3-4-1f_mRNAr	SYBR	1373.48	1344.69	1329.75	1335.28	1360.88	1399.71	1442.49	1481.67	1513.41	1536.23	1548.83	1548.81	1533.21	1500.04	1449.61	1385.68	1316.34	1254.04	1214.35	1212.69	1260.55	1362.66	1517	1717.65	1958.31	2234.18	2541.12	2873.03	3219.38	3565.21	3893.73	4190	4443.56	4648.99	4804.94	4912.71	4975.83	5000.43	4995.42	4972.16	4942.62	4917.27	4903.09	4902.61	4913.96	4932.16
7	A7	actb	SYBR	978.213	926.711	883.204	860.632	864.619	891.587	932.095	977.007	1021.89	1066.85	1112.34	1154.4	1183.03	1184.99	1149.31	1072.76	962.448	835.601	716.467	632.721	611.659	676.902	844.848	1121.46	1499.99	1960.79	2473.75	3002.97	3512.67	3972.71	4362.72	4673.5	4906.08	5068.9	5174.59	5237.29	5270.6	5285.9	5291.09	5289.73	5281.24	5262.54	5230.76	5186.2	5133.68	5081.32
8	A8	actb	SYBR	1543.6	1336.35	1121.07	950.925	867.002	885.877	999.435	1182.81	1404.8	1635.63	1851.03	2033.09	2169.33	2250.75	2270.92	2225.92	2115.02	1941.31	1712.36	1441.72	1150.84	870.49	638.981	496.846	479.393	609.778	895.083	1325.04	1872.53	2495.78	3142.93	3760.08	4301.42	4737.45	5058.05	5269.87	5389.77	5438.51	5436.81	5404.19	5358.6	5315.48	5285.23	5271.13	5269.16	5271.01
9	A9	actb	SYBR	972.62	895.874	830.859	797.614	805.939	851.798	920.444	993.986	1059.01	1110.14	1148.9	1179.15	1202.14	1214.11	1206.95	1171.24	1099.65	989.978	847.607	687.34	534.448	423.31	393.209	480.652	710.219	1086.24	1588.99	2177.02	2796.03	3390.86	3916.36	4343.73	4661.6	4873.44	4993.69	5043.76	5047.97	5029.25	5005.75	4988.46	4981.07	4981.34	4983.54	4981.69	4972.26	4955.59
10	A10	ptx3-4-1f_mRNAr	SYBR	1810.04	1742.08	1672.51	1620.25	1601.06	1622.3	1681.03	1766.2	1862.59	1954.5	2028.48	2074.58	2087.14	2065.04	2011.21	1931.27	1831.23	1715.46	1585.75	1442.34	1286.48	1123.27	963.387	823.215	723.465	686.932	735.135	884.03	1138.73	1489.16	1909.17	2360.41	2800.52	3192.62	3512.62	3751.88	3914.99	4014.6	4065.82	4082.39	4075.14	4052.02	4018.7	3979.19	3936.39	3892.77
11	A11	ptx3-4-1f_mRNAr	SYBR	1493.52	1430.82	1372.25	1334.97	1330.4	1359.9	1415.54	1484.39	1553.57	1613.49	1658.73	1686.98	1697.89	1691.63	1667.87	1624.77	1558.78	1465.66	1342.63	1190.52	1014.82	825.317	635.252	460.905	321.861	240.954	242.248	346.253	563.446	888.838	1300.28	1761.95	2231.96	2670.87	3048.81	3348.94	3567.76	3712.17	3795.04	3830.28	3829.27	3799.99	3748.53	3681.68	3608.42	3539.16
12	A12	ptx3-4-1f_mRNAr	SYBR	1562.96	1499.76	1436.27	1389.52	1371.8	1386.49	1428.25	1486.44	1549.73	1609.43	1661.08	1704.04	1739.84	1769.58	1791.54	1800.41	1788.55	1748.86	1677.4	1574.72	1445.85	1299.73	1148.21	1004.61	881.194	787.119	728.104	708.126	731.648	804.14	930.261	1110.69	1339.61	1604.06	1885.43	2162.95	2418.15	2638.93	2820.98	2966.32	3080.25	3168.76	3237.46	3291.17	3333.13	3364.2
13	B1	actb	SYBR	1349.59	1160.36	931.258	715.021	565.86	520.926	589.922	755.783	984.153	1236.15	1478.66	1688.77	1852.11	1958.09	1996.25	1956.63	1833.85	1633.18	1374.28	1090.37	822.074	608.454	479.954	456.189	548.424	763.297	1102.91	1560.2	2112.67	2720.52	3332.47	3898.06	4379.99	4761.32	5044.2	5242.36	5371.87	5445.24	5470.72	5455.51	5408.69	5341.27	5262.91	5178.59	5087.58	4987.33
14	B2	actb	SYBR	1275.35	1133.81	1000.07	909.808	885.819	931.588	1033.95	1171.47	1321.89	1466.14	1589.58	1682.09	1738.22	1756.11	1735.95	1678.2	1583.38	1453.95	1297.5	1130.09	978.181	877.484	868.245	986.985	1256.88	1679.7	2232.63	2871.56	3539.48	4178.14	4739.87	5196.18	5541.08	5787.6	5958.76	6077.45	6159.6	6212.87	6239.42	6239.45	6213.48	6163.52	6094.16	6013.56	5933.21	5865.33
15	B3	actb	SYBR	506.826	413.096	312.071	228.321	181.698	181.174	224.353	301.37	399.562	506.389	610.703	702.838	774.515	818.666	829.55	803.351	739.18	640.36	515.655	380.6	258.336	179.147	177.25	284.116	519.285	882.296	1349.27	1876.93	2412.34	2905.4	3319.03	3634.28	3850.01	3978.36	4038.64	4051.83	4037.08	4010.5	3985.29	3971.84	3977.07	4003.01	4045.7	4095.47	4139.96	4168.36
16	B4	ptx3-4-1f_mRNAr	SYBR	360.266	313.709	367.581	532.026	770.738	1011.74	1177.27	1216.08	1120.77	925.457	690.522	483.116	358.683	344.826	431.046	570.45	695.724	744.218	681.42	512.616	280.096	50.1151	-102.976	-110.414	78.3179	481.706	1074.41	1787.31	2527.91	3214.9	3807.26	4307.91	4740.89	5119.76	5429.75	5634.05	5696.66	5606.63	5390.08	5105.18	4824.09	4609.97	4499.38	4496.31	4578.85	4711.55
17	B5	ptx3-4-1f_mRNAr	SYBR	2087.82	2120.22	2177.19	2249.99	2322.33	2375.04	2393.54	2373.84	2324	2259.76	2195.88	2137.81	2077.35	1994.22	1863.13	1663.9	1391.33	1061.43	711.454	392.859	160.155	59.5641	121.515	358.129	764.137	1318.61	1985.69	2715.34	3446.03	4112.63	4659.71	5055.62	5299.78	5417.56	5445.65	5416.71	5351.58	5261.54	5155.2	5044.19	4943.14	4865.8	4820.17	4806.94	4820.85	4854.35
18	B6	ptx3-4-1f_mRNAr	SYBR	1923.32	1945.99	1981.44	2024.33	2067.66	2105.22	2133.29	2150.52	2156.3	2148.77	2123.25	2073.11	1992.28	1878.16	1732.26	1559.11	1364.05	1153.03	935.141	726.768	554.271	452.973	460.51	606.517	901.8	1331.81	1857.64	2424.83	2977.06	3468.8	3872.98	4181.55	4401.33	4548.4	4643.07	4705.22	4749.98	4784.81	4809.3	4818.42	4807.3	4774.76	4724.63	4664.83	4605.41	4556.14
19	B7	actb	SYBR	1558.54	1458.65	1357.54	1280.46	1246.72	1264.54	1330.86	1434.96	1562.02	1695.15	1816.08	1906.26	1948.5	1929.36	1841.72	1687.06	1477.44	1236.48	998.252	804.119	697.307	716.61	889.928	1228	1719.61	2330.09	3005.37	3681.68	4298.6	4810.82	5194.98	5450.01	5591.97	5646.47	5641.21	5600.75	5544.5	5486.63	5436.66	5399.53	5375.25	5359.54	5345.9	5328.89	5307.12	5284.06
20	B8	actb	SYBR	1598.08	1595.44	1589.77	1584.48	1585.57	1598.81	1626.74	1667.23	1713.32	1754.12	1775.99	1765.3	1712.31	1614.68	1478.32	1314.9	1138.21	962.288	802.71	679.95	620.786	655.649	811.011	1099.7	1513.56	2022.15	2578.39	3129.08	3626.48	4037.6	4348.81	4564.97	4703.93	4788.72	4840.3	4873.71	4897.38	4914.9	4926.55	4930.28	4922.35	4898.51	4856.38	4798.05	4731.21	4667.58
21	B9	actb	SYBR	1227.12	1081.85	909.834	752.224	650.648	633.064	706.767	859.584	1065.83	1292.42	1503.22	1662.58	1739.84	1714.63	1581.61	1351.97	1051.58	716.481	387.856	108.502	-79.9459	-139.825	-42.1934	226.637	658.933	1223.37	1868.9	2533.96	3157.95	3691.66	4104.84	4390.27	4562.65	4651.31	4688.58	4698.76	4692.7	4670.39	4628.27	4566.68	4493.22	4421.21	4364.47	4331.96	4324.81	4337.52
22	B10	ptx3-4-1f_mRNAr	SYBR	1247.57	1226.03	1227.68	1257.11	1309.54	1372.6	1431.5	1474.29	1494.69	1491.89	1468.91	1430.19	1378.86	1314.32	1230.92	1119.55	972.548	790.215	585.794	386.413	229.09	153.426	193.259	369.262	683.516	1117.23	1632.72	2180.14	2708.43	3176.83	3563.35	3866.3	4098.34	4276.06	4410.26	4502.17	4547.17	4543	4496.16	4422.4	4341.3	4269.4	4216.23	4184.15	4170.64	4170.78
23	B11	ptx3-4-1f_mRNAr	SYBR	1643.04	1628.52	1626.4	1645.29	1692.21	1768.47	1865.75	1964.65	2038.52	2061.66	2019.13	1912.29	1757.7	1579.44	1399.85	1232.84	1082.24	944.655	814.527	690.469	581.313	509.356	507.88	611.146	840.841	1195.79	1650.52	2162.92	2685.28	3173.88	3594.65	3925.69	4157.8	4293.18	4342.77	4323.45	4256.87	4168.76	4087.36	4038.21	4037.03	4084.3	4165.54	4257.23	4336.39	4388.74
24	B12	ptx3-4-1f_mRNAr	SYBR	1714.26	1635.07	1555.27	1494.48	1467.15	1478.92	1528.12	1609.25	1714.79	1833.81	1949.7	2040.35	2082.68	2059.33	1964.42	1804.66	1595.82	1356.6	1103.71	850.451	609.059	393.705	222.182	115.58	96.2064	184.145	392.371	720.73	1151.74	1650.63	2171.51	2667.76	3102.78	3456.82	3727.56	3924.33	4059.76	4143.02	4178.33	4168.76	4121.48	4050.03	3972.03	3903.83	3855.85	3830.5
25	C1	actb	SYBR	1315.59	1205.72	1071.53	939.572	841.003	803.2	841.924	956.031	1126.51	1321.08	1503.6	1645.21	1731.57	1762.9	1747.3	1692.31	1600.36	1470.15	1302.27	1104.65	895.509	702.136	557.435	495.562	547.575	736.232	1069.48	1534.15	2093.92	2695.08	3279.48	3799.9	4230.75	4569.54	4829.26	5026.12	5169.85	5261.51	5298.98	5285.46	5233.8	5163.57	5093.39	5035.11	4994.02	4973.67
26	C2	actb	SYBR	989.383	875.703	765.996	686.885	655.533	674.9	735.822	823.502	924.356	1029.78	1135.83	1239.37	1333.58	1405.38	1436.53	1407.93	1305.77	1126.85	882.123	597.502	312.368	75.7449	-59.8448	-47.0682	145.755	525.205	1067.87	1723.14	2423.69	3100.51	3697.42	4180.05	4537.76	4778.91	4922.95	4991.99	5005.07	4975.94	4914.11	4827.76	4726.49	4622.54	4530.04	4462.65	4429.9	4433.89
27	C3	actb	SYBR	1254.5	1148.96	1037.27	952.731	924.43	964.934	1065.52	1200.64	1338.5	1451.41	1522.1	1544.87	1523.14	1464.61	1375.36	1255.37	1098.58	898.908	659.712	401.461	162.656	-6.80258	-56.8123	51.7979	338.922	800.633	1408.25	2110.65	2841.29	3529.49	4114.81	4559.57	4854.72	5016.69	5077.04	5070.71	5027.67	4969.42	4908.51	4850.08	4794.3	4739.8	4687.17	4640.45	4605.51	4586.83
28	C4	ptx3-4-1f_mRNAr	SYBR	2158.21	2122.73	2106.59	2117.94	2157.58	2219.12	2291.35	2361.77	2419.32	2455.81	2465.67	2444.85	2389.72	2297.2	2165.72	1996.28	1792.58	1561.64	1315.45	1074.03	868.605	741.345	739.806	905.457	1259.61	1793.04	2463.33	3203.03	3934.53	4587.11	5110.21	5480.3	5700.35	5793.92	5796.05	5744.24	5671.05	5599.78	5543.47	5506.08	5485.64	5477.55	5477.79	5484.87	5499.88	5524.94
29	C5	ptx3-4-1f_mRNAr	SYBR	2147.3	2142.71	2141.68	2149.61	2173.68	2218.23	2280.13	2347.23	2401.44	2425.21	2407.62	2347.89	2254.79	2143.2	2029.15	1924.23	1831.95	1747.41	1661.18	1567.56	1473.66	1405.6	1406.88	1526.43	1799.38	2227.81	2772.94	3365.77	3933.37	4426.53	4832.01	5163.47	5441.2	5676.49	5870.57	6022.55	6135.87	6216.76	6268.18	6286.46	6264.25	6197.2	6089.29	5953.17	5807.11	5670.88
30	C6	ptx3-4-1f_mRNAr	SYBR	2507.01	2534.56	2587.21	2657.23	2731.55	2796.67	2843.08	2866.97	2868.55	2848.21	2803.4	2728.32	2616.42	2464.02	2272.77	2049.74	1805.97	1555.18	1313.36	1100.18	939.606	859.214	886.572	1043.37	1338.66	1763.5	2289.29	2871.53	3458.09	4000.15	4462.06	4827.01	5096.49	5284.72	5410.59	5490.48	5534.52	5547.32	5531.34	5490.56	5431.77	5363.53	5293.91	5228.63	5170.36	5119.41
31	C7	actb	SYBR	645.527	666.191	690.211	711.898	726.345	731.095	726.469	714.71	698.629	680.46	661.354	641.47	620.508	598.203	574.457	549.011	521.141	489.959	455.449	419.618	386.863	363.137	354.267	364.277	394.312	442.252	502.934	568.951	632.142	685.514	724.836	749.113	759.849	759.691	751.437	737.732	721.182	704.347	689.278	676.883	666.623	656.885	645.958	633.059	618.825	604.92
32	C8	actb	SYBR	757.801	813.115	868.524	909.249	925.003	913.64	880.948	837.242	792.702	753.653	721.118	691.862	661.028	624.963	582.834	536.652	490.111	447.199	411.243	384.617	368.897	365.211	374.398	396.691	430.991	474.326	522.106	569.307	611.856	647.414	675.207	695.312	708.14	714.443	715.632	713.944	712.096	712.508	716.307	722.532	728.078	728.742	721.19	704.795	682.228	658.281
33	C9	actb	SYBR	1828.85	1878.55	1963.17	2067.82	2168.1	2238.22	2260.06	2229.22	2155.4	2057.28	1954.73	1862.04	1784.68	1720.47	1663.26	1606.73	1546.88	1482.92	1417.52	1356.85	1310.38	1289.9	1307.54	1372.81	1489.54	1653.4	1851.44	2064.23	2270.28	2451.2	2595.46	2699.66	2767.52	2808.23	2835.14	2865.02	2917.57	3015.01	3181.71	3443.49	3825.48	4347.09	5014.08	5809.1	6683.91	7557.13
37	D1	actb	SYBR	1289.8	1159.11	1031.52	938.621	903.363	933.463	1021.04	1146.97	1287.61	1421.72	1535.66	1625.47	1694.72	1748.71	1788.35	1807.02	1792.45	1732.43	1621.23	1464.06	1277.81	1088.8	928.57	829.642	822.424	932.63	1177.58	1560.32	2063.99	2650.31	3265.82	3854.87	4373.68	4798.85	5126.87	5366.41	5528.85	5622.21	5651.29	5622	5545.73	5440.57	5328.38	5230.81	5166.21	5147.77
38	D2	actb	SYBR	605.997	470.786	321.302	190.121	105.699	84.3847	127.874	226.138	362.321	518.557	679.996	836.049	978.455	1097.77	1180.82	1211.51	1174.42	1060.27	871.147	624.785	356.857	119.945	-22.0006	-4.93214	220.286	672.257	1329.34	2131.02	2991.61	3821.73	4548.93	5130.14	5553.58	5832.51	5995.41	6076.21	6106	6107.31	6092.08	6062.64	6016.09	5949.41	5864.13	5769.19	5680.58	5617.52
39	D3	actb	SYBR	2977.31	2789.47	2613.28	2499.98	2483.7	2568.53	2730.31	2930.49	3132.88	3313.55	3459.99	3564.35	3618.16	3613.37	3546.99	3423.84	3255.33	3056.17	2843.28	2637.32	2464.38	2355.27	2341.6	2451.35	2704.49	3107.99	3650.08	4295.65	4987.02	5653.51	6228.23	6665.8	6953.6	7111.16	7178.17	7196.61	7195.32	7183.39	7153.94	7094.45	6997.39	6867.21	6721.34	6585.69	6485.73	6436.9
40	D4	ptx3-4-1f_mRNAr	SYBR	3553.51	3489.83	3368.18	3203.74	3039.25	2933.66	2939.14	3077.45	3328.35	3634.65	3919	4104.76	4135.61	3991.2	3693.67	3301.39	2889.53	2526.33	2256.54	2099.35	2059.24	2139.16	2345.3	2679.87	3129.22	3659.71	4226.54	4788.69	5315.92	5783.34	6162.16	6420.7	6538.66	6524.35	6420.41	6292.18	6204.97	6201.77	6290.47	6444.59	6615.61	6751.74	6815.94	6795.52	6701.55	6561.19
41	D5	ptx3-4-1f_mRNAr	SYBR	3149.58	3082.66	2995.63	2909.19	2852.39	2853.15	2926.68	3066.86	3245.5	3420.36	3548.45	3598.74	3560.02	3441.26	3265.79	3061.2	2849.08	2639.6	2434.26	2236.75	2065.55	1958.58	1965.35	2128.24	2463.99	2955.71	3558.86	4215.79	4869.54	5471.54	5984.22	6382.05	6653.27	6800.93	6841.16	6798.97	6703.32	6583.31	6464.72	6365.97	6293.98	6243.27	6200.74	6153.93	6097.41	6033.59
42	D6	ptx3-4-1f_mRNAr	SYBR	3311.11	3342.51	3381.55	3424.11	3466.79	3505.93	3536.41	3552.25	3548.53	3523.4	3478.18	3415.8	3338.84	3248.59	3145.36	3029.63	2903.25	2770.49	2638.67	2518.53	2424.37	2373.21	2382.87	2467.71	2633.41	2872.79	3165.07	3479.55	3782.32	4043.63	4243.61	4374.97	4442.9	4462.51	4454.19	4437.29	4424.14	4416.45	4406.36	4381.47	4331.71	4254.47	4155.86	4047.88	3943.21	3850.45
43	D7	ptx3-4-1f_mRNAr	SYBR	962.857	1005.98	1050.1	1085.02	1103.5	1103.02	1085.59	1055.98	1019.75	981.573	944.219	908.44	873.74	839.483	805.58	772.228	739.04	704.712	668.052	630.135	596.062	574.805	576.703	609.72	676.231	771.884	886.841	1008.67	1125.65	1229.25	1315.07	1382.31	1432.09	1465.7	1483.6	1485.52	1471.42	1442.56	1402.1	1354.77	1305.92	1260.36	1221.47	1190.77	1167.98	1151.37
44	D8	ptx3-4-1f_mRNAr	SYBR	2190.31	2317.6	2452.19	2561.4	2623.03	2632.18	2598.15	2535.03	2453.31	2357.16	2246.69	2121.25	1980.84	1825.29	1653.26	1462.85	1253.74	1029.82	801.053	584.6	405.452	295.57	288.959	411.527	668.74	1037.86	1470.77	1907.71	2295.71	2603.17	2824.16	2972.03	3067.19	3126.34	3158.09	3165.36	3150.68	3119.58	3079.49	3035.91	2989.63	2937.65	2876.89	2807.66	2734.69	2665.44
45	D9	ptx3-4-1f_mRNAr	SYBR	2790.77	2968.41	3201.75	3443.9	3640.91	3747.56	3739.37	3617.09	3404.44	3140.28	2867.04	2618.95	2414.07	2252.95	2123.39	2007.5	1888.33	1754.84	1605.84	1453.42	1324.7	1259.33	1301.51	1487.35	1831.27	2317.18	2898.88	3511.17	4087.75	4578.85	4960.61	5233.05	5410.39	5510.63	5550.38	5545.52	5513.07	5470.8	5433.39	5407.87	5391.6	5374.13	5342.55	5288.28	5212.06	5125.04
49	E1	actb	SYBR	924.972	782.029	646.426	552.774	523.474	561.343	651.427	770.138	896.001	1016.87	1130.44	1238.82	1342.43	1435.72	1507.23	1542.19	1527.03	1453.53	1322.42	1145.55	946.27	757.12	614.747	553.913	602.581	779.259	1091.95	1536.24	2092.3	2723.39	3379.27	4004.88	4552.13	4989.41	5305.32	5505.42	5604.92	5621.31	5571.37	5472.29	5344.18	5209.85	5090.99	5003.24	4953.83	4943.43
50	E2	actb	SYBR	1255.18	1174.18	1081.18	995.277	935.64	917.831	951.378	1036.91	1163.65	1309.68	1447.41	1552.36	1610.62	1621.52	1595.06	1546.02	1487.09	1424	1355.53	1279.67	1203.21	1149.08	1155.94	1269.23	1526.49	1942.37	2499.5	3149.13	3823	4452.28	4985.68	5399.28	5695.31	5892.81	6016.3	6087.54	6122.14	6130.21	6118.31	6090.88	6050.37	5996.78	5928.65	5845.94	5753.98	5664.81
51	E3	actb	SYBR	1464.09	1340.95	1225.47	1151.32	1140.53	1195.83	1302.21	1435.37	1571.11	1690.95	1782.9	1839.24	1853.82	1820.13	1731.58	1583.72	1378.86	1131.04	869.295	636.337	483.059	459.628	605.988	943.949	1471.3	2159.47	2955.94	3791.12	4590.48	5287.72	5836.12	6215.13	6430.8	6510.63	6494.25	6422.42	6328.17	6232.21	6144.23	6067.5	6003.85	5956.05	5927.27	5918.96	5928.99	5951.75
52	E4	ptx3-4-1f_mRNAr	SYBR	2284.29	2239.43	2123.4	1947.96	1757.69	1617.79	1587.81	1695.64	1925.02	2220.71	2505.15	2699.35	2743.8	2616.58	2341.58	1981.3	1614.48	1310.03	1110.04	1029.45	1067.56	1220.6	1485.52	1853.72	2302.82	2796.52	3295.93	3772.55	4210.48	4596.02	4906.52	5113.15	5198.29	5174.13	5086.46	4999.39	4969.83	5025.87	5158.64	5329.65	5488.18	5590.5	5612.77	5553.43	5427.65	5259.96
53	E5	ptx3-4-1f_mRNAr	SYBR	2564.94	2504.38	2447.23	2412	2412.22	2451.01	2521.07	2609.38	2702.6	2789.23	2857.86	2893.73	2878.27	2793.15	2628.16	2388.25	2095.3	1784	1494.3	1264.68	1128.34	1112.2	1235.53	1506.86	1920.22	2453.68	3072.67	3735.51	4397.72	5014.2	5542.55	5950.5	6224.31	6371.91	6417.26	6389.67	6315.11	6213.76	6101.97	5994.51	5904.3	5840.23	5805.68	5798.5	5812.7	5840.13
54	E6	ptx3-4-1f_mRNAr	SYBR	3044.57	2991.7	2938.76	2900.1	2886.76	2903.17	2947.61	3014.62	3096.79	3184.29	3264.16	3320.59	3337.49	3301.71	3205.38	3047.03	2832.06	2573.94	2296.18	2033.33	1829.21	1731.41	1782.41	2009.02	2413.1	2966.81	3615.17	4287.17	4911.9	5434.24	5824.78	6081.12	6222.71	6282.03	6295.62	6295.47	6301.94	6319.94	6339.92	6344.77	6319.82	6261.58	6180.56	6096.65	6029.48	5989.02
61	F1	actb	SYBR	1236.76	1088.46	959.188	882.017	873.249	928.916	1030.34	1154.34	1282.95	1407.56	1526.96	1641.23	1745.82	1829.64	1878.02	1878.15	1823.28	1713.77	1556.35	1363.63	1155.25	959.57	812.654	753.727	817.198	1024.53	1378.62	1861.9	2439	3062.57	3681.25	4247.89	4725.98	5093.27	5342.26	5478.32	5516.19	5476.52	5383.18	5261.52	5136.42	5029.18	4953.72	4914.19	4905.61	4918.44
62	F2	actb	SYBR	1610.98	1532.01	1457.81	1411.69	1411.91	1465.6	1566.88	1698.38	1834.77	1948.28	2015.38	2022.44	1967.63	1858.76	1709.27	1534.93	1351.75	1174.24	1014.9	886.774	808.55	807.906	918.748	1170.48	1574.26	2112.81	2740.47	3393.76	4008.95	4538.45	4959.68	5274.13	5498.92	5656.29	5765.3	5838.37	5881.77	5898.4	5890.13	5859.29	5808.86	5742.49	5664.6	5581.03	5499.66	5430.31
63	F3	actb	SYBR	1782.89	1707.83	1641.34	1604.24	1608.17	1651.33	1721.52	1803.05	1882.87	1952.71	2007.82	2044.34	2057.82	2043.51	1997.51	1918.47	1808.68	1675	1529.66	1391.67	1287.76	1251.48	1318.36	1517.16	1859.64	2334.07	2905.19	3521.43	4126.6	4671.47	5121.76	5461.34	5690.78	5823.12	5878.36	5878.09	5841.24	5781.9	5709.6	5631.08	5552.5	5480.1	5419.33	5373.12	5341.15	5320.66
64	F4	ptx3-4-1f_mRNAr	SYBR	3023.16	2972.52	2907.84	2841.27	2794.38	2793.54	2858.93	2992.71	3173.06	3358.1	3497.55	3546.78	3479.39	3295.75	3024.39	2714.22	2418.55	2179.49	2019.9	1947.58	1966.01	2083.03	2310.75	2656.24	3110.21	3642.79	4210.6	4769.93	5286.12	5734.32	6096.02	6358.56	6519.93	6593.81	6608.01	6595.83	6584.6	6588.1	6605.36	6625.19	6633.25	6617.81	6572.98	6498.48	6398.14	6279.62
65	F5	ptx3-4-1f_mRNAr	SYBR	3125.06	3101.1	3064.91	3025.9	2996.31	2986.07	3000.14	3039.01	3099.95	3176.95	3257.93	3321.92	3339.3	3277.13	3109.15	2826.76	2445.46	2004.66	1560.57	1175.97	910.226	811.29	909.788	1214.51	1709.94	2357.79	3102.66	3879.91	4622.61	5268.19	5766.78	6091.96	6247.82	6266.08	6193.38	6075.69	5948.27	5834.21	5747.06	5693.21	5671.77	5674.41	5687.63	5697.31	5693.4	5672.42
66	F6	ptx3-4-1f_mRNAr	SYBR	3232.5	3232.47	3250.78	3288.88	3344.17	3410.46	3479.3	3541.26	3586.62	3605.7	3589	3528.68	3419.95	3261.69	3056.51	2809.54	2528.81	2227.63	1928.86	1668.62	1494.94	1459.25	1602.08	1938.83	2452.2	3094.29	3797.8	4491.04	5112.12	5618.28	5989.34	6226.44	6348.13	6384.34	6368.97	6331.77	6291.34	6252	6206.55	6143.97	6058.83	5957.57	5858.17	5783.3	5750.07	5762.11
73	G1	actb	SYBR	1827.49	1743.44	1652.48	1578.69	1540.73	1544.45	1583.2	1644.07	1715.6	1791.97	1872.38	1957.06	2042.83	2120.71	2176.7	2195.59	2165.76	2083.51	1955.21	1796.37	1628.15	1472.95	1352.02	1285.92	1296.04	1403.47	1624.07	1960.96	2398.84	2903.81	3429.53	3928.19	4361.58	4708.47	4965.41	5142.5	5256.2	5323.4	5358.11	5371.2	5371.35	5365.78	5360.02	5356.84	5354.99	5349
74	G2	actb	SYBR	2059.08	2065.87	2077.37	2091.53	2102.7	2104.03	2092.39	2072.43	2055.63	2053.9	2072.22	2104.91	2137.27	2151.17	2131.62	2071.94	1975.9	1855.93	1728.7	1610.95	1518.77	1470.3	1488.58	1600.37	1828.96	2183.86	2652.61	3200.16	3775.97	4325.68	4802.66	5176.21	5435.41	5588.37	5657.1	5669.41	5650.83	5619.31	5584.07	5547.73	5509.19	5465.68	5414.19	5353.05	5283.75	5211.72
75	G3	actb	SYBR	2032.63	2023.56	2025.93	2041.89	2070.49	2108.03	2148.74	2185.79	2212.38	2223.34	2216.31	2191.97	2152.96	2102.1	2041.06	1969.91	1887.87	1794.89	1694.14	1594.59	1512.94	1473.48	1504.73	1632.78	1873.5	2226.28	2672.21	3177.56	3700.59	4199.88	4641.27	5002.16	5272.74	5454.84	5559.11	5601.66	5600.26	5571.12	5527.13	5477.23	5427.22	5380.05	5336.41	5295.03	5253.72	5210.65
77	G5	ptx3-4-1f_mRNAr	SYBR	2895.44	2950.82	3042.06	3158.15	3281.8	3392.96	3472.17	3503.35	3476.45	3389.4	3248.91	3069.8	2872.51	2678.39	2503.57	2353.61	2222.78	2099.15	1973.93	1850.8	1750.25	1706.72	1759.64	1941.67	2267.84	2727.5	3281.86	3870.58	4428.3	4904.74	5278.25	5553.98	5750.67	5886.14	5971.31	6012.22	6014.35	5983.81	5926.33	5846.25	5747.75	5636.77	5521.31	5410.18	5311.26	5230.75
78	G6	ptx3-4-1f_mRNAr	SYBR	1930.12	1964.78	2020.7	2091.11	2165.26	2230.93	2277.16	2296.48	2285.56	2244.33	2174.23	2076.96	1954.22	1808.75	1645.74	1473.96	1306.82	1163.29	1068.39	1051.59	1141.99	1360.37	1710.53	2173.73	2709.67	3264.55	3783.88	4224.89	4564.33	4799.43	4942.97	5015.87	5040.82	5038.29	5024.81	5012.57	5008.69	5014.7	5026.52	5036.08	5034.82	5017.52	4984.9	4942.96	4899.88	4861.86
85	H1	actb	SYBR	1956.08	1803.88	1664.61	1575.66	1559.02	1614.71	1724.93	1864.26	2009.71	2146.14	2266.74	2370.37	2458.2	2531.33	2589.7	2631.78	2654.92	2655.72	2630.91	2579.09	2502.25	2406.76	2302.08	2198.15	2102.67	2020.06	1952.93	1905.54	1886.67	1910.18	1991.75	2143.26	2367.03	2652.95	2979.83	3320.44	3648.09	3942.05	4190.08	4388.18	4538.18	4645.04	4714.64	4752.91	4766.01	4760.6
86	H2	actb	SYBR	1693.44	1604.08	1516.04	1453.61	1434.23	1462.16	1528.61	1617.33	1711.92	1800.75	1877.8	1940.25	1985.37	2008.69	2004.59	1968.26	1898	1796.58	1670.99	1530.64	1384.95	1241.88	1107.87	989.075	893.658	833.714	825.94	889.746	1042.31	1292.12	1633.55	2045.19	2493.14	2938.24	3344.86	3687.71	3954.74	4146.28	4271.39	4343.67	4377.58	4385.58	4376.33	4353.99	4319.18	4271.21
87	H3	actb	SYBR	1960.02	1868.86	1774.61	1700.49	1665.35	1678.04	1736.25	1828.9	1940.17	2053.52	2155.08	2235.65	2291.07	2320.99	2327.02	2310.51	2271.28	2207.25	2115.54	1994.88	1848.44	1685.76	1522.23	1376.7	1268.38	1215.47	1235.44	1345	1557.38	1876.33	2289.96	2768.32	3267.71	3740.46	4146.43	4461.33	4678.65	4806.58	4861.86	4864.34	4833.25	4785.05	4731.89	4681.07	4635.54	4595.4
88	H4	ptx3-4-1f_mRNAr	SYBR	2020.81	1994.48	1981.52	1988.7	2016	2056.32	2098.79	2133.5	2154.97	2163.1	2161.81	2156.41	2151.13	2147.25	2142.3	2130.56	2104.5	2056.7	1982.09	1879.39	1752.05	1608.01	1459.2	1321.09	1211.91	1151.74	1160.22	1253.43	1440.49	1720.65	2081.7	2500.12	2943.44	3375.16	3761.18	4075.62	4304.55	4446.81	4512.43	4519.55	4490.02	4444.84	4400.21	4365.51	4343.5	4331.94
89	H5	ptx3-4-1f_mRNAr	SYBR	2268.25	2316.36	2375.69	2435.57	2485.33	2516.65	2525.09	2510.93	2478.35	2433.39	2380.36	2319.01	2243.95	2146.31	2017.71	1854.45	1660.6	1448.89	1239.21	1055.42	921.676	859.578	886.967	1017.08	1257.83	1609.66	2062.62	2593.76	3167.04	3737.45	4259.89	4699.08	5036.73	5271.9	5416.06	5486.26	5500.21	5474.87	5426.27	5368.97	5314.47	5269.28	5234.38	5206.66	5181.69	5156.1
[truncated: 71 more columns]
