# Supplementary material for: Uterus-specific transcriptional regulation underlies eggshell pigment production in Japanese quail
Source: PLoS One. 2022 Mar 10;17(3):e0265008. doi: 10.1371/journal.pone.0265008 (PMC8912178; doi:10.1371/journal.pone.0265008)
Supplement: S15 Data — Data of five samples from both wild-type and mutant quails that were not used for mRNA sequencing. (XLSX) [file pone.0265008.s023.xlsx]

## Sheet: Results
Block Type	96well
Chemistry	SYBR_GREEN
Experiment File Name	D:\Applied Biosystems\StepOne Software v2.3\experiments\ishishita\181118_17h_actpit.eds
Experiment Run End Time	2018-11-18 19:55:47 PM PST
Instrument Type	steponeplus
Passive Reference	ROX
Well	Sample Name	Target Name	Task	Reporter	Quencher	RQ	RQ Min	RQ Max	Cт	Cт Mean	Cт SD	ΔCт	ΔCт Mean	ΔCт SE	HK Control ΔCт Mean	HK Control ΔCт SE	ΔΔCт	Automatic Ct Threshold	Ct Threshold	Automatic Baseline	Baseline Start	Baseline End	Efficiency	Tm1	Tm2	Tm3	Comments	HIGHSD	EXPFAIL
B1	17h_qPCRCM2	actb	UNKNOWN	SYBR	None				18.8863	18.8711	0.0196944							TRUE	0.245553	TRUE	3	13	1	81.8657				N	N
B2	17h_P1	actb	UNKNOWN	SYBR	None				18.7531	18.8768	0.11222							TRUE	0.245553	TRUE	3	13	1	81.4185				N	N
B3	17h_P2	actb	UNKNOWN	SYBR	None				20.694	20.5726	0.109317							TRUE	0.245553	TRUE	3	16	1	81.4182				N	N
B4	17h_P3	actb	UNKNOWN	SYBR	None				19.7858	19.7983	0.0156705							TRUE	0.245553	TRUE	3	14	1	81.4182				N	N
B5	17h_P4	actb	UNKNOWN	SYBR	None				24.9417	24.8122	0.113367							TRUE	0.245553	TRUE	3	19	1	80.9787				N	N
B7	17h_WE1	actb	UNKNOWN	SYBR	None				19.0459	19.0136	0.0422438							TRUE	0.245553	TRUE	3	13	1	81.1247				N	N
B8	17h_WE2	actb	UNKNOWN	SYBR	None				19.946	19.8525	0.0994441							TRUE	0.245553	TRUE	3	15	1	81.1247				N	N
B9	17h_WE3	actb	UNKNOWN	SYBR	None				19.1179	19.0341	0.0787906							TRUE	0.245553	TRUE	3	14	1	81.2723				N	N
B10	17h_WE4	actb	UNKNOWN	SYBR	None				25.6142	25.6698	0.181933							TRUE	0.245553	TRUE	3	21	1	81.1232				N	N
B11	17h_WE5	actb	UNKNOWN	SYBR	None				20.2329	20.2008	0.0775821							TRUE	0.245553	TRUE	3	15	1	81.1229				N	N
B12		actb	UNKNOWN	SYBR	None				36.8831	36.5662	0.448108							TRUE	0.245553	TRUE	3	32	1	77.2475				N	N
C1	17h_qPCRCM2	actb	UNKNOWN	SYBR	None				18.8781	18.8711	0.0196944							TRUE	0.245553	TRUE	3	14	1	81.8657				N	N
C2	17h_P1	actb	UNKNOWN	SYBR	None				18.9721	18.8768	0.11222							TRUE	0.245553	TRUE	3	13	1	81.4185				N	N
C3	17h_P2	actb	UNKNOWN	SYBR	None				20.5421	20.5726	0.109317							TRUE	0.245553	TRUE	3	15	1	81.4182				N	N
C4	17h_P3	actb	UNKNOWN	SYBR	None				19.7933	19.7983	0.0156705							TRUE	0.245553	TRUE	3	15	1	81.4182				N	N
C5	17h_P4	actb	UNKNOWN	SYBR	None				24.764	24.8122	0.113367							TRUE	0.245553	TRUE	3	20	1	81.1278				N	N
C7	17h_WE1	actb	UNKNOWN	SYBR	None				18.9658	19.0136	0.0422438							TRUE	0.245553	TRUE	3	14	1	81.1247				N	N
C8	17h_WE2	actb	UNKNOWN	SYBR	None				19.8635	19.8525	0.0994441							TRUE	0.245553	TRUE	3	14	1	81.1247				N	N
C9	17h_WE3	actb	UNKNOWN	SYBR	None				19.023	19.0341	0.0787906							TRUE	0.245553	TRUE	3	14	1	81.2723				N	N
C10	17h_WE4	actb	UNKNOWN	SYBR	None				25.5222	25.6698	0.181933							TRUE	0.245553	TRUE	3	20	1	81.1232				N	N
C11	17h_WE5	actb	UNKNOWN	SYBR	None				20.2571	20.2008	0.0775821							TRUE	0.245553	TRUE	3	16	1	81.1229				N	N
C12		actb	UNKNOWN	SYBR	None				Undetermined	36.5662	0.448108							TRUE	0.245553	TRUE	3	39	1	76.5023				N	Y
D1	17h_qPCRCM2	actb	UNKNOWN	SYBR	None				18.8488	18.8711	0.0196944							TRUE	0.245553	TRUE	3	14	1	81.8657				N	N
D2	17h_P1	actb	UNKNOWN	SYBR	None				18.9051	18.8768	0.11222							TRUE	0.245553	TRUE	3	14	1	81.4185				N	N
D3	17h_P2	actb	UNKNOWN	SYBR	None				20.4818	20.5726	0.109317							TRUE	0.245553	TRUE	3	16	1	81.2691				N	N
D4	17h_P3	actb	UNKNOWN	SYBR	None				19.8159	19.7983	0.0156705							TRUE	0.245553	TRUE	3	15	1	81.2691				N	N
D5	17h_P4	actb	UNKNOWN	SYBR	None				24.7308	24.8122	0.113367							TRUE	0.245553	TRUE	3	20	1	81.1278				N	N
D7	17h_WE1	actb	UNKNOWN	SYBR	None				19.029	19.0136	0.0422438							TRUE	0.245553	TRUE	3	13	1	81.1247				N	N
D8	17h_WE2	actb	UNKNOWN	SYBR	None				19.748	19.8525	0.0994441							TRUE	0.245553	TRUE	3	15	1	81.1247				N	N
D9	17h_WE3	actb	UNKNOWN	SYBR	None				18.9615	19.0341	0.0787906							TRUE	0.245553	TRUE	3	14	1	81.2723				N	N
D10	17h_WE4	actb	UNKNOWN	SYBR	None				25.8731	25.6698	0.181933							TRUE	0.245553	TRUE	3	20	1	81.1232				N	N
D11	17h_WE5	actb	UNKNOWN	SYBR	None				20.1123	20.2008	0.0775821							TRUE	0.245553	TRUE	3	14	1	81.1229				N	N
D12		actb	UNKNOWN	SYBR	None				36.2494	36.5662	0.448108							TRUE	0.245553	TRUE	3	31	1	74.7136				N	N
E1	17h_qPCRCM2	ptx3-4-1	UNKNOWN	SYBR	None	48.5751	46.9868	50.2172	29.1265	29.122	0.0225256		10.2509	0.0172749			-5.60215	TRUE	0.439896	TRUE	3	23	1	81.2694				N	N
E2	17h_P1	ptx3-4-1	UNKNOWN	SYBR	None	49.111	36.7267	65.6715	29.3678	29.1119	0.236224		10.2351	0.150991			-5.61798	TRUE	0.439896	TRUE	3	23	1	81.2694				N	N
E3	17h_P2	ptx3-4-1	UNKNOWN	SYBR	None	60.997	49.7758	74.7478	30.3572	30.4951	0.14672		9.92242	0.105636			-5.93067	TRUE	0.439896	TRUE	3	24	1	81.2691				N	N
E4	17h_P3	ptx3-4-1	UNKNOWN	SYBR	None	11.3953	10.1555	12.7864	32.024	32.1411	0.102476		12.3427	0.0598522			-3.51036	TRUE	0.439896	TRUE	3	25	1	81.1201				N	N
E5	17h_P4	ptx3-4-1	UNKNOWN	SYBR	None	37.5755	9.76111	144.647	34.0531	35.4335	1.20785		10.6214	0.700419			-5.23172	TRUE	0.439896	TRUE	3	28	1	80.9787				Y	N
E7	17h_WE1	ptx3-4-1	UNKNOWN	SYBR	None	0.625566	0.268881	1.45541	34.981	35.5434	0.758781		16.5299	0.438761			0.676765	TRUE	0.439896	TRUE	3	29	1	81.1247				Y	N
E8	17h_WE2	ptx3-4-1	UNKNOWN	SYBR	None	5.97901	2.77306	12.8913	33.5606	33.1257	0.684289		13.2732	0.399225			-2.57991	TRUE	0.439896	TRUE	3	27	1	80.9756				Y	N
E9	17h_WE3	ptx3-4-1	UNKNOWN	SYBR	None	1	0.2451	4.07996	36.2977	34.8872	1.26303		15.8531	0.73063			0	TRUE	0.439896	TRUE	3	30	1	80.9741				Y	N
E10	17h_WE4	ptx3-4-1	UNKNOWN	SYBR	None				Undetermined									TRUE	0.439896	TRUE	3	39	1	74.5633				N	Y
E11	17h_WE5	ptx3-4-1	UNKNOWN	SYBR	None				Undetermined	34.5164								TRUE	0.439896	TRUE	3	39	1	81.7191				N	Y
E12		ptx3-4-1	UNKNOWN	SYBR	None				Undetermined									TRUE	0.439896	TRUE	3	39	1	74.2665				N	Y
F1	17h_qPCRCM2	ptx3-4-1	UNKNOWN	SYBR	None	48.5751	46.9868	50.2172	29.0976	29.122	0.0225256		10.2509	0.0172749			-5.60215	TRUE	0.439896	TRUE	3	23	1	81.2694				N	N
F2	17h_P1	ptx3-4-1	UNKNOWN	SYBR	None	49.111	36.7267	65.6715	28.9022	29.1119	0.236224		10.2351	0.150991			-5.61798	TRUE	0.439896	TRUE	3	23	1	81.2694				N	N
F3	17h_P2	ptx3-4-1	UNKNOWN	SYBR	None	60.997	49.7758	74.7478	30.6493	30.4951	0.14672		9.92242	0.105636			-5.93067	TRUE	0.439896	TRUE	3	24	1	81.2691				N	N
F4	17h_P3	ptx3-4-1	UNKNOWN	SYBR	None	11.3953	10.1555	12.7864	32.1843	32.1411	0.102476		12.3427	0.0598522			-3.51036	TRUE	0.439896	TRUE	3	26	1	80.9711				N	N
F5	17h_P4	ptx3-4-1	UNKNOWN	SYBR	None	37.5755	9.76111	144.647	35.9511	35.4335	1.20785		10.6214	0.700419			-5.23172	TRUE	0.439896	TRUE	3	30	1	81.1278				Y	N
F7	17h_WE1	ptx3-4-1	UNKNOWN	SYBR	None	0.625566	0.268881	1.45541	36.4065	35.5434	0.758781		16.5299	0.438761			0.676765	TRUE	0.439896	TRUE	3	30	1	81.1247				Y	N
F8	17h_WE2	ptx3-4-1	UNKNOWN	SYBR	None	5.97901	2.77306	12.8913	32.3369	33.1257	0.684289		13.2732	0.399225			-2.57991	TRUE	0.439896	TRUE	3	26	1	80.9756				Y	N
F9	17h_WE3	ptx3-4-1	UNKNOWN	SYBR	None	1	0.2451	4.07996	34.5029	34.8872	1.26303		15.8531	0.73063			0	TRUE	0.439896	TRUE	3	28	1	81.1232				Y	N
F10	17h_WE4	ptx3-4-1	UNKNOWN	SYBR	None				Undetermined									TRUE	0.439896	TRUE	3	39	1	75.3087				N	Y
F11	17h_WE5	ptx3-4-1	UNKNOWN	SYBR	None				Undetermined	34.5164								TRUE	0.439896	TRUE	3	39	1	70.093				N	Y
F12		ptx3-4-1	UNKNOWN	SYBR	None				Undetermined									TRUE	0.439896	TRUE	3	39	1	72.7759				N	Y
G1	17h_qPCRCM2	ptx3-4-1	UNKNOWN	SYBR	None	48.5751	46.9868	50.2172	29.142	29.122	0.0225256		10.2509	0.0172749			-5.60215	TRUE	0.439896	TRUE	3	23	1	81.2694				N	N
G2	17h_P1	ptx3-4-1	UNKNOWN	SYBR	None	49.111	36.7267	65.6715	29.0656	29.1119	0.236224		10.2351	0.150991			-5.61798	TRUE	0.439896	TRUE	3	23	1	81.4185				N	N
G3	17h_P2	ptx3-4-1	UNKNOWN	SYBR	None	60.997	49.7758	74.7478	30.4786	30.4951	0.14672		9.92242	0.105636			-5.93067	TRUE	0.439896	TRUE	3	24	1	81.4182				N	N
G4	17h_P3	ptx3-4-1	UNKNOWN	SYBR	None	11.3953	10.1555	12.7864	32.2148	32.1411	0.102476		12.3427	0.0598522			-3.51036	TRUE	0.439896	TRUE	3	26	1	81.1201				N	N
G5	17h_P4	ptx3-4-1	UNKNOWN	SYBR	None	37.5755	9.76111	144.647	36.2963	35.4335	1.20785		10.6214	0.700419			-5.23172	TRUE	0.439896	TRUE	3	30	1	81.2769				Y	N
G7	17h_WE1	ptx3-4-1	UNKNOWN	SYBR	None	0.625566	0.268881	1.45541	35.2428	35.5434	0.758781		16.5299	0.438761			0.676765	TRUE	0.439896	TRUE	3	29	1	81.1247				Y	N
G8	17h_WE2	ptx3-4-1	UNKNOWN	SYBR	None	5.97901	2.77306	12.8913	33.4795	33.1257	0.684289		13.2732	0.399225			-2.57991	TRUE	0.439896	TRUE	3	27	1	81.1247				Y	N
G9	17h_WE3	ptx3-4-1	UNKNOWN	SYBR	None	1	0.2451	4.07996	33.8609	34.8872	1.26303		15.8531	0.73063			0	TRUE	0.439896	TRUE	3	28	1	81.1232				Y	N
G10	17h_WE4	ptx3-4-1	UNKNOWN	SYBR	None				Undetermined									TRUE	0.439896	TRUE	3	39	1	74.4142				N	Y
G11	17h_WE5	ptx3-4-1	UNKNOWN	SYBR	None	2.90277			34.5164	34.5164			14.3157				-1.53743	TRUE	0.439896	TRUE	3	27	1	81.1229				N	N
G12		ptx3-4-1	UNKNOWN	SYBR	None				Undetermined									TRUE	0.439896	TRUE	3	39	1	80.0795				N	Y
Analysis Type	Singleplex
Endogenous Control	actb
RQ Min/Max Confidence Level	95.0
Reference Sample	17h_WE3

## Sheet: Raw Data
Block Type	96well
Chemistry	SYBR_GREEN
Experiment File Name	D:\Applied Biosystems\StepOne Software v2.3\experiments\ishishita\181118_17h_actpit.eds
Experiment Run End Time	2018-11-18 19:55:47 PM PST
Instrument Type	steponeplus
Passive Reference	ROX
Well	Cycle	BLUE	GREEN	YELLOW	RED
A1	1	24683	11623	11500	9798
A2	1	25491	12041	11937	10140
A3	1	22543	10598	10603	9117
A4	1	22781	10695	10771	9301
A5	1	21952	10242	10397	9104
A6	1	25904	12409	12312	10362
A7	1	22337	10390	10481	10277
A8	1	21285	9943	10083	8805
A9	1	20999	9679	9729	8392
A10	1	21751	10158	10259	8942
A11	1	22100	10316	10424	9092
A12	1	22872	10662	10705	9274
B1	1	25020	12140	16698	18035
B2	1	24820	12002	16614	17982
B3	1	23633	11519	16439	18045
B4	1	23427	11364	16299	17854
B5	1	22412	10891	16554	18728
B6	1	22973	11153	16703	18738
B7	1	22230	10761	16143	18124
B8	1	23467	11428	16722	18621
B9	1	22964	11154	16154	17877
B10	1	22056	10611	16037	18122
B11	1	24048	11606	16674	18483
B12	1	24238	11710	16843	18635
C1	1	24057	11732	16361	17749
C2	1	25767	12473	17124	18444
C3	1	22888	11046	15635	17075
C4	1	23166	11216	15991	17519
C5	1	22252	10726	15829	17653
C6	1	24115	11762	16873	18493
C7	1	21869	10493	15449	17201
C8	1	24227	11848	17229	19035
C9	1	22968	11138	15919	17488
C10	1	22399	10880	16004	17816
C11	1	22770	11002	15854	17469
C12	1	22325	10808	16238	18356
D1	1	24574	12021	16945	18504
D2	1	25742	12722	17763	19295
D3	1	23383	11392	16586	18346
D4	1	22504	10900	15533	17137
D5	1	22209	10778	15931	17765
D6	1	22911	11169	16399	18133
D7	1	22154	10767	15790	17455
D8	1	22941	11167	16458	18271
D9	1	23600	11476	16627	18534
D10	1	22063	10721	15900	17777
D11	1	21828	10542	15799	17771
D12	1	22422	10856	16465	18656
E1	1	26047	12989	17765	19005
E2	1	27140	13554	18690	20064
E3	1	25523	12692	17695	19049
E4	1	25328	12603	17251	18444
E5	1	25865	13074	18338	19896
E6	1	25532	12717	17756	19047
E7	1	25388	12793	18060	19475
E8	1	26272	13142	18434	19854
E9	1	25545	12749	17794	19248
E10	1	24739	12365	17448	18965
E11	1	25149	12517	17711	19272
E12	1	24989	12417	17597	19185
F1	1	26059	13025	17950	19259
F2	1	26773	13366	18233	19392
F3	1	25925	13021	18287	19717
F4	1	26449	13263	18460	19878
F5	1	25488	12741	17800	19141
F6	1	25848	12920	18197	19605
F7	1	26091	13082	18472	19886
F8	1	25966	12983	18268	19767
F9	1	25999	13036	18468	20029
F10	1	24571	12240	17552	19201
F11	1	24494	12198	17388	18995
F12	1	25278	12609	17916	19522
G1	1	27308	13799	19029	20426
G2	1	27123	13658	18521	19668
G3	1	25210	12540	17357	18627
G4	1	26777	13428	18463	19565
G5	1	25493	12743	18092	19591
G6	1	26229	13165	18387	19754
G7	1	25360	12638	17850	19342
G8	1	26797	13360	18498	19830
G9	1	26587	13366	18415	19769
G10	1	23418	11612	16278	17580
G11	1	24242	12000	16958	18476
G12	1	24218	12050	17118	18750
H1	1	22892	10858	10975	9510
H2	1	21765	10235	10348	8965
H3	1	22730	10788	10967	9546
H4	1	22478	10589	10690	9290
H5	1	23383	11050	11200	9704
H6	1	23361	11013	11112	9659
H7	1	45116	26284	29938	27569
H8	1	22064	10260	10375	9271
H9	1	22283	10520	10746	9436
H10	1	21132	9851	9989	8762
H11	1	21681	10152	10287	8989
H12	1	21480	10088	10272	9071
A1	2	24965	11774	11678	9942
A2	2	25816	12217	12108	10293
A3	2	22931	10764	10801	9287
A4	2	23238	10947	11007	9497
A5	2	22298	10431	10573	9278
A6	2	26323	12644	12541	10536
A7	2	22703	10573	10677	10454
A8	2	21645	10120	10281	8947
A9	2	21379	9876	9924	8576
A10	2	22145	10348	10455	9107
A11	2	22356	10470	10574	9237
A12	2	23071	10798	10835	9389
B1	2	25265	12277	16912	18264
B2	2	25229	12207	16944	18379
B3	2	23743	11589	16542	18166
B4	2	23543	11420	16356	17942
B5	2	22583	10979	16685	18889
B6	2	23309	11324	16809	18834
B7	2	22404	10836	16187	18166
B8	2	23717	11554	16890	18832
B9	2	23268	11293	16362	18142
B10	2	21964	10553	15924	18019
B11	2	24222	11695	16787	18595
B12	2	24103	11622	16716	18522
C1	2	23920	11655	16263	17649
C2	2	25854	12512	17087	18389
C3	2	23107	11163	15763	17203
C4	2	23393	11321	16123	17664
C5	2	22586	10901	16111	18014
C6	2	24628	12037	17188	18797
C7	2	22047	10585	15562	17302
C8	2	24693	12057	17546	19413
C9	2	23067	11174	15976	17527
C10	2	22356	10844	15985	17820
C11	2	22689	10966	15744	17359
C12	2	22419	10829	16269	18420
D1	2	24523	11976	16886	18483
D2	2	26147	12903	18014	19609
D3	2	23813	11616	16882	18711
D4	2	22921	11083	15827	17432
D5	2	22578	10954	16218	18105
D6	2	23388	11418	16680	18437
D7	2	22519	10968	16057	17741
D8	2	23385	11382	16764	18606
D9	2	23643	11471	16644	18557
D10	2	22005	10713	15850	17750
D11	2	21898	10581	15834	17814
D12	2	22397	10836	16445	18665
E1	2	26103	13039	17831	19091
E2	2	27563	13781	18975	20379
E3	2	25910	12917	17974	19338
E4	2	25895	12883	17658	18900
E5	2	26323	13306	18694	20276
E6	2	25963	12940	17990	19277
E7	2	25765	12975	18319	19771
E8	2	26556	13284	18621	20072
E9	2	25455	12676	17699	19118
E10	2	24803	12377	17458	18984
E11	2	25142	12514	17646	19181
E12	2	24997	12419	17582	19191
F1	2	26412	13229	18210	19556
F2	2	27190	13588	18467	19636
F3	2	26177	13134	18467	19903
F4	2	26932	13509	18807	20240
F5	2	25698	12856	17960	19314
F6	2	26298	13140	18461	19896
F7	2	26364	13218	18634	20066
F8	2	26068	13043	18294	19795
F9	2	25934	13003	18369	19918
F10	2	24818	12356	17718	19358
F11	2	24581	12246	17379	18951
F12	2	25297	12599	17887	19547
G1	2	27610	13954	19266	20724
G2	2	27425	13801	18713	19866
G3	2	25229	12535	17297	18595
G4	2	26833	13468	18462	19567
G5	2	25699	12838	18205	19731
G6	2	26581	13329	18553	19876
G7	2	25438	12668	17850	19373
G8	2	26846	13371	18484	19830
G9	2	26794	13486	18581	19962
G10	2	23273	11529	16072	17359
G11	2	24346	12039	16972	18479
G12	2	24017	11925	16890	18491
H1	2	23168	11026	11137	9650
H2	2	22123	10436	10534	9152
H3	2	23109	10992	11191	9745
H4	2	22884	10804	10898	9477
H5	2	23787	11253	11406	9884
H6	2	23707	11192	11309	9827
H7	2	45370	26442	30069	27748
H8	2	22304	10394	10561	9403
H9	2	22489	10635	10864	9549
H10	2	21416	9990	10154	8883
H11	2	21990	10316	10458	9140
H12	2	21735	10233	10414	9190
A1	3	25147	11855	11772	10023
A2	3	26058	12334	12241	10412
A3	3	23170	10884	10939	9396
A4	3	23523	11088	11165	9625
A5	3	22527	10534	10675	9386
A6	3	26617	12790	12689	10717
A7	3	22885	10654	10779	10550
A8	3	21910	10252	10432	9063
A9	3	21648	10020	10053	8701
A10	3	22300	10438	10577	9227
A11	3	22396	10494	10636	9299
A12	3	23178	10849	10916	9492
B1	3	25155	12228	16793	18120
B2	3	25192	12210	16935	18408
B3	3	23704	11558	16475	18086
B4	3	23352	11329	16205	17752
B5	3	22598	10987	16664	18832
B6	3	23238	11286	16676	18663
B7	3	22313	10782	15975	17899
B8	3	23519	11476	16650	18497
B9	3	23066	11184	16049	17732
B10	3	21772	10469	15680	17706
B11	3	24109	11655	16686	18449
B12	3	23524	11343	16168	17828
C1	3	23670	11539	15974	17276
C2	3	25577	12372	16796	18012
C3	3	22877	11049	15480	16836
C4	3	23628	11423	16278	17829
C5	3	22634	10923	16153	18083
C6	3	24828	12131	17264	18856
C7	3	21945	10547	15480	17186
C8	3	24956	12224	17731	19631
C9	3	22908	11071	15737	17235
C10	3	22147	10731	15802	17621
C11	3	22483	10864	15519	17071
C12	3	22223	10744	16092	18176
D1	3	24366	11906	16713	18266
D2	3	26036	12847	17851	19394
D3	3	23916	11674	16931	18787
D4	3	23319	11317	16132	17786
D5	3	22758	11053	16333	18261
D6	3	23562	11506	16767	18516
D7	3	22512	10971	16062	17718
D8	3	23507	11472	16850	18676
D9	3	23588	11435	16583	18486
D10	3	21870	10636	15713	17569
D11	3	21822	10538	15744	17663
D12	3	22224	10757	16311	18481
E1	3	26179	13072	17882	19175
E2	3	27704	13838	19068	20504
E3	3	25976	12911	18000	19376
E4	3	26358	13128	18039	19311
E5	3	26638	13453	18925	20536
E6	3	26053	12988	17989	19295
E7	3	25899	13056	18413	19827
E8	3	26453	13226	18504	19903
E9	3	25165	12535	17442	18843
E10	3	24778	12353	17344	18827
E11	3	24581	12205	17072	18501
E12	3	24695	12232	17262	18828
F1	3	26480	13270	18317	19719
F2	3	27269	13606	18520	19689
F3	3	26179	13123	18433	19865
F4	3	27201	13675	19019	20465
F5	3	25863	12930	18064	19434
F6	3	26401	13204	18526	19963
F7	3	26374	13208	18585	19990
F8	3	25842	12900	18093	19564
F9	3	25791	12930	18218	19759
F10	3	24827	12347	17607	19196
F11	3	24137	12019	16874	18377
F12	3	24912	12405	17478	19075
G1	3	27571	13922	19199	20603
G2	3	27319	13759	18595	19733
G3	3	25036	12426	17078	18335
G4	3	26702	13373	18334	19415
G5	3	25500	12733	18016	19483
G6	3	26415	13237	18364	19644
G7	3	25022	12463	17435	18818
G8	3	26379	13129	18065	19349
G9	3	26227	13164	17994	19329
G10	3	22615	11144	15341	16484
G11	3	23944	11817	16549	17991
G12	3	23491	11626	16339	17857
H1	3	23306	11077	11212	9727
H2	3	22311	10544	10643	9242
H3	3	23349	11118	11308	9851
H4	3	23116	10913	11029	9580
H5	3	24038	11402	11556	10023
H6	3	23973	11326	11452	9966
H7	3	45477	26450	30103	27834
H8	3	22361	10429	10613	9479
H9	3	22554	10676	10900	9600
H10	3	21577	10088	10234	8974
H11	3	22202	10440	10578	9248
H12	3	21773	10250	10460	9253
A1	4	25357	11959	11893	10119
A2	4	26247	12442	12340	10498
A3	4	23366	11001	11049	9508
A4	4	23668	11165	11255	9703
A5	4	22730	10643	10816	9476
A6	4	26821	12908	12795	10814
A7	4	23112	10787	10902	10651
A8	4	22108	10344	10527	9166
A9	4	21842	10135	10175	8789
A10	4	22486	10550	10697	9304
A11	4	22525	10564	10727	9376
A12	4	23301	10907	10998	9549
B1	4	25035	12181	16696	18001
B2	4	25147	12187	16942	18427
B3	4	23584	11514	16352	17951
B4	4	23746	11544	16503	18117
B5	4	22542	10976	16570	18711
B6	4	23316	11321	16687	18638
B7	4	22328	10785	15935	17828
B8	4	23402	11411	16546	18388
B9	4	23150	11245	16060	17722
B10	4	21609	10379	15476	17458
B11	4	23960	11588	16538	18290
B12	4	23401	11289	16039	17681
C1	4	23561	11473	15878	17178
C2	4	25329	12233	16536	17703
C3	4	22798	10993	15384	16712
C4	4	23460	11363	16118	17625
C5	4	22786	10999	16251	18199
C6	4	24941	12197	17296	18880
C7	4	21797	10495	15359	17047
C8	4	25019	12225	17739	19638
C9	4	22643	10940	15429	16860
C10	4	21941	10645	15635	17376
C11	4	22170	10702	15220	16696
C12	4	22118	10704	15999	18085
D1	4	24307	11854	16606	18133
D2	4	25961	12798	17747	19241
D3	4	23980	11690	16995	18880
D4	4	22911	11119	15824	17432
D5	4	22943	11154	16492	18438
D6	4	23687	11579	16826	18544
D7	4	22759	11103	16228	17900
D8	4	23458	11432	16773	18563
D9	4	23378	11324	16342	18186
D10	4	21744	10550	15495	17306
D11	4	21536	10390	15408	17281
D12	4	22159	10713	16205	18346
E1	4	26175	13061	17854	19123
E2	4	27867	13921	19180	20630
E3	4	26020	12964	18025	19420
E4	4	26027	12968	17768	19027
E5	4	26780	13561	19028	20650
E6	4	26201	13074	18110	19381
E7	4	26024	13114	18496	19942
E8	4	26300	13154	18311	19676
E9	4	24805	12338	17129	18468
E10	4	24889	12418	17365	18804
E11	4	24328	12072	16834	18244
E12	4	24560	12177	17089	18641
F1	4	26624	13334	18411	19793
F2	4	27345	13652	18550	19714
F3	4	26224	13154	18446	19900
F4	4	27099	13620	18903	20369
F5	4	25875	12943	18071	19416
F6	4	26526	13281	18580	20004
F7	4	26383	13195	18501	19906
F8	4	25747	12872	18013	19492
F9	4	25678	12867	18091	19604
F10	4	24866	12373	17552	19127
F11	4	23971	11904	16692	18178
F12	4	24699	12271	17232	18814
G1	4	27566	13910	19128	20527
G2	4	27387	13812	18660	19848
G3	4	24990	12396	17007	18236
G4	4	26886	13475	18461	19533
G5	4	25592	12766	18058	19542
G6	4	26384	13215	18258	19521
G7	4	24888	12373	17305	18646
G8	4	26164	13012	17848	19110
G9	4	26140	13108	17894	19189
G10	4	22505	11086	15169	16241
G11	4	23922	11802	16520	17959
G12	4	23270	11490	16112	17581
H1	4	23509	11180	11311	9822
H2	4	22510	10629	10734	9316
H3	4	23548	11223	11422	9964
H4	4	23242	10982	11104	9661
H5	4	24276	11501	11665	10135
H6	4	24141	11427	11549	10051
H7	4	45568	26446	30110	27917
H8	4	22496	10503	10707	9564
H9	4	22624	10701	10966	9654
H10	4	21704	10154	10337	9052
H11	4	22326	10498	10662	9336
H12	4	21885	10307	10539	9326
A1	5	25466	12026	11961	10195
A2	5	26397	12515	12423	10603
A3	5	23535	11073	11135	9573
A4	5	23922	11285	11377	9803
A5	5	22884	10732	10903	9555
A6	5	26984	12985	12917	10897
A7	5	23275	10866	10996	10742
A8	5	22276	10437	10612	9235
A9	5	22009	10226	10265	8909
A10	5	22688	10649	10790	9414
A11	5	22694	10655	10810	9444
A12	5	23431	10989	11087	9626
B1	5	24956	12144	16625	17944
B2	5	25115	12181	16920	18400
B3	5	23494	11472	16241	17824
B4	5	23392	11375	16210	17773
B5	5	22535	10997	16554	18672
B6	5	23380	11380	16722	18652
B7	5	22328	10805	15895	17784
B8	5	23358	11390	16478	18288
B9	5	23109	11213	16004	17644
B10	5	21511	10353	15398	17346
B11	5	23886	11574	16466	18201
B12	5	23210	11191	15878	17553
C1	5	23564	11486	15864	17166
C2	5	25146	12163	16336	17473
C3	5	22768	10996	15362	16666
C4	5	23659	11455	16241	17767
C5	5	22798	11009	16265	18248
C6	5	24980	12227	17285	18835
C7	5	21817	10511	15365	17049
C8	5	24992	12237	17713	19589
C9	5	22363	10783	15191	16611
C10	5	21779	10567	15503	17247
C11	5	22045	10645	15110	16569
C12	5	22011	10646	15872	17915
D1	5	24200	11833	16514	18009
D2	5	25905	12773	17672	19154
D3	5	24066	11747	17068	18929
D4	5	23377	11363	16179	17826
D5	5	23055	11208	16580	18535
D6	5	23795	11634	16885	18596
D7	5	22768	11098	16213	17865
D8	5	23371	11409	16691	18484
D9	5	23190	11247	16191	18031
D10	5	21631	10518	15326	17079
D11	5	21387	10328	15247	17082
D12	5	21999	10645	16034	18162
E1	5	26213	13074	17875	19145
E2	5	27882	13948	19201	20654
E3	5	25965	12929	18000	19363
E4	5	26500	13222	18134	19438
E5	5	26917	13619	19131	20789
E6	5	26284	13123	18127	19407
E7	5	26031	13124	18485	19934
E8	5	26140	13068	18147	19508
E9	5	24589	12227	16927	18264
E10	5	24947	12436	17345	18801
E11	5	24160	11981	16655	18031
E12	5	24546	12161	17046	18639
F1	5	26656	13345	18458	19859
F2	5	27329	13637	18546	19700
F3	5	26235	13174	18465	19931
F4	5	27308	13741	19092	20538
F5	5	25895	12954	18093	19454
F6	5	26629	13318	18651	20064
F7	5	26267	13136	18353	19769
F8	5	25587	12793	17906	19347
F9	5	25660	12882	18050	19513
F10	5	24844	12356	17513	19014
F11	5	23840	11828	16550	17968
F12	5	24740	12297	17278	18860
G1	5	27457	13848	19046	20452
G2	5	27260	13724	18566	19710
G3	5	24887	12336	16925	18135
G4	5	26686	13358	18292	19371
G5	5	25519	12736	17995	19485
G6	5	26354	13193	18193	19450
G7	5	24766	12327	17203	18544
G8	5	25928	12884	17632	18895
G9	5	26028	13041	17780	19067
G10	5	22410	11018	15044	16108
G11	5	23892	11801	16472	17915
G12	5	23094	11401	15973	17446
H1	5	23619	11246	11380	9881
H2	5	22663	10722	10841	9418
H3	5	23714	11304	11507	10037
H4	5	23432	11094	11226	9760
H5	5	24455	11596	11785	10214
H6	5	24304	11502	11645	10135
H7	5	45694	26536	30170	27963
H8	5	22653	10606	10791	9638
H9	5	22706	10752	11011	9709
H10	5	21815	10227	10413	9133
H11	5	22474	10588	10743	9409
H12	5	21967	10364	10591	9363
A1	6	25596	12110	12043	10260
A2	6	26529	12606	12496	10641
A3	6	23684	11172	11240	9666
A4	6	24072	11362	11468	9892
A5	6	23057	10821	10982	9633
A6	6	27160	13084	12993	10969
A7	6	23419	10961	11066	10799
A8	6	22402	10516	10710	9318
A9	6	22164	10292	10363	8982
A10	6	22856	10730	10881	9494
A11	6	22812	10713	10886	9504
A12	6	23516	11034	11135	9680
B1	6	24820	12071	16531	17848
B2	6	25098	12172	16885	18374
B3	6	23471	11461	16229	17796
B4	6	23407	11384	16217	17760
B5	6	22527	10987	16573	18685
B6	6	23462	11419	16750	18682
B7	6	22335	10796	15849	17729
B8	6	23276	11352	16412	18226
B9	6	23090	11199	15958	17588
B10	6	21435	10296	15330	17262
B11	6	23765	11521	16354	18047
B12	6	23170	11184	15841	17495
C1	6	23598	11509	15879	17190
C2	6	25017	12071	16227	17335
C3	6	22656	10927	15230	16535
C4	6	23659	11456	16213	17748
C5	6	22791	11011	16292	18254
C6	6	25028	12245	17277	18810
C7	6	21720	10473	15304	16964
C8	6	24961	12221	17654	19524
C9	6	22289	10783	15147	16549
C10	6	21715	10535	15442	17200
C11	6	21876	10563	14915	16315
C12	6	21991	10652	15861	17899
D1	6	24280	11861	16551	18075
D2	6	25861	12753	17608	19098
D3	6	24001	11731	17037	18901
D4	6	23404	11353	16185	17846
D5	6	23092	11231	16610	18573
D6	6	23810	11624	16851	18557
D7	6	22805	11120	16253	17909
D8	6	23266	11357	16620	18389
D9	6	23164	11247	16157	17921
D10	6	21575	10475	15229	16923
D11	6	21214	10220	15026	16824
D12	6	21955	10633	15965	18060
E1	6	26162	13055	17845	19144
E2	6	27984	14005	19246	20681
E3	6	25911	12899	17932	19317
E4	6	26617	13301	18236	19536
E5	6	26963	13669	19171	20831
E6	6	26371	13155	18170	19464
E7	6	26064	13127	18506	19957
E8	6	26059	13030	18111	19435
E9	6	24489	12182	16835	18163
E10	6	24943	12429	17329	18767
E11	6	24061	11938	16579	17932
E12	6	24292	12022	16853	18378
F1	6	26620	13349	18438	19857
F2	6	27357	13677	18552	19697
F3	6	26274	13182	18478	19961
F4	6	27378	13778	19158	20615
F5	6	25912	12979	18100	19449
F6	6	26621	13333	18607	20036
F7	6	26239	13118	18320	19723
F8	6	25537	12792	17868	19310
F9	6	25655	12866	17999	19465
F10	6	24893	12390	17532	19068
F11	6	23819	11815	16494	17932
F12	6	24457	12157	17044	18611
G1	6	27439	13858	19061	20510
G2	6	27280	13736	18576	19726
G3	6	24862	12323	16904	18129
G4	6	26698	13379	18299	19400
G5	6	25467	12708	17956	19427
G6	6	26320	13171	18140	19367
G7	6	24644	12267	17109	18424
G8	6	25732	12778	17463	18687
G9	6	25946	12998	17677	18941
G10	6	22290	10959	14929	15980
G11	6	23857	11784	16451	17874
G12	6	22990	11366	15874	17305
H1	6	23744	11313	11464	9951
H2	6	22827	10790	10927	9503
H3	6	23833	11381	11577	10111
H4	6	23553	11173	11289	9833
H5	6	24608	11673	11853	10294
H6	6	24453	11591	11714	10235
H7	6	45781	26553	30177	27971
H8	6	22800	10679	10898	9725
H9	6	22829	10818	11074	9757
H10	6	21919	10288	10477	9184
H11	6	22580	10643	10786	9478
H12	6	22096	10420	10666	9434
A1	7	25773	12180	12110	10333
A2	7	26663	12691	12598	10740
A3	7	23877	11267	11321	9751
A4	7	24141	11393	11511	9955
A5	7	23210	10922	11070	9731
A6	7	27293	13172	13092	11048
A7	7	23585	11033	11173	10878
A8	7	22559	10599	10768	9394
A9	7	22297	10382	10462	9048
A10	7	23001	10809	10971	9563
A11	7	22925	10779	10948	9577
A12	7	23690	11122	11234	9746
B1	7	24765	12048	16470	17747
B2	7	25030	12138	16836	18334
B3	7	23408	11447	16164	17711
B4	7	23805	11569	16535	18142
B5	7	22459	10963	16508	18609
B6	7	23602	11495	16855	18804
B7	7	22320	10791	15839	17683
B8	7	23266	11357	16393	18181
B9	7	23048	11187	15897	17520
B10	7	21399	10281	15295	17235
B11	7	23733	11508	16314	17989
B12	7	22931	11058	15661	17260
C1	7	23402	11417	15731	17003
C2	7	24979	12068	16149	17194
C3	7	22679	10942	15250	16566
C4	7	23587	11433	16146	17652
C5	7	22932	11084	16399	18392
C6	7	25043	12267	17250	18786
C7	7	21751	10477	15319	16970
C8	7	24960	12214	17661	19514
C9	7	22228	10727	15096	16476
C10	7	21722	10553	15464	17201
C11	7	21803	10537	14863	16251
C12	7	21874	10607	15720	17736
D1	7	24174	11796	16453	17938
D2	7	25807	12723	17539	19006
D3	7	24056	11753	17061	18943
D4	7	23088	11215	15950	17580
D5	7	23233	11304	16730	18715
D6	7	23822	11665	16864	18571
D7	7	22889	11176	16271	17932
D8	7	23215	11331	16557	18312
D9	7	23180	11248	16116	17869
D10	7	21480	10439	15119	16795
D11	7	21099	10184	14933	16678
D12	7	21853	10588	15856	17906
E1	7	26070	12999	17749	19003
E2	7	27981	14001	19260	20686
E3	7	26023	12954	17992	19384
E4	7	26277	13122	17968	19245
E5	7	26915	13666	19160	20796
E6	7	26376	13163	18180	19437
E7	7	26141	13159	18535	20000
E8	7	26036	13016	18070	19390
E9	7	24484	12176	16854	18158
E10	7	24809	12376	17237	18664
E11	7	23926	11843	16421	17757
E12	7	24313	12033	16842	18381
F1	7	26651	13359	18460	19880
F2	7	27322	13660	18537	19689
F3	7	26321	13216	18519	19995
F4	7	27278	13711	19032	20510
F5	7	25833	12932	18045	19385
F6	7	26754	13394	18688	20106
F7	7	26151	13085	18248	19620
F8	7	25565	12792	17885	19332
F9	7	25693	12901	18009	19472
F10	7	24870	12380	17480	19007
F11	7	23669	11762	16363	17777
F12	7	24476	12156	17077	18633
G1	7	27540	13901	19102	20512
G2	7	27279	13751	18580	19745
G3	7	24753	12261	16789	17994
G4	7	26898	13496	18466	19550
G5	7	25570	12770	18047	19530
G6	7	26306	13176	18106	19346
G7	7	24566	12245	17041	18343
G8	7	25549	12682	17315	18512
G9	7	25800	12938	17575	18826
G10	7	22194	10906	14856	15864
G11	7	23809	11761	16393	17802
G12	7	22923	11334	15807	17210
H1	7	23878	11367	11528	10001
H2	7	22950	10855	11004	9565
H3	7	24010	11462	11698	10195
H4	7	23651	11218	11368	9872
H5	7	24740	11749	11950	10379
H6	7	24611	11667	11817	10297
H7	7	45813	26515	30141	27950
H8	7	22928	10756	10964	9806
H9	7	22940	10868	11155	9823
H10	7	22045	10349	10547	9247
H11	7	22699	10709	10902	9532
H12	7	22189	10490	10721	9470
A1	8	25865	12257	12161	10397
A2	8	26790	12738	12655	10788
A3	8	23981	11320	11379	9805
A4	8	24282	11492	11610	10022
A5	8	23332	10975	11142	9780
A6	8	27432	13237	13159	11128
A7	8	23731	11114	11265	10973
A8	8	22702	10655	10861	9451
A9	8	22448	10446	10529	9121
A10	8	23153	10891	11057	9646
A11	8	23066	10856	11050	9659
A12	8	23806	11190	11295	9835
B1	8	24750	12072	16470	17750
B2	8	25041	12153	16846	18334
B3	8	23372	11422	16120	17673
B4	8	23765	11582	16499	18124
B5	8	22499	10988	16533	18664
B6	8	23605	11512	16849	18787
B7	8	22292	10798	15811	17665
B8	8	23197	11328	16333	18107
B9	8	22925	11104	15752	17329
B10	8	21365	10289	15253	17161
B11	8	23566	11428	16223	17902
B12	8	22762	11009	15556	17170
C1	8	23380	11417	15730	17003
C2	8	24917	12037	16093	17136
C3	8	22605	10914	15175	16457
C4	8	23601	11457	16149	17632
C5	8	22846	11036	16338	18320
C6	8	25064	12257	17269	18779
C7	8	21782	10522	15346	17001
C8	8	24918	12205	17620	19461
C9	8	22053	10659	14959	16295
C10	8	21663	10523	15422	17173
C11	8	21496	10379	14581	15944
C12	8	21736	10529	15629	17629
D1	8	24125	11781	16429	17890
D2	8	25714	12668	17472	18945
D3	8	24107	11782	17115	18995
D4	8	23102	11226	15977	17579
D5	8	23126	11254	16636	18621
D6	8	23862	11697	16889	18579
D7	8	22912	11191	16303	17969
D8	8	23154	11288	16487	18240
D9	8	23105	11212	16063	17795
D10	8	21459	10423	15053	16708
D11	8	20959	10116	14797	16542
D12	8	21783	10566	15802	17867
E1	8	26021	12993	17731	19001
E2	8	28004	14037	19266	20712
E3	8	25887	12897	17902	19264
E4	8	26363	13149	18022	19300
E5	8	26953	13675	19200	20857
E6	8	26504	13229	18262	19506
E7	8	26088	13140	18518	19971
E8	8	25949	12981	17999	19343
E9	8	24537	12234	16902	18214
E10	8	24830	12391	17250	18657
E11	8	23812	11787	16341	17687
E12	8	24246	12013	16791	18308
F1	8	26666	13365	18461	19867
F2	8	27408	13699	18563	19723
F3	8	26272	13189	18506	19958
F4	8	27280	13735	19033	20537
F5	8	25878	12955	18084	19418
F6	8	26836	13435	18749	20161
F7	8	26121	13055	18187	19537
F8	8	25427	12748	17784	19241
F9	8	25834	12966	18104	19580
F10	8	24794	12336	17419	18914
F11	8	23553	11694	16264	17650
F12	8	24403	12136	17020	18565
G1	8	27424	13843	19051	20467
G2	8	27180	13699	18498	19638
G3	8	24713	12251	16786	17987
G4	8	26804	13448	18404	19500
G5	8	25512	12761	17984	19473
G6	8	26293	13181	18082	19298
G7	8	24501	12187	16982	18291
G8	8	25431	12616	17203	18366
G9	8	25699	12872	17478	18713
G10	8	22171	10906	14793	15814
G11	8	23767	11747	16413	17841
G12	8	22782	11290	15720	17149
H1	8	24005	11457	11598	10073
H2	8	23112	10954	11101	9640
H3	8	24117	11506	11769	10248
H4	8	23801	11277	11432	9967
H5	8	24873	11820	12037	10439
H6	8	24732	11750	11894	10361
H7	8	45906	26587	30222	28033
H8	8	23069	10814	11033	9851
H9	8	23046	10934	11208	9879
H10	8	22184	10406	10625	9328
H11	8	22847	10787	10963	9609
H12	8	22304	10542	10807	9560
A1	9	25990	12294	12237	10451
A2	9	26947	12814	12728	10850
A3	9	24128	11401	11482	9886
A4	9	24486	11610	11715	10109
A5	9	23458	11044	11221	9847
A6	9	27576	13314	13241	11194
A7	9	23842	11180	11321	11024
A8	9	22824	10739	10949	9534
A9	9	22583	10521	10614	9206
A10	9	23268	10940	11134	9709
A11	9	23168	10924	11104	9713
A12	9	23907	11238	11335	9869
B1	9	24759	12049	16457	17759
B2	9	24974	12115	16788	18282
B3	9	23363	11421	16088	17605
B4	9	23465	11424	16258	17824
B5	9	22493	10994	16516	18616
B6	9	23612	11502	16847	18765
B7	9	22297	10798	15818	17660
B8	9	23126	11287	16263	18026
B9	9	22747	11007	15574	17082
B10	9	21342	10277	15234	17137
B11	9	23430	11384	16121	17758
B12	9	22759	10997	15513	17108
C1	9	23362	11412	15699	16967
C2	9	24857	12004	16016	17043
C3	9	22593	10928	15158	16440
C4	9	23725	11495	16205	17703
C5	9	22825	11031	16340	18313
C6	9	25045	12268	17243	18770
C7	9	21773	10514	15321	16956
C8	9	24829	12171	17533	19370
C9	9	21930	10591	14854	16178
C10	9	21625	10484	15367	17112
C11	9	21501	10373	14551	15889
C12	9	21736	10532	15594	17590
D1	9	24133	11790	16406	17874
D2	9	25637	12633	17390	18833
D3	9	24176	11828	17141	19050
D4	9	23400	11389	16184	17852
D5	9	23277	11316	16753	18727
D6	9	23846	11674	16842	18542
D7	9	22860	11174	16253	17894
D8	9	23002	11225	16377	18108
D9	9	23169	11247	16064	17794
D10	9	21398	10390	15000	16629
D11	9	20944	10095	14749	16484
D12	9	21753	10523	15730	17761
E1	9	26068	13024	17766	19019
E2	9	27935	13994	19212	20624
E3	9	25913	12929	17921	19277
E4	9	26637	13306	18235	19551
E5	9	26991	13694	19233	20884
E6	9	26421	13179	18192	19481
E7	9	26114	13163	18531	20002
E8	9	25886	12942	17950	19296
E9	9	24675	12283	16983	18288
E10	9	24906	12432	17270	18707
E11	9	23789	11790	16315	17639
E12	9	24260	11989	16769	18279
F1	9	26682	13390	18485	19902
F2	9	27221	13599	18452	19569
F3	9	26310	13219	18529	19978
F4	9	27391	13786	19133	20609
F5	9	25911	12984	18081	19445
F6	9	26741	13393	18664	20066
F7	9	26083	13051	18137	19492
F8	9	25396	12723	17763	19198
F9	9	26073	13103	18287	19749
F10	9	24918	12416	17491	19016
F11	9	23541	11696	16248	17631
F12	9	24447	12128	17002	18541
G1	9	27350	13814	18977	20381
G2	9	27229	13729	18535	19702
G3	9	24640	12202	16726	17918
G4	9	26689	13381	18294	19387
G5	9	25450	12722	17945	19408
G6	9	26254	13152	18039	19242
G7	9	24443	12176	16930	18229
G8	9	25253	12533	17062	18242
G9	9	25619	12810	17355	18584
G10	9	22185	10919	14794	15802
G11	9	23736	11734	16382	17816
G12	9	22794	11252	15703	17108
H1	9	24130	11520	11675	10135
H2	9	23217	10999	11168	9699
H3	9	24245	11596	11829	10320
H4	9	23966	11372	11526	10039
H5	9	25033	11905	12110	10517
H6	9	24869	11805	11972	10435
H7	9	46038	26653	30283	28083
H8	9	23208	10882	11128	9915
H9	9	23171	10985	11289	9947
H10	9	22274	10468	10682	9366
H11	9	22945	10849	11026	9684
H12	9	22374	10573	10842	9603
A1	10	26120	12369	12320	10529
A2	10	27049	12873	12802	10921
A3	10	24238	11474	11536	9948
A4	10	24579	11646	11765	10164
A5	10	23618	11130	11308	9928
A6	10	27726	13408	13344	11287
A7	10	23974	11253	11397	11085
A8	10	22969	10817	11029	9619
A9	10	22713	10602	10674	9278
A10	10	23382	11014	11182	9771
A11	10	23265	10965	11165	9786
A12	10	24018	11303	11421	9939
B1	10	24720	12043	16429	17696
B2	10	24958	12111	16770	18252
B3	10	23379	11427	16108	17647
B4	10	23726	11565	16476	18085
B5	10	22453	10977	16456	18547
B6	10	23515	11464	16746	18632
B7	10	22278	10781	15773	17593
B8	10	23078	11259	16212	17974
B9	10	22778	11044	15603	17135
B10	10	21298	10259	15192	17094
B11	10	23471	11397	16094	17725
B12	10	22710	10964	15461	17043
C1	10	23286	11367	15626	16861
C2	10	24764	11955	15946	16952
C3	10	22576	10897	15142	16407
C4	10	23691	11513	16190	17659
C5	10	22922	11095	16404	18397
C6	10	24967	12248	17202	18700
C7	10	21730	10477	15277	16901
C8	10	24762	12118	17488	19306
C9	10	21906	10591	14844	16175
C10	10	21567	10483	15329	17072
C11	10	21503	10385	14561	15864
C12	10	21779	10544	15609	17587
D1	10	24065	11764	16354	17806
D2	10	25607	12619	17365	18785
D3	10	24148	11817	17120	19008
D4	10	23221	11292	16044	17693
D5	10	23317	11356	16773	18766
D6	10	23764	11627	16742	18431
D7	10	22909	11205	16273	17903
D8	10	22968	11209	16327	18038
D9	10	23093	11214	16029	17744
D10	10	21315	10335	14875	16455
D11	10	20892	10082	14694	16416
D12	10	21637	10467	15604	17643
E1	10	25981	12970	17676	18951
E2	10	27928	14014	19207	20626
E3	10	25890	12902	17899	19271
E4	10	26518	13263	18143	19446
E5	10	26947	13674	19197	20833
E6	10	26445	13221	18220	19506
E7	10	26208	13223	18586	20084
E8	10	25769	12884	17848	19170
E9	10	24491	12189	16846	18125
E10	10	24854	12392	17227	18650
E11	10	23753	11768	16248	17551
E12	10	24131	11962	16676	18182
F1	10	26639	13358	18451	19882
F2	10	27167	13599	18407	19540
F3	10	26284	13223	18497	19964
F4	10	27267	13728	19039	20526
F5	10	25830	12944	18040	19388
F6	10	26772	13409	18694	20094
F7	10	26095	13045	18136	19509
F8	10	25262	12661	17667	19105
F9	10	25858	12984	18114	19551
F10	10	24842	12369	17456	18961
F11	10	23486	11666	16198	17569
F12	10	24319	12085	16931	18444
G1	10	27401	13845	19000	20411
G2	10	27171	13700	18505	19678
G3	10	24550	12176	16643	17851
G4	10	26774	13451	18374	19484
G5	10	25482	12735	17953	19444
G6	10	26251	13158	18056	19239
G7	10	24343	12141	16883	18159
G8	10	25143	12485	16963	18122
G9	10	25545	12797	17314	18539
G10	10	22134	10884	14742	15754
G11	10	23614	11692	16252	17674
G12	10	22665	11213	15575	16954
H1	10	24224	11548	11740	10178
H2	10	23369	11091	11228	9764
H3	10	24394	11679	11940	10397
H4	10	24067	11431	11588	10097
H5	10	25169	11982	12190	10582
H6	10	24977	11877	12026	10502
H7	10	46121	26676	30310	28108
H8	10	23333	10962	11202	10008
H9	10	23288	11060	11376	10019
H10	10	22383	10525	10744	9435
H11	10	23064	10900	11102	9736
H12	10	22486	10634	10910	9658
A1	11	26235	12450	12406	10589
A2	11	27158	12944	12885	10988
A3	11	24343	11505	11619	9996
A4	11	24752	11743	11856	10252
A5	11	23736	11189	11375	9985
A6	11	27879	13458	13419	11331
A7	11	24102	11314	11477	11164
A8	11	23091	10865	11077	9662
A9	11	22842	10663	10776	9346
A10	11	23498	11068	11268	9845
A11	11	23369	11019	11233	9823
A12	11	24163	11380	11496	10001
B1	11	24643	12002	16358	17622
B2	11	24941	12126	16767	18249
B3	11	23336	11416	16083	17588
B4	11	23544	11465	16315	17872
B5	11	22458	10977	16488	18591
B6	11	23514	11466	16722	18627
B7	11	22253	10764	15729	17587
B8	11	23012	11247	16176	17906
B9	11	22571	10936	15405	16917
B10	11	21285	10243	15175	17076
B11	11	23388	11381	16076	17693
B12	11	22525	10883	15350	16918
C1	11	23350	11411	15701	16938
C2	11	24710	11914	15873	16892
C3	11	22539	10911	15093	16361
C4	11	23754	11524	16207	17705
C5	11	22862	11073	16380	18353
C6	11	24959	12225	17160	18665
C7	11	21762	10502	15286	16919
C8	11	24759	12140	17454	19274
C9	11	21843	10568	14777	16071
C10	11	21472	10436	15270	17022
C11	11	21419	10353	14498	15846
C12	11	21654	10491	15491	17436
D1	11	24139	11791	16400	17870
D2	11	25596	12617	17331	18743
D3	11	24196	11823	17192	19077
D4	11	23417	11384	16194	17852
D5	11	23247	11322	16700	18702
D6	11	23694	11608	16717	18387
D7	11	22928	11198	16269	17910
D8	11	22835	11150	16230	17922
D9	11	23211	11282	16083	17827
D10	11	21336	10359	14844	16435
D11	11	20926	10096	14720	16447
D12	11	21530	10424	15545	17544
E1	11	25996	12988	17696	18934
E2	11	27925	14013	19213	20655
E3	11	25887	12894	17877	19235
E4	11	26743	13375	18314	19619
E5	11	27022	13724	19258	20917
E6	11	26304	13151	18120	19407
E7	11	26166	13199	18571	20037
E8	11	25721	12882	17843	19164
E9	11	24642	12291	16968	18280
E10	11	24745	12346	17137	18547
E11	11	23612	11699	16129	17421
E12	11	24100	11947	16671	18207
F1	11	26636	13351	18422	19823
F2	11	27228	13606	18421	19564
F3	11	26272	13222	18474	19932
F4	11	27317	13772	19111	20564
F5	11	25915	12997	18087	19460
F6	11	26688	13370	18627	20035
F7	11	26041	13027	18095	19434
F8	11	25195	12625	17632	19074
F9	11	26053	13103	18269	19712
F10	11	24692	12295	17300	18805
F11	11	23424	11605	16088	17451
F12	11	24310	12088	16931	18489
G1	11	27314	13796	18937	20345
G2	11	27143	13670	18508	19638
G3	11	24508	12164	16621	17814
G4	11	26586	13338	18220	19298
G5	11	25385	12697	17864	19329
G6	11	26186	13109	17983	19185
G7	11	24313	12102	16828	18125
G8	11	25091	12458	16916	18081
G9	11	25374	12707	17199	18395
G10	11	22107	10863	14699	15709
G11	11	23536	11613	16203	17617
G12	11	22583	11174	15532	16932
H1	11	24362	11644	11818	10251
H2	11	23490	11156	11298	9832
H3	11	24509	11736	11986	10463
H4	11	24231	11536	11701	10176
H5	11	25327	12066	12269	10663
H6	11	25100	11941	12117	10568
H7	11	46252	26752	30402	28171
H8	11	23438	11028	11270	10070
H9	11	23421	11122	11429	10090
H10	11	22508	10602	10828	9517
H11	11	23217	10987	11179	9809
H12	11	22572	10694	10971	9704
A1	12	26360	12512	12463	10651
A2	12	27288	12998	12955	11042
A3	12	24498	11593	11697	10080
A4	12	24885	11803	11940	10307
A5	12	23794	11229	11412	10037
A6	12	27979	13550	13488	11405
A7	12	24241	11385	11547	11231
A8	12	23213	10935	11148	9727
A9	12	22954	10730	10837	9390
A10	12	23642	11148	11342	9897
A11	12	23487	11086	11287	9902
A12	12	24245	11430	11568	10053
B1	12	24701	12037	16373	17628
B2	12	24948	12114	16754	18216
B3	12	23435	11466	16090	17637
B4	12	23584	11497	16347	17908
B5	12	22561	11048	16588	18721
B6	12	23553	11483	16753	18651
B7	12	22255	10789	15744	17579
B8	12	23032	11258	16168	17888
B9	12	22713	11020	15516	17012
B10	12	21250	10245	15155	17055
B11	12	23285	11332	15972	17605
B12	12	22564	10895	15359	16946
C1	12	23367	11428	15663	16907
C2	12	24664	11907	15834	16816
C3	12	22534	10896	15089	16313
C4	12	23791	11544	16239	17724
C5	12	22661	10974	16203	18147
C6	12	24989	12244	17179	18659
C7	12	21775	10511	15279	16907
C8	12	24716	12109	17432	19219
C9	12	21811	10551	14731	16042
C10	12	21493	10444	15278	17008
C11	12	21342	10303	14383	15675
C12	12	21683	10531	15522	17469
D1	12	24136	11784	16355	17803
D2	12	25503	12577	17244	18623
D3	12	24181	11821	17161	19053
D4	12	23431	11405	16222	17860
D5	12	23133	11266	16639	18609
D6	12	23795	11648	16738	18422
D7	12	22940	11217	16284	17923
D8	12	22880	11183	16241	17927
D9	12	23092	11229	15972	17686
D10	12	21250	10324	14773	16326
D11	12	20808	10058	14594	16278
D12	12	21570	10436	15538	17543
E1	12	26017	12997	17701	18939
E2	12	27962	14020	19253	20670
E3	12	25848	12887	17864	19220
E4	12	26672	13348	18273	19595
E5	12	27071	13746	19282	20975
E6	12	26460	13236	18199	19495
E7	12	26159	13213	18553	20029
E8	12	25763	12882	17837	19157
E9	12	24433	12159	16801	18102
E10	12	24769	12358	17139	18540
E11	12	23583	11689	16111	17410
E12	12	24042	11913	16583	18065
F1	12	26662	13381	18450	19865
F2	12	27248	13622	18448	19589
F3	12	26312	13251	18511	19977
F4	12	27241	13742	19054	20509
F5	12	26162	13115	18288	19678
F6	12	26788	13434	18720	20121
F7	12	26008	13010	18035	19385
F8	12	25166	12627	17615	19070
F9	12	25823	12977	18065	19525
F10	12	24741	12334	17337	18849
F11	12	23362	11599	16075	17437
F12	12	24248	12058	16846	18354
G1	12	27299	13813	18905	20299
G2	12	27099	13670	18439	19606
G3	12	24481	12141	16599	17780
G4	12	26677	13374	18265	19374
G5	12	25296	12656	17808	19243
G6	12	26206	13151	18005	19201
G7	12	24279	12100	16810	18095
G8	12	25062	12428	16884	18030
G9	12	25363	12683	17195	18403
G10	12	22076	10861	14692	15694
G11	12	23502	11606	16192	17591
G12	12	22532	11140	15481	16864
H1	12	24473	11697	11875	10304
H2	12	23607	11211	11385	9894
H3	12	24639	11812	12064	10532
H4	12	24358	11582	11762	10239
H5	12	25446	12136	12353	10722
H6	12	25227	12013	12190	10639
H7	12	46377	26815	30427	28200
H8	12	23568	11098	11331	10125
H9	12	23541	11194	11502	10132
H10	12	22628	10655	10901	9566
H11	12	23324	11035	11257	9871
H12	12	22712	10749	11035	9776
A1	13	26496	12573	12527	10712
A2	13	27393	13073	13016	11110
A3	13	24618	11664	11763	10136
A4	13	25002	11857	12011	10383
A5	13	23989	11324	11519	10113
A6	13	28127	13612	13570	11474
A7	13	24359	11463	11621	11302
A8	13	23337	11018	11234	9797
A9	13	23078	10809	10904	9462
A10	13	23707	11198	11385	9955
A11	13	23586	11146	11374	9954
A12	13	24347	11480	11618	10114
B1	13	24670	12028	16341	17580
B2	13	24914	12108	16741	18218
B3	13	23383	11449	16110	17618
B4	13	23582	11490	16342	17898
B5	13	22413	10957	16428	18523
B6	13	23511	11478	16700	18565
B7	13	22206	10756	15700	17509
B8	13	22947	11217	16078	17810
B9	13	22418	10849	15257	16690
B10	13	21199	10218	15128	17022
B11	13	23203	11284	15891	17441
B12	13	22485	10867	15300	16859
C1	13	23285	11391	15612	16857
C2	13	24657	11931	15807	16771
C3	13	22469	10863	15044	16286
C4	13	23775	11553	16217	17691
C5	13	22797	11024	16319	18298
C6	13	24930	12223	17121	18594
C7	13	21814	10529	15306	16940
C8	13	24636	12087	17368	19144
C9	13	21832	10571	14760	16036
C10	13	21458	10430	15235	16968
C11	13	21286	10298	14359	15661
C12	13	21693	10530	15494	17423
D1	13	24053	11782	16307	17741
D2	13	25463	12562	17191	18590
D3	13	24156	11827	17145	19041
D4	13	23423	11420	16194	17844
D5	13	23294	11367	16798	18804
D6	13	23733	11628	16685	18342
D7	13	23020	11256	16318	17949
D8	13	22755	11116	16153	17834
D9	13	23315	11336	16141	17858
D10	13	21146	10256	14679	16215
D11	13	20824	10072	14601	16279
D12	13	21423	10360	15423	17377
E1	13	25832	12900	17576	18809
E2	13	27878	13985	19207	20663
E3	13	25747	12844	17772	19143
E4	13	26680	13353	18289	19597
E5	13	26946	13661	19207	20848
E6	13	26341	13180	18166	19454
E7	13	26201	13241	18612	20106
E8	13	25695	12871	17802	19109
E9	13	24574	12273	16906	18210
E10	13	24596	12282	17024	18406
E11	13	23419	11604	15952	17213
E12	13	23965	11869	16540	18023
F1	13	26587	13332	18376	19767
F2	13	27088	13553	18357	19476
F3	13	26215	13190	18442	19890
F4	13	27318	13779	19114	20600
F5	13	25842	12963	18062	19409
F6	13	26681	13364	18590	19990
F7	13	25961	12989	18025	19349
F8	13	25158	12631	17619	19054
F9	13	25992	13059	18187	19642
F10	13	24574	12232	17189	18686
F11	13	23345	11591	16055	17358
F12	13	24160	12013	16817	18356
G1	13	27262	13770	18877	20273
G2	13	27069	13656	18470	19641
G3	13	24435	12113	16562	17736
G4	13	26643	13381	18282	19382
G5	13	25296	12663	17799	19265
G6	13	26206	13137	17974	19175
G7	13	24149	12042	16715	17997
G8	13	24984	12402	16832	17973
G9	13	25235	12614	17105	18282
G10	13	22003	10833	14665	15658
G11	13	23534	11636	16184	17581
G12	13	22448	11111	15377	16735
H1	13	24606	11769	11963	10399
H2	13	23722	11277	11453	9961
H3	13	24759	11875	12139	10589
H4	13	24462	11651	11830	10302
H5	13	25570	12194	12430	10811
H6	13	25348	12076	12267	10700
H7	13	46364	26795	30411	28181
H8	13	23675	11155	11403	10191
H9	13	23654	11246	11590	10208
H10	13	22725	10722	10960	9641
H11	13	23396	11079	11309	9913
H12	13	22767	10809	11088	9802
A1	14	26616	12645	12618	10783
A2	14	27538	13144	13105	11180
A3	14	24734	11729	11834	10201
A4	14	25165	11959	12113	10461
A5	14	24095	11381	11583	10175
A6	14	28254	13679	13645	11551
A7	14	24484	11522	11707	11365
A8	14	23446	11064	11296	9841
A9	14	23198	10860	10979	9537
A10	14	23835	11269	11460	10023
A11	14	23673	11196	11422	10009
A12	14	24484	11549	11698	10182
B1	14	24759	12078	16361	17576
B2	14	25049	12176	16784	18253
B3	14	23485	11507	16171	17697
B4	14	23584	11503	16330	17862
B5	14	22462	10997	16483	18587
B6	14	23571	11495	16711	18573
B7	14	22305	10815	15731	17534
B8	14	22977	11249	16093	17808
B9	14	22629	10973	15394	16836
B10	14	21248	10253	15179	17045
B11	14	23309	11346	15945	17499
B12	14	22429	10863	15241	16785
C1	14	23362	11418	15593	16812
C2	14	24791	11968	15855	16797
C3	14	22485	10871	15033	16258
C4	14	23934	11637	16299	17784
C5	14	22803	11057	16327	18310
C6	14	24983	12260	17144	18611
C7	14	21919	10604	15341	16967
C8	14	24681	12097	17355	19130
C9	14	21889	10588	14748	16032
C10	14	21415	10413	15192	16913
C11	14	21321	10329	14359	15642
C12	14	21621	10514	15430	17335
D1	14	24195	11822	16352	17753
D2	14	25577	12600	17207	18567
D3	14	24198	11842	17151	19027
D4	14	23607	11516	16303	17982
D5	14	23278	11358	16769	18782
D6	14	23796	11667	16707	18326
D7	14	23167	11321	16398	18013
D8	14	22841	11157	16178	17858
D9	14	23324	11332	16094	17806
D10	14	21247	10330	14724	16262
D11	14	20822	10050	14559	16230
D12	14	21434	10382	15386	17378
E1	14	25942	12983	17635	18875
E2	14	27914	14013	19225	20653
E3	14	25757	12844	17788	19161
E4	14	26785	13398	18359	19680
E5	14	27079	13769	19297	20969
E6	14	26459	13258	18240	19519
E7	14	26328	13286	18713	20187
E8	14	25683	12860	17784	19059
E9	14	24419	12193	16789	18099
E10	14	24803	12393	17165	18554
E11	14	23408	11591	15936	17208
E12	14	23983	11880	16546	18024
F1	14	26679	13400	18471	19906
F2	14	27114	13548	18347	19485
F3	14	26279	13203	18469	19927
F4	14	27311	13763	19103	20560
F5	14	25949	13010	18123	19497
F6	14	26793	13437	18693	20104
F7	14	25995	13009	18026	19364
F8	14	25158	12605	17609	19031
F9	14	25862	12995	18069	19499
F10	14	24680	12300	17298	18806
F11	14	23324	11579	16004	17348
F12	14	24235	12063	16857	18386
G1	14	27283	13783	18856	20223
G2	14	27096	13664	18450	19620
G3	14	24466	12127	16568	17756
G4	14	26634	13368	18248	19373
G5	14	25319	12655	17811	19249
G6	14	26214	13153	17983	19179
G7	14	24122	12036	16713	17972
G8	14	24920	12355	16773	17920
G9	14	25289	12654	17139	18325
G10	14	22073	10855	14698	15701
G11	14	23474	11601	16108	17510
G12	14	22490	11119	15398	16757
H1	14	24693	11820	12001	10430
H2	14	23833	11342	11526	10037
H3	14	24890	11932	12217	10668
H4	14	24629	11739	11905	10395
H5	14	25725	12276	12509	10875
H6	14	25443	12115	12325	10764
H7	14	46445	26793	30428	28216
H8	14	23817	11219	11488	10270
H9	14	23787	11328	11651	10284
H10	14	22835	10765	11036	9687
H11	14	23524	11141	11368	9992
H12	14	22882	10861	11153	9875
A1	15	26724	12705	12675	10837
A2	15	27655	13206	13169	11235
A3	15	24892	11808	11914	10276
A4	15	25197	11976	12137	10486
A5	15	24246	11462	11657	10239
A6	15	28399	13755	13733	11626
A7	15	24625	11591	11781	11433
A8	15	23575	11138	11385	9933
A9	15	23337	10932	11059	9600
A10	15	23969	11338	11557	10107
A11	15	23801	11273	11501	10088
A12	15	24594	11605	11762	10228
B1	15	24927	12170	16415	17598
B2	15	25177	12224	16821	18227
B3	15	23520	11522	16192	17706
B4	15	24039	11739	16664	18263
B5	15	22464	11008	16481	18584
B6	15	23648	11546	16737	18563
B7	15	22423	10878	15745	17512
B8	15	23070	11290	16129	17814
B9	15	22750	11025	15446	16863
B10	15	21251	10252	15135	17027
B11	15	23268	11344	15922	17472
B12	15	22346	10793	15190	16752
C1	15	23613	11541	15722	16926
C2	15	24840	11995	15815	16750
C3	15	22607	10931	15110	16338
C4	15	24002	11679	16331	17757
C5	15	22838	11075	16347	18318
C6	15	25099	12320	17161	18614
C7	15	22040	10650	15377	16956
C8	15	24805	12171	17398	19172
C9	15	22033	10663	14797	16077
C10	15	21395	10407	15196	16922
C11	15	21351	10331	14354	15634
C12	15	21603	10491	15392	17300
D1	15	24386	11914	16406	17819
D2	15	25648	12651	17198	18543
D3	15	24258	11871	17179	19040
D4	15	23403	11404	16119	17742
D5	15	23252	11341	16767	18720
D6	15	23883	11687	16713	18330
D7	15	23317	11409	16427	18017
D8	15	22893	11198	16178	17830
D9	15	23523	11429	16197	17861
D10	15	21276	10334	14722	16243
D11	15	20938	10124	14636	16305
D12	15	21430	10386	15411	17383
E1	15	25852	12938	17556	18806
E2	15	27952	14021	19274	20711
E3	15	25784	12873	17782	19153
E4	15	26455	13232	18111	19399
E5	15	26978	13711	19235	20890
E6	15	26509	13269	18268	19551
E7	15	26313	13292	18686	20176
E8	15	25691	12873	17791	19084
E9	15	24508	12248	16884	18178
E10	15	24669	12317	17054	18444
E11	15	23389	11588	15921	17162
E12	15	24067	11922	16614	18104
F1	15	26659	13386	18429	19835
F2	15	27177	13615	18402	19541
F3	15	26296	13230	18479	19940
F4	15	27256	13724	19032	20520
F5	15	25882	12995	18072	19436
F6	15	26760	13412	18654	20051
F7	15	25970	12994	18007	19324
F8	15	25150	12609	17602	19033
F9	15	25897	13010	18093	19529
F10	15	24639	12295	17224	18718
F11	15	23286	11564	15967	17264
F12	15	24292	12082	16900	18453
G1	15	27359	13833	18930	20300
G2	15	27017	13628	18403	19559
G3	15	24416	12114	16540	17729
G4	15	26867	13495	18437	19548
G5	15	25363	12692	17839	19294
G6	15	26244	13162	18020	19197
G7	15	24078	12013	16654	17904
G8	15	24924	12371	16779	17918
G9	15	25196	12612	17061	18280
G10	15	22016	10842	14666	15661
G11	15	23450	11602	16148	17563
G12	15	22425	11104	15362	16735
H1	15	24814	11887	12069	10502
H2	15	23963	11419	11595	10096
H3	15	25024	12031	12288	10745
H4	15	24696	11773	11968	10426
H5	15	25847	12364	12601	10963
H6	15	25561	12208	12410	10846
H7	15	46496	26814	30430	28237
H8	15	23941	11285	11566	10345
H9	15	23918	11396	11738	10355
H10	15	22971	10847	11115	9758
H11	15	23640	11213	11446	10059
H12	15	22994	10924	11235	9939
A1	16	26851	12759	12729	10884
A2	16	27796	13255	13240	11301
A3	16	24985	11866	11984	10347
A4	16	25417	12094	12256	10582
A5	16	24329	11506	11744	10305
A6	16	28487	13822	13794	11684
A7	16	24744	11666	11849	11498
A8	16	23682	11195	11447	9993
A9	16	23441	10998	11133	9666
A10	16	24114	11413	11632	10166
A11	16	23908	11322	11574	10154
A12	16	24669	11642	11806	10295
B1	16	25157	12264	16448	17582
B2	16	25545	12387	16924	18327
B3	16	23590	11523	16198	17674
B4	16	23889	11647	16439	17961
B5	16	22459	11010	16461	18566
B6	16	23881	11650	16816	18631
B7	16	22673	10963	15791	17501
B8	16	23201	11335	16151	17812
B9	16	22935	11105	15441	16806
B10	16	21219	10225	15112	16987
B11	16	23334	11369	15917	17435
B12	16	22403	10827	15221	16785
C1	16	23845	11653	15788	16934
C2	16	25106	12132	15888	16763
C3	16	22680	10960	15113	16331
C4	16	24224	11755	16403	17822
C5	16	22801	11069	16329	18286
C6	16	25264	12404	17206	18626
C7	16	22238	10736	15396	16924
C8	16	24910	12223	17414	19138
C9	16	22293	10794	14890	16116
C10	16	21478	10451	15232	16949
C11	16	21403	10354	14316	15524
C12	16	21635	10522	15448	17348
D1	16	24718	12083	16520	17868
D2	16	25982	12782	17283	18561
D3	16	24412	11976	17231	19088
D4	16	23859	11626	16383	18017
D5	16	23290	11376	16784	18782
D6	16	24108	11811	16767	18366
D7	16	23642	11567	16568	18141
D8	16	23048	11269	16223	17852
D9	16	23853	11588	16281	17929
D10	16	21147	10265	14613	16103
D11	16	20930	10120	14552	16176
D12	16	21453	10396	15421	17389
E1	16	25928	12964	17627	18873
E2	16	28016	14080	19309	20770
E3	16	25755	12852	17781	19137
E4	16	26742	13414	18340	19658
E5	16	27075	13761	19285	20978
E6	16	26464	13240	18208	19506
E7	16	26339	13300	18704	20215
E8	16	25704	12868	17817	19098
E9	16	24495	12232	16849	18148
E10	16	24564	12271	16957	18343
E11	16	23386	11598	15928	17214
E12	16	24015	11907	16539	18022
F1	16	26714	13411	18496	19913
F2	16	27197	13629	18418	19553
F3	16	26282	13230	18501	19964
F4	16	27236	13752	19052	20521
F5	16	25929	13015	18113	19485
F6	16	26757	13441	18685	20082
F7	16	25961	12996	17993	19303
F8	16	25182	12639	17640	19111
F9	16	25943	13049	18116	19590
F10	16	24527	12222	17157	18631
F11	16	23284	11540	15984	17341
F12	16	24247	12063	16836	18344
G1	16	27265	13778	18844	20215
G2	16	27048	13659	18445	19586
G3	16	24426	12105	16548	17730
G4	16	26612	13369	18239	19361
G5	16	25282	12659	17781	19232
G6	16	26213	13163	18005	19182
G7	16	24057	11983	16654	17879
G8	16	24908	12382	16804	17949
G9	16	25205	12619	17071	18270
G10	16	22009	10834	14630	15642
G11	16	23419	11595	16103	17516
G12	16	22406	11106	15362	16702
H1	16	24896	11917	12130	10555
H2	16	24058	11464	11664	10138
H3	16	25133	12084	12378	10807
H4	16	24872	11878	12078	10538
H5	16	25977	12441	12693	11039
H6	16	25664	12239	12461	10895
H7	16	46765	26994	30654	28394
H8	16	24043	11341	11634	10399
H9	16	24008	11450	11810	10399
H10	16	23058	10913	11168	9811
H11	16	23741	11267	11524	10102
H12	16	23105	10985	11294	10006
A1	17	26927	12811	12812	10940
A2	17	27870	13329	13297	11370
A3	17	25114	11938	12060	10403
A4	17	25498	12157	12310	10665
A5	17	24436	11579	11813	10369
A6	17	28595	13878	13858	11752
A7	17	24868	11741	11935	11563
A8	17	23816	11277	11523	10063
A9	17	23553	11041	11189	9730
A10	17	24223	11481	11712	10236
A11	17	24036	11397	11645	10239
A12	17	24792	11728	11898	10372
B1	17	25591	12453	16556	17618
B2	17	26135	12702	17118	18393
B3	17	23779	11660	16264	17749
B4	17	24153	11764	16477	17962
B5	17	22489	11023	16496	18591
B6	17	24224	11824	16909	18663
B7	17	23193	11218	15967	17597
B8	17	23467	11470	16231	17835
B9	17	23409	11346	15586	16890
B10	17	21204	10224	15108	16983
B11	17	23469	11425	15891	17357
B12	17	22234	10754	15105	16650
C1	17	24307	11872	15879	16949
C2	17	25600	12352	16014	16816
C3	17	22844	11022	15153	16337
C4	17	24555	11923	16522	17888
C5	17	22819	11052	16335	18308
C6	17	25659	12595	17354	18699
C7	17	22672	10966	15495	16940
C8	17	25277	12399	17545	19200
C9	17	22819	11039	15054	16195
C10	17	21368	10397	15179	16897
C11	17	21572	10423	14376	15600
C12	17	21530	10469	15325	17223
D1	17	25268	12318	16682	17923
D2	17	26581	13071	17459	18657
D3	17	24595	12038	17296	19130
D4	17	24186	11796	16517	18080
D5	17	23253	11351	16736	18727
D6	17	24456	11970	16879	18397
D7	17	24135	11798	16693	18159
D8	17	23344	11405	16303	17864
D9	17	24490	11889	16513	18067
D10	17	21159	10271	14608	16105
D11	17	21283	10282	14722	16328
D12	17	21316	10344	15292	17273
E1	17	25934	12956	17631	18878
E2	17	28001	14076	19330	20772
E3	17	25758	12844	17792	19167
E4	17	26816	13444	18414	19732
E5	17	27060	13765	19317	20992
E6	17	26495	13252	18243	19518
E7	17	26292	13305	18671	20178
E8	17	25581	12817	17693	19011
E9	17	24585	12279	16940	18251
E10	17	24540	12238	16926	18295
E11	17	23279	11531	15825	17078
E12	17	23939	11879	16532	18001
F1	17	26735	13424	18489	19918
F2	17	27077	13551	18348	19458
F3	17	26275	13228	18475	19938
F4	17	27337	13817	19140	20618
F5	17	25900	13001	18086	19460
F6	17	26765	13428	18681	20070
F7	17	25967	13009	18008	19311
F8	17	25005	12550	17534	18993
F9	17	25962	13046	18167	19620
F10	17	24535	12241	17149	18588
F11	17	23222	11538	15913	17232
F12	17	24212	12058	16857	18386
G1	17	27159	13742	18811	20192
G2	17	26997	13637	18391	19574
G3	17	24368	12101	16491	17691
G4	17	26678	13395	18290	19396
G5	17	25269	12655	17771	19215
G6	17	26226	13172	17994	19187
G7	17	24056	11994	16653	17913
G8	17	24852	12341	16719	17889
G9	17	25117	12580	17025	18227
G10	17	21985	10833	14619	15632
G11	17	23412	11589	16111	17533
G12	17	22298	11053	15273	16609
H1	17	25016	12009	12224	10635
H2	17	24175	11537	11727	10209
H3	17	25262	12170	12447	10896
H4	17	24981	11926	12144	10596
H5	17	26111	12501	12763	11113
H6	17	25791	12308	12549	10957
H7	17	46997	27139	30818	28562
H8	17	24165	11418	11710	10468
H9	17	24119	11503	11865	10473
H10	17	23175	10966	11245	9896
H11	17	23846	11336	11589	10175
H12	17	23188	11030	11362	10050
A1	18	27052	12880	12883	11024
A2	18	27994	13386	13381	11431
A3	18	25230	12005	12141	10467
A4	18	25608	12202	12394	10722
A5	18	24597	11652	11886	10461
A6	18	28706	13944	13942	11799
A7	18	24995	11803	12008	11628
A8	18	23952	11331	11607	10105
A9	18	23651	11108	11263	9785
A10	18	24367	11550	11792	10300
A11	18	24149	11460	11726	10298
A12	18	24909	11791	11976	10430
B1	18	26649	12963	16852	17735
B2	18	27372	13263	17493	18586
B3	18	24130	11817	16390	17827
B4	18	24890	12113	16762	18139
B5	18	22468	11008	16432	18489
B6	18	25041	12219	17217	18865
B7	18	24169	11687	16236	17711
B8	18	24086	11768	16426	17947
B9	18	24460	11836	15952	17107
B10	18	21256	10245	15142	17018
B11	18	23855	11605	15995	17389
B12	18	22226	10780	15124	16670
C1	18	25396	12389	16233	17097
C2	18	26665	12866	16350	16975
C3	18	23292	11262	15349	16483
C4	18	25245	12252	16719	17994
C5	18	22978	11148	16438	18425
C6	18	26413	12960	17579	18812
C7	18	23700	11465	15835	17112
C8	18	25895	12706	17710	19272
C9	18	23794	11508	15368	16364
C10	18	21428	10435	15201	16926
C11	18	22047	10654	14515	15648
C12	18	21536	10478	15361	17243
D1	18	26423	12860	17006	18044
D2	18	27806	13621	17827	18826
D3	18	25047	12259	17438	19224
D4	18	24739	12043	16657	18112
D5	18	23444	11461	16888	18887
D6	18	25274	12368	17155	18543
D7	18	25229	12312	17071	18377
D8	18	24019	11731	16520	17966
D9	18	25563	12399	16839	18186
D10	18	21184	10293	14594	16078
D11	18	21838	10529	14897	16420
D12	18	21391	10378	15364	17337
E1	18	25863	12946	17587	18837
E2	18	28098	14110	19376	20842
E3	18	25790	12886	17809	19169
E4	18	26733	13387	18347	19667
E5	18	26907	13698	19195	20851
E6	18	26547	13289	18291	19571
E7	18	26313	13303	18698	20194
E8	18	25656	12856	17747	19059
E9	18	24513	12260	16887	18188
E10	18	24584	12266	16971	18337
E11	18	23384	11599	15923	17189
E12	18	24041	11916	16572	18065
F1	18	26701	13416	18484	19887
F2	18	27136	13581	18376	19504
F3	18	26294	13236	18494	19954
F4	18	27243	13768	19085	20545
F5	18	25759	12941	17995	19346
F6	18	26783	13439	18670	20078
F7	18	25932	12997	17960	19261
F8	18	25050	12588	17584	19027
F9	18	25893	13008	18101	19536
F10	18	24608	12273	17178	18668
F11	18	23320	11580	15996	17302
F12	18	24268	12071	16881	18382
G1	18	27210	13743	18824	20205
G2	18	27022	13653	18402	19595
G3	18	24356	12089	16514	17690
G4	18	26746	13444	18340	19477
G5	18	25368	12709	17859	19334
G6	18	26225	13166	17995	19175
G7	18	23992	11982	16618	17850
G8	18	24861	12340	16756	17886
G9	18	25147	12595	17048	18256
G10	18	22008	10838	14644	15646
G11	18	23448	11615	16165	17576
G12	18	22316	11070	15296	16644
H1	18	25107	12059	12270	10676
H2	18	24299	11592	11798	10294
H3	18	25387	12204	12524	10947
H4	18	25086	11997	12206	10652
H5	18	26215	12562	12845	11173
H6	18	25893	12369	12619	11028
H7	18	47021	27132	30799	28540
H8	18	24299	11488	11803	10556
H9	18	24235	11578	11945	10528
H10	18	23294	11043	11302	9968
H11	18	23958	11394	11654	10246
H12	18	23289	11107	11423	10124
A1	19	27139	12929	12945	11056
A2	19	28098	13438	13442	11483
A3	19	25336	12069	12199	10536
A4	19	25703	12255	12458	10778
A5	19	24623	11666	11926	10477
A6	19	28804	13991	13998	11867
A7	19	25096	11859	12071	11701
A8	19	24035	11382	11668	10173
A9	19	23761	11172	11344	9852
A10	19	24448	11612	11855	10352
A11	19	24222	11512	11778	10336
A12	19	24988	11823	12023	10462
B1	19	28614	13848	17429	17966
B2	19	29663	14321	18186	18907
B3	19	24832	12152	16579	17873
B4	19	26118	12692	17149	18327
B5	19	22603	11089	16558	18666
B6	19	26431	12876	17655	19059
B7	19	26032	12576	16834	17986
B8	19	25269	12322	16795	18156
B9	19	25966	12552	16294	17108
B10	19	21302	10286	15157	17058
B11	19	24794	12048	16306	17539
B12	19	22306	10808	15146	16672
C1	19	27414	13313	16843	17406
C2	19	28555	13731	16898	17187
C3	19	23841	11520	15446	16459
C4	19	26557	12857	17149	18237
C5	19	22815	11065	16304	18236
C6	19	27825	13613	18001	19027
C7	19	25591	12336	16418	17383
C8	19	27170	13298	18096	19468
C9	19	25733	12413	16008	16726
C10	19	21465	10456	15230	16901
C11	19	22798	10989	14704	15682
C12	19	21588	10505	15390	17288
D1	19	28592	13870	17645	18344
D2	19	29893	14597	18403	19050
D3	19	25844	12639	17681	19309
D4	19	26030	12641	17094	18359
D5	19	23353	11406	16777	18757
D6	19	26685	13029	17585	18729
D7	19	27251	13266	17683	18675
D8	19	25374	12362	16921	18186
D9	19	27941	13521	17653	18672
D10	19	21176	10303	14587	16035
D11	19	22555	10859	15000	16347
D12	19	21368	10349	15328	17281
E1	19	25819	12905	17513	18753
E2	19	28099	14125	19412	20859
E3	19	25778	12863	17785	19162
E4	19	26760	13416	18352	19678
E5	19	27075	13775	19322	21009
E6	19	26651	13337	18353	19647
E7	19	26335	13301	18705	20207
E8	19	25699	12881	17767	19056
E9	19	24730	12360	17020	18339
E10	19	24524	12225	16926	18323
E11	19	23296	11535	15842	17108
E12	19	23848	11816	16408	17881
F1	19	26692	13404	18445	19843
F2	19	27217	13627	18431	19584
F3	19	26323	13252	18504	19969
F4	19	27287	13774	19089	20573
F5	19	26045	13089	18206	19597
F6	19	26941	13520	18801	20209
F7	19	25900	12972	17926	19251
F8	19	25067	12588	17573	19008
F9	19	26166	13151	18279	19746
F10	19	24548	12237	17142	18596
F11	19	23190	11518	15918	17240
F12	19	24188	12021	16784	18298
G1	19	27205	13740	18787	20159
G2	19	26936	13614	18363	19503
G3	19	24391	12108	16506	17698
G4	19	26754	13444	18356	19509
G5	19	25271	12665	17773	19224
G6	19	26279	13192	18035	19223
G7	19	24014	11975	16616	17894
G8	19	24818	12328	16716	17858
G9	19	25061	12540	16958	18148
G10	19	21990	10829	14621	15624
G11	19	23351	11564	16047	17421
G12	19	22295	11066	15245	16569
H1	19	25228	12116	12347	10737
H2	19	24417	11658	11882	10352
H3	19	25467	12274	12577	11010
H4	19	25177	12037	12304	10722
H5	19	26336	12622	12905	11234
H6	19	26016	12431	12692	11089
H7	19	47060	27170	30841	28566
H8	19	24408	11536	11865	10600
H9	19	24331	11633	12018	10618
H10	19	23389	11076	11381	10017
H11	19	24067	11463	11729	10290
H12	19	23390	11143	11472	10167
A1	20	27258	13000	13013	11141
A2	20	28227	13517	13511	11564
A3	20	25452	12135	12283	10600
A4	20	25813	12326	12527	10839
A5	20	24742	11754	11994	10557
A6	20	28962	14075	14089	11951
A7	20	25246	11934	12162	11769
A8	20	24140	11446	11751	10249
A9	20	23887	11234	11408	9896
A10	20	24576	11668	11937	10441
A11	20	24365	11570	11867	10404
A12	20	25103	11900	12097	10546
B1	20	32054	15439	18443	18452
B2	20	33564	16142	19341	19435
B3	20	26145	12747	16992	18092
B4	20	28393	13763	17838	18658
B5	20	22689	11138	16596	18685
B6	20	28945	14071	18381	19347
B7	20	29376	14158	17836	18449
B8	20	27376	13328	17455	18454
B9	20	29278	14106	17323	17624
B10	20	21358	10322	15174	17041
B11	20	26317	12776	16739	17725
B12	20	22155	10722	15060	16595
C1	20	30854	14888	17859	17866
C2	20	31905	15255	17868	17656
C3	20	25177	12128	15852	16633
C4	20	28923	13961	17865	18565
C5	20	22884	11109	16312	18244
C6	20	30326	14803	18738	19331
C7	20	28975	13949	17488	17929
C8	20	29437	14357	18768	19747
C9	20	28877	13888	16920	17129
C10	20	21494	10451	15216	16933
C11	20	24260	11703	15123	15889
C12	20	21468	10422	15282	17179
D1	20	32528	15684	18862	18943
D2	20	33710	16359	19527	19539
D3	20	27341	13328	18111	19497
D4	20	28258	13682	17759	18647
D5	20	23452	11467	16822	18783
D6	20	29268	14245	18323	19071
D7	20	30803	14953	18775	19201
D8	20	27719	13469	17617	18485
D9	20	31662	15246	18726	19155
D10	20	21245	10342	14624	16064
D11	20	24469	11800	15637	16716
D12	20	21371	10365	15341	17312
E1	20	25903	12944	17605	18825
E2	20	28087	14134	19372	20841
E3	20	25792	12893	17796	19143
E4	20	26758	13410	18356	19679
E5	20	27071	13770	19326	21005
E6	20	26675	13344	18369	19619
E7	20	26362	13325	18702	20228
E8	20	25699	12871	17773	19061
E9	20	24701	12349	17011	18332
E10	20	24654	12302	16995	18372
E11	20	23386	11591	15914	17168
E12	20	23998	11895	16527	18001
F1	20	26710	13423	18465	19885
F2	20	27161	13584	18366	19499
F3	20	26349	13285	18550	20025
F4	20	27324	13787	19123	20613
F5	20	26104	13103	18243	19625
F6	20	26918	13527	18771	20187
F7	20	25874	12952	17880	19190
F8	20	25084	12602	17597	19057
F9	20	26070	13112	18233	19702
F10	20	24607	12265	17176	18637
F11	20	23256	11568	15955	17283
F12	20	24276	12105	16851	18397
G1	20	27122	13713	18734	20126
G2	20	27025	13639	18397	19558
G3	20	24393	12120	16540	17726
G4	20	26782	13461	18357	19500
G5	20	25250	12670	17782	19212
G6	20	26327	13214	18033	19196
G7	20	23982	11973	16594	17851
G8	20	24884	12368	16751	17892
G9	20	25050	12544	16992	18176
G10	20	22044	10862	14645	15655
G11	20	23397	11580	16110	17526
G12	20	22314	11067	15280	16602
H1	20	25328	12181	12427	10806
H2	20	24499	11714	11954	10413
H3	20	25583	12335	12673	11068
H4	20	25283	12103	12361	10779
H5	20	26451	12695	12990	11302
H6	20	26105	12504	12759	11148
H7	20	47172	27201	30875	28599
H8	20	24509	11617	11934	10659
H9	20	24447	11704	12070	10660
H10	20	23504	11161	11466	10099
H11	20	24179	11533	11804	10354
H12	20	23446	11189	11512	10232
A1	21	27365	13058	13074	11180
A2	21	28316	13566	13583	11622
A3	21	25541	12178	12345	10665
A4	21	25925	12396	12589	10917
A5	21	24889	11816	12108	10639
A6	21	29063	14139	14151	12022
A7	21	25320	12006	12217	11819
A8	21	24274	11525	11810	10322
A9	21	23978	11292	11483	9975
A10	21	24670	11727	11998	10494
A11	21	24425	11610	11904	10459
A12	21	25221	11961	12166	10625
B1	21	36975	17696	19863	19063
B2	21	39045	18661	20954	20162
B3	21	28486	13836	17684	18386
B4	21	32242	15547	18968	19147
B5	21	22731	11150	16543	18574
B6	21	33402	16189	19754	20030
B7	21	34583	16603	19388	19165
B8	21	30964	15024	18512	18927
B9	21	34277	16434	18859	18394
B10	21	21423	10350	15195	17055
B11	21	29377	14245	17728	18259
B12	21	22098	10697	15021	16561
C1	21	35804	17153	19314	18558
C2	21	36647	17438	19252	18263
C3	21	27484	13219	16530	16931
C4	21	33048	15859	19085	19128
C5	21	23237	11281	16515	18448
C6	21	34660	16828	20052	19934
C7	21	33895	16267	18944	18547
C8	21	33378	16173	19904	20260
C9	21	33498	16018	18251	17691
C10	21	21553	10505	15239	16928
C11	21	27073	13026	16028	16350
C12	21	21463	10446	15287	17161
D1	21	38096	18240	20519	19703
D2	21	39296	18898	21125	20263
D3	21	30335	14701	19048	19971
D4	21	32287	15579	18986	19257
D5	21	23826	11643	17059	19005
D6	21	33825	16370	19684	19708
D7	21	36330	17545	20416	19954
D8	21	31776	15360	18785	18978
D9	21	37252	17833	20322	19835
D10	21	21275	10352	14592	16006
D11	21	27697	13301	16645	17186
D12	21	21334	10343	15303	17271
E1	21	25868	12961	17590	18827
E2	21	28116	14138	19395	20847
E3	21	25864	12921	17859	19220
E4	21	26854	13487	18435	19774
E5	21	27044	13778	19310	20971
E6	21	26726	13394	18405	19659
E7	21	26397	13337	18752	20251
E8	21	25607	12830	17715	18987
E9	21	24615	12309	16952	18274
E10	21	24592	12262	16947	18312
E11	21	23381	11597	15905	17167
E12	21	23884	11862	16494	17945
F1	21	26671	13409	18451	19843
F2	21	27244	13664	18418	19544
F3	21	26409	13306	18590	20059
F4	21	27283	13789	19096	20575
F5	21	25865	12989	18063	19437
F6	21	27009	13580	18842	20234
F7	21	25893	12958	17901	19210
F8	21	25050	12580	17570	19041
F9	21	26029	13081	18185	19649
F10	21	24606	12286	17192	18645
F11	21	23231	11539	15931	17225
F12	21	24211	12058	16835	18362
G1	21	27120	13708	18748	20101
[truncated: 13,079 more rows]

## Sheet: Amplification Data
Block Type	96well
Chemistry	SYBR_GREEN
Experiment File Name	D:\Applied Biosystems\StepOne Software v2.3\experiments\ishishita\181118_17h_actpit.eds
Experiment Run End Time	2018-11-18 19:55:47 PM PST
Instrument Type	steponeplus
Passive Reference	ROX
Well	Cycle	Target Name	Rn	ΔRn
A1	1
A1	2
A1	3
A1	4
A1	5
A1	6
A1	7
A1	8
A1	9
A1	10
A1	11
A1	12
A1	13
A1	14
A1	15
A1	16
A1	17
A1	18
A1	19
A1	20
A1	21
A1	22
A1	23
A1	24
A1	25
A1	26
A1	27
A1	28
A1	29
A1	30
A1	31
A1	32
A1	33
A1	34
A1	35
A1	36
A1	37
A1	38
A1	39
A1	40
A2	1
A2	2
A2	3
A2	4
A2	5
A2	6
A2	7
A2	8
A2	9
A2	10
A2	11
A2	12
A2	13
A2	14
A2	15
A2	16
A2	17
A2	18
A2	19
A2	20
A2	21
A2	22
A2	23
A2	24
A2	25
A2	26
A2	27
A2	28
A2	29
A2	30
A2	31
A2	32
A2	33
A2	34
A2	35
A2	36
A2	37
A2	38
A2	39
A2	40
A3	1
A3	2
A3	3
A3	4
A3	5
A3	6
A3	7
A3	8
A3	9
A3	10
A3	11
A3	12
A3	13
A3	14
A3	15
A3	16
A3	17
A3	18
A3	19
A3	20
A3	21
A3	22
A3	23
A3	24
A3	25
A3	26
A3	27
A3	28
A3	29
A3	30
A3	31
A3	32
A3	33
A3	34
A3	35
A3	36
A3	37
A3	38
A3	39
A3	40
A4	1
A4	2
A4	3
A4	4
A4	5
A4	6
A4	7
A4	8
A4	9
A4	10
A4	11
A4	12
A4	13
A4	14
A4	15
A4	16
A4	17
A4	18
A4	19
A4	20
A4	21
A4	22
A4	23
A4	24
A4	25
A4	26
A4	27
A4	28
A4	29
A4	30
A4	31
A4	32
A4	33
A4	34
A4	35
A4	36
A4	37
A4	38
A4	39
A4	40
A5	1
A5	2
A5	3
A5	4
A5	5
A5	6
A5	7
A5	8
A5	9
A5	10
A5	11
A5	12
A5	13
A5	14
A5	15
A5	16
A5	17
A5	18
A5	19
A5	20
A5	21
A5	22
A5	23
A5	24
A5	25
A5	26
A5	27
A5	28
A5	29
A5	30
A5	31
A5	32
A5	33
A5	34
A5	35
A5	36
A5	37
A5	38
A5	39
A5	40
A6	1
A6	2
A6	3
A6	4
A6	5
A6	6
A6	7
A6	8
A6	9
A6	10
A6	11
A6	12
A6	13
A6	14
A6	15
A6	16
A6	17
A6	18
A6	19
A6	20
A6	21
A6	22
A6	23
A6	24
A6	25
A6	26
A6	27
A6	28
A6	29
A6	30
A6	31
A6	32
A6	33
A6	34
A6	35
A6	36
A6	37
A6	38
A6	39
A6	40
A7	1
A7	2
A7	3
A7	4
A7	5
A7	6
A7	7
A7	8
A7	9
A7	10
A7	11
A7	12
A7	13
A7	14
A7	15
A7	16
A7	17
A7	18
A7	19
A7	20
A7	21
A7	22
A7	23
A7	24
A7	25
A7	26
A7	27
A7	28
A7	29
A7	30
A7	31
A7	32
A7	33
A7	34
A7	35
A7	36
A7	37
A7	38
A7	39
A7	40
A8	1
A8	2
A8	3
A8	4
A8	5
A8	6
A8	7
A8	8
A8	9
A8	10
A8	11
A8	12
A8	13
A8	14
A8	15
A8	16
A8	17
A8	18
A8	19
A8	20
A8	21
A8	22
A8	23
A8	24
A8	25
A8	26
A8	27
A8	28
A8	29
A8	30
A8	31
A8	32
A8	33
A8	34
A8	35
A8	36
A8	37
A8	38
A8	39
A8	40
A9	1
A9	2
A9	3
A9	4
A9	5
A9	6
A9	7
A9	8
A9	9
A9	10
A9	11
A9	12
A9	13
A9	14
A9	15
A9	16
A9	17
A9	18
A9	19
A9	20
A9	21
A9	22
A9	23
A9	24
A9	25
A9	26
A9	27
A9	28
A9	29
A9	30
A9	31
A9	32
A9	33
A9	34
A9	35
A9	36
A9	37
A9	38
A9	39
A9	40
A10	1
A10	2
A10	3
A10	4
A10	5
A10	6
A10	7
A10	8
A10	9
A10	10
A10	11
A10	12
A10	13
A10	14
A10	15
A10	16
A10	17
A10	18
A10	19
A10	20
A10	21
A10	22
A10	23
A10	24
A10	25
A10	26
A10	27
A10	28
A10	29
A10	30
A10	31
A10	32
A10	33
A10	34
A10	35
A10	36
A10	37
A10	38
A10	39
A10	40
A11	1
A11	2
A11	3
A11	4
A11	5
A11	6
A11	7
A11	8
A11	9
A11	10
A11	11
A11	12
A11	13
A11	14
A11	15
A11	16
A11	17
A11	18
A11	19
A11	20
A11	21
A11	22
A11	23
A11	24
A11	25
A11	26
A11	27
A11	28
A11	29
A11	30
A11	31
A11	32
A11	33
A11	34
A11	35
A11	36
A11	37
A11	38
A11	39
A11	40
A12	1
A12	2
A12	3
A12	4
A12	5
A12	6
A12	7
A12	8
A12	9
A12	10
A12	11
A12	12
A12	13
A12	14
A12	15
A12	16
A12	17
A12	18
A12	19
A12	20
A12	21
A12	22
A12	23
A12	24
A12	25
A12	26
A12	27
A12	28
A12	29
A12	30
A12	31
A12	32
A12	33
A12	34
A12	35
A12	36
A12	37
A12	38
A12	39
A12	40
B1	1	actb	1.47478	0.00237578
B1	2	actb	1.46941	-0.00504934
B1	3	actb	1.47656	4.0244e-05
B1	4	actb	1.48038	0.00180055
B1	5	actb	1.48086	0.000227058
B1	6	actb	1.48054	-0.00215217
B1	7	actb	1.4871	0.00235376
B1	8	actb	1.48661	-0.000194625
B1	9	actb	1.48588	-0.00298406
B1	10	actb	1.48974	-0.00118202
B1	11	actb	1.49192	-0.00106489
B1	12	actb	1.49614	0.00110395
B1	13	actb	1.49915	0.0020522
B1	14	actb	1.5069	0.00774797
B1	15	actb	1.51818	0.0169698
B1	16	actb	1.53816	0.0348876
B1	17	actb	1.56868	0.063348
B1	18	actb	1.64138	0.133992
B1	19	actb	1.77301	0.263566
B1	20	actb	1.99714	0.485637
B1	21	actb	2.33336	0.8198
B1	22	actb	2.72546	1.20984
B1	23	actb	3.07119	1.55351
B1	24	actb	3.40191	1.88218
B1	25	actb	3.74711	2.22531
B1	26	actb	4.0406	2.51675
B1	27	actb	4.33956	2.81365
B1	28	actb	4.56569	3.03772
B1	29	actb	4.7734	3.24337
B1	30	actb	4.9362	3.40411
B1	31	actb	5.08166	3.54752
B1	32	actb	5.22895	3.69275
B1	33	actb	5.31892	3.78066
B1	34	actb	5.42162	3.88131
B1	35	actb	5.50132	3.95895
B1	36	actb	5.57935	4.03492
B1	37	actb	5.63607	4.08958
B1	38	actb	5.67852	4.12998
B1	39	actb	5.7419	4.19129
B1	40	actb	5.77787	4.22521
B2	1	actb	1.4599	0.0199603
B2	2	actb	1.4498	0.00940942
B2	3	actb	1.44511	0.00427449
B2	4	actb	1.43964	-0.00164483
B2	5	actb	1.44027	-0.00145944
B2	6	actb	1.44196	-0.000214642
B2	7	actb	1.44112	-0.00150125
B2	8	actb	1.4421	-0.000969562
B2	9	actb	1.44247	-0.00104977
B2	10	actb	1.44439	0.000429988
B2	11	actb	1.44412	-0.000293596
B2	12	actb	1.44745	0.00258819
B2	13	actb	1.44515	-0.000159572
B2	14	actb	1.45202	0.00626702
B2	15	actb	1.46347	0.017276
B2	16	actb	1.48134	0.0346907
B2	17	actb	1.51978	0.0726908
B2	18	actb	1.59274	0.145204
B2	19	actb	1.7323	0.284317
B2	20	actb	1.97469	0.526255
B2	21	actb	2.31975	0.870865
B2	22	actb	2.69482	1.24549
B2	23	actb	3.02648	1.57671
B2	24	actb	3.34018	1.88996
B2	25	actb	3.66124	2.21057
B2	26	actb	3.93601	2.4849
B2	27	actb	4.21402	2.76246
B2	28	actb	4.41906	2.96705
B2	29	actb	4.60568	3.15322
B2	30	actb	4.76918	3.31628
B2	31	actb	4.91722	3.46387
B2	32	actb	5.03897	3.58517
B2	33	actb	5.12938	3.67514
B2	34	actb	5.22863	3.77394
B2	35	actb	5.3077	3.85256
B2	36	actb	5.37841	3.92283
B2	37	actb	5.44165	3.98562
B2	38	actb	5.49663	4.04016
B2	39	actb	5.54163	4.08471
B2	40	actb	5.5803	4.12293
B3	1	actb	1.36138	-0.00292475
B3	2	actb	1.35824	-0.00811289
B3	3	actb	1.36291	-0.00548793
B3	4	actb	1.36792	-0.00253538
B3	5	actb	1.37406	0.00155884
B3	6	actb	1.37491	0.000359687
B3	7	actb	1.37917	0.00258005
B3	8	actb	1.38028	0.0016403
B3	9	actb	1.38637	0.00568349
B3	10	actb	1.38346	0.000722335
B3	11	actb	1.38606	0.00127282
B3	12	actb	1.38969	0.00285327
B3	13	actb	1.38699	-0.0018951
B3	14	actb	1.38726	-0.00367278
B3	15	actb	1.38879	-0.00418421
B3	16	actb	1.39613	0.0011046
B3	17	actb	1.4049	0.00783084
B3	18	actb	1.42333	0.0242103
B3	19	actb	1.47235	0.0711817
B3	20	actb	1.54938	0.14616
B3	21	actb	1.69855	0.293284
B3	22	actb	1.94723	0.539916
B3	23	actb	2.27408	0.864715
B3	24	actb	2.59084	1.17943
B3	25	actb	2.87314	1.45969
B3	26	actb	3.13878	1.72327
B3	27	actb	3.41245	1.99489
B3	28	actb	3.64412	2.22451
B3	29	actb	3.84564	2.42399
B3	30	actb	4.03162	2.60792
B3	31	actb	4.17986	2.75412
B3	32	actb	4.32042	2.89263
B3	33	actb	4.4208	2.99096
B3	34	actb	4.52624	3.09435
B3	35	actb	4.60372	3.16979
B3	36	actb	4.66803	3.23205
B3	37	actb	4.74023	3.3022
B3	38	actb	4.79195	3.35187
B3	39	actb	4.85049	3.40836
B3	40	actb	4.88719	3.44302
B4	1	actb	1.35709	-0.000799368
B4	2	actb	1.3576	-0.000994836
B4	3	actb	1.36185	0.00255764
B4	4	actb	1.35657	-0.00342103
B4	5	actb	1.36399	0.00329538
B4	6	actb	1.36623	0.00482809
B4	7	actb	1.35832	-0.00378046
B4	8	actb	1.35847	-0.00434083
B4	9	actb	1.36487	0.00136004
B4	10	actb	1.35923	-0.00498162
B4	11	actb	1.36594	0.00102251
B4	12	actb	1.36577	0.000151362
B4	13	actb	1.36638	5.74612e-05
B4	14	actb	1.37027	0.00325147
B4	15	actb	1.36557	-0.00215177
B4	16	actb	1.38359	0.015164
B4	17	actb	1.40342	0.0342946
B4	18	actb	1.4403	0.0704716
B4	19	actb	1.51286	0.142324
B4	20	actb	1.64948	0.278239
B4	21	actb	1.88918	0.517235
B4	22	actb	2.23127	0.85863
B4	23	actb	2.59603	1.22268
B4	24	actb	2.89989	1.52584
B4	25	actb	3.17583	1.80108
B4	26	actb	3.47487	2.09942
B4	27	actb	3.73657	2.36041
B4	28	actb	3.9788	2.60194
B4	29	actb	4.17488	2.79732
B4	30	actb	4.33274	2.95448
B4	31	actb	4.47746	3.09849
B4	32	actb	4.60878	3.22911
B4	33	actb	4.72639	3.34602
B4	34	actb	4.79948	3.41841
B4	35	actb	4.90429	3.52251
B4	36	actb	4.9528	3.57032
B4	37	actb	5.03245	3.64927
B4	38	actb	5.08599	3.70211
B4	39	actb	5.11902	3.73443
B4	40	actb	5.18139	3.7961
B5	1	actb	1.20962	-0.00799343
B5	2	actb	1.20838	-0.0100581
B5	3	actb	1.21393	-0.00534958
B5	4	actb	1.22067	0.000565955
B5	5	actb	1.22401	0.00307127
B5	6	actb	1.22198	0.00020764
B5	7	actb	1.22394	0.001338
B5	8	actb	1.22257	-0.000867957
B5	9	actb	1.22622	0.00194456
B5	10	actb	1.22946	0.00436131
B5	11	actb	1.22596	2.66328e-05
B5	12	actb	1.22289	-0.0038808
B5	13	actb	1.22876	0.00115426
B5	14	actb	1.22717	-0.00125947
B5	15	actb	1.22788	-0.00138975
B5	16	actb	1.22931	-0.000788568
B5	17	actb	1.22903	-0.00190304
B5	18	actb	1.23602	0.00425616
B5	19	actb	1.23111	-0.00148661
B5	20	actb	1.23558	0.00214869
B5	21	actb	1.24762	0.0133557
B5	22	actb	1.26495	0.0298567
B5	23	actb	1.29759	0.0616591
B5	24	actb	1.35767	0.120907
B5	25	actb	1.4827	0.245103
B5	26	actb	1.68769	0.449263
B5	27	actb	2.00607	0.766813
B5	28	actb	2.34036	1.10027
B5	29	actb	2.61563	1.37471
B5	30	actb	2.86803	1.62627
B5	31	actb	3.12302	1.88043
B5	32	actb	3.34021	2.09679
B5	33	actb	3.53371	2.28945
B5	34	actb	3.72526	2.48017
B5	35	actb	3.85805	2.61213
B5	36	actb	4.00378	2.75702
B5	37	actb	4.12458	2.87699
B5	38	actb	4.21766	2.96924
B5	39	actb	4.30066	3.05141
B5	40	actb	4.37516	3.12507
B6	1
B6	2
B6	3
B6	4
B6	5
B6	6
B6	7
B6	8
B6	9
B6	10
B6	11
B6	12
B6	13
B6	14
B6	15
B6	16
B6	17
B6	18
B6	19
B6	20
B6	21
B6	22
B6	23
B6	24
B6	25
B6	26
B6	27
B6	28
B6	29
B6	30
B6	31
B6	32
B6	33
B6	34
B6	35
B6	36
B6	37
B6	38
B6	39
B6	40
B7	1	actb	1.2483	-0.0275268
B7	2	actb	1.25716	-0.0212488
B7	3	actb	1.27476	-0.00623831
B7	4	actb	1.28224	-0.00133981
B7	5	actb	1.2872	0.00102834
B7	6	actb	1.29272	0.00395821
B7	7	actb	1.29559	0.00424295
B7	8	actb	1.29606	0.00212598
B7	9	actb	1.29666	0.000137275
B7	10	actb	1.30132	0.00221814
B7	11	actb	1.30052	-0.00117259
B7	12	actb	1.30184	-0.00243876
B7	13	actb	1.30434	-0.00252143
B7	14	actb	1.30991	0.000460896
B7	15	actb	1.32115	0.0091146
B7	16	actb	1.34015	0.0255239
B7	17	actb	1.37042	0.0532092
B7	18	actb	1.43412	0.114324
B7	19	actb	1.54864	0.226248
B7	20	actb	1.75903	0.434059
B7	21	actb	2.08926	0.761703
B7	22	actb	2.46609	1.13594
B7	23	actb	2.80589	1.47316
B7	24	actb	3.08279	1.74747
B7	25	actb	3.35665	2.01874
B7	26	actb	3.60546	2.26497
B7	27	actb	3.83302	2.48994
B7	28	actb	4.01707	2.6714
B7	29	actb	4.17439	2.82613
B7	30	actb	4.30913	2.95829
B7	31	actb	4.42404	3.07061
B7	32	actb	4.52404	3.16802
B7	33	actb	4.60271	3.2441
B7	34	actb	4.67956	3.31837
B7	35	actb	4.74119	3.37741
B7	36	actb	4.80352	3.43715
B7	37	actb	4.83985	3.47089
B7	38	actb	4.88785	3.51632
B7	39	actb	4.9315	3.55737
B7	40	actb	4.95825	3.58154
B8	1	actb	1.2937	-0.0112225
B8	2	actb	1.29303	-0.0143359
B8	3	actb	1.3094	-0.000404828
B8	4	actb	1.31091	-0.00134061
B8	5	actb	1.31691	0.00220589
B8	6	actb	1.31694	-0.000202364
B8	7	actb	1.32052	0.000925253
B8	8	actb	1.32253	0.000496711
B8	9	actb	1.32483	0.000351172
B8	10	actb	1.32623	-0.00069392
B8	11	actb	1.32806	-0.00130676
B8	12	actb	1.33134	-0.000471802
B8	13	actb	1.33297	-0.00129218
B8	14	actb	1.33578	-0.00092262
B8	15	actb	1.34181	0.00265606
B8	16	actb	1.35136	0.0097594
B8	17	actb	1.36918	0.0251377
B8	18	actb	1.40487	0.0583879
B8	19	actb	1.47289	0.123963
B8	20	actb	1.60133	0.249955
B8	21	actb	1.82577	0.471949
B8	22	actb	2.13797	0.7817
B8	23	actb	2.45983	1.10112
B8	24	actb	2.71449	1.35334
B8	25	actb	2.94992	1.58632
B8	26	actb	3.17703	1.81098
B8	27	actb	3.38682	2.01833
B8	28	actb	3.55391	2.18298
B8	29	actb	3.70138	2.32799
B8	30	actb	3.84016	2.46433
B8	31	actb	3.94697	2.5687
B8	32	actb	4.03052	2.6498
B8	33	actb	4.11757	2.73441
B8	34	actb	4.17846	2.79286
B8	35	actb	4.23583	2.84778
B8	36	actb	4.29509	2.90459
B8	37	actb	4.33487	2.94193
B8	38	actb	4.38081	2.98542
B8	39	actb	4.41513	3.0173
B8	40	actb	4.44186	3.04159
B9	1	actb	1.32799	-0.0127847
B9	2	actb	1.32548	-0.0206755
B9	3	actb	1.34988	-0.00165545
B9	4	actb	1.35794	0.00102339
B9	5	actb	1.36217	-0.000129515
B9	6	actb	1.36633	-0.00135061
B9	7	actb	1.37046	-0.00260388
B9	8	actb	1.37969	0.00125096
B9	9	actb	1.39085	0.00702185
B9	10	actb	1.3887	-0.000510897
B9	11	actb	1.39548	0.000892405
B9	12	actb	1.39676	-0.00320664
B9	13	actb	1.40669	0.00133843
B9	14	actb	1.40866	-0.00207004
B9	15	actb	1.4151	-0.0010122
B9	16	actb	1.4364	0.0148988
B9	17	actb	1.46649	0.0396107
B9	18	actb	1.52719	0.0949329
B9	19	actb	1.65269	0.215046
B9	20	actb	1.86691	0.423882
B9	21	actb	2.19047	0.742063
B9	22	actb	2.55523	1.10144
B9	23	actb	2.86574	1.40658
B9	24	actb	3.11777	1.65322
B9	25	actb	3.35731	1.88738
B9	26	actb	3.5716	2.09629
B9	27	actb	3.78536	2.30466
B9	28	actb	3.95041	2.46434
B9	29	actb	4.09336	2.6019
B9	30	actb	4.22384	2.727
B9	31	actb	4.32315	2.82093
B9	32	actb	4.42299	2.91538
B9	33	actb	4.49521	2.98222
B9	34	actb	4.5664	3.04803
B9	35	actb	4.61678	3.09303
B9	36	actb	4.66428	3.13515
B9	37	actb	4.72322	3.18871
B9	38	actb	4.75131	3.21142
B9	39	actb	4.77671	3.23143
B9	40	actb	4.81599	3.26533
B10	1	actb	1.24127	-0.0240435
B10	2	actb	1.24376	-0.0228768
B10	3	actb	1.25819	-0.00976043
B10	4	actb	1.26879	-0.000487139
B10	5	actb	1.27234	0.00173779
B10	6	actb	1.27381	0.00188918
B10	7	actb	1.27389	0.000648692
B10	8	actb	1.27894	0.00437708
B10	9	actb	1.27942	0.00353952
B10	10	actb	1.28038	0.00317295
B10	11	actb	1.28084	0.00231441
B10	12	actb	1.28078	0.000926695
B10	13	actb	1.27984	-0.00132839
B10	14	actb	1.28131	-0.00118676
B10	15	actb	1.28384	2.45239e-05
B10	16	actb	1.28468	-0.000453504
B10	17	actb	1.28408	-0.00237909
B10	18	actb	1.28457	-0.00321165
B10	19	actb	1.28527	-0.00383559
B10	20	actb	1.29128	0.000859235
B10	21	actb	1.2949	0.00315247
B10	22	actb	1.30416	0.0110932
B10	23	actb	1.32809	0.0337021
B10	24	actb	1.37169	0.0759811
B10	25	actb	1.45514	0.15811
B10	26	actb	1.60562	0.30727
B10	27	actb	1.87307	0.573396
B10	28	actb	2.22591	0.924919
B10	29	actb	2.55553	1.25321
B10	30	actb	2.82422	1.52058
B10	31	actb	3.08112	1.77616
B10	32	actb	3.33346	2.02718
B10	33	actb	3.53553	2.22793
B10	34	actb	3.73222	2.42329
B10	35	actb	3.89218	2.58193
B10	36	actb	4.02364	2.71207
B10	37	actb	4.153	2.84011
B10	38	actb	4.25045	2.93623
B10	39	actb	4.34423	3.0287
B10	40	actb	4.41754	3.10068
B11	1	actb	1.35028	-0.00470977
B11	2	actb	1.35237	-0.00549509
B11	3	actb	1.35818	-0.00255584
B11	4	actb	1.36301	-0.000604707
B11	5	actb	1.36688	0.000390721
B11	6	actb	1.37294	0.00357888
B11	7	actb	1.3763	0.00406672
B11	8	actb	1.3724	-0.00270935
B11	9	actb	1.37686	-0.00112705
B11	10	actb	1.38342	0.0025606
B11	11	actb	1.38069	-0.00304161
B11	12	actb	1.38232	-0.00428648
B11	13	actb	1.39174	0.00226446
B11	14	actb	1.39444	0.00209259
B11	15	actb	1.3946	-0.000628932
B11	16	actb	1.40329	0.00519399
B11	17	actb	1.42199	0.0210189
B11	18	actb	1.44887	0.0450171
B11	19	actb	1.5063	0.0995817
B11	20	actb	1.60738	0.197784
B11	21	actb	1.79052	0.378047
B11	22	actb	2.08826	0.67292
B11	23	actb	2.39991	0.981689
B11	24	actb	2.65965	1.23855
B11	25	actb	2.86899	1.44503
B11	26	actb	3.07376	1.64692
B11	27	actb	3.25924	1.82953
B11	28	actb	3.41963	1.98704
B11	29	actb	3.56944	2.13398
B11	30	actb	3.6983	2.25997
B11	31	actb	3.77578	2.33457
B11	32	actb	3.86957	2.42549
B11	33	actb	3.96013	2.51317
B11	34	actb	4.00548	2.55565
B11	35	actb	4.06372	2.61101
B11	36	actb	4.12868	2.6731
B11	37	actb	4.15194	2.69348
B11	38	actb	4.21101	2.74968
B11	39	actb	4.24812	2.78391
B11	40	actb	4.27654	2.80946
B12	1	actb	1.36004	-0.0316874
B12	2	actb	1.36073	-0.0319193
B12	3	actb	1.38533	-0.00823233
B12	4	actb	1.39123	-0.00325718
B12	5	actb	1.39018	-0.00522073
B12	6	actb	1.39331	-0.00301064
B12	7	actb	1.39833	0.00108642
B12	8	actb	1.39576	-0.00240134
B12	9	actb	1.40184	0.00276335
B12	10	actb	1.40457	0.00457206
B12	11	actb	1.40322	0.00230453
B12	12	actb	1.40349	0.00165443
B12	13	actb	1.40659	0.00383615
B12	14	actb	1.41092	0.0072555
B12	15	actb	1.40696	0.00236774
B12	16	actb	1.40829	0.00277992
B12	17	actb	1.40943	0.00300493
B12	18	actb	1.40743	8.65203e-05
B12	19	actb	1.41337	0.00510673
B12	20	actb	1.40905	-0.00012804
B12	21	actb	1.4083	-0.00179404
B12	22	actb	1.41442	0.00340558
B12	23	actb	1.41153	-0.000406905
B12	24	actb	1.41205	-0.000800108
B12	25	actb	1.41342	-0.000347045
B12	26	actb	1.41314	-0.0015498
B12	27	actb	1.41262	-0.00298644
B12	28	actb	1.40931	-0.00721318
B12	29	actb	1.41313	-0.00431108
B12	30	actb	1.41899	0.000627116
B12	31	actb	1.41688	-0.00239823
B12	32	actb	1.42341	0.00320611
B12	33	actb	1.43172	0.0106026
B12	34	actb	1.44816	0.0261239
B12	35	actb	1.4807	0.057739
B12	36	actb	1.55062	0.126744
B12	37	actb	1.67035	0.245553
B12	38	actb	1.88564	0.459927
B12	39	actb	2.15679	0.730155
B12	40	actb	2.41821	0.990659
C1	1	actb	1.43126	-0.0150513
C1	2	actb	1.43092	-0.0175553
C1	3	actb	1.45166	0.00100895
C1	4	actb	1.45351	0.000692924
C1	5	actb	1.45565	0.000666581
C1	6	actb	1.45613	-0.00102345
C1	7	actb	1.46097	0.00164017
C1	8	actb	1.45945	-0.00204745
C1	9	actb	1.46228	-0.00138596
C1	10	actb	1.46756	0.00172648
C1	11	actb	1.46421	-0.00379148
C1	12	actb	1.46999	-0.000184082
C1	13	actb	1.46908	-0.00326934
C1	14	actb	1.48048	0.00596665
C1	15	actb	1.4881	0.0114187
C1	16	actb	1.50618	0.0273279
C1	17	actb	1.54337	0.0623485
C1	18	actb	1.61612	0.13293
C1	19	actb	1.74725	0.261882
C1	20	actb	1.98038	0.492849
C1	21	actb	2.31528	0.825577
C1	22	actb	2.69171	1.19984
C1	23	actb	3.02618	1.53213
C1	24	actb	3.34931	1.8531
C1	25	actb	3.66647	2.16809
C1	26	actb	3.94272	2.44216
C1	27	actb	4.21938	2.71666
C1	28	actb	4.43685	2.93196
C1	29	actb	4.60753	3.10047
C1	30	actb	4.76449	3.25526
C1	31	actb	4.91327	3.40187
C1	32	actb	5.01258	3.49901
C1	33	actb	5.10913	3.59339
C1	34	actb	5.20202	3.68411
C1	35	actb	5.27819	3.75811
C1	36	actb	5.33815	3.8159
C1	37	actb	5.39729	3.87287
C1	38	actb	5.43902	3.91243
C1	39	actb	5.50387	3.97511
C1	40	actb	5.52254	3.99161
C2	1	actb	1.48332	-0.0300297
C2	2	actb	1.49618	-0.023729
C2	3	actb	1.51563	-0.0108332
C2	4	actb	1.53052	-0.00249699
C2	5	actb	1.54344	0.00386872
C2	6	actb	1.54798	0.00184878
C2	7	actb	1.56177	0.00908496
C2	8	actb	1.56375	0.00451346
C2	9	actb	1.57008	0.00428058
C2	10	actb	1.5731	0.000745606
C2	11	actb	1.57604	-0.00286316
C2	12	actb	1.58166	-0.00379579
C2	13	actb	1.58766	-0.00435292
C2	14	actb	1.59476	-0.00380844
C2	15	actb	1.60567	0.000546456
C2	16	actb	1.62712	0.0154355
C2	17	actb	1.66283	0.0445933
C2	18	actb	1.73446	0.109667
C2	19	actb	1.87032	0.238972
C2	20	actb	2.10088	0.462983
C2	21	actb	2.43994	0.795485
C2	22	actb	2.81919	1.16818
C2	23	actb	3.15024	1.49268
C2	24	actb	3.45326	1.78914
C2	25	actb	3.75574	2.08506
C2	26	actb	4.02365	2.34642
C2	27	actb	4.28237	2.59859
C2	28	actb	4.47225	2.78191
C2	29	actb	4.64656	2.94966
C2	30	actb	4.79338	3.08993
C2	31	actb	4.92749	3.21749
C2	32	actb	5.02986	3.3133
C2	33	actb	5.11926	3.39614
C2	34	actb	5.19526	3.46559
C2	35	actb	5.26217	3.52594
C2	36	actb	5.3282	3.58542
C2	37	actb	5.38272	3.63339
C2	38	actb	5.42468	3.66879
C2	39	actb	5.4714	3.70895
C2	40	actb	5.50463	3.73563
C3	1	actb	1.4001	-0.0241796
C3	2	actb	1.40422	-0.0227892
C3	3	actb	1.42555	-0.00419958
C3	4	actb	1.4323	-0.000189226
C3	5	actb	1.4353	8.08226e-05
C3	6	actb	1.44095	0.00299458
C3	7	actb	1.43958	-0.00111536
C3	8	actb	1.44593	0.00250208
C3	9	actb	1.44769	0.00152627
C3	10	actb	1.44905	0.000146465
C3	11	actb	1.45273	0.00108838
C3	12	actb	1.45678	0.00240508
C3	13	actb	1.45472	-0.00239269
C3	14	actb	1.4593	-0.000547891
C3	15	actb	1.46028	-0.00229892
C3	16	actb	1.46728	0.00195868
C3	17	actb	1.47986	0.0118061
C3	18	actb	1.50117	0.0303823
C3	19	actb	1.55098	0.0774556
C3	20	actb	1.64293	0.166668
C3	21	actb	1.80509	0.326095
C3	22	actb	2.07507	0.593338
C3	23	actb	2.44591	0.961442
C3	24	actb	2.8038	1.31659
C3	25	actb	3.11098	1.62104
C3	26	actb	3.39833	1.90566
C3	27	actb	3.70031	2.2049
C3	28	actb	3.9479	2.44975
C3	29	actb	4.16843	2.66755
C3	30	actb	4.35087	2.84725
C3	31	actb	4.51573	3.00938
C3	32	actb	4.65051	3.14141
C3	33	actb	4.76197	3.25014
C3	34	actb	4.86145	3.34688
C3	35	actb	4.94866	3.43136
C3	36	actb	5.03181	3.51177
C3	37	actb	5.08829	3.56552
C3	38	actb	5.13973	3.61421
C3	39	actb	5.18888	3.66064
C3	40	actb	5.23565	3.70467
C4	1	actb	1.37091	-0.00249081
C4	2	actb	1.3736	-0.00236968
C4	3	actb	1.37444	-0.00409249
C4	4	actb	1.38287	0.00176499
C4	5	actb	1.38367	1.89949e-06
C4	6	actb	1.38597	-0.00026941
C4	7	actb	1.39046	0.00165082
C4	8	actb	1.39388	0.00250449
C4	9	actb	1.39569	0.00174848
C4	10	actb	1.39831	0.00180261
C4	11	actb	1.39832	-0.000764311
C4	12	actb	1.399	-0.00264697
C4	13	actb	1.40168	-0.00254015
C4	14	actb	1.40472	-0.00206294
C4	15	actb	1.41226	0.00290297
C4	16	actb	1.42182	0.00989759
C4	17	actb	1.44036	0.0258687
C4	18	actb	1.48228	0.0652208
C4	19	actb	1.55589	0.136261
C4	20	actb	1.701	0.278799
C4	21	actb	1.95593	0.531163
C4	22	actb	2.32423	0.896896
C4	23	actb	2.72636	1.29646
C4	24	actb	3.04937	1.6169
C4	25	actb	3.37946	1.94442
C4	26	actb	3.66673	2.22912
C4	27	actb	3.97777	2.5376
C4	28	actb	4.2022	2.75945
C4	29	actb	4.40429	2.95898
C4	30	actb	4.60243	3.15455
C4	31	actb	4.76585	3.3154
C4	32	actb	4.89486	3.44184
C4	33	actb	4.97501	3.51942
C4	34	actb	5.09773	3.63957
C4	35	actb	5.15108	3.69036
C4	36	actb	5.24732	3.78403
C4	37	actb	5.29126	3.8254
C4	38	actb	5.36236	3.89393
C4	39	actb	5.43017	3.95917
C4	40	actb	5.45213	3.97857
C5	1	actb	1.2905	0.0150918
C5	2	actb	1.28237	0.00690243
C5	3	actb	1.27974	0.00420549
C5	4	actb	1.28044	0.00484308
C5	5	actb	1.27736	0.00169446
C5	6	actb	1.27604	0.000304776
C5	7	actb	1.27412	-0.00167988
C5	8	actb	1.27415	-0.00171607
C5	9	actb	1.27323	-0.00269794
C5	10	actb	1.27337	-0.0026223
C5	11	actb	1.27293	-0.00313366
C5	12	actb	1.277	0.000871713
C5	13	actb	1.27287	-0.00332666
C5	14	actb	1.27317	-0.0030926
C5	15	actb	1.27486	-0.00146248
C5	16	actb	1.27526	-0.00112887
C5	17	actb	1.274	-0.0024586
C5	18	actb	1.27559	-0.000926463
C5	19	actb	1.28038	0.00379321
C5	20	actb	1.28518	0.00853279
C5	21	actb	1.29216	0.0154456
C5	22	actb	1.31346	0.036673
C5	23	actb	1.34602	0.0691753
C5	24	actb	1.42595	0.149039
C5	25	actb	1.5597	0.282716
C5	26	actb	1.80226	0.525212
C5	27	actb	2.16081	0.883698
C5	28	actb	2.54104	1.26387
C5	29	actb	2.85127	1.57403
C5	30	actb	3.13285	1.85554
C5	31	actb	3.40414	2.12677
C5	32	actb	3.65348	2.37604
C5	33	actb	3.86724	2.58973
C5	34	actb	4.04024	2.76267
C5	35	actb	4.18905	2.91141
C5	36	actb	4.33516	3.05745
C5	37	actb	4.45164	3.17388
C5	38	actb	4.55327	3.27544
C5	39	actb	4.6383	3.3604
C5	40	actb	4.72324	3.44527
C6	1
C6	2
C6	3
C6	4
C6	5
C6	6
C6	7
C6	8
C6	9
C6	10
C6	11
C6	12
C6	13
C6	14
C6	15
C6	16
C6	17
C6	18
C6	19
C6	20
C6	21
C6	22
C6	23
C6	24
C6	25
C6	26
C6	27
C6	28
C6	29
C6	30
C6	31
C6	32
C6	33
C6	34
C6	35
C6	36
C6	37
C6	38
C6	39
C6	40
C7	1	actb	1.3049	-0.00415134
C7	2	actb	1.30868	-0.00211184
C7	3	actb	1.31233	-0.000206325
C7	4	actb	1.31532	0.00102899
C7	5	actb	1.31688	0.000847035
C7	6	actb	1.31783	5.42466e-05
C7	7	actb	1.3192	-0.000327627
C7	8	actb	1.31951	-0.00175997
C7	9	actb	1.3231	8.39101e-05
C7	10	actb	1.32473	-3.26036e-05
C7	11	actb	1.32594	-0.000568496
C7	12	actb	1.32832	6.62476e-05
C7	13	actb	1.32806	-0.00194057
C7	14	actb	1.3345	0.00275516
C7	15	actb	1.34439	0.0109015
C7	16	actb	1.36315	0.0279085
C7	17	actb	1.39692	0.0599392
C7	18	actb	1.46067	0.121941
C7	19	actb	1.58159	0.241113
C7	20	actb	1.79238	0.450156
C7	21	actb	2.12335	0.779381
C7	22	actb	2.49853	1.15282
C7	23	actb	2.8287	1.48124
C7	24	actb	3.10551	1.75631
C7	25	actb	3.38052	2.02957
C7	26	actb	3.62534	2.27264
C7	27	actb	3.85688	2.50244
C7	28	actb	4.02638	2.67019
C7	29	actb	4.19095	2.83302
C7	30	actb	4.32394	2.96426
C7	31	actb	4.43289	3.07147
C7	32	actb	4.52659	3.16342
C7	33	actb	4.61776	3.25284
C7	34	actb	4.69429	3.32762
C7	35	actb	4.75133	3.38292
C7	36	actb	4.80742	3.43726
C7	37	actb	4.85005	3.47815
C7	38	actb	4.90224	3.5286
C7	39	actb	4.93243	3.55704
C7	40	actb	4.97061	3.59347
C8	1	actb	1.31027	0.00374766
C8	2	actb	1.30906	0.000451028
C8	3	actb	1.30937	-0.00133391
C8	4	actb	1.31234	-0.000462509
C8	5	actb	1.31529	0.000394826
C8	6	actb	1.319	0.00201629
C8	7	actb	1.31938	0.000297395
C8	8	actb	1.32146	0.000282595
C8	9	actb	1.32382	0.00055342
C8	10	actb	1.32409	-0.00127384
C8	11	actb	1.32766	0.000199928
C8	12	actb	1.32889	-0.000664835
C8	13	actb	1.33054	-0.00110485
C8	14	actb	1.33483	0.00109549
C8	15	actb	1.34029	0.00445837
C8	16	actb	1.35047	0.0125493
C8	17	actb	1.37019	0.0301736
C8	18	actb	1.40743	0.065313
C8	19	actb	1.47826	0.134053
C8	20	actb	1.61115	0.264848
C8	21	actb	1.84153	0.493136
C8	22	actb	2.17049	0.819999
C8	23	actb	2.51476	1.16218
C8	24	actb	2.79295	1.43828
C8	25	actb	3.04228	1.68551
C8	26	actb	3.28473	1.92586
C8	27	actb	3.51309	2.15213
C8	28	actb	3.69888	2.33583
C8	29	actb	3.85507	2.48992
C8	30	actb	3.99416	2.62692
C8	31	actb	4.1203	2.75097
C8	32	actb	4.22064	2.84921
C8	33	actb	4.29657	2.92305
C8	34	actb	4.36883	2.99322
C8	35	actb	4.43132	3.05361
C8	36	actb	4.48959	3.10979
C8	37	actb	4.53543	3.15354
C8	38	actb	4.57644	3.19245
C8	39	actb	4.61589	3.22981
C8	40	actb	4.64417	3.25599
C9	1	actb	1.36596	-0.024924
C9	2	actb	1.36901	-0.0254543
C9	3	actb	1.38629	-0.0117503
C9	4	actb	1.4054	0.00377353
C9	5	actb	1.4096	0.00439261
C9	6	actb	1.41142	0.00262715
C9	7	actb	1.41338	0.00101022
C9	8	actb	1.41947	0.00351459
C9	9	actb	1.42228	0.00273797
C9	10	actb	1.42108	-0.00203752
C9	11	actb	1.42773	0.00102606
C9	12	actb	1.42882	-0.00146956
C9	13	actb	1.431	-0.00287059
C9	14	actb	1.43649	-0.000954159
C9	15	actb	1.44403	0.00299635
C9	16	actb	1.46165	0.0170379
C9	17	actb	1.49714	0.048944
C9	18	actb	1.56073	0.108952
C9	19	actb	1.682	0.226639
C9	20	actb	1.90437	0.445428
C9	21	actb	2.23938	0.776856
C9	22	actb	2.6077	1.14159
C9	23	actb	2.91803	1.44834
C9	24	actb	3.17143	1.69816
C9	25	actb	3.41987	1.94302
C9	26	actb	3.64258	2.16215
C9	27	actb	3.85218	2.36817
C9	28	actb	4.03011	2.54251
C9	29	actb	4.17042	2.67924
C9	30	actb	4.30888	2.81411
C9	31	actb	4.4285	2.93015
C9	32	actb	4.52055	3.01862
C9	33	actb	4.60085	3.09533
C9	34	actb	4.66922	3.16012
C9	35	actb	4.72122	3.20854
C9	36	actb	4.77396	3.2577
C9	37	actb	4.82031	3.30047
C9	38	actb	4.86806	3.34464
C9	39	actb	4.88656	3.35956
C9	40	actb	4.92958	3.39899
C10	1	actb	1.29593	-0.00189504
C10	2	actb	1.29209	-0.00647692
C10	3	actb	1.29503	-0.00428915
C10	4	actb	1.30269	0.00263075
C10	5	actb	1.30309	0.00228426
C10	6	actb	1.30304	0.00149072
C10	7	actb	1.30359	0.00129181
C10	8	actb	1.30194	-0.00110354
C10	9	actb	1.30445	0.000662112
C10	10	actb	1.30479	0.000255056
C10	11	actb	1.30241	-0.00286806
C10	12	actb	1.30512	-0.000898565
C10	13	actb	1.30665	-0.000115912
C10	14	actb	1.30886	0.00135231
C10	15	actb	1.30646	-0.00179417
C10	16	actb	1.31041	0.00140581
C10	17	actb	1.30684	-0.00290237
C10	18	actb	1.30916	-0.00133139
C10	19	actb	1.31396	0.00272082
C10	20	actb	1.31319	0.00120952
C10	21	actb	1.31895	0.00621838
C10	22	actb	1.32987	0.0163928
C10	23	actb	1.35252	0.038298
C10	24	actb	1.39766	0.0826938
C10	25	actb	1.48434	0.168628
C10	26	actb	1.64142	0.324965
C10	27	actb	1.9087	0.591498
C10	28	actb	2.25545	0.937503
C10	29	actb	2.58056	1.26187
C10	30	actb	2.84418	1.52475
C10	31	actb	3.08521	1.76503
C10	32	actb	3.33013	2.00921
C10	33	actb	3.53439	2.21272
C10	34	actb	3.71593	2.39352
C10	35	actb	3.8692	2.54605
C10	36	actb	4.00619	2.68229
C10	37	actb	4.12051	2.79586
C10	38	actb	4.22237	2.89697
C10	39	actb	4.30563	2.97949
C10	40	actb	4.37825	3.05136
C11	1	actb	1.35213	-0.0177856
C11	2	actb	1.35755	-0.017732
C11	3	actb	1.37094	-0.00971005
C11	4	actb	1.38517	-0.00085426
C11	5	actb	1.38894	-0.00245038
C11	6	actb	1.40301	0.00624651
C11	7	actb	1.40433	0.00220004
C11	8	actb	1.41352	0.00602675
C11	9	actb	1.41995	0.00708399
C11	10	actb	1.42284	0.00460787
C11	11	actb	1.41883	-0.00477453
C11	12	actb	1.43163	0.00266256
C11	13	actb	1.42931	-0.00503171
C11	14	actb	1.43508	-0.00462702
C11	15	actb	1.43837	-0.00670701
C11	16	actb	1.45577	0.00532726
C11	17	actb	1.4616	0.00578678
C11	18	actb	1.49785	0.0366685
C11	19	actb	1.55987	0.0933215
C11	20	actb	1.66646	0.194541
C11	21	actb	1.85847	0.381185
C11	22	actb	2.16216	0.679505
C11	23	actb	2.5084	1.02038
C11	24	actb	2.7933	1.29991
C11	25	actb	3.03567	1.53691
C11	26	actb	3.25157	1.74744
C11	27	actb	3.46144	1.95194
C11	28	actb	3.62754	2.11267
C11	29	actb	3.78599	2.26576
C11	30	actb	3.90817	2.38257
C11	31	actb	4.01373	2.48276
C11	32	actb	4.12335	2.58701
C11	33	actb	4.198	2.65629
C11	34	actb	4.26407	2.71699
C11	35	actb	4.32722	2.77477
C11	36	actb	4.37264	2.81483
C11	37	actb	4.43406	2.87088
C11	38	actb	4.47354	2.90499
C11	39	actb	4.50062	2.9267
C11	40	actb	4.52617	2.94688
C12	1	actb	1.24822	-0.0178292
C12	2	actb	1.24911	-0.0182446
C12	3	actb	1.25645	-0.0122221
C12	4	actb	1.25747	-0.0125085
C12	5	actb	1.26469	-0.00659931
C12	6	actb	1.2651	-0.00750145
C12	7	actb	1.27194	-0.00196868
C12	8	actb	1.27104	-0.00417867
C12	9	actb	1.27496	-0.00157438
C12	10	actb	1.27807	0.000221656
C12	11	actb	1.28299	0.00383039
C12	12	actb	1.28283	0.00236737
C12	13	actb	1.2878	0.00602403
C12	14	actb	1.29119	0.00810558
C12	15	actb	1.29294	0.00853858
C12	16	actb	1.29093	0.00522376
C12	17	actb	1.29524	0.00821941
C12	18	actb	1.29355	0.00521751
C12	19	actb	1.29347	0.0038284
C12	20	actb	1.29418	0.00323096
C12	21	actb	1.29609	0.00382787
C12	22	actb	1.29856	0.00498674
C12	23	actb	1.29875	0.00386179
C12	24	actb	1.30281	0.00661735
C12	25	actb	1.29755	4.18008e-05
C12	26	actb	1.30249	0.00367188
C12	27	actb	1.30019	5.89155e-05
C12	28	actb	1.30425	0.0028047
C12	29	actb	1.30211	-0.00064304
C12	30	actb	1.30653	0.00246943
C12	31	actb	1.30487	-0.000503378
C12	32	actb	1.30291	-0.0037791
C12	33	actb	1.30537	-0.0026275
C12	34	actb	1.30483	-0.00447855
C12	35	actb	1.30485	-0.00577229
C12	36	actb	1.31147	-0.000460294
C12	37	actb	1.30641	-0.00682902
C12	38	actb	1.31012	-0.00442906
C12	39	actb	1.30879	-0.00707273
C12	40	actb	1.31448	-0.00269092
D1	1	actb	1.3948	-0.00715745
D1	2	actb	1.39315	-0.0117109
D1	3	actb	1.40327	-0.00450511
D1	4	actb	1.41173	0.00105537
D1	5	actb	1.4171	0.00351366
D1	6	actb	1.41653	3.92718e-05
D1	7	actb	1.42188	0.00248171
D1	8	actb	1.42303	0.000722864
D1	9	actb	1.4258	0.000589074
D1	10	actb	1.42777	-0.000341629
D1	11	actb	1.42672	-0.00430096
D1	12	actb	1.4334	-0.000529338
D1	13	actb	1.43457	-0.00226101
D1	14	actb	1.44328	0.0035361
D1	15	actb	1.45176	0.00911506
D1	16	actb	1.47245	0.0269024
D1	17	actb	1.50837	0.059907
D1	18	actb	1.58569	0.134325
D1	19	actb	1.72335	0.269082
D1	20	actb	1.96539	0.508209
D1	21	actb	2.32237	0.862282
D1	22	actb	2.73499	1.272
D1	23	actb	3.10998	1.64409
D1	24	actb	3.45384	1.98504
D1	25	actb	3.80325	2.33154
D1	26	actb	4.10785	2.63323
D1	27	actb	4.40204	2.92452
D1	28	actb	4.62471	3.14428
D1	29	actb	4.81906	3.33573
D1	30	actb	4.97859	3.49235
D1	31	actb	5.13484	3.64569
D1	32	actb	5.25015	3.7581
D1	33	actb	5.34635	3.85139
D1	34	actb	5.44839	3.95053
D1	35	actb	5.52107	4.0203
D1	36	actb	5.58701	4.08333
D1	37	actb	5.65508	4.1485
D1	38	actb	5.6956	4.18611
D1	39	actb	5.74547	4.23307
D1	40	actb	5.78824	4.27293
D2	1	actb	1.40219	-0.00772961
D2	2	actb	1.40132	-0.0123348
D2	3	actb	1.41379	-0.00360271
D2	4	actb	1.42258	0.00145361
D2	5	actb	1.42725	0.00238028
D2	6	actb	1.42998	0.00138256
D2	7	actb	1.435	0.00266507
D2	8	actb	1.43415	-0.00192336
D2	9	actb	1.43965	-0.000159364
D2	10	actb	1.44204	-0.00150888
D2	11	actb	1.44567	-0.00160526
D2	12	actb	1.45096	-5.52424e-05
D2	13	actb	1.45201	-0.00274598
D2	14	actb	1.46221	0.00371928
D2	15	actb	1.47076	0.00853467
D2	16	actb	1.49298	0.0270221
D2	17	actb	1.52829	0.0585911
D2	18	actb	1.60158	0.12815
D2	19	actb	1.73624	0.259071
D2	20	actb	1.97429	0.49339
D2	21	actb	2.32682	0.842181
D2	22	actb	2.72918	1.2408
D2	23	actb	3.08524	1.59313
D2	24	actb	3.40468	1.90884
D2	25	actb	3.72913	2.22955
D2	26	actb	4.01359	2.51027
D2	27	actb	4.28731	2.78025
D2	28	actb	4.49383	2.98304
D2	29	actb	4.67584	3.16132
D2	30	actb	4.82851	3.31025
D2	31	actb	4.96365	3.44166
D2	32	actb	5.08671	3.56098
D2	33	actb	5.17636	3.64689
D2	34	actb	5.26593	3.73272
D2	35	actb	5.33664	3.7997
D2	36	actb	5.39772	3.85704
D2	37	actb	5.44943	3.90502
D2	38	actb	5.4934	3.94525
D2	39	actb	5.54385	3.99197
D2	40	actb	5.5723	4.01668
D3	1	actb	1.31396	0.00639231
D3	2	actb	1.31238	0.00438238
D3	3	actb	1.31344	0.00501412
D3	4	actb	1.30929	0.000438686
D3	5	actb	1.31098	0.00170593
D3	6	actb	1.30938	-0.000329511
D3	7	actb	1.3096	-0.000531398
D3	8	actb	1.30848	-0.00207642
D3	9	actb	1.30921	-0.00177727
D3	10	actb	1.31086	-0.000555199
D3	11	actb	1.30725	-0.00459777
D3	12	actb	1.30871	-0.00356274
D3	13	actb	1.30862	-0.00407529
D3	14	actb	1.31254	-0.000588721
D3	15	actb	1.31545	0.00189112
D3	16	actb	1.32303	0.00904445
D3	17	actb	1.33126	0.0168477
D3	18	actb	1.35467	0.0398279
D3	19	actb	1.40226	0.0869902
D3	20	actb	1.48945	0.17376
D3	21	actb	1.65361	0.337492
D3	22	actb	1.93567	0.619124
D3	23	actb	2.3225	1.00552
D3	24	actb	2.71325	1.39584
D3	25	actb	3.04492	1.72709
D3	26	actb	3.36481	2.04655
D3	27	actb	3.69517	2.37649
D3	28	actb	3.96899	2.64987
D3	29	actb	4.213	2.89346
D3	30	actb	4.41055	3.09058
D3	31	actb	4.60771	3.28731
D3	32	actb	4.75029	3.42947
D3	33	actb	4.87849	3.55724
D3	34	actb	4.98413	3.66245
D3	35	actb	5.08095	3.75884
D3	36	actb	5.17456	3.85202
D3	37	actb	5.24632	3.92335
D3	38	actb	5.31527	3.99188
D3	39	actb	5.37861	4.05479
D3	40	actb	5.42136	4.09711
D4	1	actb	1.36039	0.00313175
D4	2	actb	1.36162	0.0038872
D4	3	actb	1.35792	-0.000283305
D4	4	actb	1.36222	0.00354596
D4	5	actb	1.35872	-0.000424275
D4	6	actb	1.35828	-0.00133083
D4	7	actb	1.3613	0.00122385
D4	8	actb	1.3621	0.00154765
D4	9	actb	1.35869	-0.00232961
D4	10	actb	1.36065	-0.00084435
D4	11	actb	1.35941	-0.00255045
D4	12	actb	1.35972	-0.00270849
D4	13	actb	1.36165	-0.00125733
D4	14	actb	1.36241	-0.000968695
D4	15	actb	1.37022	0.00637987
D4	16	actb	1.37732	0.013004
D4	17	actb	1.39538	0.0305949
D4	18	actb	1.43302	0.0677645
D4	19	actb	1.50374	0.138017
D4	20	actb	1.6409	0.274708
D4	21	actb	1.88024	0.513574
D4	22	actb	2.23288	0.865741
D4	23	actb	2.62357	1.25597
D4	24	actb	2.94583	1.57775
D4	25	actb	3.24703	1.87848
D4	26	actb	3.53029	2.16127
D4	27	actb	3.8144	2.44492
D4	28	actb	4.03001	2.66005
D4	29	actb	4.22027	2.84984
D4	30	actb	4.39866	3.02776
D4	31	actb	4.54427	3.1729
D4	32	actb	4.65694	3.2851
D4	33	actb	4.746	3.37368
D4	34	actb	4.84955	3.47677
D4	35	actb	4.90864	3.53539
D4	36	actb	4.99616	3.62244
D4	37	actb	5.03839	3.6642
D4	38	actb	5.08528	3.71062
D4	39	actb	5.14746	3.77233
D4	40	actb	5.1816	3.80599
D5	1	actb	1.2784	0.00868507
D5	2	actb	1.27434	0.00455709
D5	3	actb	1.27404	0.00419171
D5	4	actb	1.2717	0.00178106
D5	5	actb	1.27101	0.0010292
D5	6	actb	1.27047	0.000419088
D5	7	actb	1.2681	-0.00202053
D5	8	actb	1.26905	-0.00113123
D5	9	actb	1.26975	-0.00050157
D5	10	actb	1.27	-0.00031775
D5	11	actb	1.27098	0.000598133
D5	12	actb	1.2707	0.000249087
D5	13	actb	1.26566	-0.00486368
D5	14	actb	1.26661	-0.00397653
D5	15	actb	1.26931	-0.00134224
D5	16	actb	1.2676	-0.00312204
D5	17	actb	1.26968	-0.00111134
D5	18	actb	1.26946	-0.00139565
D5	19	actb	1.27425	0.00332897
D5	20	actb	1.27918	0.00818532
D5	21	actb	1.28539	0.0143329
D5	22	actb	1.30375	0.0326236
D5	23	actb	1.3452	0.0740091
D5	24	actb	1.41937	0.148111
D5	25	actb	1.56203	0.290709
D5	26	actb	1.80386	0.53247
D5	27	actb	2.16212	0.890658
D5	28	actb	2.53227	1.26074
D5	29	actb	2.83823	1.56663
D5	30	actb	3.11565	1.84399
D5	31	actb	3.38488	2.11315
D5	32	actb	3.61819	2.3464
D5	33	actb	3.81618	2.54432
D5	34	actb	4.00387	2.73194
D5	35	actb	4.14884	2.87684
D5	36	actb	4.28975	3.01768
D5	37	actb	4.40759	3.13546
D5	38	actb	4.50352	3.23132
D5	39	actb	4.59359	3.32133
D5	40	actb	4.65843	3.3861
D6	1
D6	2
D6	3
D6	4
D6	5
D6	6
D6	7
D6	8
D6	9
D6	10
D6	11
D6	12
D6	13
D6	14
D6	15
D6	16
D6	17
D6	18
D6	19
D6	20
D6	21
D6	22
D6	23
D6	24
D6	25
D6	26
D6	27
D6	28
D6	29
D6	30
D6	31
D6	32
D6	33
D6	34
D6	35
D6	36
D6	37
D6	38
D6	39
D6	40
D7	1	actb	1.30417	0.000659485
D7	2	actb	1.30493	-0.00020898
D7	3	actb	1.3064	-0.000370893
D7	4	actb	1.30798	-0.000416337
D7	5	actb	1.31155	0.00153021
D7	6	actb	1.31019	-0.00146305
D7	7	actb	1.315	0.00171695
D7	8	actb	1.31326	-0.00165109
D7	9	actb	1.3166	6.53765e-05
D7	10	actb	1.31954	0.00137796
D7	11	actb	1.32	0.000215528
D7	12	actb	1.32	-0.00141707
D7	13	actb	1.32346	0.00041241
D7	14	actb	1.32789	0.00322024
D7	15	actb	1.33921	0.0129156
D7	16	actb	1.35149	0.0235624
D7	17	actb	1.38591	0.0563553
D7	18	actb	1.44496	0.113783
D7	19	actb	1.56511	0.232304
D7	20	actb	1.7761	0.44166
D7	21	actb	2.1139	0.777837
D7	22	actb	2.51759	1.1799
D7	23	actb	2.87096	1.53164
D7	24	actb	3.17023	1.82928
D7	25	actb	3.45701	2.11444
D7	26	actb	3.72221	2.37801
D7	27	actb	3.9678	2.62197
D7	28	actb	4.15976	2.8123
D7	29	actb	4.31975	2.97067
D7	30	actb	4.4815	3.13079
D7	31	actb	4.59256	3.24022
D7	32	actb	4.69169	3.33773
D7	33	actb	4.79669	3.4411
D7	34	actb	4.86786	3.51064
D7	35	actb	4.94984	3.59099
D7	36	actb	5.01298	3.6525
D7	37	actb	5.05782	3.69571
D7	38	actb	5.11874	3.75501
D7	39	actb	5.15664	3.79128
D7	40	actb	5.19405	3.82706
D8	1	actb	1.28617	-0.00156657
D8	2	actb	1.2878	-0.00237148
D8	3	actb	1.29086	-0.00176017
D8	4	actb	1.29691	0.00185139
D8	5	actb	1.29866	0.00116689
D8	6	actb	1.29951	-0.000418958
D8	7	actb	1.3029	0.000523389
D8	8	actb	1.30489	8.06431e-05
D8	9	actb	1.30627	-0.000983183
D8	10	actb	1.31029	0.000603728
D8	11	actb	1.31148	-0.000651191
D8	12	actb	1.31472	0.000155377
D8	13	actb	1.31411	-0.00289638
D8	14	actb	1.31837	-0.00108119
D8	15	actb	1.3253	0.00340966
D8	16	actb	1.33466	0.0103331
D8	17	actb	1.35524	0.0284745
D8	18	actb	1.39569	0.0664869
D8	19	actb	1.47544	0.143796
D8	20	actb	1.62184	0.287756
D8	21	actb	1.88057	0.544043
D8	22	actb	2.2597	0.920742
D8	23	actb	2.66273	1.32133
D8	24	actb	2.99238	1.64854
D8	25	actb	3.28876	1.94248
D8	26	actb	3.56972	2.221
D8	27	actb	3.84173	2.49057
D8	28	actb	4.05809	2.7045
D8	29	actb	4.2423	2.88626
D8	30	actb	4.41268	3.05421
D8	31	actb	4.5603	3.19938
D8	32	actb	4.66974	3.30638
D8	33	actb	4.76768	3.40188
D8	34	actb	4.85775	3.48952
D8	35	actb	4.92818	3.55751
D8	36	actb	5.00811	3.635
D8	37	actb	5.06031	3.68476
D8	38	actb	5.10881	3.73082
D8	39	actb	5.1606	3.78017
D8	40	actb	5.19632	3.81346
D9	1	actb	1.31481	-0.00380829
D9	2	actb	1.31512	-0.00715506
D9	3	actb	1.31748	-0.00844415
D9	4	actb	1.33007	0.000493957
D9	5	actb	1.33163	-0.0015967
D9	6	actb	1.3399	0.00302901
D9	7	actb	1.34618	0.00565856
D9	8	actb	1.3476	0.00342497
D9	9	actb	1.35292	0.00509108
D9	10	actb	1.35197	0.000488562
D9	11	actb	1.35354	-0.00159482
D9	12	actb	1.35858	-0.000200518
D9	13	actb	1.35813	-0.00429961
D9	14	actb	1.36403	-0.00205034
D9	15	actb	1.37315	0.00341163
D9	16	actb	1.39195	0.0185666
D9	17	actb	1.42588	0.0488413
D9	18	actb	1.49472	0.114027
D9	19	actb	1.62323	0.238887
D9	20	actb	1.85581	0.467822
D9	21	actb	2.21696	0.825315
D9	22	actb	2.61811	1.22281
D9	23	actb	2.96141	1.56246
D9	24	actb	3.23791	1.83532
D9	25	actb	3.51614	2.1099
D9	26	actb	3.75643	2.34653
D9	27	actb	3.99953	2.58598
D9	28	actb	4.17877	2.76157
D9	29	actb	4.34445	2.9236
D9	30	actb	4.48176	3.05726
D9	31	actb	4.61163	3.18348
D9	32	actb	4.71588	3.28407
D9	33	actb	4.79488	3.35943
D9	34	actb	4.87494	3.43583
D9	35	actb	4.94452	3.50176
D9	36	actb	5.00454	3.55813
D9	37	actb	5.05176	3.6017
D9	38	actb	5.10645	3.65274
D9	39	actb	5.14697	3.68961
D9	40	actb	5.18634	3.72533
D10	1	actb	1.27482	-0.0132189
D10	2	actb	1.27401	-0.0195989
D10	3	actb	1.28028	-0.018906
D10	4	actb	1.29539	-0.00936563
D10	5	actb	1.30964	-0.000690097
D10	6	actb	1.32004	0.00413545
D10	7	actb	1.32602	0.00454036
D10	8	actb	1.33321	0.00616633
D10	9	actb	1.33617	0.00355
D10	10	actb	1.34715	0.0089549
D10	11	actb	1.35198	0.00821576
D10	12	actb	1.35648	0.00714319
D10	13	actb	1.35928	0.00436891
D10	14	actb	1.36362	0.00313505
D10	15	actb	1.36767	0.00161306
D10	16	actb	1.37189	0.000255457
D10	17	actb	1.37289	-0.00432258
D10	18	actb	1.37842	-0.00436304
D10	19	actb	1.38257	-0.00578537
D10	20	actb	1.38528	-0.00864572
D10	21	actb	1.39427	-0.00523447
D10	22	actb	1.40458	-0.000498691
D10	23	actb	1.42801	0.0173591
D10	24	actb	1.46872	0.0524982
D10	25	actb	1.54832	0.126525
D10	26	actb	1.68812	0.260748
D10	27	actb	1.93547	0.502524
D10	28	actb	2.26483	0.826313
D10	29	actb	2.58379	1.1397
D10	30	actb	2.8311	1.38144
D10	31	actb	3.06867	1.61344
D10	32	actb	3.29249	1.83168
D10	33	actb	3.47984	2.01346
D10	34	actb	3.64715	2.1752
D10	35	actb	3.78582	2.30829
D10	36	actb	3.90919	2.42609
D10	37	actb	4.01816	2.52948
D10	38	actb	4.09274	2.5985
D10	39	actb	4.17155	2.67173
D10	40	actb	4.22722	2.72182
D11	1	actb	1.25315	-0.0105501
D11	2	actb	1.2547	-0.0141704
D11	3	actb	1.26226	-0.0117805
D11	4	actb	1.27673	-0.00247506
D11	5	actb	1.28479	0.000415218
D11	6	actb	1.29621	0.00666624
D11	7	actb	1.3019	0.00719641
D11	8	actb	1.30489	0.00501422
D11	9	actb	1.30931	0.00426337
D11	10	actb	1.31254	0.00233377
D11	11	actb	1.31203	-0.00334603
D11	12	actb	1.32054	-1.08539e-06
D11	13	actb	1.32191	-0.0038031
D11	14	actb	1.3264	-0.0044835
D11	15	actb	1.32853	-0.00751184
D11	16	actb	1.34163	0.000419437
D11	17	actb	1.35421	0.00782632
D11	18	actb	1.38935	0.0378018
D11	19	actb	1.45726	0.100541
D11	20	actb	1.57636	0.214476
D11	21	actb	1.79123	0.424178
D11	22	actb	2.14104	0.768825
D11	23	actb	2.53046	1.15307
D11	24	actb	2.85764	1.47509
D11	25	actb	3.1237	1.73598
D11	26	actb	3.36174	1.96885
D11	27	actb	3.60342	2.20536
D11	28	actb	3.79459	2.39137
D11	29	actb	3.97584	2.56745
D11	30	actb	4.11323	2.69968
D11	31	actb	4.22795	2.80923
D11	32	actb	4.33501	2.91113
D11	33	actb	4.43295	3.0039
D11	34	actb	4.50762	3.0734
D11	35	actb	4.56803	3.12864
D11	36	actb	4.63594	3.19138
D11	37	actb	4.68228	3.23255
D11	38	actb	4.72869	3.2738
D11	39	actb	4.76058	3.30052
D11	40	actb	4.80217	3.33695
D12	1	actb	1.2291	-0.0133659
D12	2	actb	1.22667	-0.0174033
D12	3	actb	1.22991	-0.0157804
D12	4	actb	1.23661	-0.0106957
D12	5	actb	1.24176	-0.00716424
D12	6	actb	1.24777	-0.00276699
D12	7	actb	1.25402	0.00187427
D12	8	actb	1.25299	-0.000769697
D12	9	actb	1.25947	0.00408889
D12	10	actb	1.26209	0.00509952
D12	11	actb	1.26301	0.00439985
D12	12	actb	1.26615	0.00592499
D12	13	actb	1.26998	0.0081481
D12	14	actb	1.27199	0.00854086
D12	15	actb	1.271	0.00593099
D12	16	actb	1.27212	0.00544518
D12	17	actb	1.27356	0.0052692
D12	18	actb	1.27289	0.00297762
D12	19	actb	1.27578	0.00425527
D12	20	actb	1.27367	0.00053091
D12	21	actb	1.27467	-8.53096e-05
D12	22	actb	1.27853	0.00216569
D12	23	actb	1.27613	-0.00184752
D12	24	actb	1.27866	-0.0009313
D12	25	actb	1.27903	-0.00218004
D12	26	actb	1.2809	-0.00192413
D12	27	actb	1.27809	-0.00634932
D12	28	actb	1.27926	-0.00679698
D12	29	actb	1.28482	-0.00284713
D12	30	actb	1.28949	0.000211994
D12	31	actb	1.28617	-0.00472461
D12	32	actb	1.29511	0.00259481
D12	33	actb	1.31263	0.0185088
D12	34	actb	1.33685	0.0411134
D12	35	actb	1.38952	0.0921612
D12	36	actb	1.49484	0.195868
D12	37	actb	1.6869	0.386315
D12	38	actb	2.00148	0.699284
D12	39	actb	2.36146	1.05764
D12	40	actb	2.67685	1.37142
E1	1	ptx3-4-1	1.45736	0.00568079
E1	2	ptx3-4-1	1.45355	0.0010103
E1	3	ptx3-4-1	1.45096	-0.00243113
E1	4	ptx3-4-1	1.45545	0.00120203
E1	5	ptx3-4-1	1.45586	0.000765024
E1	6	ptx3-4-1	1.45282	-0.00312857
E1	7	ptx3-4-1	1.45962	0.00281951
E1	8	ptx3-4-1	1.45693	-0.000731596
E1	9	ptx3-4-1	1.45852	1.26451e-05
E1	10	ptx3-4-1	1.45924	-0.000127885
E1	11	ptx3-4-1	1.46182	0.00159697
E1	12	ptx3-4-1	1.46287	0.00179917
E1	13	ptx3-4-1	1.46229	0.000367959
E1	14	ptx3-4-1	1.46476	0.001981
E1	15	ptx3-4-1	1.46545	0.00182163
E1	16	ptx3-4-1	1.46363	-0.000861155
E1	17	ptx3-4-1	1.46322	-0.00211558
E1	18	ptx3-4-1	1.46299	-0.00320156
E1	19	ptx3-4-1	1.46796	0.000910587
E1	20	ptx3-4-1	1.46614	-0.0017635
E1	21	ptx3-4-1	1.4646	-0.00414945
E1	22	ptx3-4-1	1.47179	0.00218689
E1	23	ptx3-4-1	1.47351	0.00304701
E1	24	ptx3-4-1	1.47778	0.00646583
E1	25	ptx3-4-1	1.49455	0.0223821
E1	26	ptx3-4-1	1.52419	0.051168
E1	27	ptx3-4-1	1.58	0.106125
E1	28	ptx3-4-1	1.68234	0.207614
E1	29	ptx3-4-1	1.87134	0.395754
E1	30	ptx3-4-1	2.187	0.710569
E1	31	ptx3-4-1	2.66256	1.18527
E1	32	ptx3-4-1	3.23176	1.75362
E1	33	ptx3-4-1	3.76934	2.29035
E1	34	ptx3-4-1	4.24618	2.76633
E1	35	ptx3-4-1	4.62392	3.14322
E1	36	ptx3-4-1	4.91739	3.43584
E1	37	ptx3-4-1	5.11218	3.62977
E1	38	ptx3-4-1	5.21318	3.72992
E1	39	ptx3-4-1	5.26039	3.77627
E1	40	ptx3-4-1	5.28825	3.80327
E2	1	ptx3-4-1	1.42916	-0.00170616
E2	2	ptx3-4-1	1.42955	-0.0010818
E2	3	ptx3-4-1	1.4276	-0.00280145
E2	4	ptx3-4-1	1.42723	-0.00294265
E2	5	ptx3-4-1	1.42657	-0.00336638
E2	6	ptx3-4-1	1.43101	0.00130764
E2	7	ptx3-4-1	1.43007	0.000599595
E2	8	ptx3-4-1	1.43025	0.00100699
E2	9	ptx3-4-1	1.43304	0.00402913
E2	10	ptx3-4-1	1.43315	0.00437049
E2	11	ptx3-4-1	1.43056	0.00200734
E2	12	ptx3-4-1	1.43093	0.00260607
E2	13	ptx3-4-1	1.42658	-0.00150802
E2	14	ptx3-4-1	1.42987	0.00200776
E2	15	ptx3-4-1	1.42678	-0.000841996
E2	16	ptx3-4-1	1.42681	-0.000580987
E2	17	ptx3-4-1	1.42531	-0.00185504
E2	18	ptx3-4-1	1.42543	-0.00149985
E2	19	ptx3-4-1	1.42393	-0.00277366
E2	20	ptx3-4-1	1.42564	-0.000826555
E2	21	ptx3-4-1	1.42649	0.000253422
E2	22	ptx3-4-1	1.42515	-0.000862912
E2	23	ptx3-4-1	1.42745	0.00167106
E2	24	ptx3-4-1	1.43596	0.0104152
E2	25	ptx3-4-1	1.44679	0.0214758
E2	26	ptx3-4-1	1.46991	0.0448282
E2	27	ptx3-4-1	1.51811	0.0932598
E2	28	ptx3-4-1	1.60736	0.182736
E2	29	ptx3-4-1	1.76437	0.339983
E2	30	ptx3-4-1	2.05044	0.626285
E2	31	ptx3-4-1	2.50334	1.07941
E2	32	ptx3-4-1	3.08155	1.65785
E2	33	ptx3-4-1	3.67637	2.25291
[truncated: 1,847 more rows]

## Sheet: BioGroup Analysis Result
Block Type	96well
Chemistry	SYBR_GREEN
Experiment File Name	D:\Applied Biosystems\StepOne Software v2.3\experiments\ishishita\181118_17h_actpit.eds
Experiment Run End Time	2018-11-18 19:55:47 PM PST
Instrument Type	steponeplus
Passive Reference	ROX
Biogroup Name	Target Name	Task	RQ	RQ Min	RQ Max	Cт Mean	ΔCт Mean	ΔCт SE	ΔΔCт
wt	actb	UNKNOWN				20.5862
we	actb	UNKNOWN				20.7542
wt	ptx3-4-1	UNKNOWN	8.51419	2.46457	29.4134	31.2607	10.6745	0.873134	-3.08987
we	ptx3-4-1	UNKNOWN	1	0.326273	3.06492	34.5185	13.7644	0.781111	0
Analysis Type	Singleplex
Endogenous Control	actb
RQ Min/Max Confidence Level	95.0
Reference Biogroup Name	we

## Sheet: Technical Analysis Result
Block Type	96well
Chemistry	SYBR_GREEN
Experiment File Name	D:\Applied Biosystems\StepOne Software v2.3\experiments\ishishita\181118_17h_actpit.eds
Experiment Run End Time	2018-11-18 19:55:47 PM PST
Instrument Type	steponeplus
Passive Reference	ROX
Sample Name	Target Name	Task	RQ	RQ Min	RQ Max	Cт Mean	ΔCт Mean	ΔCт SE	ΔΔCт
17h_qPCRCM2	actb	UNKNOWN				18.8711
17h_P1	actb	UNKNOWN				18.8768
17h_P2	actb	UNKNOWN				20.5726
17h_P3	actb	UNKNOWN				19.7983
17h_P4	actb	UNKNOWN				24.8122
20hCMR7	actb	UNKNOWN
17h_WE1	actb	UNKNOWN				19.0136
17h_WE2	actb	UNKNOWN				19.8525
17h_WE3	actb	UNKNOWN				19.0341
17h_WE4	actb	UNKNOWN				25.6698
17h_WE5	actb	UNKNOWN				20.2008
	actb	UNKNOWN				36.5662
17h_qPCRCM2	ptx3-4-1	UNKNOWN	48.5751	46.9868	50.2172	29.122	10.2509	0.0172749	-5.60215
17h_P1	ptx3-4-1	UNKNOWN	49.111	36.7267	65.6715	29.1119	10.2351	0.150991	-5.61798
17h_P2	ptx3-4-1	UNKNOWN	60.997	49.7758	74.7478	30.4951	9.92242	0.105636	-5.93067
17h_P3	ptx3-4-1	UNKNOWN	11.3953	10.1555	12.7864	32.1411	12.3427	0.0598522	-3.51036
17h_P4	ptx3-4-1	UNKNOWN	37.5755	9.76111	144.647	35.4335	10.6214	0.700419	-5.23172
20hCMR7	ptx3-4-1	UNKNOWN
17h_WE1	ptx3-4-1	UNKNOWN	0.625566	0.268881	1.45541	35.5434	16.5299	0.438761	0.676765
17h_WE2	ptx3-4-1	UNKNOWN	5.97901	2.77306	12.8913	33.1257	13.2732	0.399225	-2.57991
17h_WE3	ptx3-4-1	UNKNOWN	1	0.2451	4.07996	34.8872	15.8531	0.73063	0
17h_WE4	ptx3-4-1	UNKNOWN
17h_WE5	ptx3-4-1	UNKNOWN				34.5164
	ptx3-4-1	UNKNOWN
Analysis Type	Singleplex
Endogenous Control	actb
RQ Min/Max Confidence Level	95.0
Reference Sample	17h_WE3
