# Supplementary material for: Uterus-specific transcriptional regulation underlies eggshell pigment production in Japanese quail
Source: PLoS One. 2022 Mar 10;17(3):e0265008. doi: 10.1371/journal.pone.0265008 (PMC8912178; doi:10.1371/journal.pone.0265008)
Supplement: S16 Data — (XLSX) [file pone.0265008.s024.xlsx]

## Sheet: Sheet1
group	sample	ALA (mM)	adjusted ABS
WT	CM1	1	0.447432		Weltch's t-test
WT	CM2	1	0.476659		ALA (mM)	t-statistic	Degree of freedom	Effect size (d)	Two-tailed P value
WT	CM3	1	0.298011		1	-0.34451	6.9274	-0.217885	0.7407
WT	CM4	1	0.539205		2	-0.44934	7.9995	-0.284186	0.6651
WT	CM5	1	0.463209
Mut	WE1	1	0.462905
Mut	WE2	1	0.399602		Mann-whitney U-test
Mut	WE3	1	0.422983		ALA (mM)	U	E (U)	V (U)	z-value	Two-tailed P value
Mut	WE4	1	0.467672		1	12	12.5	22.91	0.1	0.91
Mut	WE5	1	0.553667		2	12	12.5	22.91	0.1	0.91
WT	CM1	2	0.677425
WT	CM2	2	0.745031
WT	CM3	2	0.418495
WT	CM4	2	0.758799
WT	CM5	2	0.629514
Mut	WE1	2	0.685916
Mut	WE2	2	0.573208
Mut	WE3	2	0.550769
Mut	WE4	2	0.723002
Mut	WE5	2	0.890864
